# Supplementary material for: Can lower-limb exoskeletons support sit-to-stand motions in frail elderly without crutches? A study combining optimal control and motion capture
Source: Front Neurorobot. 2024 Apr 4;18:1348029. doi: 10.3389/fnbot.2024.1348029 (PMC11024314; doi:10.3389/fnbot.2024.1348029)
Supplement: Supplementary file 2 [file Data_Sheet_1.CSV]

Devices
1000
		Imported Bertec Force Plate #4 - Force			Imported Bertec Force Plate #4 - Moment			Imported Bertec Force Plate #4 - CoP			Imported Bertec Force Plate #5 - Force			Imported Bertec Force Plate #5 - Moment			Imported Bertec Force Plate #5 - CoP
Frame	Sub Frame	Fx	Fy	Fz	Mx	My	Mz	Cx	Cy	Cz	Fx	Fy	Fz	Mx	My	Mz	Cx	Cy	Cz
		N	N	N	N.mm	N.mm	N.mm	mm	mm	mm	N	N	N	N.mm	N.mm	N.mm	mm	mm	mm
0	0	-6.45798	-3.88397	-45.1044	1961.61	3440.74	-276.032	1616.28	271.51	0	4.96766	-0.369111	-39.7278	255.614	-8242.31	175.782	2572.53	333.566	0
0	1	-6.1528	-3.73138	-45.1044	2053.16	3532.29	-367.584	1618.31	269.48	0	4.66248	-0.521699	-40.3381	164.061	-8425.42	313.111	2571.13	335.933	0
0	2	-6.30539	-3.27362	-45.7147	1961.61	3349.18	-47.1498	1613.26	272.09	0	4.96766	-0.369111	-40.3381	255.613	-8608.52	358.888	2566.59	333.663	0
0	3	-6.30539	-4.18915	-44.7992	1961.61	3257.63	-138.703	1612.72	271.213	0	4.96766	-0.369111	-40.033	72.5081	-8333.86	267.335	2571.82	338.189	0
0	4	-5.84763	-4.34173	-45.1044	2510.93	3349.18	-92.9262	1614.25	259.331	0	4.81507	-0.674287	-40.033	164.061	-8516.97	313.111	2567.25	335.902	0
0	5	-6.45798	-3.88397	-45.1044	2236.27	3532.29	-321.808	1618.31	265.42	0	4.50989	-0.826875	-40.3381	72.508	-8516.97	358.888	2568.86	338.203	0
0	6	-6.30539	-3.57879	-45.4095	2053.16	3440.74	-367.584	1615.77	269.786	0	4.66248	-0.521699	-40.3381	164.061	-8242.31	313.111	2575.67	335.933	0
0	7	-7.06833	-3.42621	-45.4095	2053.16	3257.63	-413.361	1611.74	269.786	0	5.12024	-0.369111	-39.1174	255.614	-8333.86	221.559	2566.95	333.465	0
0	8	-5.69504	-3.27362	-45.4095	1961.61	3257.63	-276.032	1611.74	271.802	0	5.12024	-0.674287	-39.1174	72.508	-8516.97	84.2294	2562.27	338.146	0
0	9	-6.61057	-3.73138	-44.7992	2053.16	3532.29	-276.032	1618.85	269.17	0	5.12024	-0.521699	-40.6433	164.061	-8333.86	221.559	2574.95	335.963	0
1	0	-6.45798	-4.03656	-44.494	2236.27	3623.84	-321.808	1621.45	264.74	0	4.66248	-0.521699	-40.3381	72.5081	-8425.42	267.335	2571.13	338.203	0
1	1	-5.69504	-2.81586	-44.7992	2144.72	3532.29	-596.466	1618.85	267.126	0	4.66248	-0.521699	-40.033	72.5081	-8425.42	313.111	2569.54	338.189	0
1	2	-6.30539	-4.03656	-45.4095	2236.27	3166.08	-321.808	1609.72	265.753	0	5.12024	-0.979463	-40.033	255.614	-8425.42	175.782	2569.54	333.615	0
1	3	-6.45798	-4.03656	-45.7147	2053.16	3349.18	-321.808	1613.26	270.088	0	5.27283	-0.369111	-39.4226	164.061	-8516.97	130.006	2563.96	335.838	0
1	4	-6.30539	-3.73138	-44.494	1778.5	3349.18	-276.032	1615.27	275.028	0	5.42542	-0.826875	-40.033	347.166	-8516.97	175.782	2567.25	331.328	0
1	5	-6.45798	-3.73138	-45.4095	2144.72	3532.29	-230.255	1617.79	267.77	0	5.12024	-0.216523	-38.5071	255.614	-8425.42	175.782	2561.2	333.362	0
1	6	-6.61057	-4.03656	-45.1044	1961.61	3623.84	-321.808	1620.34	271.51	0	5.27283	-0.826875	-38.8123	164.061	-8150.76	221.559	2570	335.773	0
1	7	-6.1528	-3.73138	-45.4095	2144.72	3257.63	-413.361	1611.74	267.77	0	4.66248	-0.979463	-39.7278	164.061	-8425.42	358.888	2567.92	335.87	0
1	8	-6.45798	-3.73138	-45.4095	2144.72	3532.29	-276.032	1617.79	267.77	0	4.20472	-0.826875	-39.7278	72.5081	-8425.42	313.111	2567.92	338.175	0
1	9	-6.30539	-4.18915	-45.1044	2144.72	3166.08	-413.361	1610.19	267.45	0	4.20472	-0.521699	-40.3381	255.614	-8425.42	84.2294	2571.13	333.663	0
2	0	-6.61057	-3.57879	-45.7147	2327.82	3349.18	-92.9262	1613.26	264.079	0	4.81507	-0.216523	-39.4226	-110.597	-8516.97	313.111	2563.96	342.805	0
2	1	-6.30539	-4.03656	-45.1044	2053.16	3349.18	-413.361	1614.25	269.48	0	4.81507	-0.521699	-39.4226	-110.597	-8333.86	267.335	2568.6	342.805	0
2	2	-6.45798	-3.12103	-45.4095	2144.72	3349.18	-47.1498	1613.76	267.77	0	4.81507	-0.674287	-39.1174	164.061	-8425.42	267.335	2564.61	335.806	0
2	3	-6.30539	-3.12103	-45.7147	1870.06	3623.84	-138.703	1619.27	274.093	0	4.66248	-0.826875	-39.1174	72.508	-8608.52	313.111	2559.93	338.146	0
2	4	-6.30539	-3.73138	-45.1044	1961.61	3623.84	-276.032	1620.34	271.51	0	4.20472	-0.521699	-39.7278	164.061	-8608.52	175.782	2563.31	335.87	0
2	5	-6.00021	-3.88397	-44.494	1870.06	3532.29	-276.032	1619.39	272.971	0	4.20472	-0.674287	-40.3381	72.508	-8700.07	130.006	2564.32	338.203	0
2	6	-7.06833	-3.12103	-45.4095	2236.27	3349.18	-596.466	1613.76	265.753	0	4.81507	-0.369111	-39.4226	347.166	-8333.86	221.559	2568.6	331.194	0
2	7	-6.30539	-3.27362	-45.7147	1961.61	3532.29	-642.243	1617.27	272.09	0	4.66248	-0.521699	-39.7278	72.508	-8608.52	267.335	2563.31	338.175	0
2	8	-6.45798	-4.03656	-46.0199	2053.16	3349.18	-276.032	1612.78	270.385	0	4.81507	-0.521699	-40.033	255.613	-8608.52	267.335	2564.96	333.615	0
2	9	-6.30539	-4.03656	-44.7992	2419.37	3349.18	-276.032	1614.76	260.995	0	5.12024	0.0886523	-39.7278	255.613	-8608.52	175.782	2563.31	333.566	0
3	0	-6.45798	-3.42621	-45.1044	1870.06	3440.74	-413.361	1616.28	273.539	0	5.12024	-0.369111	-40.3381	72.508	-8791.63	38.4531	2562.05	338.203	0
3	1	-6.45798	-3.27362	-45.4095	2144.72	3257.63	-321.808	1611.74	267.77	0	4.66248	-0.674287	-40.6433	164.061	-8516.97	221.559	2570.45	335.963	0
3	2	-6.45798	-3.57879	-45.4095	2144.72	3257.63	-138.703	1611.74	267.77	0	4.50989	-0.369111	-39.7278	164.061	-8608.52	267.335	2563.31	335.87	0
3	3	-6.61057	-3.73138	-45.7147	1870.06	3623.84	-276.032	1619.27	274.093	0	4.3573	-0.521699	-40.3381	255.614	-8425.42	175.782	2571.13	333.663	0
3	4	-6.45798	-4.03656	-46.0199	1961.61	3532.29	-184.479	1616.76	272.375	0	4.20472	-0.521699	-39.7278	347.166	-8608.52	38.4531	2563.31	331.261	0
3	5	-6.45798	-3.88397	-44.494	2144.72	3257.63	-321.808	1613.22	266.798	0	4.81507	-0.369111	-39.7278	164.061	-8333.86	175.782	2570.23	335.87	0
3	6	-5.08469	-4.03656	-46.0199	1961.61	3532.29	-321.808	1616.76	272.375	0	5.27283	-0.369111	-40.033	-19.0447	-8516.97	175.782	2567.25	340.476	0
3	7	-6.1528	-3.12103	-45.1044	1870.06	3440.74	-504.913	1616.28	273.539	0	4.50989	-0.369111	-40.6433	-110.597	-8425.42	450.44	2572.7	342.721	0
3	8	-6.1528	-4.18915	-45.4095	2053.16	3440.74	-276.032	1615.77	269.786	0	4.66248	0.0886524	-39.7278	72.5081	-8425.42	496.217	2567.92	338.175	0
3	9	-7.06833	-4.03656	-45.4095	1870.06	3715.39	-413.361	1621.82	273.818	0	4.96766	-0.0639356	-39.7278	164.061	-8242.31	84.2294	2572.53	335.87	0
4	0	-7.06833	-3.73138	-45.4095	1961.61	3532.29	-413.361	1617.79	271.802	0	5.12024	-0.369111	-40.3381	255.614	-8425.42	38.4531	2571.13	333.663	0
4	1	-6.45798	-4.03656	-45.1044	2144.72	3532.29	-413.361	1618.31	267.45	0	4.66248	-0.674287	-40.3381	255.614	-8150.76	175.782	2577.94	333.663	0
4	2	-5.69504	-3.27362	-44.7992	2327.82	3074.52	-276.032	1608.63	263.039	0	4.81507	-0.369111	-40.6433	72.5081	-8333.86	267.335	2574.95	338.216	0
4	3	-6.00021	-3.88397	-45.4095	2419.37	3166.08	-276.032	1609.72	261.721	0	5.12024	-0.369111	-40.3381	255.614	-8333.86	267.335	2573.4	333.663	0
4	4	-6.45798	-3.88397	-45.7147	2144.72	3257.63	-230.255	1611.26	268.085	0	4.66248	-0.369111	-39.7278	164.061	-8516.97	313.111	2565.62	335.87	0
4	5	-5.54245	-3.27362	-45.4095	2236.27	3349.18	-321.808	1613.76	265.753	0	4.81507	-0.369111	-39.4226	72.508	-8516.97	267.335	2563.96	338.161	0
4	6	-6.1528	-2.96844	-45.7147	2144.72	3349.18	-276.032	1613.26	268.085	0	4.66248	-0.369111	-39.7278	164.061	-8242.31	267.335	2572.53	335.87	0
4	7	-6.30539	-3.27362	-44.1888	2236.27	3532.29	-367.584	1619.94	264.393	0	4.96766	-0.521699	-40.9485	164.061	-8516.97	358.888	2572.01	335.993	0
4	8	-7.06833	-4.34173	-45.7147	1870.06	3349.18	-459.137	1613.26	274.093	0	4.81507	-0.674287	-40.033	255.613	-8516.97	313.111	2567.25	333.615	0
4	9	-6.00021	-3.12103	-45.4095	2144.72	3166.08	-321.808	1609.72	267.77	0	4.81507	-0.369111	-40.6433	72.5081	-8425.42	267.335	2572.7	338.216	0
5	0	-6.61057	-3.57879	-45.4095	1961.61	3257.63	-459.137	1611.74	271.802	0	5.27283	-0.979463	-39.4226	164.061	-8608.52	130.006	2561.64	335.838	0
5	1	-6.00021	-2.96844	-44.7992	1961.61	3257.63	-504.913	1612.72	271.213	0	5.57801	-0.216524	-39.4226	72.508	-8516.97	130.006	2563.96	338.161	0
5	2	-6.45798	-3.57879	-46.3251	2053.16	3623.84	-138.703	1618.23	270.679	0	5.27283	-0.0639356	-40.033	164.061	-8425.42	175.782	2569.54	335.902	0
5	3	-5.84763	-4.03656	-45.4095	2144.72	3166.08	-184.479	1609.72	267.77	0	4.66248	-0.369111	-40.033	164.061	-8516.97	175.782	2567.25	335.902	0
5	4	-6.61057	-3.27362	-45.4095	2510.93	3532.29	-367.584	1617.79	259.705	0	4.05213	-0.674287	-40.3381	347.166	-8608.52	-7.3233	2566.59	331.394	0
5	5	-7.06833	-3.73138	-45.7147	2144.72	3440.74	-321.808	1615.27	268.085	0	4.20472	-0.369111	-40.033	438.719	-8516.97	130.006	2567.25	329.041	0
5	6	-6.45798	-3.73138	-45.4095	2144.72	3440.74	-276.032	1615.77	267.77	0	4.96766	-0.369111	-39.1174	255.614	-8425.42	267.335	2564.61	333.465	0
5	7	-6.30539	-3.27362	-45.1044	2236.27	3349.18	-413.361	1614.25	265.42	0	4.81507	-0.674287	-38.8123	255.614	-8425.42	221.559	2562.92	333.414	0
5	8	-6.45798	-3.57879	-45.1044	1961.61	3532.29	-276.032	1618.31	271.51	0	5.57801	-1.13205	-39.7278	-19.0447	-8425.42	221.559	2567.92	340.479	0
5	9	-6.1528	-3.12103	-46.0199	2327.82	3166.08	-138.703	1608.8	264.417	0	5.27283	-0.979463	-40.033	164.061	-8425.42	267.335	2569.54	335.902	0
6	0	-7.22092	-3.88397	-44.7992	2144.72	3166.08	-413.361	1610.67	267.126	0	4.66248	-0.521699	-39.4226	255.614	-8333.86	313.111	2568.6	333.516	0
6	1	-6.45798	-4.18915	-45.4095	1870.06	3532.29	-138.703	1617.79	273.818	0	4.66248	-0.826875	-38.8123	255.614	-8333.86	358.888	2565.28	333.414	0
6	2	-6.45798	-3.88397	-45.1044	1870.06	3440.74	-413.361	1616.28	273.539	0	5.12024	-0.674287	-39.4226	164.061	-8516.97	404.664	2563.96	335.838	0
6	3	-5.69504	-3.73138	-45.4095	2327.82	3257.63	-367.584	1611.74	263.737	0	4.66248	-0.674287	-39.4226	164.061	-8516.97	313.111	2563.96	335.838	0
6	4	-7.06833	-4.03656	-45.4095	2236.27	3257.63	-367.584	1611.74	265.753	0	5.12024	-0.826875	-40.3381	164.061	-8425.42	267.335	2571.13	335.933	0
6	5	-6.30539	-4.18915	-45.1044	2053.16	3440.74	-321.808	1616.28	269.48	0	5.27283	-0.521699	-40.033	164.061	-8608.52	404.664	2564.96	335.902	0
6	6	-6.45798	-3.88397	-45.1044	2053.16	3257.63	-367.584	1612.22	269.48	0	5.42542	-0.674287	-40.6433	164.061	-8516.97	496.217	2570.45	335.963	0
6	7	-6.30539	-4.03656	-45.4095	2053.16	3349.18	-276.032	1613.76	269.786	0	4.66248	-0.369111	-39.7278	164.061	-8333.86	313.111	2570.23	335.87	0
6	8	-6.30539	-3.88397	-44.494	2144.72	3532.29	-321.808	1619.39	266.798	0	4.66248	-0.0639355	-39.7278	164.061	-8608.52	358.888	2563.31	335.87	0
6	9	-6.76315	-4.03656	-45.1044	2327.82	3532.29	-504.913	1618.31	263.39	0	4.66248	-0.369111	-39.7278	438.719	-8516.97	267.335	2565.62	328.957	0
7	0	-7.22092	-3.88397	-45.1044	2144.72	3349.18	-184.479	1614.25	267.45	0	4.50989	-0.521699	-40.033	347.166	-8333.86	313.111	2571.82	331.328	0
7	1	-6.1528	-3.73138	-45.1044	2236.27	3166.08	-321.808	1610.19	265.42	0	4.96766	-0.826875	-39.7278	164.061	-8425.42	221.559	2567.92	335.87	0
7	2	-5.69504	-3.57879	-46.3251	2053.16	3440.74	-184.479	1614.27	270.679	0	5.57801	-0.369111	-39.7278	164.061	-8608.52	84.2294	2563.31	335.87	0
7	3	-6.45798	-4.18915	-45.4095	2327.82	3257.63	-367.584	1611.74	263.737	0	5.57801	-0.674287	-39.7278	164.061	-8425.42	-7.3233	2567.92	335.87	0
7	4	-6.45798	-3.27362	-45.1044	2144.72	3257.63	-367.584	1612.22	267.45	0	5.12024	-0.826875	-39.7278	164.061	-8608.52	84.2294	2563.31	335.87	0
7	5	-6.45798	-3.73138	-44.7992	2144.72	3623.84	-367.584	1620.89	267.126	0	4.96766	-0.521699	-38.8123	164.061	-8516.97	175.782	2560.56	335.773	0
7	6	-5.54245	-4.03656	-45.1044	2236.27	3349.18	-504.913	1614.25	265.42	0	4.50989	-0.521699	-40.033	255.614	-8242.31	267.335	2574.11	333.615	0
7	7	-6.45798	-3.27362	-45.4095	2053.16	3349.18	-47.1498	1613.76	269.786	0	4.81507	-0.521699	-40.033	72.5081	-8333.86	221.559	2571.82	338.189	0
7	8	-6.61057	-3.88397	-45.4095	2053.16	3532.29	-276.032	1617.79	269.786	0	5.12024	-0.826875	-39.7278	72.508	-8516.97	221.559	2565.62	338.175	0
7	9	-6.1528	-4.03656	-46.3251	2144.72	3440.74	-276.032	1614.27	268.703	0	5.27283	-0.369111	-39.4226	72.508	-8516.97	175.782	2563.96	338.161	0
8	0	-6.30539	-4.03656	-45.1044	2144.72	3532.29	-230.255	1618.31	267.45	0	6.03577	-0.216524	-39.4226	255.614	-8425.42	267.335	2566.28	333.516	0
8	1	-7.06833	-4.18915	-45.7147	1778.5	3532.29	-367.584	1617.27	276.096	0	4.96766	-0.521699	-39.7278	255.614	-8425.42	38.4531	2567.92	333.566	0
8	2	-5.69504	-3.27362	-45.1044	1778.5	3166.08	-138.703	1610.19	275.569	0	4.96766	-0.826875	-39.7278	164.061	-8516.97	-53.0997	2565.62	335.87	0
8	3	-6.30539	-4.18915	-45.4095	1961.61	3257.63	-276.032	1611.74	271.802	0	5.27283	-0.369111	-39.7278	347.166	-8608.52	84.2294	2563.31	331.261	0
8	4	-6.30539	-3.27362	-45.1044	1870.06	3440.74	-413.361	1616.28	273.539	0	5.27283	-0.369111	-39.1174	164.061	-8516.97	175.782	2562.27	335.806	0
8	5	-6.30539	-3.88397	-44.494	1961.61	3532.29	-321.808	1619.39	270.913	0	4.81507	-0.369111	-39.1174	255.614	-8333.86	221.559	2566.95	333.465	0
8	6	-5.54245	-3.88397	-46.0199	2053.16	3257.63	-413.361	1610.79	270.385	0	4.96766	-0.369111	-39.7278	164.061	-8333.86	-7.3233	2570.23	335.87	0
8	7	-6.61057	-3.27362	-46.3251	1961.61	3532.29	-1.37343	1616.25	272.656	0	5.12024	-0.369111	-39.7278	164.061	-8242.31	221.559	2572.53	335.87	0
8	8	-6.61057	-3.42621	-45.1044	2236.27	3257.63	-92.9262	1612.22	265.42	0	5.27283	-0.521699	-40.033	255.614	-8425.42	267.335	2569.54	333.615	0
8	9	-6.1528	-3.88397	-44.7992	2327.82	3349.18	-276.032	1614.76	263.039	0	4.81507	-0.979463	-39.1174	255.613	-8516.97	221.559	2562.27	333.465	0
9	0	-6.45798	-4.18915	-45.1044	2053.16	3715.39	-184.479	1622.37	269.48	0	4.96766	-0.369111	-39.7278	164.061	-8516.97	175.782	2565.62	335.87	0
9	1	-6.61057	-3.88397	-45.4095	1870.06	3806.95	-321.808	1623.84	273.818	0	4.96766	-0.216523	-40.033	72.5081	-8425.42	38.4531	2569.54	338.189	0
9	2	-6.00021	-3.88397	-45.4095	2327.82	3257.63	-413.361	1611.74	263.737	0	4.96766	-0.369111	-40.033	255.614	-8242.31	267.335	2574.11	333.615	0
9	3	-6.76315	-3.88397	-45.7147	2236.27	3349.18	-367.584	1613.26	266.082	0	4.50989	-0.521699	-40.033	164.061	-8608.52	358.888	2564.96	335.902	0
9	4	-5.84763	-3.57879	-44.494	2236.27	3440.74	-413.361	1617.33	264.74	0	4.96766	-0.369111	-40.3381	-110.597	-8333.86	175.782	2573.4	342.742	0
9	5	-5.69504	-3.88397	-45.7147	1870.06	3166.08	-504.913	1609.26	274.093	0	4.81507	-0.521699	-39.7278	255.614	-8333.86	84.2294	2570.23	333.566	0
9	6	-5.69504	-3.27362	-45.4095	2144.72	3349.18	-504.913	1613.76	267.77	0	4.81507	-0.369111	-40.3381	347.166	-8425.42	313.111	2571.13	331.394	0
9	7	-6.76315	-3.88397	-45.1044	2327.82	3257.63	-367.584	1612.22	263.39	0	4.96766	-0.979463	-40.3381	72.5081	-8150.76	267.335	2577.94	338.203	0
9	8	-5.38986	-3.88397	-45.4095	2053.16	3257.63	-321.808	1611.74	269.786	0	4.96766	-0.521699	-40.033	164.061	-8333.86	221.559	2571.82	335.902	0
9	9	-5.84763	-3.88397	-45.4095	1961.61	3257.63	-413.361	1611.74	271.802	0	4.66248	-0.216523	-40.033	164.061	-8425.42	175.782	2569.54	335.902	0
10	0	-6.61057	-4.03656	-45.1044	2236.27	3166.08	-367.584	1610.19	265.42	0	3.89954	-0.826875	-40.3381	-19.0447	-8333.86	175.782	2573.4	340.472	0
10	1	-6.76315	-3.88397	-45.4095	2053.16	3257.63	-276.032	1611.74	269.786	0	4.66248	-0.979463	-39.7278	72.5081	-8425.42	221.559	2567.92	338.175	0
10	2	-5.54245	-3.73138	-44.494	2144.72	3349.18	-459.137	1615.27	266.798	0	4.66248	-0.521699	-39.4226	255.614	-8425.42	221.559	2566.28	333.516	0
10	3	-5.84763	-3.88397	-45.4095	2144.72	3166.08	-504.913	1609.72	267.77	0	4.66248	-0.521699	-40.033	72.5081	-8425.42	221.559	2569.54	338.189	0
10	4	-6.45798	-2.96844	-44.7992	1870.06	3166.08	-92.9262	1610.67	273.257	0	4.81507	-0.521699	-39.1174	164.061	-8333.86	130.006	2566.95	335.806	0
10	5	-6.91574	-3.88397	-44.1888	1778.5	3349.18	-138.703	1615.79	274.752	0	5.27283	-0.826875	-39.1174	72.5081	-8333.86	-53.0997	2566.95	338.146	0
10	6	-6.30539	-3.27362	-45.1044	2327.82	3257.63	-413.361	1612.22	263.39	0	5.12024	-0.826875	-39.1174	72.5081	-8425.42	-98.8761	2564.61	338.146	0
10	7	-7.06833	-3.57879	-45.4095	2053.16	3349.18	-184.479	1613.76	269.786	0	4.3573	-0.369111	-39.4226	72.5081	-8242.31	130.006	2570.92	338.161	0
10	8	-6.1528	-4.34173	-45.4095	1961.61	3532.29	-321.808	1617.79	271.802	0	4.20472	-0.521699	-39.4226	-110.597	-8150.76	130.006	2573.25	342.805	0
10	9	-6.30539	-4.03656	-45.1044	2236.27	3349.18	-321.808	1614.25	265.42	0	4.81507	-0.521699	-40.033	164.061	-8333.86	221.559	2571.82	335.902	0
11	0	-6.61057	-4.03656	-44.7992	1961.61	3623.84	-367.584	1620.89	271.213	0	4.96766	-0.674287	-39.4226	-110.597	-8608.52	267.335	2561.64	342.805	0
11	1	-6.45798	-3.73138	-46.0199	2144.72	3349.18	-276.032	1612.78	268.396	0	4.81507	-1.13205	-39.7278	164.061	-8516.97	221.559	2565.62	335.87	0
11	2	-6.45798	-3.88397	-44.7992	1961.61	3440.74	-276.032	1616.8	271.213	0	4.66248	-1.13205	-40.033	72.5081	-8333.86	221.559	2571.82	338.189	0
11	3	-6.30539	-3.88397	-45.7147	1870.06	3623.84	-276.032	1619.27	274.093	0	4.96766	-0.674287	-40.033	72.508	-8516.97	267.335	2567.25	338.189	0
11	4	-6.00021	-3.42621	-45.7147	2053.16	3440.74	-688.019	1615.27	270.088	0	5.27283	-0.369111	-39.4226	530.272	-8333.86	404.664	2568.6	326.549	0
11	5	-6.61057	-4.03656	-45.1044	2144.72	3623.84	-367.584	1620.34	267.45	0	5.42542	-0.521699	-39.4226	255.614	-8425.42	358.888	2566.28	333.516	0
11	6	-6.61057	-4.03656	-45.4095	1961.61	3440.74	-276.032	1615.77	271.802	0	4.66248	-0.216523	-40.033	347.166	-8516.97	175.782	2567.25	331.328	0
11	7	-6.30539	-4.18915	-44.7992	1961.61	3532.29	-367.584	1618.85	271.213	0	4.66248	-0.521699	-39.7278	72.5081	-8333.86	130.006	2570.23	338.175	0
11	8	-6.1528	-4.18915	-46.0199	2053.16	3257.63	-276.032	1610.79	270.385	0	4.66248	-0.674287	-39.4226	72.5081	-8333.86	267.335	2568.6	338.161	0
11	9	-6.45798	-3.88397	-45.7147	2236.27	3257.63	-413.361	1611.26	266.082	0	4.50989	-0.369111	-39.7278	164.061	-8425.42	221.559	2567.92	335.87	0
12	0	-6.76315	-3.88397	-45.1044	2053.16	3532.29	-276.032	1618.31	269.48	0	4.96766	-0.826875	-39.4226	72.508	-8516.97	221.559	2563.96	338.161	0
12	1	-5.69504	-3.42621	-46.0199	2053.16	3349.18	-138.703	1612.78	270.385	0	4.81507	-0.979463	-40.3381	164.061	-8516.97	221.559	2568.86	335.933	0
12	2	-6.45798	-3.12103	-45.1044	1961.61	3623.84	-367.584	1620.34	271.51	0	4.3573	-0.521699	-39.7278	-19.0447	-8516.97	221.559	2565.62	340.479	0
12	3	-6.30539	-4.18915	-44.7992	2419.37	3349.18	-321.808	1614.76	260.995	0	4.81507	-0.0639355	-39.7278	-202.15	-8242.31	38.4531	2572.53	345.088	0
12	4	-7.06833	-3.88397	-45.1044	2144.72	3257.63	-367.584	1612.22	267.45	0	4.81507	-0.979463	-40.033	72.5081	-8333.86	267.335	2571.82	338.189	0
12	5	-6.91574	-3.12103	-45.1044	2327.82	3257.63	-413.361	1612.22	263.39	0	5.12024	-1.43723	-39.7278	164.061	-8608.52	358.888	2563.31	335.87	0
12	6	-6.30539	-3.27362	-45.7147	2053.16	3440.74	-138.703	1615.27	270.088	0	4.81507	-0.826875	-40.6433	72.508	-8516.97	175.782	2570.45	338.216	0
12	7	-5.54245	-4.03656	-45.4095	2419.37	3349.18	-459.137	1613.76	261.721	0	5.42542	-0.826875	-40.6433	-19.0447	-8516.97	130.006	2570.45	340.469	0
12	8	-5.54245	-3.27362	-45.1044	1870.06	3440.74	-596.466	1616.28	273.539	0	5.27283	-0.674287	-40.3381	72.5081	-8242.31	84.2294	2575.67	338.203	0
12	9	-5.54245	-3.73138	-45.1044	2236.27	3166.08	-459.137	1610.19	265.42	0	4.81507	-0.216523	-39.4226	164.061	-8333.86	175.782	2568.6	335.838	0
13	0	-6.30539	-3.73138	-45.4095	2053.16	3257.63	-276.032	1611.74	269.786	0	4.81507	-1.13205	-39.7278	164.061	-8516.97	-53.0997	2565.62	335.87	0
13	1	-6.30539	-4.03656	-45.1044	2053.16	3349.18	-367.584	1614.25	269.48	0	4.81507	-0.674287	-40.033	255.614	-8242.31	130.006	2574.11	333.615	0
13	2	-6.30539	-3.73138	-46.0199	1870.06	3166.08	-367.584	1608.8	274.364	0	4.81507	-0.369111	-40.033	438.719	-8425.42	267.335	2569.54	329.041	0
13	3	-6.45798	-3.88397	-44.7992	2327.82	3257.63	-276.032	1612.72	263.039	0	4.81507	-0.674287	-39.7278	255.613	-8608.52	358.888	2563.31	333.566	0
13	4	-6.00021	-3.88397	-45.4095	2144.72	3349.18	-367.584	1613.76	267.77	0	4.81507	-0.521699	-39.7278	255.613	-8608.52	267.335	2563.31	333.566	0
13	5	-6.1528	-3.57879	-44.7992	2144.72	3257.63	-321.808	1612.72	267.126	0	4.96766	-0.826875	-40.033	72.5081	-8425.42	267.335	2569.54	338.189	0
13	6	-6.45798	-3.12103	-45.4095	1961.61	3349.18	-367.584	1613.76	271.802	0	5.12024	-0.369111	-40.033	164.061	-8425.42	175.782	2569.54	335.902	0
13	7	-6.45798	-4.18915	-45.1044	2053.16	3349.18	-321.808	1614.25	269.48	0	5.27283	-0.369111	-39.7278	255.613	-8516.97	175.782	2565.62	333.566	0
13	8	-7.22092	-3.88397	-45.4095	2053.16	3349.18	-459.137	1613.76	269.786	0	4.81507	-0.369111	-39.7278	164.061	-8425.42	267.335	2567.92	335.87	0
13	9	-6.61057	-3.12103	-46.3251	1961.61	3440.74	-504.913	1614.27	272.656	0	4.81507	-0.521699	-40.033	72.5081	-8425.42	221.559	2569.54	338.189	0
14	0	-6.76315	-3.27362	-45.1044	2053.16	3440.74	-367.584	1616.28	269.48	0	5.57801	-0.826875	-39.7278	-110.597	-8425.42	175.782	2567.92	342.784	0
14	1	-6.30539	-3.12103	-45.4095	1961.61	3532.29	-138.703	1617.79	271.802	0	5.57801	-1.13205	-39.7278	164.061	-8333.86	130.006	2570.23	335.87	0
14	2	-6.61057	-3.88397	-45.4095	1961.61	3257.63	-321.808	1611.74	271.802	0	5.42542	-0.826875	-40.033	72.5081	-8425.42	84.2294	2569.54	338.189	0
14	3	-6.30539	-4.03656	-44.494	2053.16	3257.63	-321.808	1613.22	268.855	0	5.12024	-0.369111	-40.3381	72.508	-8516.97	130.006	2568.86	338.203	0
14	4	-6.30539	-3.12103	-45.7147	2236.27	3166.08	-184.479	1609.26	266.082	0	4.81507	-0.674287	-40.033	72.5081	-8425.42	175.782	2569.54	338.189	0
14	5	-6.61057	-3.27362	-45.4095	2236.27	3440.74	-504.913	1615.77	265.753	0	4.96766	-0.826875	-40.033	72.5081	-8425.42	38.4531	2569.54	338.189	0
14	6	-6.30539	-3.73138	-44.7992	1961.61	3440.74	-367.584	1616.8	271.213	0	4.66248	-0.521699	-38.8123	164.061	-8333.86	84.2294	2565.28	335.773	0
14	7	-6.45798	-4.18915	-46.0199	1961.61	3440.74	-276.032	1614.77	272.375	0	4.66248	-0.521699	-39.4226	164.061	-8425.42	313.111	2566.28	335.838	0
14	8	-6.30539	-3.88397	-45.4095	2053.16	3623.84	-367.584	1619.8	269.786	0	4.50989	-0.979463	-39.7278	255.614	-8333.86	221.559	2570.23	333.566	0
14	9	-6.30539	-4.03656	-45.1044	2144.72	3257.63	-276.032	1612.22	267.45	0	4.81507	-0.216523	-39.4226	438.719	-8700.07	175.782	2559.31	328.871	0
15	0	-5.84763	-3.57879	-45.1044	2053.16	3532.29	-276.032	1618.31	269.48	0	4.96766	-0.216523	-39.4226	164.061	-8333.86	175.782	2568.6	335.838	0
15	1	-7.06833	-3.73138	-45.4095	2053.16	3623.84	-230.255	1619.8	269.786	0	5.12024	-0.216523	-40.033	-110.597	-8516.97	38.4531	2567.25	342.763	0
15	2	-6.61057	-3.27362	-44.7992	2144.72	3440.74	-413.361	1616.8	267.126	0	5.12024	-0.674287	-39.7278	72.5081	-8425.42	130.006	2567.92	338.175	0
15	3	-6.45798	-3.88397	-45.1044	1961.61	3349.18	-276.032	1614.25	271.51	0	4.66248	-1.13205	-40.033	255.614	-8425.42	358.888	2569.54	333.615	0
15	4	-6.45798	-3.73138	-44.494	2236.27	3440.74	-276.032	1617.33	264.74	0	5.12024	-0.826875	-39.7278	164.061	-8516.97	313.111	2565.62	335.87	0
15	5	-6.45798	-3.88397	-45.4095	2053.16	3440.74	-276.032	1615.77	269.786	0	4.96766	-0.826875	-39.4226	72.508	-8516.97	313.111	2563.96	338.161	0
15	6	-6.45798	-3.88397	-45.1044	2144.72	3440.74	-276.032	1616.28	267.45	0	4.50989	-0.216523	-39.4226	255.614	-8333.86	221.559	2568.6	333.516	0
15	7	-5.84763	-4.18915	-45.1044	1870.06	3257.63	-92.9262	1612.22	273.539	0	4.50989	-0.369111	-39.7278	164.061	-8425.42	267.335	2567.92	335.87	0
15	8	-6.45798	-3.88397	-44.7992	2236.27	3349.18	-276.032	1614.76	265.082	0	4.96766	-0.674287	-40.033	72.5081	-8242.31	267.335	2574.11	338.189	0
15	9	-7.06833	-3.88397	-45.7147	2144.72	3440.74	-413.361	1615.27	268.085	0	4.96766	-0.369111	-40.033	72.5081	-8242.31	313.111	2574.11	338.189	0
16	0	-6.45798	-3.57879	-44.7992	1870.06	3623.84	-413.361	1620.89	273.257	0	5.12024	-0.369111	-39.7278	255.614	-8242.31	221.559	2572.53	333.566	0
16	1	-6.30539	-3.42621	-46.0199	1870.06	3440.74	-367.584	1614.77	274.364	0	5.57801	-0.674287	-39.1174	255.614	-8425.42	84.2294	2564.61	333.465	0
16	2	-6.45798	-3.42621	-45.1044	2236.27	3257.63	-367.584	1612.22	265.42	0	5.42542	-0.674287	-39.7278	347.166	-8516.97	38.4531	2565.62	331.261	0
16	3	-6.00021	-3.73138	-45.1044	1961.61	3623.84	-321.808	1620.34	271.51	0	5.12024	-0.979463	-40.3381	164.061	-8425.42	-7.3233	2571.13	335.933	0
16	4	-7.06833	-3.88397	-46.0199	2327.82	3532.29	-321.808	1616.76	264.417	0	5.7306	-0.369111	-39.7278	164.061	-8608.52	-7.3233	2563.31	335.87	0
16	5	-6.61057	-3.88397	-44.7992	2053.16	3715.39	-321.808	1622.93	269.17	0	5.27283	-0.369111	-39.7278	347.166	-8516.97	84.2294	2565.62	331.261	0
16	6	-6.45798	-3.88397	-45.7147	2053.16	3532.29	-321.808	1617.27	270.088	0	4.96766	-0.369111	-39.7278	347.166	-8516.97	221.559	2565.62	331.261	0
16	7	-6.45798	-4.03656	-45.1044	2053.16	3532.29	-184.479	1618.31	269.48	0	5.42542	-0.674287	-39.7278	255.613	-8700.07	-7.3233	2561.01	333.566	0
16	8	-5.69504	-3.88397	-45.1044	2236.27	3257.63	-367.584	1612.22	265.42	0	5.27283	-0.979463	-39.7278	-19.0447	-8608.52	-7.3233	2563.31	340.479	0
16	9	-5.69504	-3.88397	-44.7992	1961.61	3166.08	-413.361	1610.67	271.213	0	5.42542	-0.826875	-40.3381	-202.15	-8425.42	84.2294	2571.13	345.011	0
17	0	-6.30539	-3.73138	-45.4095	2053.16	3257.63	-321.808	1611.74	269.786	0	5.12024	-0.826875	-39.4226	-110.597	-8516.97	84.2294	2563.96	342.805	0
17	1	-6.00021	-3.42621	-45.4095	1961.61	3349.18	-550.69	1613.76	271.802	0	4.20472	-0.369111	-40.033	-19.0447	-8608.52	175.782	2564.96	340.476	0
17	2	-7.06833	-3.88397	-45.4095	2419.37	3257.63	-367.584	1611.74	261.721	0	3.89954	-0.826875	-39.7278	164.061	-8425.42	130.006	2567.92	335.87	0
17	3	-7.06833	-3.73138	-45.4095	1961.61	3349.18	-367.584	1613.76	271.802	0	4.50989	-0.979463	-39.7278	72.508	-8516.97	221.559	2565.62	338.175	0
17	4	-6.45798	-4.03656	-44.7992	2053.16	3349.18	-276.032	1614.76	269.17	0	4.66248	-0.826875	-40.3381	72.508	-8516.97	313.111	2568.86	338.203	0
17	5	-6.91574	-3.73138	-45.4095	2053.16	3440.74	-459.137	1615.77	269.786	0	4.50989	-0.674287	-40.033	-110.597	-8333.86	221.559	2571.82	342.763	0
17	6	-7.06833	-3.73138	-45.4095	1870.06	3440.74	-413.361	1615.77	273.818	0	4.50989	-1.13205	-40.033	164.061	-8608.52	-53.0997	2564.96	335.902	0
17	7	-6.1528	-3.73138	-45.4095	2144.72	3166.08	-276.032	1609.72	267.77	0	5.27283	-0.826875	-40.033	164.061	-8150.76	38.4531	2576.4	335.902	0
17	8	-7.06833	-3.73138	-45.4095	1961.61	3532.29	-367.584	1617.79	271.802	0	5.57801	-0.521699	-40.033	164.061	-8700.07	38.4531	2562.68	335.902	0
17	9	-6.30539	-3.57879	-45.4095	2236.27	3166.08	-321.808	1609.72	265.753	0	5.27283	-0.826875	-40.033	-19.0447	-8333.86	130.006	2571.82	340.476	0
18	0	-6.45798	-3.88397	-44.494	1961.61	3257.63	-276.032	1613.22	270.913	0	5.27283	-1.13205	-40.033	-19.0447	-8425.42	38.4531	2569.54	340.476	0
18	1	-5.84763	-4.18915	-45.1044	2053.16	3166.08	-504.913	1610.19	269.48	0	4.81507	-0.979463	-40.3381	255.613	-8516.97	267.335	2568.86	333.663	0
18	2	-6.00021	-3.12103	-44.7992	1961.61	3440.74	-47.1498	1616.8	271.213	0	5.12024	-0.369111	-40.033	255.614	-8242.31	313.111	2574.11	333.615	0
18	3	-5.84763	-4.34173	-45.4095	2144.72	3166.08	-504.913	1609.72	267.77	0	4.66248	-0.216523	-39.4226	72.508	-8700.07	267.335	2559.31	338.161	0
18	4	-5.38986	-4.03656	-45.4095	2419.37	3074.52	-367.584	1607.71	261.721	0	4.81507	-0.521699	-39.7278	255.613	-8608.52	175.782	2563.31	333.566	0
18	5	-6.30539	-4.03656	-45.7147	1961.61	3257.63	-321.808	1611.26	272.09	0	4.81507	-0.979463	-39.7278	72.508	-8700.07	267.335	2561.01	338.175	0
18	6	-6.30539	-4.03656	-44.7992	1961.61	3532.29	-367.584	1618.85	271.213	0	4.20472	-0.979463	-39.7278	164.061	-8425.42	84.2294	2567.92	335.87	0
18	7	-6.45798	-4.03656	-45.7147	2236.27	3257.63	-276.032	1611.26	266.082	0	4.05213	-0.521699	-39.7278	-110.597	-8425.42	84.2294	2567.92	342.784	0
18	8	-6.76315	-3.88397	-45.1044	2327.82	3349.18	-321.808	1614.25	263.39	0	4.50989	-1.28464	-39.7278	255.614	-8425.42	84.2294	2567.92	333.566	0
18	9	-6.45798	-3.12103	-45.7147	2327.82	3349.18	-413.361	1613.26	264.079	0	5.27283	-0.369111	-39.7278	164.061	-8333.86	267.335	2570.23	335.87	0
19	0	-6.1528	-2.96844	-45.7147	2053.16	3349.18	-642.243	1613.26	270.088	0	4.3573	-0.826875	-39.7278	164.061	-8608.52	130.006	2563.31	335.87	0
19	1	-5.69504	-3.12103	-45.4095	1961.61	3166.08	-642.243	1609.72	271.802	0	4.20472	-0.979463	-40.3381	164.061	-8425.42	-7.3233	2571.13	335.933	0
19	2	-6.76315	-3.27362	-43.5785	2236.27	3440.74	-550.69	1618.95	263.684	0	4.05213	-1.43723	-40.033	72.5081	-8425.42	84.2294	2569.54	338.189	0
19	3	-6.30539	-3.73138	-45.4095	2144.72	3532.29	-367.584	1617.79	267.77	0	4.50989	-0.979463	-39.1174	255.613	-8516.97	267.335	2562.27	333.465	0
19	4	-6.76315	-3.57879	-45.4095	2053.16	3440.74	-276.032	1615.77	269.786	0	4.81507	-0.521699	-39.4226	255.613	-8608.52	267.335	2561.64	333.516	0
19	5	-5.84763	-4.18915	-44.7992	1778.5	3532.29	-276.032	1618.85	275.301	0	5.12024	-0.674287	-39.4226	72.508	-8516.97	84.2294	2563.96	338.161	0
19	6	-6.91574	-3.73138	-46.0199	2236.27	3440.74	-459.137	1614.77	266.406	0	5.12024	-0.674287	-40.033	255.614	-8333.86	84.2294	2571.82	333.615	0
19	7	-7.06833	-4.18915	-45.7147	1961.61	3532.29	-596.466	1617.27	272.09	0	4.81507	-1.28464	-40.6433	-19.0447	-8608.52	267.335	2568.19	340.469	0
19	8	-6.76315	-3.42621	-44.7992	2236.27	3257.63	-688.019	1612.72	265.082	0	4.66248	-0.369111	-39.4226	-19.0447	-8425.42	313.111	2566.28	340.483	0
19	9	-5.54245	-3.88397	-44.7992	2236.27	3623.84	-367.584	1620.89	265.082	0	4.96766	-0.521699	-39.1174	164.061	-8516.97	175.782	2562.27	335.806	0
20	0	-6.61057	-3.27362	-45.1044	2144.72	3532.29	-459.137	1618.31	267.45	0	4.96766	-1.28464	-38.8123	72.5081	-8333.86	267.335	2565.28	338.132	0
20	1	-6.61057	-3.73138	-44.494	2236.27	3349.18	-276.032	1615.27	264.74	0	5.12024	-1.13205	-39.7278	-19.0447	-8516.97	267.335	2565.62	340.479	0
20	2	-6.76315	-3.73138	-45.7147	1961.61	3257.63	-138.703	1611.26	272.09	0	4.81507	-0.369111	-39.7278	164.061	-8516.97	267.335	2565.62	335.87	0
20	3	-6.45798	-3.88397	-45.7147	1961.61	3623.84	-367.584	1619.27	272.09	0	4.50989	-0.369111	-39.7278	255.613	-8516.97	358.888	2565.62	333.566	0
20	4	-6.30539	-4.03656	-44.7992	2236.27	3257.63	-321.808	1612.72	265.082	0	4.50989	0.0886524	-39.1174	438.719	-8516.97	404.664	2562.27	328.785	0
20	5	-7.06833	-3.73138	-45.1044	2144.72	3257.63	-1.37343	1612.22	267.45	0	4.3573	-0.826875	-39.4226	255.614	-8333.86	221.559	2568.6	333.516	0
20	6	-7.06833	-3.42621	-44.7992	2144.72	3532.29	-276.032	1618.85	267.126	0	3.89954	-0.674287	-40.6433	72.5081	-8333.86	84.2294	2574.95	338.216	0
20	7	-6.30539	-3.27362	-45.1044	2236.27	3532.29	-138.703	1618.31	265.42	0	4.81507	-0.216523	-40.3381	164.061	-8150.76	313.111	2577.94	335.933	0
20	8	-6.45798	-3.27362	-44.7992	1870.06	3440.74	-184.479	1616.8	273.257	0	4.81507	-0.674287	-40.6433	164.061	-8516.97	313.111	2570.45	335.963	0
20	9	-6.45798	-3.88397	-45.4095	1870.06	3440.74	-276.032	1615.77	273.818	0	4.81507	-0.521699	-40.033	255.613	-8516.97	221.559	2567.25	333.615	0
21	0	-6.45798	-3.12103	-45.4095	1870.06	3532.29	-138.703	1617.79	273.818	0	5.12024	-0.674287	-40.3381	-19.0447	-8425.42	175.782	2571.13	340.472	0
21	1	-6.1528	-3.27362	-45.1044	2236.27	3440.74	-47.1498	1616.28	265.42	0	4.96766	-0.826875	-39.7278	347.166	-8608.52	313.111	2563.31	331.261	0
21	2	-6.1528	-3.73138	-45.1044	1961.61	3440.74	-230.255	1616.28	271.51	0	4.50989	-0.826875	-39.4226	-19.0447	-8516.97	358.888	2563.96	340.483	0
21	3	-6.45798	-4.03656	-45.1044	2327.82	3349.18	-276.032	1614.25	263.39	0	4.96766	-0.521699	-39.1174	72.5081	-8425.42	130.006	2564.61	338.146	0
21	4	-6.30539	-4.18915	-45.4095	1961.61	3440.74	-276.032	1615.77	271.802	0	5.27283	-0.369111	-38.8123	-19.0447	-8425.42	84.2294	2562.92	340.491	0
21	5	-6.45798	-4.18915	-45.1044	2053.16	3532.29	-413.361	1618.31	269.48	0	4.96766	-0.216523	-39.7278	164.061	-8425.42	175.782	2567.92	335.87	0
21	6	-6.45798	-4.34173	-45.1044	2053.16	3623.84	-321.808	1620.34	269.48	0	5.27283	-0.521699	-40.033	255.613	-8516.97	175.782	2567.25	333.615	0
21	7	-5.84763	-4.03656	-45.7147	1961.61	3257.63	-459.137	1611.26	272.09	0	4.3573	-0.826875	-39.7278	255.614	-8425.42	221.559	2567.92	333.566	0
21	8	-5.84763	-2.81586	-44.7992	2144.72	3440.74	-550.69	1616.8	267.126	0	4.96766	-0.674287	-39.4226	164.061	-8425.42	267.335	2566.28	335.838	0
21	9	-6.76315	-4.03656	-45.1044	2236.27	3349.18	-367.584	1614.25	265.42	0	4.50989	-1.13205	-39.7278	-19.0447	-8516.97	313.111	2565.62	340.479	0
22	0	-7.22092	-3.73138	-45.1044	2053.16	3440.74	-276.032	1616.28	269.48	0	4.96766	-1.28464	-39.7278	255.614	-8425.42	267.335	2567.92	333.566	0
22	1	-6.76315	-3.42621	-44.7992	2419.37	3349.18	-596.466	1614.76	260.995	0	4.66248	-0.369111	-39.4226	-19.0447	-8242.31	313.111	2570.92	340.483	0
22	2	-6.61057	-3.73138	-44.7992	2144.72	3532.29	-230.255	1618.85	267.126	0	4.81507	-0.521699	-39.7278	164.061	-8333.86	130.006	2570.23	335.87	0
22	3	-6.45798	-4.03656	-44.7992	2327.82	3623.84	-276.032	1620.89	263.039	0	5.27283	-1.28464	-39.4226	-110.597	-8791.63	84.2294	2556.99	342.805	0
22	4	-6.1528	-3.88397	-45.7147	1961.61	3532.29	-413.361	1617.27	272.09	0	4.96766	-0.979463	-39.4226	255.614	-8425.42	175.782	2566.28	333.516	0
22	5	-6.00021	-3.57879	-44.494	2144.72	3623.84	-459.137	1621.45	266.798	0	4.50989	-1.13205	-40.033	164.061	-8425.42	221.559	2569.54	335.902	0
22	6	-6.1528	-3.27362	-45.4095	2053.16	3349.18	-413.361	1613.76	269.786	0	4.81507	-0.521699	-40.033	164.061	-8425.42	221.559	2569.54	335.902	0
22	7	-6.30539	-3.73138	-45.1044	1961.61	3532.29	-321.808	1618.31	271.51	0	5.12024	-0.674287	-39.4226	164.061	-8516.97	38.4531	2563.96	335.838	0
22	8	-6.91574	-3.88397	-45.4095	1961.61	3349.18	-413.361	1613.76	271.802	0	5.27283	-0.826875	-40.033	255.613	-8516.97	-7.3233	2567.25	333.615	0
22	9	-6.45798	-3.88397	-45.7147	2144.72	3623.84	-276.032	1619.27	268.085	0	4.96766	-0.521699	-40.3381	72.508	-8516.97	130.006	2568.86	338.203	0
23	0	-6.30539	-4.03656	-45.1044	1961.61	3440.74	-230.255	1616.28	271.51	0	4.96766	-1.13205	-40.033	-19.0447	-8333.86	267.335	2571.82	340.476	0
23	1	-6.45798	-3.12103	-44.494	2144.72	3532.29	-92.9262	1619.39	266.798	0	4.50989	-0.521699	-39.7278	-110.597	-8608.52	313.111	2563.31	342.784	0
23	2	-6.45798	-4.03656	-44.1888	2053.16	3715.39	-276.032	1624.08	268.537	0	4.3573	-0.979463	-39.7278	164.061	-8700.07	313.111	2561.01	335.87	0
23	3	-6.45798	-3.42621	-44.494	2236.27	3623.84	-413.361	1621.45	264.74	0	4.96766	-0.826875	-39.7278	-19.0447	-8516.97	175.782	2565.62	340.479	0
23	4	-6.91574	-4.34173	-44.1888	2053.16	3349.18	-413.361	1615.79	268.537	0	5.57801	-0.521699	-40.3381	164.061	-8425.42	38.4531	2571.13	335.933	0
23	5	-6.45798	-3.73138	-46.0199	2144.72	3532.29	-367.584	1616.76	268.396	0	5.42542	-0.674287	-40.033	72.5081	-8425.42	175.782	2569.54	338.189	0
23	6	-5.54245	-2.81586	-45.7147	2327.82	3532.29	-413.361	1617.27	264.079	0	4.96766	-0.826875	-40.033	-19.0447	-8608.52	175.782	2564.96	340.476	0
23	7	-7.06833	-3.12103	-45.4095	2144.72	3532.29	-367.584	1617.79	267.77	0	4.96766	0.0886523	-39.4226	164.061	-8608.52	221.559	2561.64	335.838	0
23	8	-6.45798	-3.12103	-44.1888	1961.61	3257.63	-413.361	1613.72	270.608	0	4.81507	-0.369111	-39.4226	72.508	-8516.97	84.2294	2563.96	338.161	0
23	9	-6.1528	-3.42621	-44.494	2053.16	3532.29	-138.703	1619.39	268.855	0	4.96766	-1.13205	-40.033	347.166	-8425.42	38.4531	2569.54	331.328	0
24	0	-6.76315	-3.57879	-44.7992	2144.72	3349.18	-92.9262	1614.76	267.126	0	4.50989	-0.674287	-40.3381	-19.0446	-8150.76	267.335	2577.94	340.472	0
24	1	-5.84763	-3.57879	-44.7992	1961.61	3257.63	-138.703	1612.72	271.213	0	4.96766	-0.674287	-40.033	72.5081	-8333.86	221.559	2571.82	338.189	0
24	2	-6.45798	-2.81586	-44.1888	1961.61	3166.08	-413.361	1611.65	270.608	0	5.27283	-1.28464	-39.4226	255.613	-8608.52	313.111	2561.64	333.516	0
24	3	-6.45798	-3.27362	-44.7992	2236.27	3532.29	-504.913	1618.85	265.082	0	4.96766	-1.13205	-39.7278	-19.0447	-8425.42	267.335	2567.92	340.479	0
24	4	-6.1528	-4.03656	-44.1888	2236.27	3440.74	-367.584	1617.86	264.393	0	5.12024	-0.674287	-39.7278	164.061	-8516.97	175.782	2565.62	335.87	0
24	5	-6.61057	-3.73138	-44.7992	2053.16	3532.29	-276.032	1618.85	269.17	0	4.96766	-0.674287	-39.7278	72.5081	-8333.86	130.006	2570.23	338.175	0
24	6	-6.61057	-3.88397	-45.7147	1961.61	3532.29	-276.032	1617.27	272.09	0	4.96766	-0.826875	-39.7278	72.508	-8700.07	175.782	2561.01	338.175	0
24	7	-6.30539	-4.03656	-45.4095	2053.16	3532.29	-504.913	1617.79	269.786	0	5.42542	-0.521699	-40.033	255.613	-8883.18	313.111	2558.1	333.615	0
24	8	-6.76315	-3.73138	-44.494	2236.27	3532.29	-276.032	1619.39	264.74	0	5.7306	-0.521699	-40.033	347.166	-8425.42	175.782	2569.54	331.328	0
24	9	-6.61057	-3.42621	-44.494	1961.61	3257.63	-321.808	1613.22	270.913	0	5.57801	-0.0639357	-39.4226	72.508	-8700.07	-7.3233	2559.31	338.161	0
25	0	-6.61057	-3.42621	-45.1044	2144.72	3349.18	-413.361	1614.25	267.45	0	5.12024	-0.674287	-39.4226	72.508	-8700.07	38.4531	2559.31	338.161	0
25	1	-6.45798	-3.88397	-45.1044	1961.61	3440.74	-276.032	1616.28	271.51	0	4.50989	-0.674287	-40.6433	72.5081	-8425.42	38.4531	2572.7	338.216	0
25	2	-6.45798	-4.03656	-45.7147	1961.61	3349.18	-276.032	1613.26	272.09	0	4.05213	-0.979463	-39.7278	255.614	-8333.86	175.782	2570.23	333.566	0
25	3	-6.45798	-3.12103	-46.0199	1870.06	3532.29	-47.1498	1616.76	274.364	0	4.81507	-1.13205	-39.1174	72.5081	-8425.42	84.2294	2564.61	338.146	0
25	4	-6.45798	-3.57879	-43.8837	2144.72	3532.29	-138.703	1620.49	266.127	0	5.12024	-0.826875	-39.7278	164.061	-8333.86	38.4531	2570.23	335.87	0
25	5	-6.30539	-3.27362	-44.494	2144.72	3532.29	-138.703	1619.39	266.798	0	4.66248	-0.521699	-39.7278	347.166	-8333.86	267.335	2570.23	331.261	0
25	6	-6.30539	-4.03656	-45.1044	2053.16	3440.74	-367.584	1616.28	269.48	0	5.27283	-0.521699	-39.7278	164.061	-8425.42	130.006	2567.92	335.87	0
25	7	-6.1528	-3.88397	-44.7992	2053.16	3166.08	-276.032	1610.67	269.17	0	5.27283	-0.826875	-39.4226	164.061	-8333.86	-53.0997	2568.6	335.838	0
25	8	-6.1528	-3.88397	-45.1044	2053.16	3349.18	-276.032	1614.25	269.48	0	5.57801	-1.28464	-39.7278	347.166	-8425.42	-98.8761	2567.92	331.261	0
25	9	-6.30539	-3.88397	-44.7992	2144.72	3532.29	-367.584	1618.85	267.126	0	5.12024	-1.13205	-38.5071	164.061	-8333.86	84.2294	2563.58	335.74	0
26	0	-7.06833	-3.27362	-45.7147	2236.27	3532.29	-596.466	1617.27	266.082	0	5.12024	-0.521699	-39.4226	255.614	-8425.42	267.335	2566.28	333.516	0
26	1	-6.45798	-3.73138	-44.1888	2144.72	3257.63	-321.808	1613.72	266.465	0	5.42542	-0.369111	-40.033	72.508	-8608.52	-7.3233	2564.96	338.189	0
26	2	-6.61057	-3.88397	-45.1044	1870.06	3532.29	-367.584	1618.31	273.539	0	4.96766	-0.979463	-40.033	72.5081	-8425.42	-7.3233	2569.54	338.189	0
26	3	-6.1528	-4.18915	-44.7992	2236.27	3715.39	-367.584	1622.93	265.082	0	4.66248	-0.369111	-40.033	-19.0447	-8333.86	267.335	2571.82	340.476	0
26	4	-5.54245	-4.18915	-44.494	2144.72	3532.29	-367.584	1619.39	266.798	0	4.3573	-0.979463	-39.7278	255.614	-8333.86	130.006	2570.23	333.566	0
26	5	-5.08469	-3.88397	-44.494	2144.72	3623.84	-367.584	1621.45	266.798	0	4.3573	-1.13205	-39.4226	-19.0447	-8333.86	38.4531	2568.6	340.483	0
26	6	-5.84763	-3.42621	-45.1044	1870.06	3349.18	-504.913	1614.25	273.539	0	4.50989	-0.674287	-40.3381	72.5081	-8425.42	175.782	2571.13	338.203	0
26	7	-5.84763	-3.88397	-44.7992	1961.61	3257.63	-413.361	1612.72	271.213	0	4.96766	-0.216523	-38.8123	-110.597	-8425.42	175.782	2562.92	342.85	0
26	8	-5.84763	-3.27362	-45.7147	1961.61	3166.08	-550.69	1609.26	272.09	0	4.96766	-0.674287	-40.6433	164.061	-8608.52	267.335	2568.19	335.963	0
26	9	-5.84763	-3.42621	-44.1888	1961.61	3074.52	-596.466	1609.58	270.608	0	4.66248	-0.521699	-39.1174	255.614	-8425.42	267.335	2564.61	333.465	0
27	0	-6.1528	-3.42621	-44.7992	2053.16	2982.97	-459.137	1606.59	269.17	0	4.66248	-0.826875	-40.033	347.166	-8516.97	267.335	2567.25	331.328	0
27	1	-6.30539	-3.12103	-45.4095	1870.06	3532.29	-459.137	1617.79	273.818	0	4.96766	-0.521699	-40.033	164.061	-8516.97	267.335	2567.25	335.902	0
27	2	-6.00022	-4.18915	-44.494	2144.72	3532.29	-276.032	1619.39	266.798	0	4.66248	-0.521699	-40.033	164.061	-8425.42	267.335	2569.54	335.902	0
27	3	-6.30539	-4.03656	-45.1044	1870.06	3715.39	-321.808	1622.37	273.539	0	4.81507	-0.521699	-40.033	164.061	-8516.97	130.006	2567.25	335.902	0
27	4	-6.30539	-3.73138	-44.1888	1961.61	3349.18	-184.479	1615.79	270.608	0	4.96766	-0.826875	-39.7278	72.5081	-8333.86	175.782	2570.23	338.175	0
27	5	-5.69504	-3.57879	-44.494	2510.93	3532.29	-47.1498	1619.39	258.567	0	4.81507	-0.826875	-40.033	-19.0447	-8425.42	404.664	2569.54	340.476	0
27	6	-5.84763	-3.42621	-45.1044	2419.37	3349.18	-321.808	1614.25	261.361	0	5.7306	-0.674287	-40.033	164.061	-8333.86	38.4531	2571.82	335.902	0
27	7	-6.00021	-3.73138	-45.1044	2144.72	3349.18	-413.361	1614.25	267.45	0	5.42542	-0.826875	-40.033	164.061	-8608.52	130.006	2564.96	335.902	0
27	8	-5.69504	-3.57879	-44.7992	2144.72	3532.29	-504.913	1618.85	267.126	0	5.12024	-0.674287	-40.033	255.614	-8425.42	-7.3233	2569.54	333.615	0
27	9	-5.84763	-3.73138	-44.1888	2053.16	3532.29	-413.361	1619.94	268.537	0	4.50989	-0.979463	-39.4226	164.061	-8608.52	-7.3233	2561.64	335.838	0
28	0	-6.61057	-4.18915	-44.7992	1961.61	3623.84	-550.69	1620.89	271.213	0	4.96766	-1.13205	-40.6433	72.508	-8608.52	175.782	2568.19	338.216	0
28	1	-5.84763	-3.27362	-45.1044	2144.72	3623.84	-276.032	1620.34	267.45	0	5.27283	-0.826875	-39.7278	255.614	-8425.42	313.111	2567.92	333.566	0
28	2	-6.30539	-4.03656	-45.1044	2053.16	3349.18	-321.808	1614.25	269.48	0	5.27283	-0.369111	-40.033	164.061	-8608.52	175.782	2564.96	335.902	0
28	3	-6.30539	-3.88397	-44.1888	2236.27	3349.18	-230.255	1615.79	264.393	0	4.96766	-0.521699	-40.033	72.508	-8608.52	38.4531	2564.96	338.189	0
28	4	-5.84763	-4.18915	-45.1044	2236.27	3349.18	-459.137	1614.25	265.42	0	4.20472	-1.13205	-39.7278	164.061	-8242.31	221.559	2572.53	335.87	0
28	5	-5.69504	-4.18915	-44.494	2144.72	3532.29	-367.584	1619.39	266.798	0	4.96766	-0.369111	-40.033	-19.0447	-8516.97	221.559	2567.25	340.476	0
28	6	-5.69504	-3.42621	-45.1044	2053.16	3166.08	-367.584	1610.19	269.48	0	5.57801	-0.521699	-39.7278	347.166	-8516.97	84.2294	2565.62	331.261	0
28	7	-6.45798	-2.96844	-44.1888	1961.61	3349.18	-138.703	1615.79	270.608	0	4.96766	-0.674287	-40.033	-110.597	-8425.42	175.782	2569.54	342.763	0
28	8	-5.54245	-3.27362	-44.494	2236.27	3532.29	-47.1498	1619.39	264.74	0	4.20472	-0.521699	-40.6433	72.508	-8516.97	267.335	2570.45	338.216	0
28	9	-5.54245	-2.96844	-44.7992	2144.72	3715.39	-459.137	1622.93	267.126	0	4.3573	-0.369111	-40.3381	164.061	-8333.86	130.006	2573.4	335.933	0
29	0	-6.45798	-4.03656	-44.494	1870.06	3257.63	-276.032	1613.22	272.971	0	5.42542	-0.369111	-40.3381	164.061	-8516.97	130.006	2568.86	335.933	0
29	1	-6.30539	-2.96844	-45.7147	1961.61	3349.18	-413.361	1613.26	272.09	0	5.42542	-0.674287	-40.033	164.061	-8516.97	38.4531	2567.25	335.902	0
29	2	-6.1528	-3.27362	-44.7992	2236.27	3440.74	-459.137	1616.8	265.082	0	5.27283	-1.13205	-40.3381	164.061	-8608.52	38.4531	2566.59	335.933	0
29	3	-5.54245	-4.18915	-45.1044	1870.06	3349.18	-413.361	1614.25	273.539	0	5.27283	-0.826875	-40.033	347.166	-8700.07	130.006	2562.68	331.328	0
29	4	-6.45798	-3.88397	-45.7147	1870.06	3440.74	-321.808	1615.27	274.093	0	4.50989	-0.979463	-40.033	72.508	-8516.97	38.4531	2567.25	338.189	0
29	5	-6.00022	-4.03656	-45.1044	2053.16	3440.74	-230.255	1616.28	269.48	0	4.3573	-0.826875	-40.033	-19.0447	-8516.97	130.006	2567.25	340.476	0
29	6	-5.69504	-3.12103	-45.1044	2053.16	3166.08	-276.032	1610.19	269.48	0	4.81507	-0.521699	-40.033	255.613	-8516.97	221.559	2567.25	333.615	0
29	7	-5.54245	-3.88397	-45.7147	2053.16	3166.08	-413.361	1609.26	270.088	0	5.12024	-0.521699	-40.033	164.061	-8516.97	221.559	2567.25	335.902	0
29	8	-5.54245	-4.18915	-44.7992	2236.27	3440.74	-321.808	1616.8	265.082	0	5.12024	-0.369111	-40.3381	-19.0447	-8516.97	175.782	2568.86	340.472	0
29	9	-5.84763	-3.73138	-44.7992	1961.61	3166.08	-459.137	1610.67	271.213	0	4.50989	-0.674287	-40.3381	-19.0447	-8425.42	221.559	2571.13	340.472	0
30	0	-5.38986	-3.27362	-44.494	1870.06	3440.74	-550.69	1617.33	272.971	0	4.3573	-0.826875	-40.3381	164.061	-8516.97	84.2294	2568.86	335.933	0
30	1	-6.30539	-3.42621	-44.494	2053.16	3257.63	-413.361	1613.22	268.855	0	4.05213	-0.216523	-39.7278	164.061	-8608.52	38.4531	2563.31	335.87	0
30	2	-6.61057	-4.18915	-45.4095	1961.61	3532.29	-276.032	1617.79	271.802	0	4.96766	-0.674287	-39.4226	255.613	-8791.63	221.559	2556.99	333.516	0
30	3	-5.84763	-2.96844	-45.1044	2144.72	3166.08	-413.361	1610.19	267.45	0	4.81507	-0.369111	-40.033	164.061	-8333.86	267.335	2571.82	335.902	0
30	4	-5.23728	-3.73138	-44.1888	1961.61	3257.63	-321.808	1613.72	270.608	0	4.81507	-0.979463	-40.6433	-19.0447	-8425.42	313.111	2572.7	340.469	0
30	5	-5.69504	-3.88397	-44.7992	2236.27	3440.74	-184.479	1616.8	265.082	0	4.66248	-0.521699	-40.033	72.5081	-8425.42	221.559	2569.54	338.189	0
30	6	-6.30539	-3.88397	-44.7992	2053.16	3532.29	-276.032	1618.85	269.17	0	4.66248	-0.826875	-39.7278	-19.0447	-8516.97	313.111	2565.62	340.479	0
30	7	-6.45798	-3.88397	-44.1888	1961.61	3532.29	-321.808	1619.94	270.608	0	4.81507	-1.13205	-40.033	-19.0447	-8425.42	221.559	2569.54	340.476	0
30	8	-6.30539	-3.27362	-44.7992	1961.61	3440.74	-367.584	1616.8	271.213	0	4.81507	-0.826875	-39.4226	164.061	-8425.42	358.888	2566.28	335.838	0
30	9	-6.45798	-3.88397	-44.7992	1961.61	3349.18	-276.032	1614.76	271.213	0	4.50989	-0.674287	-39.4226	255.614	-8425.42	84.2294	2566.28	333.516	0
31	0	-5.69504	-4.18915	-44.494	1870.06	3349.18	-459.137	1615.27	272.971	0	4.96766	-0.521699	-39.4226	347.166	-8516.97	175.782	2563.96	331.194	0
31	1	-6.45798	-3.88397	-44.7992	2144.72	3257.63	-413.361	1612.72	267.126	0	5.57801	-0.369111	-40.3381	72.508	-8516.97	84.2294	2568.86	338.203	0
31	2	-6.30539	-4.03656	-44.7992	2144.72	3440.74	-184.479	1616.8	267.126	0	5.27283	-0.826875	-40.6433	-19.0447	-8608.52	130.006	2568.19	340.469	0
31	3	-6.45798	-3.88397	-44.1888	2053.16	3257.63	-276.032	1613.72	268.537	0	5.12024	-0.979463	-40.033	164.061	-8425.42	221.559	2569.54	335.902	0
31	4	-6.30539	-3.88397	-43.8837	2327.82	3440.74	-367.584	1618.41	261.955	0	4.96766	-0.521699	-40.033	164.061	-8333.86	267.335	2571.82	335.902	0
31	5	-5.84763	-3.73138	-43.2733	2327.82	3166.08	-413.361	1613.16	261.207	0	4.66248	-0.521699	-39.1174	347.166	-8425.42	267.335	2564.61	331.125	0
31	6	-5.54245	-3.73138	-43.8837	2144.72	3257.63	-413.361	1614.23	266.127	0	4.81507	-0.674287	-39.7278	164.061	-8333.86	313.111	2570.23	335.87	0
31	7	-6.61057	-4.18915	-45.1044	1961.61	3257.63	-367.584	1612.22	271.51	0	4.66248	-0.521699	-39.7278	164.061	-8425.42	175.782	2567.92	335.87	0
31	8	-6.30539	-3.73138	-46.0199	1961.61	3898.5	-367.584	1624.71	272.375	0	4.66248	-0.0639355	-39.7278	347.166	-8425.42	313.111	2567.92	331.261	0
31	9	-6.45798	-4.18915	-44.7992	2053.16	3532.29	-321.808	1618.85	269.17	0	4.66248	-0.369111	-40.033	347.166	-8333.86	450.44	2571.82	331.328	0
32	0	-6.45798	-3.88397	-45.1044	1870.06	3532.29	-367.584	1618.31	273.539	0	4.50989	-0.674287	-39.4226	-19.0447	-8425.42	221.559	2566.28	340.483	0
32	1	-5.69504	-3.88397	-44.1888	2053.16	3349.18	-184.479	1615.79	268.537	0	4.50989	-1.28464	-40.033	72.508	-8608.52	358.888	2564.96	338.189	0
32	2	-5.23728	-4.03656	-44.494	1961.61	3166.08	-184.479	1611.16	270.913	0	4.50989	-1.13205	-39.4226	-19.0447	-8516.97	358.888	2563.96	340.483	0
32	3	-6.45798	-3.88397	-44.494	1961.61	3440.74	-321.808	1617.33	270.913	0	4.96766	-1.13205	-39.7278	72.5081	-8425.42	175.782	2567.92	338.175	0
32	4	-6.30539	-4.03656	-44.7992	1961.61	3623.84	-276.032	1620.89	271.213	0	5.57801	-0.674287	-40.3381	72.5081	-8425.42	130.006	2571.13	338.203	0
32	5	-5.69504	-4.03656	-45.1044	2327.82	3166.08	-138.703	1610.19	263.39	0	5.57801	-0.369111	-40.033	164.061	-8425.42	-7.3233	2569.54	335.902	0
32	6	-6.30539	-4.03656	-45.7147	2053.16	3532.29	-276.032	1617.27	270.088	0	5.57801	-0.674287	-39.4226	255.613	-8516.97	84.2294	2563.96	333.516	0
32	7	-5.54245	-3.42621	-44.494	2236.27	3623.84	-550.69	1621.45	264.74	0	5.42542	-1.13205	-39.4226	-19.0447	-8516.97	38.4531	2563.96	340.483	0
32	8	-6.30539	-4.18915	-44.7992	1961.61	3440.74	-321.808	1616.8	271.213	0	5.57801	-1.28464	-38.8123	255.614	-8425.42	84.2294	2562.92	333.414	0
32	9	-5.69504	-3.88397	-44.7992	2053.16	3349.18	-459.137	1614.76	269.17	0	5.57801	-1.13205	-39.1174	72.5081	-8425.42	38.4531	2564.61	338.146	0
33	0	-6.30539	-3.73138	-44.494	1961.61	3623.84	-276.032	1621.45	270.913	0	5.57801	-0.216524	-40.3381	347.166	-8608.52	-98.8761	2566.59	331.394	0
33	1	-6.45798	-4.03656	-44.1888	2053.16	3257.63	-230.255	1613.72	268.537	0	5.12024	-0.979463	-40.6433	164.061	-8516.97	130.006	2570.45	335.963	0
33	2	-5.84763	-3.73138	-44.494	1870.06	3349.18	-459.137	1615.27	272.971	0	5.27283	-1.13205	-40.033	347.166	-8608.52	175.782	2564.96	331.328	0
33	3	-6.30539	-2.81586	-44.7992	2144.72	3440.74	-92.9262	1616.8	267.126	0	5.42542	-1.43723	-40.3381	-202.15	-8516.97	84.2294	2568.86	345.011	0
33	4	-6.30539	-3.57879	-44.7992	2053.16	3532.29	-184.479	1618.85	269.17	0	5.27283	-0.979463	-40.3381	72.5081	-8333.86	267.335	2573.4	338.203	0
33	5	-6.30539	-3.88397	-44.1888	1778.5	3623.84	-276.032	1622.01	274.752	0	4.50989	-0.216523	-40.033	72.5081	-8333.86	130.006	2571.82	338.189	0
33	6	-6.61057	-4.03656	-45.1044	2053.16	3532.29	-321.808	1618.31	269.48	0	4.05213	-0.826875	-40.6433	164.061	-8333.86	221.559	2574.95	335.963	0
33	7	-6.30539	-3.57879	-45.1044	2053.16	3257.63	-138.703	1612.22	269.48	0	4.81507	-0.521699	-40.033	255.614	-8333.86	267.335	2571.82	333.615	0
33	8	-6.00021	-3.27362	-45.1044	1961.61	3440.74	-138.703	1616.28	271.51	0	4.81507	-0.521699	-40.3381	72.508	-8608.52	175.782	2566.59	338.203	0
33	9	-5.84763	-4.03656	-44.494	2236.27	3440.74	-138.703	1617.33	264.74	0	5.12024	-0.369111	-40.033	164.061	-8425.42	130.006	2569.54	335.902	0
34	0	-6.45798	-3.88397	-44.7992	2144.72	3623.84	-276.032	1620.89	267.126	0	4.66248	-0.826875	-39.7278	72.508	-8516.97	175.782	2565.62	338.175	0
34	1	-6.00022	-4.03656	-44.1888	2144.72	3532.29	-92.9262	1619.94	266.465	0	4.50989	-0.979463	-40.3381	164.061	-8700.07	221.559	2564.32	335.933	0
34	2	-6.45798	-4.03656	-44.1888	2053.16	3623.84	-321.808	1622.01	268.537	0	4.96766	-0.521699	-40.6433	-19.0447	-8333.86	313.111	2574.95	340.469	0
34	3	-6.45798	-3.27362	-44.7992	2053.16	3623.84	-413.361	1620.89	269.17	0	4.96766	-0.521699	-39.7278	255.614	-8333.86	267.335	2570.23	333.566	0
34	4	-6.45798	-4.03656	-44.1888	1870.06	3532.29	-184.479	1619.94	272.68	0	4.05213	-0.521699	-39.4226	255.614	-8425.42	267.335	2566.28	333.516	0
34	5	-6.30539	-3.88397	-44.7992	2236.27	3349.18	-321.808	1614.76	265.082	0	4.50989	-0.674287	-40.6433	347.166	-8333.86	175.782	2574.95	331.458	0
34	6	-4.9321	-3.88397	-44.7992	1961.61	3349.18	-321.808	1614.76	271.213	0	5.12024	-0.369111	-39.4226	255.614	-8333.86	221.559	2568.6	333.516	0
34	7	-6.30539	-4.34173	-44.7992	2144.72	3440.74	-138.703	1616.8	267.126	0	4.50989	-0.216523	-40.033	347.166	-8516.97	358.888	2567.25	331.328	0
34	8	-7.06833	-2.96844	-45.7147	2053.16	3440.74	-276.032	1615.27	270.088	0	4.96766	-0.369111	-40.3381	347.166	-8608.52	267.335	2566.59	331.394	0
34	9	-6.76315	-3.88397	-44.7992	2327.82	2982.97	-321.808	1606.59	263.039	0	4.96766	-1.13205	-39.4226	255.613	-8608.52	130.006	2561.64	333.516	0
35	0	-5.69504	-4.03656	-44.494	2053.16	3257.63	-459.137	1613.22	268.855	0	5.12024	-0.826875	-40.3381	347.166	-8425.42	130.006	2571.13	331.394	0
35	1	-6.30539	-3.42621	-44.1888	2236.27	3166.08	-459.137	1611.65	264.393	0	4.96766	-0.521699	-39.4226	72.5081	-8425.42	175.782	2566.28	338.161	0
35	2	-6.45798	-4.18915	-44.494	2144.72	3166.08	-321.808	1611.16	266.798	0	5.27283	-0.521699	-39.4226	255.614	-8425.42	84.2294	2566.28	333.516	0
35	3	-6.30539	-3.88397	-45.7147	1961.61	3440.74	-321.808	1615.27	272.09	0	4.81507	-1.13205	-40.033	255.613	-8516.97	84.2294	2567.25	333.615	0
35	4	-6.30539	-3.73138	-44.7992	1961.61	3349.18	-321.808	1614.76	271.213	0	3.89954	-0.521699	-39.7278	164.061	-8608.52	84.2294	2563.31	335.87	0
35	5	-6.45798	-3.42621	-45.4095	2236.27	3532.29	-413.361	1617.79	265.753	0	4.20472	-0.369111	-40.6433	347.166	-8516.97	130.006	2570.45	331.458	0
35	6	-6.30539	-3.73138	-45.1044	2144.72	3349.18	-276.032	1614.25	267.45	0	4.66248	-0.674287	-40.3381	347.166	-8333.86	175.782	2573.4	331.394	0
35	7	-5.84763	-3.73138	-44.7992	2144.72	3532.29	-47.1498	1618.85	267.126	0	4.81507	-1.13205	-40.3381	164.061	-8242.31	175.782	2575.67	335.933	0
35	8	-6.30539	-3.57879	-44.1888	2236.27	3349.18	-321.808	1615.79	264.393	0	4.66248	-0.521699	-40.3381	164.061	-8333.86	175.782	2573.4	335.933	0
35	9	-5.84763	-3.88397	-44.1888	2144.72	3349.18	-367.584	1615.79	266.465	0	4.96766	-0.369111	-39.7278	-19.0447	-8425.42	221.559	2567.92	340.479	0
36	0	-6.30539	-3.73138	-44.494	2053.16	3440.74	-321.808	1617.33	268.855	0	4.81507	-0.521699	-39.4226	-110.597	-8608.52	313.111	2561.64	342.805	0
36	1	-6.30539	-3.73138	-45.1044	2053.16	3623.84	-321.808	1620.34	269.48	0	4.66248	-0.674287	-39.7278	164.061	-8425.42	130.006	2567.92	335.87	0
36	2	-6.00021	-3.73138	-44.7992	2053.16	3349.18	-504.913	1614.76	269.17	0	4.81507	-0.521699	-39.4226	255.614	-8425.42	221.559	2566.28	333.516	0
36	3	-5.54245	-3.27362	-44.494	2236.27	3440.74	-596.466	1617.33	264.74	0	5.27283	-0.369111	-39.7278	347.166	-8333.86	38.4531	2570.23	331.261	0
36	4	-5.08469	-3.73138	-44.7992	1870.06	3349.18	-367.584	1614.76	273.257	0	4.81507	-1.13205	-40.3381	347.166	-8516.97	313.111	2568.86	331.394	0
36	5	-5.23728	-2.81586	-43.8837	2236.27	3166.08	-276.032	1612.15	264.041	0	5.42542	-1.28464	-40.033	164.061	-8608.52	130.006	2564.96	335.902	0
36	6	-5.84763	-4.03656	-44.1888	1961.61	3349.18	-367.584	1615.79	270.608	0	4.66248	-1.13205	-40.6433	347.166	-8516.97	38.4531	2570.45	331.458	0
36	7	-6.1528	-3.73138	-43.8837	2053.16	3532.29	-321.808	1620.49	268.214	0	4.20472	-0.674287	-40.033	347.166	-8516.97	130.006	2567.25	331.328	0
36	8	-5.69504	-3.27362	-44.1888	2053.16	3532.29	-596.466	1619.94	268.537	0	5.12024	-0.216523	-40.033	164.061	-8333.86	175.782	2571.82	335.902	0
36	9	-5.84763	-3.73138	-44.7992	1961.61	3349.18	-413.361	1614.76	271.213	0	4.96766	-0.369111	-39.7278	347.166	-8425.42	130.006	2567.92	331.261	0
37	0	-5.23728	-4.03656	-44.494	2053.16	3257.63	-92.9262	1613.22	268.855	0	4.66248	-0.369111	-40.033	164.061	-8333.86	130.006	2571.82	335.902	0
37	1	-6.45798	-4.18915	-45.1044	2053.16	3440.74	-367.584	1616.28	269.48	0	5.57801	-0.979463	-40.033	72.5081	-8425.42	130.006	2569.54	338.189	0
37	2	-6.30539	-3.88397	-43.8837	2236.27	3257.63	-321.808	1614.23	264.041	0	4.96766	-1.13205	-40.6433	164.061	-8425.42	175.782	2572.7	335.963	0
37	3	-7.06833	-3.88397	-44.494	1686.95	3532.29	-413.361	1619.39	277.086	0	4.66248	-0.521699	-40.3381	164.061	-8700.07	221.559	2564.32	335.933	0
37	4	-6.30539	-3.42621	-44.494	2144.72	3349.18	-367.584	1615.27	266.798	0	5.42542	-0.826875	-40.3381	255.613	-8700.07	-7.3233	2564.32	333.663	0
37	5	-5.84763	-3.27362	-44.7992	2327.82	3349.18	-276.032	1614.76	263.039	0	4.81507	-0.369111	-40.6433	255.613	-8608.52	-144.652	2568.19	333.711	0
37	6	-6.30539	-3.12103	-44.1888	2053.16	3532.29	-321.808	1619.94	268.537	0	4.96766	0.0886523	-39.7278	347.166	-8700.07	84.2294	2561.01	331.261	0
37	7	-4.9321	-3.12103	-45.4095	1870.06	3257.63	-367.584	1611.74	273.818	0	4.81507	-0.369111	-40.3381	347.166	-8791.63	221.559	2562.05	331.394	0
37	8	-6.45798	-4.03656	-44.494	2144.72	3532.29	-276.032	1619.39	266.798	0	4.66248	-0.369111	-39.7278	347.166	-8883.18	175.782	2556.4	331.261	0
37	9	-6.45798	-3.73138	-44.494	2053.16	3074.52	-550.69	1609.1	268.855	0	4.05213	-0.369111	-40.033	347.166	-8608.52	84.2294	2564.96	331.328	0
38	0	-5.84763	-3.27362	-44.1888	2236.27	3532.29	-504.913	1619.94	264.393	0	4.3573	-0.369111	-40.033	164.061	-8425.42	38.4531	2569.54	335.902	0
38	1	-5.69504	-4.03656	-46.0199	1961.61	3349.18	-367.584	1612.78	272.375	0	4.81507	-0.979463	-40.6433	255.614	-8425.42	-190.429	2572.7	333.711	0
38	2	-6.45798	-3.27362	-44.7992	2144.72	3532.29	-138.703	1618.85	267.126	0	4.81507	-1.13205	-39.7278	164.061	-8425.42	-144.652	2567.92	335.87	0
38	3	-5.69504	-3.88397	-44.494	1961.61	3257.63	-459.137	1613.22	270.913	0	4.96766	-1.13205	-39.7278	72.5081	-8333.86	-53.0997	2570.23	338.175	0
38	4	-4.9321	-4.03656	-44.7992	2053.16	3349.18	-276.032	1614.76	269.17	0	4.66248	-0.674287	-40.3381	347.166	-8516.97	267.335	2568.86	331.394	0
38	5	-5.54245	-3.88397	-43.8837	1961.61	3349.18	-321.808	1616.32	270.3	0	4.66248	-0.826875	-40.6433	255.614	-8333.86	175.782	2574.95	333.711	0
38	6	-6.91574	-4.18915	-44.1888	2053.16	3440.74	-459.137	1617.86	268.537	0	4.81507	-0.369111	-40.033	164.061	-8333.86	267.335	2571.82	335.902	0
38	7	-5.69504	-2.96844	-44.7992	2053.16	3257.63	-413.361	1612.72	269.17	0	4.96766	-0.369111	-40.033	438.719	-8333.86	267.335	2571.82	329.041	0
38	8	-5.69504	-3.12103	-45.1044	1961.61	3257.63	-642.243	1612.22	271.51	0	5.12024	-0.369111	-40.3381	72.508	-8516.97	267.335	2568.86	338.203	0
38	9	-6.30539	-3.12103	-44.7992	2053.16	3532.29	-138.703	1618.85	269.17	0	5.12024	-0.674287	-40.033	72.5081	-8333.86	267.335	2571.82	338.189	0
39	0	-6.45798	-3.88397	-44.494	2053.16	3440.74	-230.255	1617.33	268.855	0	4.81507	-0.674287	-40.033	-19.0447	-8425.42	221.559	2569.54	340.476	0
39	1	-5.54245	-3.88397	-44.7992	1961.61	3349.18	-367.584	1614.76	271.213	0	4.66248	-0.521699	-40.6433	164.061	-8608.52	267.335	2568.19	335.963	0
39	2	-5.38986	-3.27362	-44.7992	2236.27	3440.74	-138.703	1616.8	265.082	0	4.81507	-0.369111	-40.6433	255.613	-8516.97	175.782	2570.45	333.711	0
39	3	-6.61057	-3.88397	-44.7992	1961.61	3623.84	-642.243	1620.89	271.213	0	5.7306	-0.216524	-40.3381	347.166	-8516.97	130.006	2568.86	331.394	0
39	4	-6.30539	-2.96844	-43.8837	1961.61	3532.29	-367.584	1620.49	270.3	0	5.42542	-0.0639357	-40.3381	347.166	-8700.07	-53.0997	2564.32	331.394	0
39	5	-5.84763	-4.03656	-44.1888	2053.16	3532.29	-367.584	1619.94	268.537	0	5.27283	-0.826875	-40.033	164.061	-8516.97	38.4531	2567.25	335.902	0
39	6	-6.61057	-4.18915	-44.7992	1961.61	3532.29	-276.032	1618.85	271.213	0	4.66248	-0.521699	-40.3381	255.613	-8516.97	-7.3233	2568.86	333.663	0
39	7	-6.45798	-4.03656	-44.7992	1961.61	3532.29	-367.584	1618.85	271.213	0	4.66248	-0.674287	-39.7278	-19.0448	-8883.18	-7.3233	2556.4	340.479	0
39	8	-5.54245	-3.88397	-44.1888	1870.06	3257.63	-321.808	1613.72	272.68	0	4.81507	-0.521699	-40.6433	164.061	-8333.86	175.782	2574.95	335.963	0
39	9	-5.84763	-3.73138	-44.494	2327.82	3349.18	-459.137	1615.27	262.682	0	5.27283	-0.369111	-40.033	255.613	-8700.07	130.006	2562.68	333.615	0
40	0	-5.84763	-4.03656	-44.7992	2236.27	3257.63	-459.137	1612.72	265.082	0	4.81507	-0.979463	-40.9485	164.061	-8516.97	267.335	2572.01	335.993	0
40	1	-5.38986	-3.27362	-44.7992	1961.61	3440.74	-1.37343	1616.8	271.213	0	4.96766	-1.13205	-40.033	255.614	-8425.42	267.335	2569.54	333.615	0
40	2	-4.9321	-3.73138	-43.8837	1778.5	3440.74	-321.808	1618.41	274.472	0	4.96766	-0.674287	-40.3381	164.061	-8608.52	221.559	2566.59	335.933	0
40	3	-6.30539	-3.88397	-44.494	2144.72	3440.74	-276.032	1617.33	266.798	0	4.81507	-0.521699	-40.6433	164.061	-8791.63	221.559	2563.69	335.963	0
40	4	-7.06833	-2.96844	-45.1044	2053.16	3257.63	-413.361	1612.22	269.48	0	4.50989	-0.826875	-40.3381	164.061	-8425.42	175.782	2571.13	335.933	0
40	5	-7.06833	-3.12103	-44.7992	2053.16	3440.74	-413.361	1616.8	269.17	0	4.81507	-0.979463	-40.3381	255.614	-8333.86	130.006	2573.4	333.663	0
40	6	-5.84763	-4.03656	-44.7992	2144.72	3349.18	-413.361	1614.76	267.126	0	4.81507	-0.521699	-40.6433	255.613	-8791.63	267.335	2563.69	333.711	0
40	7	-5.54245	-3.73138	-45.1044	2053.16	3257.63	-413.361	1612.22	269.48	0	4.96766	-0.521699	-40.3381	255.614	-8425.42	267.335	2571.13	333.663	0
40	8	-7.06833	-3.88397	-44.494	1961.61	3532.29	-413.361	1619.39	270.913	0	4.81507	-0.826875	-40.6433	-110.597	-8608.52	221.559	2568.19	342.721	0
40	9	-6.30539	-4.03656	-44.1888	2236.27	3349.18	-321.808	1615.79	264.393	0	4.81507	-1.28464	-39.4226	-19.0447	-8425.42	130.006	2566.28	340.483	0
41	0	-5.84763	-4.03656	-44.1888	2053.16	3257.63	-413.361	1613.72	268.537	0	5.12024	-0.979463	-40.3381	164.061	-8425.42	130.006	2571.13	335.933	0
41	1	-5.69504	-3.27362	-45.1044	1961.61	3440.74	-367.584	1616.28	271.51	0	4.50989	-0.521699	-40.033	164.061	-8425.42	221.559	2569.54	335.902	0
41	2	-6.45798	-3.73138	-45.4095	2053.16	3532.29	-321.808	1617.79	269.786	0	4.50989	-0.369111	-40.033	164.061	-8516.97	221.559	2567.25	335.902	0
41	3	-6.76315	-3.42621	-44.1888	2053.16	3440.74	-321.808	1617.86	268.537	0	4.50989	-0.369111	-40.033	347.166	-8608.52	358.888	2564.96	331.328	0
41	4	-6.1528	-3.27362	-44.7992	2236.27	3166.08	-367.584	1610.67	265.082	0	4.50989	-0.369111	-40.3381	164.061	-8516.97	130.006	2568.86	335.933	0
41	5	-6.45798	-3.73138	-45.1044	2053.16	3440.74	-276.032	1616.28	269.48	0	4.20472	-0.826875	-40.033	72.508	-8608.52	130.006	2564.96	338.189	0
41	6	-6.45798	-3.88397	-44.7992	1778.5	3532.29	-276.032	1618.85	275.301	0	5.27283	-0.826875	-39.7278	72.508	-8700.07	130.006	2561.01	338.175	0
41	7	-6.30539	-4.03656	-44.494	1961.61	3532.29	-367.584	1619.39	270.913	0	5.57801	-0.674287	-39.7278	255.614	-8425.42	-53.0997	2567.92	333.566	0
41	8	-6.45798	-3.88397	-45.1044	2236.27	3166.08	-367.584	1610.19	265.42	0	5.12024	-0.369111	-40.033	347.166	-8425.42	175.782	2569.54	331.328	0
41	9	-6.61057	-4.03656	-44.1888	2053.16	3257.63	-276.032	1613.72	268.537	0	4.81507	-0.674287	-40.3381	255.613	-8516.97	38.4531	2568.86	333.663	0
42	0	-6.45798	-3.73138	-43.5785	2236.27	3257.63	-276.032	1614.75	263.684	0	4.81507	-0.826875	-40.6433	72.508	-8608.52	313.111	2568.19	338.216	0
42	1	-6.45798	-3.27362	-44.7992	2053.16	3532.29	-321.808	1618.85	269.17	0	4.66248	-0.979463	-40.3381	164.061	-8516.97	130.006	2568.86	335.933	0
42	2	-7.06833	-4.03656	-44.494	1961.61	3257.63	-459.137	1613.22	270.913	0	4.20472	-0.369111	-40.9485	255.614	-8425.42	130.006	2574.24	333.758	0
42	3	-6.30539	-3.88397	-44.7992	1870.06	3440.74	-321.808	1616.8	273.257	0	4.96766	-0.369111	-40.033	347.166	-8425.42	221.559	2569.54	331.328	0
42	4	-6.30539	-3.27362	-44.1888	1870.06	3440.74	-367.584	1617.86	272.68	0	4.96766	-0.521699	-40.6433	-19.0447	-8516.97	358.888	2570.45	340.469	0
42	5	-6.45798	-3.88397	-44.1888	1961.61	3623.84	-367.584	1622.01	270.608	0	4.66248	-0.521699	-40.6433	347.166	-8700.07	175.782	2565.94	331.458	0
42	6	-6.61057	-3.88397	-44.1888	1961.61	3349.18	-367.584	1615.79	270.608	0	4.50989	-0.826875	-40.6433	72.508	-8700.07	267.335	2565.94	338.216	0
42	7	-5.84763	-3.42621	-44.494	2144.72	3440.74	-596.466	1617.33	266.798	0	4.66248	-0.369111	-40.3381	255.613	-8516.97	313.111	2568.86	333.663	0
42	8	-5.69504	-3.73138	-44.7992	1870.06	3623.84	-413.361	1620.89	273.257	0	4.81507	-0.521699	-40.033	255.613	-8791.63	313.111	2560.39	333.615	0
42	9	-5.69504	-3.88397	-44.494	1961.61	3532.29	-459.137	1619.39	270.913	0	4.96766	-1.13205	-40.6433	72.5081	-8425.42	175.782	2572.7	338.216	0
43	0	-6.00021	-2.96844	-45.1044	2236.27	3349.18	-596.466	1614.25	265.42	0	4.81507	-0.369111	-41.864	255.614	-8333.86	221.559	2580.93	333.894	0
43	1	-6.30539	-4.03656	-44.494	1778.5	3349.18	-276.032	1615.27	275.028	0	4.50989	-0.521699	-40.6433	255.613	-8516.97	221.559	2570.45	333.711	0
43	2	-6.30539	-3.88397	-43.8837	2144.72	3349.18	-550.69	1616.32	266.127	0	4.66248	-0.674287	-40.6433	72.508	-8516.97	267.335	2570.45	338.216	0
43	3	-6.30539	-3.73138	-45.1044	2053.16	3166.08	-321.808	1610.19	269.48	0	4.66248	-0.826875	-40.033	347.166	-8516.97	221.559	2567.25	331.328	0
43	4	-6.45798	-3.57879	-43.8837	1870.06	3349.18	-321.808	1616.32	272.386	0	4.81507	-0.826875	-40.033	438.719	-8700.07	267.335	2562.68	329.041	0
43	5	-6.45798	-3.27362	-44.494	1961.61	3532.29	-138.703	1619.39	270.913	0	4.96766	-1.43723	-40.033	255.613	-8516.97	-7.3233	2567.25	333.615	0
43	6	-6.61057	-2.81586	-44.7992	2053.16	3257.63	-92.9262	1612.72	269.17	0	4.96766	-1.13205	-40.3381	164.061	-8516.97	267.335	2568.86	335.933	0
43	7	-6.91574	-4.18915	-45.1044	1870.06	3349.18	-413.361	1614.25	273.539	0	4.66248	-0.674287	-40.033	164.061	-8516.97	221.559	2567.25	335.902	0
43	8	-6.45798	-3.27362	-44.7992	1870.06	3532.29	-367.584	1618.85	273.257	0	4.81507	-0.216523	-40.033	255.613	-8516.97	175.782	2567.25	333.615	0
43	9	-6.30539	-3.73138	-45.1044	2144.72	3623.84	-413.361	1620.34	267.45	0	4.50989	-0.521699	-40.6433	72.5081	-8333.86	267.335	2574.95	338.216	0
44	0	-6.1528	-4.18915	-44.7992	1961.61	3715.39	-276.032	1622.93	271.213	0	4.81507	-0.521699	-40.9485	164.061	-8700.07	130.006	2567.54	335.993	0
44	1	-7.22092	-3.12103	-44.7992	2053.16	3532.29	-596.466	1618.85	269.17	0	4.96766	-0.674287	-40.3381	164.061	-8700.07	267.335	2564.32	335.933	0
44	2	-5.54245	-2.96844	-44.7992	2144.72	3257.63	-550.69	1612.72	267.126	0	5.27283	-0.216524	-40.033	164.061	-8425.42	175.782	2569.54	335.902	0
44	3	-5.84763	-2.96844	-43.5785	2053.16	3166.08	-367.584	1612.65	267.886	0	4.66248	-0.521699	-40.033	-202.15	-8608.52	267.335	2564.96	345.05	0
44	4	-5.69504	-2.96844	-44.494	2236.27	3257.63	-504.913	1613.22	264.74	0	5.27283	-0.674287	-40.3381	438.719	-8608.52	175.782	2566.59	329.124	0
44	5	-6.30539	-3.12103	-43.8837	1961.61	3349.18	-47.1498	1616.32	270.3	0	5.57801	-0.521699	-39.7278	347.166	-8608.52	175.782	2563.31	331.261	0
44	6	-6.1528	-3.27362	-43.8837	2236.27	3532.29	-413.361	1620.49	264.041	0	5.42542	-0.521699	-40.3381	164.061	-8516.97	175.782	2568.86	335.933	0
44	7	-6.00021	-3.42621	-44.1888	1961.61	3532.29	-413.361	1619.94	270.608	0	4.05213	-1.13205	-40.6433	164.061	-8516.97	175.782	2570.45	335.963	0
44	8	-5.84763	-3.27362	-44.1888	2053.16	3349.18	-550.69	1615.79	268.537	0	4.96766	-0.979463	-40.6433	164.061	-8516.97	313.111	2570.45	335.963	0
44	9	-6.30539	-3.12103	-44.494	2144.72	3440.74	-413.361	1617.33	266.798	0	5.42542	-0.826875	-40.3381	72.508	-8516.97	221.559	2568.86	338.203	0
45	0	-6.61057	-3.27362	-44.494	2144.72	3166.08	-504.913	1611.16	266.798	0	4.81507	-0.674287	-40.9485	347.166	-8608.52	221.559	2569.77	331.522	0
45	1	-6.30539	-4.03656	-44.7992	2053.16	3532.29	-321.808	1618.85	269.17	0	4.81507	-0.369111	-40.033	347.166	-8516.97	313.111	2567.25	331.328	0
45	2	-5.69504	-3.73138	-43.8837	2053.16	3349.18	-504.913	1616.32	268.214	0	4.96766	-0.979463	-40.033	164.061	-8425.42	221.559	2569.54	335.902	0
45	3	-6.1528	-3.73138	-44.1888	2236.27	3257.63	-459.137	1613.72	264.393	0	4.81507	-1.13205	-40.9485	164.061	-8516.97	221.559	2572.01	335.993	0
45	4	-5.84763	-3.27362	-43.8837	1961.61	3349.18	-276.032	1616.32	270.3	0	4.3573	-0.674287	-39.7278	255.614	-8425.42	313.111	2567.92	333.566	0
45	5	-6.45798	-3.88397	-45.1044	2053.16	3349.18	-276.032	1614.25	269.48	0	4.66248	-0.521699	-40.033	-19.0447	-8516.97	313.111	2567.25	340.476	0
45	6	-6.45798	-3.73138	-44.7992	1961.61	3440.74	-276.032	1616.8	271.213	0	4.3573	-0.979463	-40.9485	72.5081	-8425.42	267.335	2574.24	338.229	0
45	7	-6.00021	-3.88397	-44.1888	2053.16	3166.08	-367.584	1611.65	268.537	0	4.50989	-1.43723	-40.033	164.061	-8516.97	313.111	2567.25	335.902	0
45	8	-6.1528	-3.88397	-44.494	2053.16	3623.84	-367.584	1621.45	268.855	0	5.12024	-0.826875	-40.3381	72.508	-8700.07	84.2294	2564.32	338.203	0
45	9	-5.84763	-3.88397	-44.7992	1961.61	3532.29	-459.137	1618.85	271.213	0	5.12024	-0.521699	-40.033	347.166	-8516.97	84.2294	2567.25	331.328	0
46	0	-6.91574	-4.03656	-44.7992	2053.16	3349.18	-367.584	1614.76	269.17	0	5.12024	-0.216523	-40.033	438.719	-8608.52	175.782	2564.96	329.041	0
46	1	-6.45798	-3.88397	-44.494	1870.06	3440.74	-367.584	1617.33	272.971	0	4.3573	-0.521699	-40.9485	255.614	-8333.86	267.335	2576.48	333.758	0
46	2	-5.84763	-4.03656	-44.7992	2144.72	3257.63	-367.584	1612.72	267.126	0	4.05213	-0.216523	-40.6433	255.613	-8700.07	221.559	2565.94	333.711	0
46	3	-5.08469	-3.27362	-43.8837	1870.06	3440.74	-138.703	1618.41	272.386	0	4.66248	-0.521699	-40.3381	255.613	-8608.52	267.335	2566.59	333.663	0
46	4	-5.54245	-3.42621	-43.5785	2236.27	3257.63	-550.69	1614.75	263.684	0	5.42542	-0.369111	-40.6433	347.166	-8333.86	-53.0997	2574.95	331.458	0
46	5	-6.45798	-4.18915	-44.7992	1870.06	3532.29	-276.032	1618.85	273.257	0	5.12024	-0.674287	-40.6433	255.613	-8516.97	38.4531	2570.45	333.711	0
46	6	-5.84763	-3.88397	-45.1044	2144.72	3349.18	-321.808	1614.25	267.45	0	4.66248	-0.826875	-40.3381	347.166	-8700.07	175.782	2564.32	331.394	0
46	7	-6.30539	-3.88397	-44.7992	1870.06	3623.84	-230.255	1620.89	273.257	0	4.50989	-0.369111	-40.6433	255.613	-8516.97	175.782	2570.45	333.711	0
46	8	-6.76315	-4.03656	-44.1888	2144.72	3623.84	-642.243	1622.01	266.465	0	4.96766	-0.369111	-40.9485	255.613	-8608.52	313.111	2569.77	333.758	0
46	9	-5.54245	-4.03656	-44.494	1961.61	3349.18	-321.808	1615.27	270.913	0	4.81507	-0.674287	-40.9485	347.166	-8242.31	358.888	2578.72	331.522	0
47	0	-5.69504	-3.88397	-44.1888	1961.61	3257.63	-413.361	1613.72	270.608	0	4.81507	-1.13205	-40.3381	255.614	-8333.86	221.559	2573.4	333.663	0
47	1	-6.45798	-3.88397	-44.1888	1961.61	3257.63	-413.361	1613.72	270.608	0	4.50989	-0.979463	-40.6433	255.613	-8516.97	175.782	2570.45	333.711	0
47	2	-6.45798	-4.03656	-43.8837	1961.61	3532.29	-413.361	1620.49	270.3	0	4.66248	-0.674287	-40.6433	255.613	-8608.52	175.782	2568.19	333.711	0
47	3	-6.45798	-3.88397	-44.1888	1870.06	3623.84	-276.032	1622.01	272.68	0	4.96766	-0.979463	-40.033	255.614	-8333.86	-7.3233	2571.82	333.615	0
47	4	-5.69504	-4.03656	-43.2733	2144.72	3532.29	-413.361	1621.63	265.438	0	5.27283	-1.13205	-40.3381	72.508	-8608.52	-98.8761	2566.59	338.203	0
47	5	-5.69504	-4.18915	-44.1888	1961.61	3257.63	-413.361	1613.72	270.608	0	5.7306	-0.521699	-40.6433	347.166	-8608.52	38.4531	2568.19	331.458	0
47	6	-6.30539	-3.57879	-43.8837	1961.61	3349.18	-321.808	1616.32	270.3	0	5.42542	-1.28464	-39.7278	255.614	-8425.42	221.559	2567.92	333.566	0
47	7	-6.61057	-3.88397	-44.1888	1961.61	3532.29	-321.808	1619.94	270.608	0	5.88318	-0.979463	-40.6433	164.061	-8425.42	130.006	2572.7	335.963	0
47	8	-6.30539	-3.73138	-44.1888	1870.06	3440.74	-642.243	1617.86	272.68	0	5.27283	-0.674287	-41.2537	72.508	-8516.97	175.782	2573.55	338.242	0
47	9	-5.84763	-3.73138	-43.8837	1870.06	3623.84	-276.032	1622.58	272.386	0	5.12024	-0.979463	-40.3381	347.166	-8608.52	84.2294	2566.59	331.394	0
48	0	-5.84763	-4.18915	-45.1044	1870.06	3257.63	-413.361	1612.22	273.539	0	4.81507	-0.674287	-40.033	438.719	-8791.63	313.111	2560.39	329.041	0
48	1	-6.61057	-4.18915	-45.1044	1961.61	3349.18	-184.479	1614.25	271.51	0	4.66248	-0.674287	-40.033	72.5081	-8333.86	313.111	2571.82	338.189	0
48	2	-6.30539	-3.73138	-44.494	1961.61	3440.74	-276.032	1617.33	270.913	0	4.96766	-0.674287	-39.7278	164.061	-8700.07	175.782	2561.01	335.87	0
48	3	-6.45798	-4.03656	-44.7992	1961.61	3440.74	-276.032	1616.8	271.213	0	4.66248	-0.521699	-40.6433	-19.0447	-8425.42	267.335	2572.7	340.469	0
48	4	-6.61057	-4.03656	-44.1888	2053.16	3440.74	-321.808	1617.86	268.537	0	4.66248	-0.674287	-39.7278	164.061	-8608.52	130.006	2563.31	335.87	0
48	5	-6.45798	-3.88397	-44.494	1870.06	3349.18	-321.808	1615.27	272.971	0	5.27283	-0.979463	-41.2537	255.613	-8516.97	-7.3233	2573.55	333.804	0
48	6	-6.30539	-3.88397	-44.494	1870.06	3623.84	-321.808	1621.45	272.971	0	5.42542	-0.369111	-40.6433	164.061	-8700.07	130.006	2565.94	335.963	0
48	7	-6.30539	-3.73138	-45.1044	2053.16	3532.29	-276.032	1618.31	269.48	0	5.42542	-0.0639357	-40.3381	438.719	-8608.52	175.782	2566.59	329.124	0
48	8	-5.69504	-3.12103	-43.2733	1961.61	3532.29	-642.243	1621.63	269.669	0	5.27283	-0.0639356	-40.033	164.061	-8700.07	130.006	2562.68	335.902	0
48	9	-6.30539	-3.27362	-44.494	1961.61	3623.84	-413.361	1621.45	270.913	0	4.81507	-0.674287	-40.6433	164.061	-8608.52	267.335	2568.19	335.963	0
49	0	-6.1528	-3.42621	-43.8837	1961.61	3349.18	-459.137	1616.32	270.3	0	4.3573	-0.369111	-40.033	72.508	-8608.52	130.006	2564.96	338.189	0
49	1	-6.1528	-3.73138	-44.7992	2144.72	3440.74	-276.032	1616.8	267.126	0	4.05213	-0.369111	-40.6433	347.166	-8608.52	130.006	2568.19	331.458	0
49	2	-6.45798	-3.12103	-44.7992	1961.61	3623.84	-413.361	1620.89	271.213	0	5.12024	-0.674287	-40.033	347.166	-8700.07	221.559	2562.68	331.328	0
49	3	-6.30539	-3.27362	-44.1888	2236.27	2982.97	-459.137	1607.51	264.393	0	4.81507	-0.216523	-40.3381	438.719	-8608.52	267.335	2566.59	329.124	0
49	4	-6.45798	-3.12103	-44.1888	2236.27	3623.84	-321.808	1622.01	264.393	0	4.96766	-0.826875	-41.2537	-110.597	-8700.07	221.559	2569.11	342.681	0
49	5	-6.45798	-3.73138	-44.1888	1961.61	3440.74	-276.032	1617.86	270.608	0	4.96766	-0.979463	-40.3381	255.613	-8608.52	130.006	2566.59	333.663	0
49	6	-6.30539	-3.12103	-44.7992	2144.72	3532.29	-230.255	1618.85	267.126	0	5.27283	-1.13205	-40.033	72.508	-8791.63	38.4531	2560.39	338.189	0
49	7	-6.30539	-3.27362	-44.494	1961.61	3532.29	-459.137	1619.39	270.913	0	5.27283	-1.28464	-40.3381	255.613	-8608.52	221.559	2566.59	333.663	0
49	8	-6.30539	-3.88397	-43.8837	2053.16	3349.18	-321.808	1616.32	268.214	0	4.20472	-0.826875	-40.6433	347.166	-8425.42	221.559	2572.7	331.458	0
49	9	-6.91574	-3.88397	-44.1888	1961.61	3440.74	-184.479	1617.86	270.608	0	4.05213	-0.369111	-40.9485	255.613	-8516.97	84.2294	2572.01	333.758	0
50	0	-6.45798	-3.73138	-44.494	1778.5	3623.84	-413.361	1621.45	275.028	0	4.81507	-0.826875	-40.9485	-19.0447	-8425.42	221.559	2574.24	340.465	0
50	1	-6.45798	-3.73138	-43.8837	1961.61	3440.74	-321.808	1618.41	270.3	0	4.81507	-1.28464	-40.9485	255.613	-8700.07	313.111	2567.54	333.758	0
50	2	-6.61057	-3.73138	-44.494	2053.16	3440.74	-276.032	1617.33	268.855	0	4.81507	-0.521699	-39.7278	255.613	-8516.97	313.111	2565.62	333.566	0
50	3	-5.84763	-3.42621	-44.1888	2053.16	3257.63	-550.69	1613.72	268.537	0	4.96766	-0.674287	-40.3381	255.613	-8516.97	267.335	2568.86	333.663	0
50	4	-6.45798	-3.57879	-45.1044	1961.61	3349.18	-413.361	1614.25	271.51	0	4.81507	-0.674287	-39.7278	347.166	-8700.07	267.335	2561.01	331.261	0
50	5	-5.23728	-4.03656	-43.8837	1870.06	3166.08	-230.255	1612.15	272.386	0	4.96766	-0.674287	-41.5588	347.166	-8608.52	130.006	2572.86	331.646	0
50	6	-6.91574	-3.88397	-45.4095	1961.61	3623.84	-276.032	1619.8	271.802	0	4.96766	-0.826875	-40.6433	164.061	-8516.97	38.4531	2570.45	335.963	0
50	7	-6.30539	-3.12103	-43.5785	2144.72	3166.08	-413.361	1612.65	265.785	0	4.96766	-0.369111	-40.033	255.614	-8425.42	267.335	2569.54	333.615	0
50	8	-6.1528	-4.18915	-45.1044	1961.61	3623.84	-367.584	1620.34	271.51	0	4.50989	-0.0639355	-41.2537	164.061	-8425.42	313.111	2575.77	336.023	0
50	9	-7.06833	-3.88397	-45.1044	1961.61	3532.29	-230.255	1618.31	271.51	0	4.3573	-0.216523	-40.6433	72.508	-8608.52	313.111	2568.19	338.216	0
51	0	-6.00021	-3.88397	-44.7992	1870.06	3440.74	-92.9262	1616.8	273.257	0	4.96766	-0.521699	-40.6433	347.166	-8425.42	313.111	2572.7	331.458	0
51	1	-5.23728	-3.73138	-44.7992	2144.72	3532.29	-321.808	1618.85	267.126	0	4.81507	-0.369111	-40.6433	255.613	-8516.97	130.006	2570.45	333.711	0
51	2	-5.69504	-3.73138	-44.7992	1870.06	3440.74	-138.703	1616.8	273.257	0	4.05213	-0.216523	-40.3381	255.613	-8516.97	38.4531	2568.86	333.663	0
51	3	-6.91574	-3.27362	-43.2733	2236.27	3257.63	-92.9262	1615.28	263.322	0	4.66248	-0.521699	-40.033	255.613	-8700.07	84.2294	2562.68	333.615	0
51	4	-6.45798	-2.81586	-44.7992	2236.27	3349.18	-321.808	1614.76	265.082	0	4.3573	-0.521699	-40.033	72.508	-8700.07	-7.3233	2562.68	338.189	0
51	5	-6.45798	-3.12103	-44.1888	2144.72	3440.74	-321.808	1617.86	266.465	0	4.3573	-0.521699	-40.6433	347.166	-8608.52	-53.0997	2568.19	331.458	0
51	6	-6.1528	-4.03656	-44.7992	2144.72	3532.29	-321.808	1618.85	267.126	0	3.89954	-0.369111	-40.3381	347.166	-8700.07	84.2294	2564.32	331.394	0
51	7	-6.76315	-3.88397	-44.7992	2053.16	3623.84	-367.584	1620.89	269.17	0	4.3573	-0.674287	-40.6433	255.613	-8791.63	313.111	2563.69	333.711	0
51	8	-6.45798	-4.03656	-43.8837	2053.16	3166.08	-321.808	1612.15	268.214	0	5.27283	-0.369111	-40.6433	255.614	-8333.86	175.782	2574.95	333.711	0
51	9	-5.69504	-3.88397	-44.494	1961.61	3349.18	-413.361	1615.27	270.913	0	5.12024	-0.521699	-40.3381	347.166	-8608.52	175.782	2566.59	331.394	0
52	0	-6.45798	-4.03656	-45.1044	1961.61	3532.29	-230.255	1618.31	271.51	0	4.81507	-0.369111	-40.033	438.719	-8608.52	267.335	2564.96	329.041	0
52	1	-6.00022	-4.34173	-44.7992	2327.82	3440.74	-276.032	1616.8	263.039	0	5.42542	-0.521699	-40.6433	255.613	-8516.97	38.4531	2570.45	333.711	0
52	2	-6.1528	-3.27362	-45.1044	1870.06	3532.29	-413.361	1618.31	273.539	0	4.66248	-0.369111	-41.2537	-19.0447	-8700.07	267.335	2569.11	340.462	0
52	3	-6.30539	-3.73138	-44.7992	2144.72	3623.84	-413.361	1620.89	267.126	0	4.50989	-0.369111	-41.2537	72.508	-8516.97	267.335	2573.55	338.242	0
52	4	-6.45798	-3.88397	-44.1888	2053.16	3440.74	-276.032	1617.86	268.537	0	4.96766	-0.521699	-39.7278	-19.0447	-8425.42	313.111	2567.92	340.479	0
52	5	-6.30539	-2.96844	-43.5785	1961.61	3440.74	-230.255	1618.95	269.987	0	4.05213	-0.369111	-40.6433	164.061	-8425.42	175.782	2572.7	335.963	0
52	6	-5.69504	-3.12103	-42.9681	1778.5	3257.63	-642.243	1615.82	273.609	0	3.74695	-0.674287	-40.6433	347.166	-8333.86	130.006	2574.95	331.458	0
52	7	-6.30539	-3.27362	-43.5785	2327.82	3349.18	-459.137	1616.85	261.583	0	4.20472	-0.369111	-40.3381	255.613	-8608.52	221.559	2566.59	333.663	0
52	8	-6.30539	-3.12103	-44.1888	1961.61	3532.29	-367.584	1619.94	270.608	0	4.81507	-0.369111	-40.6433	347.166	-8883.18	221.559	2561.44	331.458	0
52	9	-5.54245	-4.03656	-45.1044	1961.61	3166.08	-459.137	1610.19	271.51	0	4.96766	-0.521699	-39.7278	72.508	-8700.07	175.782	2561.01	338.175	0
53	0	-5.84763	-4.18915	-44.7992	2053.16	3166.08	-459.137	1610.67	269.17	0	5.57801	-0.216524	-40.6433	-19.0447	-8425.42	38.4531	2572.7	340.469	0
53	1	-6.61057	-3.42621	-45.4095	1961.61	3623.84	-504.913	1619.8	271.802	0	5.27283	-0.674287	-40.3381	255.613	-8608.52	38.4531	2566.59	333.663	0
53	2	-6.45798	-3.88397	-43.8837	2053.16	3623.84	-276.032	1622.58	268.214	0	4.96766	-0.826875	-40.3381	-19.0447	-8516.97	130.006	2568.86	340.472	0
53	3	-6.45798	-3.88397	-44.7992	1778.5	3440.74	-276.032	1616.8	275.301	0	4.66248	-1.28464	-40.9485	72.5081	-8425.42	175.782	2574.24	338.229	0
53	4	-6.61057	-4.03656	-44.494	2053.16	3349.18	-321.808	1615.27	268.855	0	5.12024	-0.521699	-40.9485	164.061	-8516.97	221.559	2572.01	335.993	0
53	5	-6.30539	-4.18915	-44.494	1961.61	3257.63	-321.808	1613.22	270.913	0	5.27283	-0.521699	-40.9485	164.061	-8608.52	130.006	2569.77	335.993	0
53	6	-6.45798	-4.03656	-44.7992	2053.16	3623.84	-321.808	1620.89	269.17	0	5.27283	-0.521699	-40.9485	164.061	-8425.42	38.4531	2574.24	335.993	0
53	7	-6.30539	-3.12103	-44.7992	2053.16	3532.29	-92.9262	1618.85	269.17	0	4.66248	-0.521699	-40.033	72.508	-8516.97	267.335	2567.25	338.189	0
53	8	-6.30539	-3.12103	-44.7992	2144.72	3440.74	-321.808	1616.8	267.126	0	4.20472	-0.521699	-40.033	-19.0447	-8516.97	175.782	2567.25	340.476	0
53	9	-6.45798	-3.73138	-44.7992	1961.61	3532.29	-688.019	1618.85	271.213	0	4.81507	-0.521699	-40.033	530.272	-8791.63	-7.3233	2560.39	326.754	0
54	0	-6.30539	-3.73138	-44.494	1961.61	3257.63	-276.032	1613.22	270.913	0	4.81507	-1.13205	-40.3381	255.613	-8700.07	130.006	2564.32	333.663	0
54	1	-6.45798	-3.27362	-44.1888	2053.16	3166.08	-367.584	1611.65	268.537	0	4.20472	-1.28464	-39.7278	347.166	-8333.86	84.2294	2570.23	331.261	0
54	2	-6.61057	-3.12103	-43.8837	2053.16	3532.29	-367.584	1620.49	268.214	0	4.96766	-0.216523	-40.3381	164.061	-8608.52	38.4531	2566.59	335.933	0
54	3	-6.30539	-4.03656	-43.5785	2144.72	3623.84	-413.361	1623.16	265.785	0	5.12024	-0.369111	-40.033	438.719	-8608.52	130.006	2564.96	329.041	0
54	4	-6.91574	-3.88397	-44.7992	2053.16	3532.29	-413.361	1618.85	269.17	0	4.66248	-0.826875	-39.4226	164.061	-8425.42	130.006	2566.28	335.838	0
54	5	-6.45798	-4.18915	-44.494	1870.06	3440.74	-321.808	1617.33	272.971	0	5.12024	-0.826875	-39.4226	164.061	-8516.97	84.2294	2563.96	335.838	0
54	6	-6.45798	-4.03656	-44.1888	1961.61	3532.29	-367.584	1619.94	270.608	0	4.96766	-0.521699	-40.3381	347.166	-8608.52	84.2294	2566.59	331.394	0
54	7	-6.1528	-3.88397	-44.494	2053.16	3623.84	-230.255	1621.45	268.855	0	4.66248	-0.369111	-40.033	164.061	-8791.63	313.111	2560.39	335.902	0
54	8	-6.30539	-3.42621	-44.7992	1870.06	3440.74	-321.808	1616.8	273.257	0	4.3573	-0.369111	-40.033	255.614	-8425.42	175.782	2569.54	333.615	0
54	9	-6.30539	-3.73138	-45.1044	2053.16	3349.18	-276.032	1614.25	269.48	0	4.81507	-0.369111	-40.3381	72.5081	-8333.86	267.335	2573.4	338.203	0
55	0	-6.30539	-3.27362	-44.1888	2053.16	3074.52	-413.361	1609.58	268.537	0	4.50989	-0.674287	-40.6433	255.614	-8425.42	267.335	2572.7	333.711	0
55	1	-6.61057	-3.12103	-43.8837	2327.82	3532.29	-459.137	1620.49	261.955	0	4.50989	-0.369111	-40.033	164.061	-8333.86	-53.0997	2571.82	335.902	0
55	2	-6.45798	-4.03656	-43.8837	2053.16	3349.18	-276.032	1616.32	268.214	0	5.12024	-1.13205	-40.6433	-110.597	-8516.97	175.782	2570.45	342.721	0
55	3	-6.45798	-3.88397	-44.1888	2144.72	3532.29	-230.255	1619.94	266.465	0	4.50989	-0.369111	-40.3381	164.061	-8608.52	267.335	2566.59	335.933	0
55	4	-6.30539	-4.34173	-43.2733	2144.72	3166.08	-230.255	1613.16	265.438	0	3.89954	-0.826875	-40.033	164.061	-8425.42	221.559	2569.54	335.902	0
55	5	-6.61057	-3.73138	-44.7992	1870.06	3623.84	-276.032	1620.89	273.257	0	3.89954	-1.13205	-39.7278	-110.597	-8333.86	404.664	2570.23	342.784	0
55	6	-6.45798	-4.03656	-44.494	2053.16	3440.74	-230.255	1617.33	268.855	0	4.05213	-1.28464	-40.033	-19.0447	-8608.52	404.664	2564.96	340.476	0
55	7	-6.30539	-2.96844	-43.5785	1961.61	3440.74	-367.584	1618.95	269.987	0	4.66248	-0.674287	-40.6433	347.166	-8425.42	130.006	2572.7	331.458	0
55	8	-6.1528	-3.27362	-43.8837	2053.16	3440.74	-184.479	1618.41	268.214	0	5.12024	-0.674287	-40.033	-19.0447	-8333.86	130.006	2571.82	340.476	0
55	9	-6.45798	-4.03656	-44.494	1778.5	3532.29	-276.032	1619.39	275.028	0	5.7306	-0.521699	-40.6433	-19.0447	-8516.97	38.4531	2570.45	340.469	0
56	0	-6.45798	-3.73138	-44.1888	2053.16	3623.84	-321.808	1622.01	268.537	0	5.27283	-0.674287	-40.6433	347.166	-8608.52	175.782	2568.19	331.458	0
56	1	-6.30539	-3.57879	-44.1888	2419.37	3166.08	-459.137	1611.65	260.249	0	4.66248	-1.13205	-39.7278	347.166	-8242.31	130.006	2572.53	331.261	0
56	2	-6.45798	-3.27362	-44.7992	2236.27	3257.63	-321.808	1612.72	265.082	0	4.3573	-1.13205	-40.033	255.614	-8333.86	130.006	2571.82	333.615	0
56	3	-6.1528	-4.03656	-44.494	1961.61	3532.29	-321.808	1619.39	270.913	0	4.81507	-0.521699	-40.3381	164.061	-8425.42	313.111	2571.13	335.933	0
56	4	-6.45798	-4.18915	-44.7992	1686.95	3349.18	-321.808	1614.76	277.344	0	5.12024	-0.979463	-40.9485	72.5081	-8242.31	221.559	2578.72	338.229	0
56	5	-6.45798	-3.27362	-44.1888	1961.61	3532.29	-367.584	1619.94	270.608	0	4.81507	-0.674287	-39.7278	72.5081	-8333.86	267.335	2570.23	338.175	0
56	6	-6.61057	-4.03656	-44.7992	2053.16	3257.63	-276.032	1612.72	269.17	0	4.96766	-0.674287	-39.7278	347.166	-8700.07	313.111	2561.01	331.261	0
56	7	-6.45798	-2.96844	-43.5785	1961.61	3532.29	-230.255	1621.06	269.987	0	5.57801	-1.13205	-40.3381	72.508	-8608.52	267.335	2566.59	338.203	0
56	8	-6.1528	-4.03656	-45.1044	1961.61	3532.29	-321.808	1618.31	271.51	0	5.27283	-1.13205	-40.033	-19.0447	-8425.42	175.782	2569.54	340.476	0
56	9	-6.00021	-3.57879	-45.1044	1778.5	3257.63	-550.69	1612.22	275.569	0	4.50989	-0.369111	-40.6433	72.5081	-8425.42	267.335	2572.7	338.216	0
57	0	-5.54245	-3.27362	-43.8837	1961.61	3349.18	-550.69	1616.32	270.3	0	4.81507	-0.674287	-40.9485	164.061	-8425.42	313.111	2574.24	335.993	0
57	1	-6.1528	-3.12103	-43.8837	1961.61	3349.18	-321.808	1616.32	270.3	0	4.66248	-0.826875	-40.033	164.061	-8425.42	404.664	2569.54	335.902	0
57	2	-6.30539	-4.18915	-45.1044	1870.06	3532.29	-321.808	1618.31	273.539	0	5.12024	-0.674287	-40.033	438.719	-8516.97	221.559	2567.25	329.041	0
57	3	-5.69504	-4.03656	-43.8837	2053.16	3440.74	-92.9262	1618.41	268.214	0	5.42542	-0.979463	-40.033	347.166	-8700.07	-98.8761	2562.68	331.328	0
57	4	-5.69504	-3.27362	-44.494	2053.16	3166.08	-596.466	1611.16	268.855	0	4.3573	-0.216523	-40.3381	164.061	-8608.52	-53.0997	2566.59	335.933	0
57	5	-6.45798	-3.42621	-45.4095	1961.61	3532.29	-1.37343	1617.79	271.802	0	4.05213	-0.674287	-40.3381	164.061	-8516.97	38.4531	2568.86	335.933	0
57	6	-6.30539	-4.03656	-44.1888	1961.61	3532.29	-47.1498	1619.94	270.608	0	5.12024	-1.28464	-39.7278	164.061	-8700.07	175.782	2561.01	335.87	0
57	7	-6.45798	-4.03656	-44.7992	2053.16	3349.18	-321.808	1614.76	269.17	0	5.42542	-1.28464	-40.3381	164.061	-8516.97	175.782	2568.86	335.933	0
57	8	-6.45798	-3.88397	-44.7992	1961.61	3532.29	-276.032	1618.85	271.213	0	5.42542	-0.979463	-40.033	-19.0447	-8608.52	313.111	2564.96	340.476	0
57	9	-5.54245	-3.88397	-43.8837	2236.27	3349.18	-413.361	1616.32	264.041	0	5.27283	-0.674287	-40.6433	-19.0447	-8608.52	130.006	2568.19	340.469	0
58	0	-6.45798	-3.73138	-44.7992	1961.61	3440.74	-276.032	1616.8	271.213	0	5.12024	-0.0639356	-39.4226	-19.0447	-8333.86	175.782	2568.6	340.483	0
58	1	-6.30539	-3.88397	-44.494	1961.61	3440.74	-413.361	1617.33	270.913	0	4.81507	-0.369111	-40.3381	-19.0447	-8242.31	221.559	2575.67	340.472	0
58	2	-5.84763	-4.03656	-44.1888	2053.16	3532.29	-92.9262	1619.94	268.537	0	4.96766	-0.369111	-40.3381	-110.597	-8608.52	175.782	2566.59	342.742	0
58	3	-5.84763	-3.57879	-44.1888	1778.5	3349.18	-642.243	1615.79	274.752	0	5.42542	-0.826875	-40.6433	-19.0447	-8608.52	-53.0997	2568.19	340.469	0
58	4	-5.69504	-4.03656	-44.494	1778.5	3349.18	-413.361	1615.27	275.028	0	5.12024	-0.979463	-40.9485	255.613	-8608.52	130.006	2569.77	333.758	0
58	5	-6.00021	-3.73138	-44.1888	1870.06	3074.52	-138.703	1609.58	272.68	0	4.81507	-0.521699	-38.5071	255.613	-8791.63	313.111	2551.69	333.362	0
58	6	-5.69504	-3.27362	-43.8837	1961.61	3257.63	-184.479	1614.23	270.3	0	4.96766	-0.369111	-40.3381	347.166	-8425.42	267.335	2571.13	331.394	0
58	7	-6.45798	-4.03656	-43.8837	1961.61	3532.29	-321.808	1620.49	270.3	0	4.66248	-0.521699	-40.033	255.613	-8516.97	221.559	2567.25	333.615	0
58	8	-6.45798	-4.03656	-46.0199	1961.61	3532.29	-321.808	1616.76	272.375	0	4.50989	-0.521699	-40.9485	72.508	-8608.52	175.782	2569.77	338.229	0
58	9	-6.45798	-3.73138	-44.7992	2236.27	3349.18	-321.808	1614.76	265.082	0	4.50989	-0.369111	-40.033	164.061	-8608.52	130.006	2564.96	335.902	0
59	0	-5.84763	-3.73138	-43.8837	2327.82	3166.08	-92.9262	1612.15	261.955	0	4.81507	-0.674287	-40.6433	164.061	-8516.97	175.782	2570.45	335.963	0
59	1	-6.61057	-3.73138	-44.7992	2053.16	3623.84	-230.255	1620.89	269.17	0	4.81507	-0.826875	-40.033	72.508	-8608.52	130.006	2564.96	338.189	0
59	2	-6.45798	-3.88397	-43.8837	1961.61	3715.39	-230.255	1624.66	270.3	0	4.96766	-0.979463	-40.3381	164.061	-8425.42	130.006	2571.13	335.933	0
59	3	-6.76315	-4.03656	-43.8837	1870.06	3440.74	-413.361	1618.41	272.386	0	5.27283	-1.13205	-39.7278	-110.597	-8516.97	130.006	2565.62	342.784	0
59	4	-6.30539	-3.27362	-44.1888	1961.61	3532.29	-92.9262	1619.94	270.608	0	5.88318	-0.826875	-39.4226	255.613	-8516.97	175.782	2563.96	333.516	0
59	5	-6.45798	-3.88397	-43.8837	2053.16	3440.74	-276.032	1618.41	268.214	0	4.96766	-0.674287	-39.1174	255.613	-8516.97	267.335	2562.27	333.465	0
59	6	-6.1528	-3.12103	-44.494	2236.27	3532.29	-138.703	1619.39	264.74	0	4.96766	-0.826875	-39.4226	-19.0447	-8425.42	130.006	2566.28	340.483	0
59	7	-6.45798	-2.96844	-43.8837	2144.72	3257.63	-367.584	1614.23	266.127	0	5.57801	-0.826875	-39.7278	-19.0447	-8516.97	38.4531	2565.62	340.479	0
59	8	-6.30539	-3.88397	-44.1888	1778.5	3349.18	-276.032	1615.79	274.752	0	5.27283	-0.674287	-40.033	72.508	-8516.97	-7.3233	2567.25	338.189	0
59	9	-6.45798	-3.12103	-44.7992	1870.06	3257.63	-413.361	1612.72	273.257	0	5.12024	-0.369111	-40.033	72.5081	-8425.42	221.559	2569.54	338.189	0
60	0	-6.76315	-3.27362	-43.2733	2053.16	3166.08	-413.361	1613.16	267.554	0	4.66248	-0.369111	-40.033	347.166	-8425.42	267.335	2569.54	331.328	0
60	1	-6.1528	-2.81586	-44.494	2144.72	3532.29	-367.584	1619.39	266.798	0	4.81507	-0.369111	-40.3381	438.719	-8516.97	175.782	2568.86	329.124	0
60	2	-5.69504	-3.12103	-43.5785	2053.16	3532.29	-367.584	1621.06	267.886	0	4.66248	-0.674287	-40.033	164.061	-8608.52	175.782	2564.96	335.902	0
60	3	-5.69504	-2.96844	-44.494	1961.61	3440.74	-321.808	1617.33	270.913	0	4.66248	-0.979463	-40.3381	-110.597	-8242.31	267.335	2575.67	342.742	0
60	4	-6.00021	-3.57879	-44.1888	1961.61	3349.18	-459.137	1615.79	270.608	0	5.12024	-0.674287	-40.6433	164.061	-8333.86	313.111	2574.95	335.963	0
60	5	-6.61057	-4.18915	-43.8837	1686.95	3166.08	-184.479	1612.15	276.559	0	4.66248	-0.369111	-40.6433	-19.0447	-8425.42	221.559	2572.7	340.469	0
60	6	-6.76315	-4.03656	-44.494	1961.61	3623.84	-321.808	1621.45	270.913	0	4.50989	-0.521699	-41.2537	-19.0447	-8333.86	221.559	2577.99	340.462	0
60	7	-6.45798	-3.27362	-44.494	2053.16	3623.84	-504.913	1621.45	268.855	0	4.66248	0.0886524	-40.9485	347.166	-8242.31	267.335	2578.72	331.522	0
60	8	-6.45798	-4.03656	-43.8837	1961.61	3349.18	-230.255	1616.32	270.3	0	4.50989	-0.674287	-40.033	255.613	-8516.97	313.111	2567.25	333.615	0
60	9	-6.45798	-3.12103	-45.1044	2144.72	3623.84	-230.255	1620.34	267.45	0	4.96766	-0.826875	-40.3381	255.613	-8516.97	221.559	2568.86	333.663	0
61	0	-6.30539	-2.96844	-43.5785	1870.06	3349.18	-92.9262	1616.85	272.088	0	5.12024	-0.674287	-40.6433	255.613	-8608.52	267.335	2568.19	333.711	0
61	1	-5.69504	-3.42621	-43.8837	2053.16	3166.08	-230.255	1612.15	268.214	0	4.66248	-0.216523	-40.033	347.166	-8700.07	221.559	2562.68	331.328	0
61	2	-5.84763	-3.73138	-43.8837	2053.16	3074.52	-504.913	1610.06	268.214	0	4.66248	-0.826875	-40.3381	255.613	-8516.97	313.111	2568.86	333.663	0
61	3	-5.54245	-3.88397	-44.1888	1870.06	3623.84	-367.584	1622.01	272.68	0	5.12024	-0.521699	-40.033	255.613	-8516.97	221.559	2567.25	333.615	0
61	4	-5.69504	-3.88397	-43.8837	2236.27	3257.63	-367.584	1614.23	264.041	0	5.57801	-0.521699	-40.3381	255.613	-8516.97	130.006	2568.86	333.663	0
61	5	-5.84763	-3.88397	-44.494	1961.61	3349.18	-459.137	1615.27	270.913	0	5.27283	-0.0639356	-40.6433	164.061	-8516.97	175.782	2570.45	335.963	0
61	6	-5.84763	-4.18915	-44.1888	1961.61	3349.18	-459.137	1615.79	270.608	0	4.81507	-0.369111	-40.033	255.613	-8700.07	313.111	2562.68	333.615	0
61	7	-6.45798	-3.88397	-45.1044	1870.06	3715.39	-367.584	1622.37	273.539	0	4.3573	-0.369111	-40.3381	347.166	-8516.97	221.559	2568.86	331.394	0
61	8	-6.45798	-4.03656	-44.7992	1961.61	3532.29	-321.808	1618.85	271.213	0	4.20472	-0.521699	-40.033	347.166	-8608.52	38.4531	2564.96	331.328	0
61	9	-6.91574	-4.18915	-44.1888	1870.06	3440.74	-459.137	1617.86	272.68	0	5.42542	-0.674287	-39.7278	-202.15	-8608.52	130.006	2563.31	345.088	0
62	0	-5.69504	-3.27362	-44.1888	1961.61	3349.18	-321.808	1615.79	270.608	0	4.81507	-0.979463	-39.7278	164.061	-8516.97	130.006	2565.62	335.87	0
62	1	-5.69504	-3.12103	-43.2733	2053.16	3440.74	-276.032	1619.51	267.554	0	4.50989	-0.826875	-40.3381	72.508	-8516.97	84.2294	2568.86	338.203	0
62	2	-6.00021	-3.88397	-43.8837	2327.82	3440.74	-367.584	1618.41	261.955	0	4.50989	-1.13205	-40.6433	-110.597	-8150.76	38.4531	2579.46	342.721	0
62	3	-7.06833	-3.88397	-44.494	2236.27	3257.63	-413.361	1613.22	264.74	0	4.81507	-1.13205	-40.3381	255.614	-8242.31	175.782	2575.67	333.663	0
62	4	-6.1528	-3.27362	-44.1888	2144.72	3440.74	-367.584	1617.86	266.465	0	4.66248	-0.979463	-40.6433	255.613	-8608.52	175.782	2568.19	333.711	0
62	5	-5.69504	-3.27362	-44.1888	1961.61	3349.18	-276.032	1615.79	270.608	0	5.57801	-1.28464	-40.033	72.508	-8608.52	-7.3233	2564.96	338.189	0
62	6	-6.76315	-3.73138	-44.1888	2144.72	3623.84	-367.584	1622.01	266.465	0	5.27283	-1.28464	-40.6433	-110.597	-8425.42	84.2294	2572.7	342.721	0
62	7	-6.30539	-3.57879	-43.8837	2144.72	3532.29	-230.255	1620.49	266.127	0	4.96766	-0.979463	-40.033	164.061	-8516.97	313.111	2567.25	335.902	0
62	8	-6.30539	-3.73138	-44.1888	2144.72	3440.74	-413.361	1617.86	266.465	0	5.7306	-0.216524	-40.033	72.508	-8608.52	496.217	2564.96	338.189	0
62	9	-6.45798	-3.73138	-44.494	2053.16	3532.29	-321.808	1619.39	268.855	0	5.7306	-1.13205	-40.9485	72.508	-8700.07	313.111	2567.54	338.229	0
63	0	-6.45798	-3.12103	-44.7992	2144.72	3257.63	-413.361	1612.72	267.126	0	4.66248	-1.13205	-41.5588	72.508	-8608.52	84.2294	2572.86	338.255	0
63	1	-6.61057	-3.88397	-44.7992	1961.61	3349.18	-276.032	1614.76	271.213	0	4.20472	-0.979463	-40.033	-19.0447	-8425.42	130.006	2569.54	340.476	0
63	2	-6.76315	-4.03656	-44.1888	1870.06	3623.84	-321.808	1622.01	272.68	0	4.50989	-0.369111	-40.033	72.508	-8608.52	221.559	2564.96	338.189	0
63	3	-6.1528	-3.73138	-43.8837	2144.72	3440.74	-321.808	1618.41	266.127	0	4.50989	-0.674287	-40.033	164.061	-8425.42	313.111	2569.54	335.902	0
63	4	-6.30539	-3.73138	-43.5785	2053.16	3440.74	-230.255	1618.95	267.886	0	4.66248	-0.521699	-40.3381	255.613	-8791.63	130.006	2562.05	333.663	0
63	5	-5.84763	-4.03656	-45.1044	2053.16	3532.29	-367.584	1618.31	269.48	0	4.50989	-0.0639355	-40.9485	164.061	-8333.86	38.4531	2576.48	335.993	0
63	6	-5.84763	-3.88397	-45.1044	1778.5	3166.08	-138.703	1610.19	275.569	0	4.96766	-0.521699	-40.033	164.061	-8333.86	38.4531	2571.82	335.902	0
63	7	-5.84763	-4.18915	-44.1888	2144.72	3166.08	-138.703	1611.65	266.465	0	5.12024	-0.369111	-40.6433	255.613	-8608.52	221.559	2568.19	333.711	0
63	8	-5.84763	-3.88397	-44.7992	2053.16	3166.08	-321.808	1610.67	269.17	0	4.96766	-0.521699	-39.7278	255.614	-8425.42	313.111	2567.92	333.566	0
63	9	-6.1528	-3.42621	-43.8837	1961.61	3532.29	-459.137	1620.49	270.3	0	4.50989	-1.28464	-40.033	255.614	-8425.42	267.335	2569.54	333.615	0
64	0	-6.45798	-3.27362	-43.5785	2053.16	3440.74	-459.137	1618.95	267.886	0	4.66248	-1.13205	-40.3381	-110.597	-8333.86	313.111	2573.4	342.742	0
64	1	-6.45798	-3.27362	-43.5785	2144.72	3349.18	-47.1498	1616.85	265.785	0	4.81507	-0.674287	-40.3381	-19.0447	-8333.86	221.559	2573.4	340.472	0
64	2	-6.1528	-3.88397	-43.2733	1870.06	3623.84	-367.584	1623.74	271.785	0	4.66248	-0.979463	-39.4226	-19.0447	-8516.97	130.006	2563.96	340.483	0
64	3	-4.9321	-4.18915	-43.5785	2236.27	3349.18	-321.808	1616.85	263.684	0	4.81507	-0.674287	-39.1174	-110.597	-8425.42	130.006	2564.61	342.827	0
64	4	-5.08469	-4.03656	-44.494	2053.16	3532.29	-138.703	1619.39	268.855	0	4.66248	-0.216523	-39.4226	-19.0447	-8516.97	84.2294	2563.96	340.483	0
64	5	-5.84763	-3.27362	-44.1888	2053.16	3349.18	-321.808	1615.79	268.537	0	5.42542	-0.216524	-39.7278	72.5081	-8333.86	38.4531	2570.23	338.175	0
64	6	-6.61057	-3.27362	-43.8837	1961.61	3898.5	-47.1498	1628.84	270.3	0	5.12024	-0.369111	-40.3381	347.166	-8425.42	84.2294	2571.13	331.394	0
64	7	-6.45798	-3.73138	-44.1888	1870.06	3440.74	-230.255	1617.86	272.68	0	4.81507	-1.28464	-40.033	164.061	-8608.52	130.006	2564.96	335.902	0
64	8	-6.45798	-3.88397	-44.1888	2694.03	3257.63	-276.032	1613.72	254.034	0	5.12024	-1.28464	-40.033	164.061	-8333.86	221.559	2571.82	335.902	0
64	9	-6.45798	-3.88397	-44.1888	1961.61	3532.29	-230.255	1619.94	270.608	0	4.96766	-1.28464	-40.033	255.613	-8516.97	221.559	2567.25	333.615	0
65	0	-6.30539	-4.03656	-43.5785	1961.61	3349.18	-321.808	1616.85	269.987	0	4.81507	-0.826875	-40.3381	164.061	-8425.42	267.335	2571.13	335.933	0
65	1	-6.30539	-3.73138	-43.8837	2144.72	3166.08	-276.032	1612.15	266.127	0	4.81507	-0.674287	-40.033	164.061	-8333.86	267.335	2571.82	335.902	0
65	2	-6.1528	-4.03656	-43.5785	2236.27	3257.63	-367.584	1614.75	263.684	0	5.27283	-0.521699	-40.033	72.508	-8700.07	175.782	2562.68	338.189	0
65	3	-6.30539	-3.88397	-43.5785	1961.61	3532.29	-276.032	1621.06	269.987	0	4.50989	-0.674287	-40.6433	255.614	-8242.31	404.664	2577.2	333.711	0
65	4	-5.69504	-3.27362	-44.1888	2053.16	3532.29	-642.243	1619.94	268.537	0	4.50989	-0.826875	-40.3381	164.061	-8425.42	267.335	2571.13	335.933	0
65	5	-5.84763	-3.42621	-44.7992	2144.72	2982.97	-550.69	1606.59	267.126	0	5.12024	-0.826875	-40.033	72.5081	-8425.42	221.559	2569.54	338.189	0
65	6	-6.30539	-4.03656	-43.5785	1961.61	3349.18	-276.032	1616.85	269.987	0	5.27283	-1.28464	-39.7278	72.5081	-8425.42	84.2294	2567.92	338.175	0
65	7	-6.30539	-3.88397	-44.494	2144.72	3623.84	-321.808	1621.45	266.798	0	4.66248	-1.13205	-39.7278	-19.0447	-8516.97	175.782	2565.62	340.479	0
65	8	-6.45798	-3.27362	-43.8837	1961.61	3440.74	-504.913	1618.41	270.3	0	4.66248	-1.13205	-39.4226	164.061	-8425.42	221.559	2566.28	335.838	0
65	9	-6.76315	-4.18915	-43.8837	1870.06	3532.29	-367.584	1620.49	272.386	0	4.66248	-1.43723	-39.4226	72.5081	-8425.42	221.559	2566.28	338.161	0
66	0	-6.00021	-3.42621	-43.8837	2053.16	3532.29	-413.361	1620.49	268.214	0	4.3573	-1.13205	-40.033	164.061	-8425.42	267.335	2569.54	335.902	0
66	1	-6.61057	-3.27362	-44.1888	1961.61	3349.18	-47.1498	1615.79	270.608	0	3.89954	-0.369111	-40.6433	164.061	-8333.86	358.888	2574.95	335.963	0
66	2	-6.00021	-3.73138	-44.494	2053.16	3349.18	-367.584	1615.27	268.855	0	4.96766	-0.521699	-40.6433	347.166	-8425.42	313.111	2572.7	331.458	0
66	3	-6.45798	-3.73138	-44.1888	1961.61	3166.08	-321.808	1611.65	270.608	0	4.81507	-0.674287	-40.033	164.061	-8608.52	267.335	2564.96	335.902	0
66	4	-6.76315	-3.27362	-43.2733	1870.06	3166.08	-47.1498	1613.16	271.785	0	4.66248	-0.521699	-40.3381	164.061	-8425.42	267.335	2571.13	335.933	0
66	5	-6.45798	-3.88397	-43.8837	1961.61	3532.29	-459.137	1620.49	270.3	0	5.88318	-0.521699	-40.6433	72.5081	-8425.42	130.006	2572.7	338.216	0
66	6	-6.30539	-3.88397	-43.5785	1778.5	3166.08	-321.808	1612.65	274.188	0	5.12024	-0.521699	-40.3381	72.508	-8516.97	-53.0997	2568.86	338.203	0
66	7	-6.45798	-3.88397	-43.8837	1961.61	3349.18	-321.808	1616.32	270.3	0	5.12024	-0.826875	-39.7278	164.061	-8700.07	-144.652	2561.01	335.87	0
66	8	-6.30539	-3.42621	-42.9681	2144.72	3349.18	-413.361	1617.95	265.086	0	5.27283	-0.521699	-40.6433	72.5081	-8425.42	175.782	2572.7	338.216	0
66	9	-6.45798	-3.88397	-44.494	2053.16	2891.42	-367.584	1604.98	268.855	0	4.50989	-0.674287	-40.033	164.061	-8242.31	313.111	2574.11	335.902	0
67	0	-6.30539	-3.57879	-45.1044	1778.5	3440.74	-276.032	1616.28	275.569	0	5.12024	-0.674287	-40.033	164.061	-8242.31	221.559	2574.11	335.902	0
67	1	-7.06833	-3.88397	-44.494	2053.16	3440.74	-138.703	1617.33	268.855	0	5.27283	-0.369111	-40.6433	72.5081	-8333.86	130.006	2574.95	338.216	0
67	2	-6.1528	-3.57879	-44.1888	1961.61	3532.29	-321.808	1619.94	270.608	0	5.12024	-0.521699	-40.6433	72.5081	-8425.42	267.335	2572.7	338.216	0
67	3	-6.30539	-3.57879	-44.1888	2144.72	3532.29	-367.584	1619.94	266.465	0	4.96766	-0.826875	-40.6433	-19.0447	-8333.86	313.111	2574.95	340.469	0
67	4	-7.06833	-4.03656	-43.8837	2053.16	3257.63	-459.137	1614.23	268.214	0	4.66248	-0.369111	-40.033	164.061	-8516.97	175.782	2567.25	335.902	0
67	5	-6.91574	-4.03656	-43.8837	2144.72	3349.18	-184.479	1616.32	266.127	0	4.50989	-0.674287	-40.033	164.061	-8608.52	267.335	2564.96	335.902	0
67	6	-6.30539	-3.88397	-44.7992	1961.61	3623.84	-321.808	1620.89	271.213	0	4.66248	-0.674287	-39.7278	164.061	-8608.52	267.335	2563.31	335.87	0
67	7	-6.1528	-4.18915	-44.494	2053.16	3440.74	-230.255	1617.33	268.855	0	4.96766	-1.28464	-40.3381	-19.0447	-8425.42	267.335	2571.13	340.472	0
67	8	-6.45798	-3.73138	-43.5785	1870.06	3623.84	-276.032	1623.16	272.088	0	4.96766	-1.58981	-40.033	164.061	-8333.86	175.782	2571.82	335.902	0
67	9	-6.91574	-3.88397	-43.8837	1778.5	3715.39	-367.584	1624.66	274.472	0	4.81507	-0.979463	-40.033	347.166	-8516.97	175.782	2567.25	331.328	0
68	0	-6.30539	-3.88397	-43.8837	1961.61	3440.74	-321.808	1618.41	270.3	0	4.81507	-1.28464	-40.033	-19.0447	-8425.42	221.559	2569.54	340.476	0
68	1	-6.61057	-4.18915	-44.494	1961.61	3623.84	-321.808	1621.45	270.913	0	4.50989	-1.43723	-40.6433	-19.0447	-8242.31	221.559	2577.2	340.469	0
68	2	-5.84763	-3.88397	-43.8837	1961.61	3257.63	-367.584	1614.23	270.3	0	4.96766	-0.826875	-39.7278	164.061	-8333.86	221.559	2570.23	335.87	0
68	3	-5.84763	-4.18915	-43.8837	2144.72	3257.63	-276.032	1614.23	266.127	0	4.66248	-0.826875	-39.7278	255.614	-8242.31	267.335	2572.53	333.566	0
68	4	-6.61057	-4.03656	-44.1888	2236.27	3166.08	-321.808	1611.65	264.393	0	4.81507	-0.521699	-40.033	164.061	-8516.97	267.335	2567.25	335.902	0
68	5	-6.91574	-4.18915	-44.7992	1870.06	3532.29	-138.703	1618.85	273.257	0	4.66248	-0.674287	-39.7278	-19.0447	-8242.31	267.335	2572.53	340.479	0
68	6	-6.1528	-4.03656	-44.1888	2053.16	3349.18	-184.479	1615.79	268.537	0	4.81507	-1.43723	-39.1174	-19.0447	-8425.42	267.335	2564.61	340.487	0
68	7	-6.1528	-4.03656	-43.8837	1961.61	3532.29	-321.808	1620.49	270.3	0	4.50989	-1.13205	-40.033	255.614	-8242.31	267.335	2574.11	333.615	0
68	8	-6.61057	-3.88397	-43.5785	1870.06	3532.29	-321.808	1621.06	272.088	0	4.66248	-1.13205	-40.9485	72.5081	-8333.86	221.559	2576.48	338.229	0
68	9	-6.1528	-3.88397	-45.1044	2236.27	3532.29	-321.808	1618.31	265.42	0	4.66248	-1.13205	-40.6433	164.061	-8425.42	267.335	2572.7	335.963	0
69	0	-6.30539	-4.34173	-43.8837	1961.61	3440.74	-321.808	1618.41	270.3	0	4.96766	-0.979463	-40.033	164.061	-8425.42	313.111	2569.54	335.902	0
69	1	-6.45798	-3.88397	-43.8837	2236.27	3440.74	-184.479	1618.41	264.041	0	4.81507	-0.979463	-40.6433	72.5081	-8425.42	267.335	2572.7	338.216	0
69	2	-6.30539	-3.27362	-44.7992	1870.06	3440.74	-367.584	1616.8	273.257	0	4.96766	-1.58981	-39.7278	164.061	-8333.86	175.782	2570.23	335.87	0
69	3	-6.45798	-3.73138	-43.8837	1870.06	3349.18	-321.808	1616.32	272.386	0	4.81507	-0.826875	-40.033	164.061	-8333.86	175.782	2571.82	335.902	0
69	4	-6.61057	-4.03656	-44.1888	1870.06	3349.18	-321.808	1615.79	272.68	0	4.81507	-0.979463	-40.6433	72.5081	-8333.86	267.335	2574.95	338.216	0
69	5	-6.45798	-3.73138	-44.494	2144.72	3623.84	-367.584	1621.45	266.798	0	4.66248	-0.979463	-40.033	164.061	-8425.42	267.335	2569.54	335.902	0
69	6	-6.61057	-4.03656	-43.8837	2053.16	3440.74	-230.255	1618.41	268.214	0	4.3573	-0.826875	-40.033	-19.0447	-8516.97	313.111	2567.25	340.476	0
69	7	-6.61057	-4.34173	-43.8837	2694.03	3349.18	-230.255	1616.32	253.61	0	4.66248	-0.521699	-40.3381	255.614	-8425.42	267.335	2571.13	333.663	0
69	8	-6.00021	-3.73138	-43.5785	2053.16	3166.08	-276.032	1612.65	267.886	0	4.81507	-0.674287	-40.033	347.166	-8425.42	221.559	2569.54	331.328	0
69	9	-7.06833	-4.03656	-44.1888	1686.95	3623.84	-504.913	1622.01	276.824	0	4.81507	-0.521699	-40.6433	164.061	-8425.42	175.782	2572.7	335.963	0
70	0	-6.1528	-3.73138	-44.1888	2327.82	3257.63	-367.584	1613.72	262.321	0	5.27283	-0.979463	-40.6433	72.5081	-8425.42	-53.0997	2572.7	338.216	0
70	1	-5.54245	-4.03656	-43.8837	1870.06	3166.08	-367.584	1612.15	272.386	0	5.12024	-0.979463	-39.4226	164.061	-8608.52	84.2294	2561.64	335.838	0
70	2	-6.30539	-3.73138	-44.7992	1870.06	3440.74	-367.584	1616.8	273.257	0	4.81507	-0.979463	-39.7278	164.061	-8425.42	267.335	2567.92	335.87	0
70	3	-6.61057	-3.42621	-43.5785	2144.72	3257.63	-367.584	1614.75	265.785	0	4.50989	-0.521699	-39.4226	-110.597	-8150.76	221.559	2573.25	342.805	0
70	4	-5.54245	-3.12103	-44.1888	2053.16	3349.18	-230.255	1615.79	268.537	0	4.50989	-0.979463	-40.033	164.061	-8425.42	38.4531	2569.54	335.902	0
70	5	-5.84763	-4.18915	-43.8837	2236.27	3257.63	-138.703	1614.23	264.041	0	4.66248	-0.369111	-40.033	164.061	-8425.42	-53.0997	2569.54	335.902	0
70	6	-6.76315	-3.73138	-43.5785	1870.06	3623.84	-276.032	1623.16	272.088	0	4.50989	-0.369111	-39.1174	255.614	-8242.31	130.006	2569.29	333.465	0
70	7	-6.61057	-4.18915	-45.1044	2053.16	3440.74	-321.808	1616.28	269.48	0	5.27283	-0.369111	-40.033	72.5081	-8425.42	221.559	2569.54	338.189	0
70	8	-6.45798	-4.03656	-44.1888	2327.82	3440.74	-276.032	1617.86	262.321	0	4.50989	-0.521699	-40.033	72.5081	-8425.42	221.559	2569.54	338.189	0
70	9	-6.30539	-3.42621	-43.8837	1961.61	3440.74	-367.584	1618.41	270.3	0	4.96766	-0.521699	-40.033	255.614	-8425.42	313.111	2569.54	333.615	0
71	0	-6.61057	-4.03656	-43.5785	2144.72	3257.63	-276.032	1614.75	265.785	0	4.50989	-0.674287	-40.3381	164.061	-8700.07	313.111	2564.32	335.933	0
71	1	-6.45798	-3.73138	-43.8837	1870.06	3166.08	-276.032	1612.15	272.386	0	4.81507	-0.674287	-40.033	347.166	-8425.42	267.335	2569.54	331.328	0
71	2	-6.45798	-4.03656	-44.1888	2053.16	3440.74	-413.361	1617.86	268.537	0	4.66248	-0.674287	-39.7278	-19.0447	-8608.52	221.559	2563.31	340.479	0
71	3	-5.84763	-3.73138	-43.5785	1961.61	3257.63	-367.584	1614.75	269.987	0	4.81507	-1.13205	-39.7278	164.061	-8516.97	267.335	2565.62	335.87	0
71	4	-5.84763	-3.88397	-43.8837	2053.16	3349.18	-367.584	1616.32	268.214	0	5.42542	-1.28464	-40.033	-19.0447	-8425.42	175.782	2569.54	340.476	0
71	5	-6.1528	-3.73138	-43.8837	2327.82	3257.63	-230.255	1614.23	261.955	0	5.27283	-1.13205	-39.7278	72.5081	-8242.31	130.006	2572.53	338.175	0
71	6	-5.69504	-4.03656	-44.494	2236.27	3166.08	-367.584	1611.16	264.74	0	5.7306	-1.28464	-40.3381	-202.15	-8425.42	175.782	2571.13	345.011	0
71	7	-6.45798	-3.88397	-42.9681	1503.85	3532.29	-321.808	1622.21	280.001	0	5.27283	-0.979463	-40.033	72.5081	-8425.42	267.335	2569.54	338.189	0
71	8	-6.00021	-3.42621	-43.5785	2144.72	3349.18	-321.808	1616.85	265.785	0	4.81507	-0.521699	-40.033	347.166	-8516.97	313.111	2567.25	331.328	0
71	9	-6.30539	-4.03656	-43.8837	1961.61	3440.74	-276.032	1618.41	270.3	0	4.96766	-0.0639356	-40.033	255.613	-8608.52	313.111	2564.96	333.615	0
72	0	-6.1528	-4.03656	-44.1888	1961.61	3257.63	-276.032	1613.72	270.608	0	5.27283	-0.521699	-39.7278	-19.0447	-8425.42	404.664	2567.92	340.479	0
72	1	-6.30539	-3.88397	-44.1888	1870.06	3623.84	-276.032	1622.01	272.68	0	4.50989	-0.674287	-39.7278	-110.597	-8425.42	175.782	2567.92	342.784	0
72	2	-6.45798	-3.73138	-44.1888	2144.72	3257.63	-230.255	1613.72	266.465	0	4.66248	-1.13205	-40.033	72.508	-8516.97	175.782	2567.25	338.189	0
72	3	-6.91574	-3.57879	-43.8837	1961.61	3532.29	-596.466	1620.49	270.3	0	4.81507	-0.674287	-40.3381	-19.0447	-8700.07	175.782	2564.32	340.472	0
72	4	-6.61057	-3.88397	-43.8837	2053.16	3349.18	-321.808	1616.32	268.214	0	4.96766	-0.521699	-40.033	-19.0447	-8333.86	221.559	2571.82	340.476	0
72	5	-6.30539	-4.18915	-43.5785	2053.16	3532.29	-321.808	1621.06	267.886	0	5.42542	-1.28464	-40.033	72.508	-8700.07	-53.0997	2562.68	338.189	0
72	6	-6.30539	-3.42621	-43.5785	2053.16	3623.84	-367.584	1623.16	267.886	0	5.27283	-1.43723	-40.033	-19.0447	-8516.97	38.4531	2567.25	340.476	0
72	7	-6.61057	-4.03656	-44.1888	1870.06	3257.63	-276.032	1613.72	272.68	0	5.12024	-1.28464	-40.033	164.061	-8516.97	267.335	2567.25	335.902	0
72	8	-6.30539	-4.18915	-44.494	1961.61	3349.18	-321.808	1615.27	270.913	0	4.96766	-1.28464	-40.033	-110.597	-8425.42	313.111	2569.54	342.763	0
72	9	-6.1528	-3.57879	-43.8837	2327.82	3257.63	-321.808	1614.23	261.955	0	4.96766	-1.13205	-40.6433	164.061	-8516.97	221.559	2570.45	335.963	0
73	0	-6.61057	-3.88397	-43.8837	2144.72	3166.08	-276.032	1612.15	266.127	0	4.96766	-0.369111	-39.1174	255.614	-8425.42	313.111	2564.61	333.465	0
73	1	-6.91574	-3.27362	-43.8837	1961.61	3532.29	-230.255	1620.49	270.3	0	4.66248	-0.826875	-40.033	164.061	-8425.42	-7.3233	2569.54	335.902	0
73	2	-6.91574	-4.03656	-45.1044	1778.5	3532.29	-413.361	1618.31	275.569	0	4.96766	-1.58981	-39.4226	164.061	-8608.52	130.006	2561.64	335.838	0
73	3	-6.76315	-4.03656	-43.5785	2144.72	3257.63	-276.032	1614.75	265.785	0	5.27283	-1.28464	-39.4226	164.061	-8516.97	-7.3233	2563.96	335.838	0
73	4	-5.69504	-3.73138	-43.8837	2144.72	3166.08	-321.808	1612.15	266.127	0	5.27283	-0.674287	-39.4226	-110.597	-8516.97	130.006	2563.96	342.805	0
73	5	-5.69504	-4.18915	-43.5785	2053.16	3349.18	-367.584	1616.85	267.886	0	4.66248	-0.369111	-39.4226	-19.0447	-8242.31	267.335	2570.92	340.483	0
73	6	-6.30539	-4.03656	-44.1888	1870.06	3349.18	-184.479	1615.79	272.68	0	4.66248	-0.521699	-40.9485	255.614	-8425.42	267.335	2574.24	333.758	0
73	7	-5.84763	-3.88397	-43.8837	1961.61	3257.63	-413.361	1614.23	270.3	0	4.50989	-0.826875	-39.7278	72.5081	-8242.31	267.335	2572.53	338.175	0
73	8	-6.45798	-3.88397	-44.494	1870.06	3257.63	-276.032	1613.22	272.971	0	4.96766	-0.674287	-40.033	255.614	-8425.42	175.782	2569.54	333.615	0
73	9	-6.30539	-3.73138	-43.8837	1961.61	3715.39	-321.808	1624.66	270.3	0	4.81507	-0.979463	-40.6433	164.061	-8700.07	84.2294	2565.94	335.963	0
74	0	-6.30539	-4.34173	-43.8837	1961.61	3532.29	-276.032	1620.49	270.3	0	3.89954	-0.521699	-40.033	72.508	-8700.07	130.006	2562.68	338.189	0
74	1	-5.69504	-4.03656	-44.7992	1870.06	3349.18	-459.137	1614.76	273.257	0	4.81507	-0.826875	-38.5071	72.5081	-8425.42	221.559	2561.2	338.117	0
74	2	-6.30539	-3.88397	-43.8837	1961.61	3257.63	-321.808	1614.23	270.3	0	4.81507	-1.13205	-39.7278	72.5081	-8425.42	221.559	2567.92	338.175	0
74	3	-6.30539	-3.88397	-44.1888	2144.72	3074.52	-276.032	1609.58	266.465	0	5.12024	-0.826875	-39.7278	72.5081	-8425.42	221.559	2567.92	338.175	0
74	4	-5.69504	-3.88397	-44.7992	2144.72	3257.63	-321.808	1612.72	267.126	0	5.27283	-0.521699	-39.4226	255.613	-8608.52	404.664	2561.64	333.516	0
74	5	-6.30539	-4.03656	-45.1044	1595.4	3532.29	-367.584	1618.31	279.629	0	5.27283	-0.521699	-40.033	255.613	-8516.97	221.559	2567.25	333.615	0
74	6	-6.45798	-3.73138	-44.1888	1778.5	3440.74	-321.808	1617.86	274.752	0	4.96766	-0.521699	-39.4226	347.166	-8791.63	358.888	2556.99	331.194	0
74	7	-5.84763	-3.88397	-44.7992	1870.06	3532.29	-413.361	1618.85	273.257	0	4.50989	-0.826875	-39.7278	164.061	-8608.52	267.335	2563.31	335.87	0
74	8	-6.30539	-4.03656	-43.8837	1870.06	3623.84	-321.808	1622.58	272.386	0	4.20472	-0.674287	-39.4226	164.061	-8425.42	496.217	2566.28	335.838	0
74	9	-5.69504	-4.49432	-43.8837	2144.72	3257.63	-1.37343	1614.23	266.127	0	4.81507	-0.674287	-39.7278	347.166	-8425.42	267.335	2567.92	331.261	0
75	0	-6.30539	-4.18915	-43.8837	2053.16	3623.84	-276.032	1622.58	268.214	0	5.27283	-0.369111	-39.4226	255.614	-8425.42	267.335	2566.28	333.516	0
75	1	-5.84763	-3.88397	-42.663	2144.72	3532.29	-413.361	1622.8	264.729	0	5.7306	-0.826875	-39.7278	-19.0447	-8425.42	267.335	2567.92	340.479	0
75	2	-6.45798	-3.12103	-43.5785	2144.72	3440.74	-184.479	1618.95	265.785	0	5.27283	-1.13205	-39.7278	72.5081	-8425.42	221.559	2567.92	338.175	0
75	3	-6.45798	-4.03656	-44.494	2053.16	3349.18	-321.808	1615.27	268.855	0	4.81507	-0.826875	-40.033	164.061	-8150.76	175.782	2576.4	335.902	0
75	4	-5.38986	-3.88397	-43.8837	1961.61	3166.08	-367.584	1612.15	270.3	0	4.96766	-0.521699	-39.7278	164.061	-8425.42	313.111	2567.92	335.87	0
75	5	-5.69504	-4.03656	-43.8837	1961.61	3257.63	-367.584	1614.23	270.3	0	4.96766	-0.521699	-40.033	72.5081	-8333.86	221.559	2571.82	338.189	0
75	6	-6.00021	-3.12103	-43.5785	1961.61	3715.39	-47.1498	1625.26	269.987	0	4.81507	-0.826875	-40.033	164.061	-8425.42	175.782	2569.54	335.902	0
75	7	-5.69504	-4.03656	-43.2733	2144.72	3349.18	-413.361	1617.4	265.438	0	4.96766	-1.13205	-40.3381	72.5081	-8425.42	130.006	2571.13	338.203	0
75	8	-5.84763	-3.88397	-43.5785	1870.06	3623.84	-459.137	1623.16	272.088	0	4.66248	-1.13205	-40.3381	72.5081	-8333.86	130.006	2573.4	338.203	0
75	9	-6.61057	-3.88397	-44.494	1961.61	3532.29	-230.255	1619.39	270.913	0	4.81507	-1.28464	-40.3381	164.061	-8516.97	38.4531	2568.86	335.933	0
76	0	-7.06833	-4.34173	-44.1888	1686.95	3532.29	-367.584	1619.94	276.824	0	5.42542	-0.826875	-38.8123	164.061	-8516.97	38.4531	2560.56	335.773	0
76	1	-6.30539	-4.18915	-44.494	1778.5	3257.63	-276.032	1613.22	275.028	0	4.81507	-1.13205	-39.7278	347.166	-8516.97	267.335	2565.62	331.261	0
76	2	-6.61057	-4.03656	-44.1888	2236.27	3532.29	-184.479	1619.94	264.393	0	4.96766	-0.369111	-39.7278	-19.0447	-8425.42	221.559	2567.92	340.479	0
76	3	-6.30539	-4.34173	-43.8837	1961.61	3532.29	-367.584	1620.49	270.3	0	5.12024	-0.369111	-39.7278	164.061	-8425.42	404.664	2567.92	335.87	0
76	4	-6.45798	-4.49432	-43.8837	1961.61	3440.74	-459.137	1618.41	270.3	0	4.66248	-0.369111	-39.4226	255.614	-8425.42	221.559	2566.28	333.516	0
76	5	-7.06833	-3.88397	-43.2733	1778.5	3806.95	-184.479	1627.97	273.901	0	4.20472	-0.979463	-39.7278	72.5081	-8425.42	175.782	2567.92	338.175	0
76	6	-6.30539	-3.88397	-44.494	2327.82	3166.08	-321.808	1611.16	262.682	0	4.96766	-0.979463	-39.7278	164.061	-8425.42	38.4531	2567.92	335.87	0
76	7	-6.30539	-3.88397	-44.1888	1870.06	3623.84	-276.032	1622.01	272.68	0	5.12024	-0.521699	-39.1174	72.5081	-8333.86	175.782	2566.95	338.146	0
76	8	-5.23728	-3.88397	-44.494	2236.27	3349.18	-413.361	1615.27	264.74	0	4.66248	-1.13205	-40.033	255.613	-8516.97	267.335	2567.25	333.615	0
76	9	-6.61057	-3.88397	-42.9681	1870.06	3349.18	-276.032	1617.95	271.478	0	4.96766	-0.521699	-39.7278	164.061	-8425.42	358.888	2567.92	335.87	0
77	0	-6.45798	-4.03656	-43.5785	1870.06	3532.29	-276.032	1621.06	272.088	0	5.27283	-0.674287	-39.4226	164.061	-8425.42	404.664	2566.28	335.838	0
77	1	-6.45798	-4.34173	-44.494	1870.06	3440.74	-230.255	1617.33	272.971	0	5.12024	-0.979463	-39.1174	164.061	-8516.97	221.559	2562.27	335.806	0
77	2	-6.45798	-3.88397	-44.494	1686.95	3166.08	-276.032	1611.16	277.086	0	4.66248	-0.369111	-39.7278	255.614	-8333.86	313.111	2570.23	333.566	0
77	3	-5.84763	-3.88397	-44.1888	1870.06	3623.84	-367.584	1622.01	272.68	0	5.12024	-0.369111	-39.1174	-19.0447	-8333.86	221.559	2566.95	340.487	0
77	4	-6.45798	-3.88397	-43.5785	1870.06	3532.29	-321.808	1621.06	272.088	0	5.27283	-0.826875	-38.8123	164.061	-8516.97	38.4531	2560.56	335.773	0
77	5	-5.84763	-3.73138	-42.9681	2144.72	3257.63	-459.137	1615.82	265.086	0	5.12024	-0.674287	-39.4226	-110.597	-8425.42	38.4531	2566.28	342.805	0
77	6	-6.30539	-4.18915	-42.9681	1870.06	3257.63	-276.032	1615.82	271.478	0	4.81507	-0.521699	-40.033	-110.597	-8425.42	221.559	2569.54	342.763	0
77	7	-6.1528	-4.03656	-43.5785	1961.61	3440.74	-367.584	1618.95	269.987	0	4.81507	-1.28464	-39.7278	164.061	-8516.97	38.4531	2565.62	335.87	0
77	8	-6.45798	-4.18915	-42.9681	2053.16	3349.18	-276.032	1617.95	267.217	0	4.81507	-1.28464	-40.033	72.5081	-8425.42	130.006	2569.54	338.189	0
77	9	-6.61057	-4.03656	-44.494	2053.16	3623.84	-276.032	1621.45	268.855	0	5.42542	-1.13205	-39.4226	72.5081	-8333.86	84.2294	2568.6	338.161	0
78	0	-6.1528	-3.88397	-44.1888	1870.06	3440.74	-276.032	1617.86	272.68	0	5.42542	-0.369111	-38.8123	-19.0447	-8333.86	175.782	2565.28	340.491	0
78	1	-7.06833	-3.73138	-43.5785	2053.16	3166.08	-367.584	1612.65	267.886	0	4.50989	-0.826875	-38.5071	255.613	-8700.07	84.2294	2554.07	333.362	0
78	2	-6.30539	-4.03656	-42.663	1870.06	3440.74	-276.032	1620.65	271.167	0	5.12024	-1.13205	-39.1174	72.5081	-8425.42	-98.8761	2564.61	338.146	0
78	3	-6.30539	-4.18915	-43.8837	1870.06	3623.84	-321.808	1622.58	272.386	0	5.27283	-0.369111	-39.1174	72.508	-8516.97	38.4531	2562.27	338.146	0
78	4	-6.1528	-4.03656	-43.8837	1961.61	3166.08	-184.479	1612.15	270.3	0	5.27283	-0.674287	-39.7278	164.061	-8425.42	38.4531	2567.92	335.87	0
78	5	-6.91574	-4.03656	-43.2733	2053.16	3257.63	-459.137	1615.28	267.554	0	4.66248	-0.826875	-39.7278	72.5081	-8333.86	267.335	2570.23	338.175	0
78	6	-6.00021	-3.73138	-43.5785	1961.61	3349.18	-459.137	1616.85	269.987	0	4.50989	-0.979463	-40.033	72.5081	-8242.31	267.335	2574.11	338.189	0
78	7	-6.45798	-4.18915	-44.1888	1778.5	3440.74	-276.032	1617.86	274.752	0	4.81507	-0.674287	-40.033	72.5081	-8425.42	175.782	2569.54	338.189	0
78	8	-6.30539	-3.88397	-44.494	1961.61	3257.63	-230.255	1613.22	270.913	0	4.50989	-0.826875	-39.4226	-19.0447	-8608.52	84.2294	2561.64	340.483	0
78	9	-5.84763	-4.03656	-44.1888	2144.72	3257.63	-367.584	1613.72	266.465	0	4.20472	-0.674287	-39.7278	72.508	-8608.52	130.006	2563.31	338.175	0
79	0	-5.69504	-4.18915	-43.8837	2053.16	3349.18	-413.361	1616.32	268.214	0	5.12024	-0.674287	-39.7278	164.061	-8425.42	84.2294	2567.92	335.87	0
79	1	-5.84763	-4.18915	-44.1888	1870.06	3257.63	-413.361	1613.72	272.68	0	5.12024	-1.13205	-39.7278	72.5081	-8425.42	84.2294	2567.92	338.175	0
79	2	-6.61057	-4.18915	-44.1888	2144.72	3349.18	-321.808	1615.79	266.465	0	4.96766	-0.369111	-40.033	72.5081	-8425.42	267.335	2569.54	338.189	0
79	3	-6.61057	-4.03656	-43.5785	2236.27	3349.18	-276.032	1616.85	263.684	0	4.81507	-0.826875	-39.4226	-19.0447	-8242.31	358.888	2570.92	340.483	0
79	4	-6.30539	-4.03656	-43.8837	2053.16	3349.18	-276.032	1616.32	268.214	0	5.12024	-0.521699	-39.7278	164.061	-8333.86	404.664	2570.23	335.87	0
79	5	-6.30539	-4.03656	-43.8837	1961.61	3440.74	-321.808	1618.41	270.3	0	4.3573	-0.674287	-39.7278	72.508	-8516.97	313.111	2565.62	338.175	0
79	6	-6.1528	-4.03656	-43.8837	2053.16	3440.74	-321.808	1618.41	268.214	0	4.66248	-1.43723	-39.4226	164.061	-8333.86	221.559	2568.6	335.838	0
79	7	-6.1528	-3.73138	-44.494	1595.4	3440.74	-276.032	1617.33	279.144	0	4.81507	-0.979463	-40.033	-19.0446	-8150.76	130.006	2576.4	340.476	0
79	8	-6.45798	-3.88397	-44.494	2053.16	3349.18	-367.584	1615.27	268.855	0	4.81507	-1.13205	-39.4226	-19.0447	-8425.42	130.006	2566.28	340.483	0
79	9	-6.30539	-3.88397	-44.494	1778.5	3623.84	-321.808	1621.45	275.028	0	4.50989	-0.674287	-39.1174	-19.0447	-8333.86	221.559	2566.95	340.487	0
80	0	-6.45798	-4.03656	-43.8837	1778.5	3440.74	-276.032	1618.41	274.472	0	4.81507	-1.28464	-40.033	164.061	-8425.42	404.664	2569.54	335.902	0
80	1	-6.00021	-3.88397	-44.7992	1870.06	3349.18	-367.584	1614.76	273.257	0	5.27283	-1.13205	-39.7278	164.061	-8516.97	496.217	2565.62	335.87	0
80	2	-6.45798	-3.27362	-43.2733	2144.72	3257.63	-321.808	1615.28	265.438	0	4.3573	-1.13205	-40.033	255.614	-8333.86	358.888	2571.82	333.615	0
80	3	-6.45798	-4.03656	-43.8837	2053.16	3440.74	-321.808	1618.41	268.214	0	4.81507	-0.674287	-40.6433	164.061	-8333.86	267.335	2574.95	335.963	0
80	4	-5.84763	-4.18915	-44.7992	1870.06	3440.74	-413.361	1616.8	273.257	0	4.96766	-0.216523	-39.7278	-19.0447	-8242.31	267.335	2572.53	340.479	0
80	5	-5.84763	-4.03656	-44.494	1870.06	3074.52	-413.361	1609.1	272.971	0	4.20472	-0.674287	-39.7278	72.5081	-8425.42	221.559	2567.92	338.175	0
80	6	-6.00021	-3.88397	-43.2733	1961.61	3349.18	-459.137	1617.4	269.669	0	3.74695	-0.826875	-39.4226	72.508	-8516.97	313.111	2563.96	338.161	0
80	7	-6.30539	-3.73138	-44.7992	1961.61	3349.18	-321.808	1614.76	271.213	0	4.66248	-1.43723	-39.4226	-110.597	-8333.86	358.888	2568.6	342.805	0
80	8	-6.30539	-4.18915	-43.5785	2144.72	3349.18	-276.032	1616.85	265.785	0	4.96766	-1.28464	-39.7278	72.5081	-8333.86	175.782	2570.23	338.175	0
80	9	-5.84763	-3.88397	-43.2733	1870.06	3257.63	-504.913	1615.28	271.785	0	4.66248	-1.28464	-39.1174	164.061	-8242.31	84.2294	2569.29	335.806	0
81	0	-5.69504	-4.18915	-43.5785	2144.72	3166.08	-367.584	1612.65	265.785	0	4.50989	-1.28464	-38.8123	164.061	-8516.97	175.782	2560.56	335.773	0
81	1	-6.45798	-4.03656	-43.8837	1961.61	3349.18	-276.032	1616.32	270.3	0	4.81507	-1.58981	-39.1174	164.061	-8425.42	130.006	2564.61	335.806	0
81	2	-6.30539	-4.18915	-43.2733	1870.06	3532.29	-321.808	1621.63	271.785	0	4.81507	-1.7424	-39.4226	-202.15	-8150.76	84.2294	2573.25	345.128	0
81	3	-6.30539	-3.42621	-43.5785	1961.61	3532.29	-92.9262	1621.06	269.987	0	4.50989	-1.28464	-39.4226	-110.597	-8425.42	175.782	2566.28	342.805	0
81	4	-6.1528	-4.34173	-43.2733	2053.16	3166.08	-367.584	1613.16	267.554	0	4.20472	-0.826875	-40.033	255.613	-8608.52	130.006	2564.96	333.615	0
81	5	-6.45798	-3.88397	-44.494	2236.27	3440.74	-321.808	1617.33	264.74	0	4.81507	-0.674287	-39.7278	72.5081	-8242.31	267.335	2572.53	338.175	0
81	6	-6.30539	-4.03656	-43.8837	1778.5	3440.74	-367.584	1618.41	274.472	0	4.66248	-1.13205	-38.8123	347.166	-8425.42	221.559	2562.92	331.055	0
81	7	-5.84763	-3.57879	-43.5785	1870.06	3166.08	-367.584	1612.65	272.088	0	4.81507	-1.28464	-39.1174	255.614	-8425.42	175.782	2564.61	333.465	0
81	8	-5.54245	-4.49432	-43.8837	2053.16	3623.84	-367.584	1622.58	268.214	0	5.42542	-1.43723	-39.7278	72.508	-8516.97	-98.8761	2565.62	338.175	0
81	9	-6.00021	-3.88397	-44.1888	1961.61	3440.74	-276.032	1617.86	270.608	0	5.57801	-0.826875	-39.4226	72.508	-8516.97	130.006	2563.96	338.161	0
82	0	-6.45798	-3.73138	-44.1888	1686.95	3532.29	-276.032	1619.94	276.824	0	4.81507	-0.674287	-38.8123	-19.0446	-8150.76	84.2294	2570	340.491	0
82	1	-6.00021	-3.88397	-43.8837	1870.06	3349.18	-413.361	1616.32	272.386	0	4.96766	-0.521699	-39.4226	-110.597	-8333.86	38.4531	2568.6	342.805	0
82	2	-7.06833	-3.88397	-43.5785	1870.06	3440.74	-459.137	1618.95	272.088	0	4.96766	-0.979463	-39.1174	164.061	-8516.97	130.006	2562.27	335.806	0
82	3	-6.1528	-4.03656	-44.1888	1870.06	2982.97	-321.808	1607.51	272.68	0	4.50989	-1.13205	-39.1174	164.061	-8516.97	313.111	2562.27	335.806	0
82	4	-5.69504	-3.73138	-42.9681	1961.61	3349.18	-413.361	1617.95	269.347	0	4.50989	-0.826875	-40.033	164.061	-8333.86	358.888	2571.82	335.902	0
82	5	-5.69504	-3.88397	-42.9681	1961.61	3257.63	-184.479	1615.82	269.347	0	4.96766	-0.369111	-40.6433	164.061	-8242.31	267.335	2577.2	335.963	0
82	6	-5.69504	-3.88397	-43.8837	2236.27	3440.74	-459.137	1618.41	264.041	0	4.66248	-0.369111	-38.8123	72.5081	-8242.31	313.111	2567.64	338.132	0
82	7	-6.30539	-3.88397	-43.8837	2053.16	3440.74	-321.808	1618.41	268.214	0	4.50989	-0.826875	-39.4226	-110.597	-8333.86	221.559	2568.6	342.805	0
82	8	-6.00022	-4.49432	-44.7992	1961.61	3257.63	-367.584	1612.72	271.213	0	4.96766	-0.979463	-39.7278	164.061	-8242.31	175.782	2572.53	335.87	0
82	9	-6.1528	-3.42621	-43.8837	2144.72	3532.29	-138.703	1620.49	266.127	0	4.81507	-1.43723	-39.7278	-19.0447	-8516.97	130.006	2565.62	340.479	0
83	0	-6.1528	-3.73138	-43.5785	2053.16	3166.08	-276.032	1612.65	267.886	0	4.50989	-1.89499	-39.4226	164.061	-8425.42	267.335	2566.28	335.838	0
83	1	-6.45798	-4.34173	-44.1888	1961.61	3532.29	-367.584	1619.94	270.608	0	4.66248	-0.826875	-39.4226	255.614	-8333.86	221.559	2568.6	333.516	0
83	2	-6.45798	-4.34173	-43.8837	2144.72	3349.18	-47.1498	1616.32	266.127	0	4.96766	-0.216523	-39.4226	255.614	-8150.76	84.2294	2573.25	333.516	0
83	3	-6.61057	-4.18915	-42.9681	2053.16	3166.08	-92.9262	1613.68	267.217	0	4.05213	-0.216523	-38.8123	72.5081	-8150.76	130.006	2570	338.132	0
83	4	-6.61057	-4.95209	-43.8837	1870.06	3532.29	-367.584	1620.49	272.386	0	4.81507	-0.521699	-39.1174	164.061	-8242.31	267.335	2569.29	335.806	0
83	5	-5.84763	-3.88397	-43.5785	2053.16	3166.08	-184.479	1612.65	267.886	0	4.81507	-0.521699	-38.8123	-19.0446	-8150.76	221.559	2570	340.491	0
83	6	-5.69504	-4.03656	-44.1888	1778.5	3349.18	-92.9262	1615.79	274.752	0	4.50989	-0.216523	-39.4226	72.5081	-8425.42	358.888	2566.28	338.161	0
83	7	-6.45798	-3.88397	-43.8837	1961.61	3349.18	-276.032	1616.32	270.3	0	4.66248	-0.674287	-39.7278	72.5081	-8150.76	267.335	2574.83	338.175	0
83	8	-5.69504	-4.34173	-43.2733	2236.27	3257.63	-276.032	1615.28	263.322	0	4.66248	-1.13205	-39.1174	-110.597	-8150.76	175.782	2571.63	342.827	0
83	9	-6.45798	-3.73138	-43.8837	2053.16	3349.18	-321.808	1616.32	268.214	0	5.27283	-1.28464	-39.1174	164.061	-8242.31	267.335	2569.29	335.806	0
84	0	-6.45798	-4.18915	-43.8837	2236.27	3166.08	-321.808	1612.15	264.041	0	4.81507	-1.43723	-38.8123	164.061	-8333.86	130.006	2565.28	335.773	0
84	1	-6.30539	-4.03656	-43.8837	1961.61	3532.29	-321.808	1620.49	270.3	0	4.81507	-1.7424	-39.1174	-110.597	-8242.31	267.335	2569.29	342.827	0
84	2	-5.84763	-4.18915	-43.2733	1870.06	3074.52	-276.032	1611.05	271.785	0	4.96766	-0.674287	-39.4226	-19.0446	-8150.76	175.782	2573.25	340.483	0
84	3	-6.00022	-4.03656	-44.1888	2327.82	3623.84	-367.584	1622.01	262.321	0	4.20472	-1.28464	-39.4226	164.061	-8242.31	267.335	2570.92	335.838	0
84	4	-6.61057	-3.57879	-43.5785	2144.72	3257.63	-47.1498	1614.75	265.785	0	4.3573	-0.826875	-40.033	164.061	-8242.31	175.782	2574.11	335.902	0
84	5	-6.61057	-4.18915	-44.494	1961.61	3257.63	-367.584	1613.22	270.913	0	4.81507	-1.28464	-39.4226	72.5081	-8333.86	267.335	2568.6	338.161	0
84	6	-6.45798	-3.88397	-44.494	2053.16	3349.18	-413.361	1615.27	268.855	0	4.81507	-1.13205	-39.1174	-110.597	-8425.42	221.559	2564.61	342.827	0
84	7	-6.00021	-3.73138	-43.8837	2053.16	3074.52	-321.808	1610.06	268.214	0	4.50989	-1.43723	-39.1174	72.5081	-8425.42	38.4531	2564.61	338.146	0
84	8	-6.45798	-3.88397	-43.5785	1961.61	3623.84	-276.032	1623.16	269.987	0	4.20472	-1.13205	-40.033	255.614	-8150.76	84.2294	2576.4	333.615	0
84	9	-6.1528	-3.73138	-42.663	1961.61	3349.18	-321.808	1618.5	269.021	0	4.05213	-0.826875	-38.8123	72.5081	-8059.2	130.006	2572.35	338.132	0
85	0	-6.61057	-4.18915	-44.1888	1870.06	3440.74	-276.032	1617.86	272.68	0	4.50989	-1.43723	-39.4226	-19.0446	-7876.1	130.006	2580.21	340.483	0
85	1	-5.54245	-4.34173	-44.1888	1870.06	3349.18	-550.69	1615.79	272.68	0	4.05213	-1.43723	-39.7278	72.5081	-8150.76	130.006	2574.83	338.175	0
85	2	-6.45798	-3.88397	-43.2733	2053.16	3166.08	-276.032	1613.16	267.554	0	5.27283	-1.13205	-40.033	-110.597	-8333.86	175.782	2571.82	342.763	0
85	3	-6.30539	-3.88397	-43.8837	1686.95	3532.29	-276.032	1620.49	276.559	0	4.81507	-0.979463	-39.1174	255.614	-8333.86	313.111	2566.95	333.465	0
85	4	-5.38986	-4.03656	-43.8837	1686.95	3074.52	-367.584	1610.06	276.559	0	4.50989	-0.826875	-39.7278	-19.0447	-8425.42	358.888	2567.92	340.479	0
85	5	-6.30539	-4.03656	-43.2733	1778.5	3349.18	-230.255	1617.4	273.901	0	4.81507	-0.979463	-39.4226	-19.0447	-8516.97	358.888	2563.96	340.483	0
85	6	-6.30539	-3.88397	-43.2733	1961.61	3440.74	-321.808	1619.51	269.669	0	4.20472	-1.28464	-39.1174	-19.0446	-8150.76	313.111	2571.63	340.487	0
85	7	-6.30539	-4.18915	-43.8837	1870.06	3440.74	-321.808	1618.41	272.386	0	4.05213	-0.826875	-39.7278	255.614	-8333.86	358.888	2570.23	333.566	0
85	8	-6.30539	-4.03656	-43.2733	2053.16	3257.63	-230.255	1615.28	267.554	0	4.05213	-1.13205	-39.4226	-19.0446	-8150.76	221.559	2573.25	340.483	0
85	9	-6.45798	-4.18915	-44.1888	1778.5	3349.18	-230.255	1615.79	274.752	0	4.66248	-1.43723	-39.7278	-110.597	-8150.76	221.559	2574.83	342.784	0
86	0	-6.61057	-3.88397	-43.8837	2144.72	3440.74	-367.584	1618.41	266.127	0	4.81507	-1.28464	-40.033	-19.0447	-8242.31	221.559	2574.11	340.476	0
86	1	-6.30539	-3.73138	-43.8837	1778.5	3623.84	-321.808	1622.58	274.472	0	4.96766	-1.13205	-39.7278	-110.597	-8333.86	175.782	2570.23	342.784	0
86	2	-6.30539	-3.73138	-43.5785	2053.16	3349.18	-321.808	1616.85	267.886	0	4.81507	-0.369111	-39.1174	-19.0446	-8150.76	267.335	2571.63	340.487	0
86	3	-6.30539	-3.88397	-44.1888	1870.06	3532.29	-367.584	1619.94	272.68	0	4.81507	-0.674287	-39.1174	-110.597	-8150.76	313.111	2571.63	342.827	0
86	4	-6.45798	-3.57879	-43.8837	2053.16	3440.74	-321.808	1618.41	268.214	0	4.96766	-1.28464	-39.4226	72.5081	-7967.65	130.006	2577.89	338.161	0
86	5	-6.1528	-4.03656	-44.1888	1870.06	3532.29	-321.808	1619.94	272.68	0	4.81507	-1.28464	-38.8123	255.614	-8425.42	313.111	2562.92	333.414	0
86	6	-6.1528	-4.18915	-43.8837	1961.61	3349.18	-92.9262	1616.32	270.3	0	4.50989	-0.979463	-39.4226	164.061	-8425.42	313.111	2566.28	335.838	0
86	7	-6.30539	-4.34173	-43.5785	1961.61	3166.08	-230.255	1612.65	269.987	0	4.20472	-1.13205	-39.1174	-19.0447	-8425.42	313.111	2564.61	340.487	0
86	8	-6.45798	-3.88397	-43.2733	2053.16	3440.74	-367.584	1619.51	267.554	0	4.05213	-1.13205	-39.4226	72.5081	-8333.86	358.888	2568.6	338.161	0
86	9	-6.45798	-3.73138	-44.1888	1778.5	3349.18	-230.255	1615.79	274.752	0	4.05213	-0.979463	-39.4226	255.614	-8333.86	221.559	2568.6	333.516	0
87	0	-6.1528	-3.88397	-44.1888	1778.5	3532.29	-321.808	1619.94	274.752	0	3.74695	-0.826875	-39.1174	-19.0447	-8425.42	-7.3233	2564.61	340.487	0
87	1	-5.69504	-4.34173	-43.5785	1870.06	3623.84	-550.69	1623.16	272.088	0	4.20472	-0.979463	-39.1174	164.061	-8150.76	-7.3233	2571.63	335.806	0
87	2	-6.00021	-3.73138	-44.1888	1870.06	3166.08	-413.361	1611.65	272.68	0	4.50989	-1.43723	-38.8123	164.061	-8150.76	175.782	2570	335.773	0
87	3	-6.45798	-3.73138	-43.8837	1961.61	3257.63	-321.808	1614.23	270.3	0	5.42542	-0.674287	-39.1174	-19.0447	-8516.97	313.111	2562.27	340.487	0
87	4	-6.30539	-3.73138	-43.5785	1778.5	3166.08	-367.584	1612.65	274.188	0	5.27283	-0.369111	-38.8123	164.061	-8425.42	358.888	2562.92	335.773	0
87	5	-6.30539	-3.88397	-44.1888	1870.06	3349.18	-321.808	1615.79	272.68	0	4.50989	-1.13205	-39.1174	-19.0447	-8425.42	404.664	2564.61	340.487	0
87	6	-7.06833	-4.18915	-43.5785	1961.61	3623.84	-321.808	1623.16	269.987	0	4.81507	-1.58981	-39.4226	164.061	-8516.97	221.559	2563.96	335.838	0
87	7	-6.30539	-3.88397	-43.5785	2053.16	3440.74	-367.584	1618.95	267.886	0	4.81507	-1.13205	-40.033	164.061	-8150.76	313.111	2576.4	335.902	0
87	8	-5.84763	-3.88397	-43.5785	2053.16	3257.63	-413.361	1614.75	267.886	0	4.66248	-1.58981	-39.4226	-19.0447	-8242.31	130.006	2570.92	340.483	0
87	9	-6.00021	-3.88397	-43.5785	1961.61	3532.29	-321.808	1621.06	269.987	0	4.66248	-1.58981	-40.033	72.5081	-8242.31	175.782	2574.11	338.189	0
88	0	-5.23728	-4.03656	-43.5785	2236.27	3440.74	-413.361	1618.95	263.684	0	4.66248	-0.826875	-39.7278	-19.0447	-8242.31	358.888	2572.53	340.479	0
88	1	-5.23728	-3.73138	-42.663	2053.16	3257.63	-321.808	1616.36	266.875	0	4.66248	-0.826875	-40.033	72.5081	-8425.42	267.335	2569.54	338.189	0
88	2	-5.69504	-4.34173	-42.9681	1961.61	3440.74	-138.703	1620.08	269.347	0	4.81507	-1.13205	-39.4226	-110.597	-8242.31	267.335	2570.92	342.805	0
88	3	-5.84763	-4.18915	-43.5785	1778.5	3166.08	-92.9262	1612.65	274.188	0	4.50989	-1.13205	-39.4226	-202.15	-8333.86	221.559	2568.6	345.128	0
88	4	-7.37351	-3.88397	-43.5785	1961.61	3257.63	-413.361	1614.75	269.987	0	3.89954	-0.674287	-39.4226	-110.597	-8242.31	175.782	2570.92	342.805	0
88	5	-6.00021	-3.88397	-43.5785	2053.16	3166.08	-276.032	1612.65	267.886	0	4.50989	-1.13205	-39.1174	-19.0447	-8425.42	313.111	2564.61	340.487	0
88	6	-6.61057	-3.73138	-43.8837	1961.61	3074.52	-184.479	1610.06	270.3	0	4.81507	-1.28464	-38.8123	-19.0447	-8242.31	221.559	2567.64	340.491	0
88	7	-6.30539	-4.03656	-44.1888	1870.06	3257.63	-321.808	1613.72	272.68	0	4.50989	-0.826875	-39.4226	-202.15	-8242.31	313.111	2570.92	345.128	0
88	8	-6.45798	-3.88397	-44.7992	1870.06	3349.18	-276.032	1614.76	273.257	0	4.96766	-0.674287	-39.4226	164.061	-8425.42	221.559	2566.28	335.838	0
88	9	-5.69504	-4.18915	-44.7992	1961.61	3257.63	-367.584	1612.72	271.213	0	4.3573	-0.979463	-39.4226	72.5081	-8333.86	130.006	2568.6	338.161	0
89	0	-7.22092	-4.03656	-44.1888	1778.5	3349.18	-367.584	1615.79	274.752	0	4.50989	-0.979463	-39.1174	-19.0446	-8150.76	84.2294	2571.63	340.487	0
89	1	-6.61057	-3.73138	-43.5785	1686.95	3532.29	-321.808	1621.06	276.289	0	4.3573	-1.28464	-39.4226	72.5081	-8333.86	38.4531	2568.6	338.161	0
89	2	-6.30539	-4.18915	-43.8837	1961.61	3440.74	-367.584	1618.41	270.3	0	4.66248	-1.58981	-38.8123	-110.597	-8242.31	313.111	2567.64	342.85	0
89	3	-6.30539	-3.73138	-43.2733	1961.61	3440.74	-321.808	1619.51	269.669	0	4.66248	-0.979463	-39.1174	-19.0447	-8333.86	358.888	2566.95	340.487	0
89	4	-6.30539	-3.88397	-43.2733	1870.06	3532.29	-367.584	1621.63	271.785	0	4.50989	-1.13205	-38.8123	164.061	-8425.42	358.888	2562.92	335.773	0
89	5	-6.61057	-3.73138	-43.5785	2053.16	3349.18	-321.808	1616.85	267.886	0	5.12024	-1.13205	-38.8123	72.5081	-8425.42	450.44	2562.92	338.132	0
89	6	-5.69504	-4.49432	-43.2733	2053.16	3074.52	-367.584	1611.05	267.554	0	4.66248	-1.13205	-39.4226	72.5081	-8242.31	313.111	2570.92	338.161	0
89	7	-7.06833	-3.73138	-44.1888	2144.72	3166.08	-413.361	1611.65	266.465	0	4.96766	-1.13205	-39.7278	72.5081	-8150.76	175.782	2574.83	338.175	0
89	8	-6.91574	-3.73138	-43.8837	1686.95	3440.74	-459.137	1618.41	276.559	0	4.50989	-1.28464	-38.5071	72.5081	-8059.2	267.335	2570.71	338.117	0
89	9	-6.61057	-4.03656	-42.663	2144.72	3532.29	-413.361	1622.8	264.729	0	4.66248	-1.13205	-39.1174	-19.0447	-8333.86	267.335	2566.95	340.487	0
90	0	-6.1528	-3.88397	-44.1888	1778.5	3532.29	-184.479	1619.94	274.752	0	4.96766	-1.28464	-38.5071	164.061	-8333.86	175.782	2563.58	335.74	0
90	1	-6.00021	-3.73138	-44.7992	1870.06	3440.74	-276.032	1616.8	273.257	0	4.66248	-1.43723	-38.8123	347.166	-8059.2	313.111	2572.35	331.055	0
90	2	-6.45798	-4.34173	-43.2733	1870.06	3349.18	-184.479	1617.4	271.785	0	4.20472	-0.826875	-38.5071	72.5081	-8425.42	313.111	2561.2	338.117	0
90	3	-6.00021	-3.88397	-43.2733	1686.95	3166.08	-276.032	1613.16	276.016	0	4.20472	-0.826875	-38.2019	164.061	-8242.31	358.888	2564.24	335.705	0
90	4	-5.54245	-4.03656	-44.494	1686.95	3257.63	-92.9262	1613.22	277.086	0	3.28919	-0.369111	-38.2019	72.5081	-8425.42	267.335	2559.45	338.102	0
90	5	-5.69504	-3.88397	-43.2733	2053.16	3532.29	-138.703	1621.63	267.554	0	4.20472	-1.43723	-39.4226	72.5081	-8425.42	221.559	2566.28	338.161	0
90	6	-5.84763	-4.03656	-43.2733	1961.61	3440.74	-230.255	1619.51	269.669	0	4.96766	-1.58981	-38.8123	-19.0447	-8425.42	175.782	2562.92	340.491	0
90	7	-6.61057	-4.03656	-43.2733	2053.16	3532.29	-321.808	1621.63	267.554	0	4.96766	-1.58981	-38.8123	-110.597	-8425.42	175.782	2562.92	342.85	0
90	8	-6.45798	-4.03656	-43.5785	1961.61	3257.63	-642.243	1614.75	269.987	0	4.81507	-1.43723	-38.5071	-19.0447	-8242.31	267.335	2565.95	340.495	0
90	9	-6.45798	-3.57879	-43.2733	2053.16	3349.18	-367.584	1617.4	267.554	0	4.20472	-1.13205	-38.8123	164.061	-8150.76	267.335	2570	335.773	0
91	0	-6.30539	-4.03656	-42.9681	1595.4	3349.18	-321.808	1617.95	277.87	0	4.50989	-1.43723	-39.4226	255.614	-8333.86	267.335	2568.6	333.516	0
91	1	-6.45798	-3.73138	-42.663	1870.06	3166.08	-276.032	1614.21	271.167	0	4.3573	-1.13205	-38.5071	72.5081	-7967.65	313.111	2573.09	338.117	0
91	2	-5.38986	-4.34173	-43.2733	1961.61	3257.63	-276.032	1615.28	269.669	0	5.12024	-1.28464	-37.8967	-110.597	-8150.76	130.006	2564.92	342.918	0
91	3	-6.61057	-3.57879	-43.5785	2053.16	3349.18	-321.808	1616.85	267.886	0	5.27283	-1.43723	-38.2019	-19.0446	-8059.2	175.782	2569.04	340.499	0
91	4	-5.84763	-4.03656	-42.663	1961.61	3349.18	-321.808	1618.5	269.021	0	4.96766	-0.979463	-38.5071	-19.0447	-8242.31	221.559	2565.95	340.495	0
91	5	-6.30539	-4.18915	-43.2733	1778.5	3532.29	-138.703	1621.63	273.901	0	4.66248	-0.521699	-38.8123	-19.0446	-8150.76	175.782	2570	340.491	0
91	6	-5.54245	-4.03656	-42.9681	1778.5	3349.18	-413.361	1617.95	273.609	0	4.66248	-0.979463	-39.4226	-202.15	-8242.31	267.335	2570.92	345.128	0
91	7	-5.69504	-3.88397	-42.663	1961.61	3440.74	-367.584	1620.65	269.021	0	4.81507	-0.674287	-38.5071	164.061	-8150.76	267.335	2568.33	335.74	0
91	8	-6.45798	-4.03656	-43.5785	1778.5	3257.63	-276.032	1614.75	274.188	0	4.3573	-1.28464	-38.8123	164.061	-8242.31	450.44	2567.64	335.773	0
91	9	-5.84763	-4.18915	-43.8837	1961.61	3166.08	-413.361	1612.15	270.3	0	4.81507	-1.28464	-38.2019	72.5081	-8425.42	358.888	2559.45	338.102	0
92	0	-6.45798	-4.34173	-43.2733	1778.5	3349.18	-230.255	1617.4	273.901	0	5.12024	-1.13205	-38.5071	-19.0447	-8242.31	358.888	2565.95	340.495	0
92	1	-6.30539	-3.12103	-42.9681	1686.95	3440.74	-92.9262	1620.08	275.74	0	5.88318	-1.58981	-38.8123	-110.597	-8425.42	450.44	2562.92	342.85	0
92	2	-6.30539	-3.73138	-43.8837	1686.95	3623.84	-230.255	1622.58	276.559	0	4.96766	-1.43723	-38.8123	-19.0447	-8425.42	450.44	2562.92	340.491	0
92	3	-6.00022	-4.18915	-43.2733	1961.61	3532.29	-230.255	1621.63	269.669	0	4.50989	-1.13205	-39.1174	72.5081	-8242.31	358.888	2569.29	338.146	0
92	4	-5.84763	-4.18915	-43.2733	2053.16	3349.18	-413.361	1617.4	267.554	0	4.66248	-1.43723	-38.8123	-19.0446	-8150.76	267.335	2570	340.491	0
92	5	-5.08469	-4.03656	-43.5785	1961.61	3074.52	-321.808	1610.55	269.987	0	4.81507	-1.58981	-38.5071	72.5081	-8150.76	175.782	2568.33	338.117	0
92	6	-5.69504	-3.57879	-43.5785	2053.16	3349.18	-413.361	1616.85	267.886	0	4.81507	-1.58981	-39.4226	-19.0446	-7967.65	221.559	2577.89	340.483	0
92	7	-6.30539	-4.34173	-43.8837	1870.06	3532.29	-459.137	1620.49	272.386	0	4.81507	-1.43723	-38.8123	164.061	-8150.76	267.335	2570	335.773	0
92	8	-6.45798	-4.18915	-43.5785	1778.5	3257.63	-92.9262	1614.75	274.188	0	5.27283	-1.28464	-38.2019	-19.0447	-8242.31	221.559	2564.24	340.499	0
92	9	-5.84763	-3.73138	-43.2733	1961.61	3532.29	-550.69	1621.63	269.669	0	4.96766	-1.28464	-38.8123	-19.0447	-8333.86	130.006	2565.28	340.491	0
93	0	-5.69504	-3.73138	-43.8837	1686.95	3166.08	-47.1498	1612.15	276.559	0	5.12024	-1.58981	-39.4226	-19.0446	-8150.76	84.2294	2573.25	340.483	0
93	1	-6.45798	-4.03656	-43.2733	1961.61	3532.29	-276.032	1621.63	269.669	0	4.3573	-1.43723	-39.1174	72.5081	-8242.31	38.4531	2569.29	338.146	0
93	2	-6.30539	-4.03656	-43.2733	1961.61	3532.29	-230.255	1621.63	269.669	0	4.20472	-1.43723	-39.1174	-110.597	-8150.76	221.559	2571.63	342.827	0
93	3	-6.00022	-4.49432	-43.8837	1686.95	3257.63	-1.37343	1614.23	276.559	0	4.20472	-1.28464	-38.8123	164.061	-8150.76	358.888	2570	335.773	0
93	4	-6.45798	-3.88397	-43.2733	1870.06	3349.18	-321.808	1617.4	271.785	0	4.05213	-1.28464	-38.2019	-110.597	-7967.65	358.888	2571.43	342.895	0
93	5	-5.54245	-4.7995	-43.8837	1686.95	3074.52	-504.913	1610.06	276.559	0	4.50989	-1.13205	-38.8123	-19.0446	-8150.76	358.888	2570	340.491	0
93	6	-5.54245	-4.49432	-43.2733	1961.61	3257.63	-367.584	1615.28	269.669	0	4.50989	-0.826875	-38.5071	-202.15	-8059.2	450.44	2570.71	345.25	0
93	7	-5.84763	-4.95209	-43.5785	1870.06	2982.97	-459.137	1608.45	272.088	0	3.89954	-1.28464	-38.8123	-19.0446	-8150.76	450.44	2570	340.491	0
93	8	-5.69504	-4.18915	-43.5785	1961.61	3349.18	-596.466	1616.85	269.987	0	3.89954	-1.7424	-38.8123	-110.597	-8059.2	175.782	2572.35	342.85	0
93	9	-6.61057	-3.73138	-43.2733	1595.4	3166.08	-276.032	1613.16	278.132	0	4.05213	-1.28464	-38.8123	-110.597	-8150.76	175.782	2570	342.85	0
94	0	-5.69504	-3.88397	-43.2733	1870.06	3074.52	-459.137	1611.05	271.785	0	4.81507	-1.13205	-38.5071	-19.0446	-8150.76	267.335	2568.33	340.495	0
94	1	-5.69504	-4.34173	-42.9681	1503.85	3257.63	90.1793	1615.82	280.001	0	5.27283	-1.28464	-38.2019	-19.0446	-8150.76	313.111	2566.64	340.499	0
94	2	-5.69504	-4.18915	-43.5785	2144.72	3440.74	-321.808	1618.95	265.785	0	5.42542	-1.13205	-38.8123	-19.0447	-8333.86	221.559	2565.28	340.491	0
94	3	-5.54245	-4.64691	-42.9681	1961.61	3257.63	-459.137	1615.82	269.347	0	5.12024	-1.28464	-38.5071	72.5081	-8059.2	358.888	2570.71	338.117	0
94	4	-5.23728	-3.73138	-43.5785	1778.5	3257.63	-276.032	1614.75	274.188	0	4.50989	-1.28464	-39.1174	-19.0446	-8150.76	267.335	2571.63	340.487	0
94	5	-5.69504	-4.03656	-42.663	1778.5	3166.08	-367.584	1614.21	273.313	0	4.50989	-1.43723	-37.8967	72.5081	-8059.2	267.335	2567.34	338.087	0
94	6	-6.30539	-4.18915	-42.9681	1961.61	3349.18	-92.9262	1617.95	269.347	0	4.81507	-1.43723	-38.8123	-19.0447	-8242.31	358.888	2567.64	340.491	0
94	7	-6.45798	-4.49432	-42.663	1686.95	3166.08	-367.584	1614.21	275.459	0	4.50989	-1.43723	-38.2019	-202.15	-8059.2	404.664	2569.04	345.292	0
94	8	-6.45798	-3.88397	-43.2733	1686.95	3440.74	-321.808	1619.51	276.016	0	4.66248	-0.674287	-38.5071	-202.15	-8242.31	358.888	2565.95	345.25	0
94	9	-6.45798	-3.88397	-43.5785	1961.61	3440.74	-184.479	1618.95	269.987	0	4.66248	-1.28464	-38.2019	-19.0446	-8150.76	450.44	2566.64	340.499	0
95	0	-6.61057	-3.57879	-42.9681	1778.5	3257.63	-138.703	1615.82	273.609	0	4.20472	-1.58981	-38.5071	-110.597	-8242.31	175.782	2565.95	342.872	0
95	1	-6.30539	-4.03656	-43.2733	1686.95	3532.29	-276.032	1621.63	276.016	0	4.20472	-1.28464	-39.7278	-110.597	-8150.76	358.888	2574.83	342.784	0
95	2	-5.54245	-3.88397	-42.3578	1686.95	3166.08	-413.361	1614.75	275.174	0	4.20472	-1.58981	-38.5071	-110.597	-7967.65	404.664	2573.09	342.872	0
95	3	-5.84763	-4.18915	-43.8837	1870.06	3166.08	-321.808	1612.15	272.386	0	4.50989	-1.58981	-38.8123	72.5081	-8150.76	175.782	2570	338.132	0
95	4	-5.69504	-3.73138	-43.8837	1778.5	3074.52	-413.361	1610.06	274.472	0	4.05213	-1.28464	-38.2019	-110.597	-8059.2	130.006	2569.04	342.895	0
95	5	-5.69504	-3.88397	-43.2733	2053.16	3440.74	-459.137	1619.51	267.554	0	4.3573	-1.28464	-38.5071	164.061	-8059.2	358.888	2570.71	335.74	0
95	6	-6.30539	-4.03656	-42.663	1961.61	3440.74	-276.032	1620.65	269.021	0	4.3573	-1.28464	-38.2019	72.5081	-8059.2	313.111	2569.04	338.102	0
95	7	-6.30539	-3.88397	-43.5785	1686.95	3349.18	-230.255	1616.85	276.289	0	4.81507	-1.43723	-37.2864	-19.0446	-8150.76	313.111	2561.4	340.511	0
95	8	-6.61057	-3.73138	-42.663	2053.16	3257.63	-367.584	1616.36	266.875	0	4.20472	-1.58981	-38.8123	-19.0447	-8242.31	267.335	2567.64	340.491	0
95	9	-6.30539	-4.34173	-42.663	1686.95	3166.08	-367.584	1614.21	275.459	0	4.50989	-1.43723	-38.8123	255.614	-8150.76	313.111	2570	333.414	0
96	0	-4.9321	-4.64691	-42.663	1961.61	3257.63	-276.032	1616.36	269.021	0	4.81507	-1.43723	-38.2019	-19.0446	-8059.2	175.782	2569.04	340.499	0
96	1	-5.69504	-4.7995	-43.8837	1686.95	3257.63	-367.584	1614.23	276.559	0	4.81507	-1.7424	-38.8123	-202.15	-8059.2	358.888	2572.35	345.208	0
96	2	-6.1528	-4.49432	-43.8837	2144.72	3074.52	-321.808	1610.06	266.127	0	4.66248	-1.28464	-38.8123	-110.597	-7967.65	313.111	2574.71	342.85	0
96	3	-6.1528	-4.34173	-43.8837	1961.61	3349.18	-596.466	1616.32	270.3	0	4.66248	-1.43723	-37.8967	164.061	-7967.65	267.335	2569.75	335.671	0
96	4	-6.61057	-4.18915	-42.9681	1778.5	3257.63	-92.9262	1615.82	273.609	0	3.44178	-1.13205	-39.1174	-19.0446	-8059.2	404.664	2573.97	340.487	0
96	5	-6.45798	-3.88397	-43.5785	1870.06	3257.63	-413.361	1614.75	272.088	0	4.05213	-0.979463	-38.5071	-110.597	-8150.76	358.888	2568.33	342.872	0
96	6	-6.1528	-3.88397	-42.663	1961.61	3349.18	-276.032	1618.5	269.021	0	4.96766	-1.58981	-37.8967	-110.597	-7967.65	267.335	2569.75	342.918	0
96	7	-5.54245	-3.88397	-42.663	1961.61	3257.63	-92.9262	1616.36	269.021	0	4.50989	-1.7424	-38.8123	72.5082	-7784.55	267.335	2579.43	338.132	0
96	8	-5.69504	-4.34173	-43.2733	1686.95	3257.63	-413.361	1615.28	276.016	0	4.50989	-1.43723	-38.8123	-202.15	-8242.31	313.111	2567.64	345.208	0
96	9	-6.45798	-3.88397	-43.2733	2053.16	3257.63	-230.255	1615.28	267.554	0	4.20472	-1.28464	-38.2019	-110.597	-8059.2	358.888	2569.04	342.895	0
97	0	-6.45798	-4.34173	-43.2733	2053.16	2799.87	-413.361	1604.7	267.554	0	4.50989	-1.43723	-38.5071	-19.0446	-7967.65	313.111	2573.09	340.495	0
97	1	-6.00022	-4.03656	-43.2733	1778.5	2982.97	-138.703	1608.93	273.901	0	4.50989	-1.13205	-38.5071	-202.15	-8150.76	221.559	2568.33	345.25	0
97	2	-5.84763	-4.03656	-43.2733	1778.5	2891.42	-367.584	1606.82	273.901	0	4.3573	-1.43723	-38.2019	-19.0446	-8150.76	84.2294	2566.64	340.499	0
97	3	-5.84763	-4.7995	-43.2733	1686.95	3166.08	-413.361	1613.16	276.016	0	4.20472	-1.43723	-39.1174	-110.597	-8242.31	313.111	2569.29	342.827	0
97	4	-6.30539	-5.10467	-43.2733	1870.06	3257.63	-184.479	1615.28	271.785	0	4.3573	-1.28464	-39.4226	-110.597	-8242.31	358.888	2570.92	342.805	0
97	5	-6.61057	-3.88397	-42.663	1961.61	3257.63	-413.361	1616.36	269.021	0	4.3573	-1.13205	-38.5071	-110.597	-8242.31	404.664	2565.95	342.872	0
97	6	-5.69504	-4.49432	-42.9681	1870.06	3349.18	-596.466	1617.95	271.478	0	4.81507	-1.13205	-38.2019	-19.0446	-8150.76	313.111	2566.64	340.499	0
97	7	-5.84763	-4.18915	-43.5785	1870.06	2982.97	-321.808	1608.45	272.088	0	4.81507	-1.43723	-38.2019	-19.0446	-8150.76	221.559	2566.64	340.499	0
97	8	-5.38986	-4.18915	-43.2733	1870.06	3257.63	-413.361	1615.28	271.785	0	4.96766	-1.58981	-38.2019	-202.15	-8150.76	313.111	2566.64	345.292	0
97	9	-5.84763	-4.34173	-43.5785	1778.5	3257.63	-550.69	1614.75	274.188	0	4.81507	-1.43723	-38.5071	-110.597	-8150.76	221.559	2568.33	342.872	0
98	0	-6.1528	-3.88397	-42.9681	1961.61	3257.63	-276.032	1615.82	269.347	0	4.50989	-1.28464	-38.8123	-202.15	-8059.2	130.006	2572.35	345.208	0
98	1	-6.45798	-4.03656	-42.9681	1961.61	3349.18	-367.584	1617.95	269.347	0	4.3573	-1.43723	-37.8967	-19.0446	-8150.76	84.2294	2564.92	340.503	0
98	2	-5.69504	-4.18915	-43.5785	1686.95	3440.74	-596.466	1618.95	276.289	0	4.66248	-1.28464	-37.2864	-110.597	-8059.2	130.006	2563.86	342.966	0
98	3	-6.30539	-3.73138	-43.2733	1870.06	3440.74	-321.808	1619.51	271.785	0	4.66248	-1.13205	-38.5071	-110.597	-8059.2	313.111	2570.71	342.872	0
98	4	-6.00021	-3.88397	-42.9681	1870.06	2982.97	-413.361	1609.42	271.478	0	4.50989	-0.979463	-38.5071	-110.597	-8150.76	358.888	2568.33	342.872	0
98	5	-6.45798	-3.88397	-42.9681	1778.5	2982.97	-321.808	1609.42	273.609	0	4.66248	-1.43723	-39.1174	-110.597	-8150.76	404.664	2571.63	342.827	0
98	6	-6.1528	-3.73138	-43.5785	1778.5	3257.63	-413.361	1614.75	274.188	0	4.66248	-1.28464	-38.2019	-293.703	-8150.76	313.111	2566.64	347.688	0
98	7	-5.54245	-4.49432	-43.2733	1870.06	3257.63	-47.1498	1615.28	271.785	0	4.81507	-2.20017	-37.5916	-110.597	-8150.76	358.888	2563.18	342.942	0
98	8	-5.54245	-4.7995	-43.5785	1686.95	3166.08	-413.361	1612.65	276.289	0	5.27283	-1.43723	-38.2019	-110.597	-8059.2	404.664	2569.04	342.895	0
98	9	-6.30539	-3.88397	-43.8837	1870.06	3257.63	-276.032	1614.23	272.386	0	5.12024	-1.13205	-38.5071	-202.15	-8150.76	313.111	2568.33	345.25	0
99	0	-6.30539	-4.03656	-42.9681	1778.5	3257.63	-230.255	1615.82	273.609	0	4.81507	-1.43723	-38.5071	164.061	-8242.31	404.664	2565.95	335.74	0
99	1	-6.1528	-3.88397	-43.2733	1778.5	3349.18	-276.032	1617.4	273.901	0	4.3573	-1.43723	-39.4226	-293.703	-8059.2	221.559	2575.57	347.45	0
99	2	-6.45798	-3.73138	-43.5785	1870.06	3257.63	-276.032	1614.75	272.088	0	4.3573	-0.979463	-38.2019	-202.15	-8059.2	267.335	2569.04	345.292	0
99	3	-6.45798	-3.88397	-43.2733	1870.06	3166.08	-276.032	1613.16	271.785	0	5.27283	-1.13205	-37.8967	-110.597	-8150.76	313.111	2564.92	342.918	0
99	4	-5.69504	-3.88397	-43.2733	1870.06	3074.52	-413.361	1611.05	271.785	0	4.66248	-1.43723	-38.2019	-110.597	-8150.76	358.888	2566.64	342.895	0
99	5	-5.84763	-3.73138	-43.2733	1961.61	3166.08	-321.808	1613.16	269.669	0	4.50989	-1.43723	-38.2019	-110.597	-8150.76	496.217	2566.64	342.895	0
99	6	-5.69504	-3.88397	-43.2733	1778.5	3074.52	-276.032	1611.05	273.901	0	4.66248	-1.58981	-38.5071	-110.597	-7876.1	267.335	2575.46	342.872	0
99	7	-6.45798	-4.49432	-42.3578	1686.95	3074.52	-92.9262	1612.58	275.174	0	4.66248	-1.43723	-38.2019	164.061	-8242.31	313.111	2564.24	335.705	0
99	8	-5.84763	-4.49432	-42.663	1961.61	3349.18	-276.032	1618.5	269.021	0	4.96766	-0.979463	-37.8967	-110.597	-8150.76	313.111	2564.92	342.918	0
99	9	-5.54245	-4.03656	-42.9681	1870.06	3074.52	-367.584	1611.55	271.478	0	4.50989	-1.13205	-37.5916	-110.597	-7967.65	358.888	2568.05	342.942	0
100	0	-6.30539	-4.18915	-42.3578	1778.5	2982.97	-184.479	1610.42	273.012	0	4.20472	-1.13205	-39.1174	-202.15	-8150.76	358.888	2571.63	345.168	0
100	1	-5.69504	-4.95209	-43.5785	1870.06	3074.52	-459.137	1610.55	272.088	0	4.50989	-1.28464	-38.8123	-110.597	-7967.65	496.217	2574.71	342.85	0
100	2	-6.00022	-4.95209	-43.2733	1778.5	3166.08	-504.913	1613.16	273.901	0	5.12024	-0.979463	-37.5916	-19.0446	-8059.2	587.77	2565.61	340.507	0
100	3	-5.84763	-4.18915	-43.2733	1778.5	3166.08	-276.032	1613.16	273.901	0	4.96766	-1.13205	-38.5071	-110.597	-8059.2	541.993	2570.71	342.872	0
100	4	-6.30539	-4.34173	-44.1888	1961.61	3532.29	-92.9262	1619.94	270.608	0	4.66248	-1.13205	-38.5071	-110.597	-7784.55	313.111	2577.84	342.872	0
100	5	-6.45798	-4.18915	-43.2733	1778.5	3623.84	-459.137	1623.74	273.901	0	4.50989	-0.826875	-38.5071	-19.0446	-7967.65	358.888	2573.09	340.495	0
100	6	-5.54245	-3.88397	-41.7474	1870.06	3349.18	-459.137	1620.22	270.205	0	4.66248	-1.28464	-38.5071	-110.597	-8333.86	313.111	2563.58	342.872	0
100	7	-6.61057	-4.18915	-42.9681	1778.5	3074.52	-459.137	1611.55	273.609	0	4.3573	-1.13205	-37.8967	164.061	-8242.31	267.335	2562.51	335.671	0
100	8	-6.45798	-4.34173	-42.9681	1778.5	3074.52	-413.361	1611.55	273.609	0	4.50989	-1.43723	-38.8123	-19.0446	-8059.2	358.888	2572.35	340.491	0
100	9	-6.30539	-4.18915	-42.9681	1778.5	3257.63	-413.361	1615.82	273.609	0	4.05213	-1.43723	-38.5071	72.5081	-7967.65	221.559	2573.09	338.117	0
101	0	-5.38986	-4.03656	-42.3578	1870.06	3440.74	-321.808	1621.23	270.851	0	3.89954	-1.28464	-38.2019	-19.0446	-8059.2	175.782	2569.04	340.499	0
101	1	-6.30539	-4.03656	-42.9681	1686.95	3440.74	-642.243	1620.08	275.74	0	4.50989	-1.43723	-38.5071	-202.15	-7967.65	313.111	2573.09	345.25	0
101	2	-5.84763	-3.73138	-42.663	1686.95	3074.52	-230.255	1612.07	275.459	0	4.66248	-1.13205	-39.1174	-110.597	-7876.1	175.782	2578.66	342.827	0
101	3	-4.9321	-4.03656	-43.2733	1595.4	3074.52	-230.255	1611.05	278.132	0	4.81507	-0.979463	-39.1174	72.5082	-7876.1	358.888	2578.66	338.146	0
101	4	-6.1528	-3.88397	-42.9681	2053.16	3257.63	-276.032	1615.82	267.217	0	4.96766	-1.58981	-37.8967	-110.597	-8059.2	496.217	2567.34	342.918	0
101	5	-5.69504	-3.88397	-42.663	1870.06	3257.63	-321.808	1616.36	271.167	0	4.96766	-0.826875	-38.2019	-110.597	-8059.2	358.888	2569.04	342.895	0
101	6	-6.61057	-4.34173	-42.9681	1961.61	3257.63	-413.361	1615.82	269.347	0	4.50989	-1.43723	-38.2019	-110.597	-8242.31	313.111	2564.24	342.895	0
101	7	-6.61057	-3.73138	-42.663	1961.61	3166.08	-321.808	1614.21	269.021	0	4.66248	-1.58981	-38.5071	-293.703	-8150.76	313.111	2568.33	347.627	0
101	8	-6.30539	-5.25726	-42.9681	1778.5	3349.18	-276.032	1617.95	273.609	0	4.50989	-1.13205	-38.5071	-110.597	-8333.86	404.664	2563.58	342.872	0
101	9	-5.69504	-4.18915	-43.8837	1778.5	3074.52	-642.243	1610.06	274.472	0	4.3573	-1.13205	-38.5071	-110.597	-8242.31	450.44	2565.95	342.872	0
102	0	-6.45798	-3.88397	-42.663	1778.5	3257.63	-138.703	1616.36	273.313	0	4.3573	-1.13205	-37.8967	-110.597	-8242.31	358.888	2562.51	342.918	0
102	1	-6.30539	-4.18915	-43.8837	1870.06	3166.08	-138.703	1612.15	272.386	0	4.96766	-1.58981	-38.5071	72.5081	-8059.2	221.559	2570.71	338.117	0
102	2	-6.1528	-4.34173	-42.663	1961.61	3257.63	-184.479	1616.36	269.021	0	4.66248	-1.28464	-37.8967	-19.0446	-8059.2	267.335	2567.34	340.503	0
102	3	-6.30539	-4.18915	-43.2733	1870.06	3166.08	-92.9262	1613.16	271.785	0	4.81507	-1.28464	-38.2019	-202.15	-8150.76	496.217	2566.64	345.292	0
102	4	-6.30539	-4.49432	-42.3578	1778.5	3166.08	-92.9262	1614.75	273.012	0	4.96766	-0.979463	-38.5071	-110.597	-8059.2	587.77	2570.71	342.872	0
102	5	-5.69504	-4.7995	-42.663	1686.95	3166.08	-413.361	1614.21	275.459	0	4.81507	-0.369111	-37.8967	-110.597	-8150.76	267.335	2564.92	342.918	0
102	6	-5.69504	-5.25726	-42.9681	1870.06	3166.08	-413.361	1613.68	271.478	0	4.50989	-0.674287	-37.2864	-293.703	-8242.31	358.888	2558.95	347.877	0
102	7	-5.69504	-4.64691	-42.9681	1778.5	3074.52	-550.69	1611.55	273.609	0	4.20472	-1.28464	-38.5071	-202.15	-8150.76	313.111	2568.33	345.25	0
102	8	-5.69504	-4.03656	-42.3578	1503.85	2891.42	-413.361	1608.26	279.497	0	4.50989	-1.28464	-38.2019	-110.597	-8242.31	175.782	2564.24	342.895	0
102	9	-5.54245	-4.03656	-43.2733	1686.95	3257.63	-413.361	1615.28	276.016	0	4.66248	-2.04758	-38.2019	-293.703	-8150.76	130.006	2566.64	347.688	0
103	0	-5.84763	-4.49432	-42.663	1778.5	3166.08	-230.255	1614.21	273.313	0	4.3573	-1.28464	-38.2019	-202.15	-7876.1	221.559	2573.83	345.292	0
103	1	-5.84763	-4.03656	-42.663	1686.95	3166.08	-367.584	1614.21	275.459	0	3.59436	-1.28464	-38.2019	-202.15	-7876.1	84.2294	2573.83	345.292	0
103	2	-6.00022	-4.18915	-42.663	1778.5	3074.52	-276.032	1612.07	273.313	0	4.05213	-1.28464	-37.8967	-293.703	-7967.65	130.006	2569.75	347.75	0
103	3	-5.84763	-4.34173	-42.3578	1961.61	3074.52	-321.808	1612.58	268.69	0	4.66248	-1.13205	-38.2019	-110.597	-8150.76	404.664	2566.64	342.895	0
103	4	-5.38986	-3.73138	-42.9681	1778.5	3166.08	-321.808	1613.68	273.609	0	4.05213	-1.43723	-38.5071	-202.15	-8242.31	358.888	2565.95	345.25	0
103	5	-5.69504	-4.18915	-42.0526	1870.06	3257.63	-504.913	1617.47	270.531	0	4.66248	-1.28464	-37.8967	-110.597	-8150.76	267.335	2564.92	342.918	0
103	6	-6.00021	-3.73138	-42.663	1686.95	3257.63	-413.361	1616.36	275.459	0	4.05213	-1.28464	-37.8967	-202.15	-8150.76	358.888	2564.92	345.334	0
103	7	-5.84763	-4.34173	-42.663	1778.5	3166.08	-184.479	1614.21	273.313	0	3.74695	-1.13205	-37.5916	-202.15	-7967.65	450.44	2568.05	345.378	0
103	8	-5.69504	-4.95209	-42.3578	1686.95	3074.52	-413.361	1612.58	275.174	0	4.20472	-1.13205	-37.5916	-19.0446	-7876.1	313.111	2570.48	340.507	0
103	9	-6.30539	-4.49432	-42.9681	1503.85	3349.18	-230.255	1617.95	280.001	0	4.66248	-1.28464	-38.5071	-110.597	-8059.2	404.664	2570.71	342.872	0
104	0	-6.91574	-3.88397	-42.3578	1870.06	3166.08	-413.361	1614.75	270.851	0	4.50989	-0.979463	-38.2019	72.5081	-8150.76	358.888	2566.64	338.102	0
104	1	-6.45798	-4.49432	-42.663	1686.95	3166.08	-550.69	1614.21	275.459	0	4.81507	-1.28464	-37.8967	-19.0446	-8150.76	175.782	2564.92	340.503	0
104	2	-5.23728	-4.49432	-42.3578	1870.06	3349.18	-138.703	1619.07	270.851	0	4.50989	-1.58981	-37.8967	-110.597	-8059.2	313.111	2567.34	342.918	0
104	3	-5.54245	-3.73138	-42.9681	1686.95	3440.74	-413.361	1620.08	275.74	0	4.66248	-1.58981	-37.8967	-19.0446	-8059.2	313.111	2567.34	340.503	0
104	4	-6.00022	-4.49432	-41.7474	1778.5	3257.63	-321.808	1618.03	272.398	0	4.3573	-1.58981	-39.1174	-202.15	-8059.2	313.111	2573.97	345.168	0
104	5	-6.45798	-4.34173	-43.5785	1778.5	3257.63	-138.703	1614.75	274.188	0	4.50989	-1.13205	-37.8967	-19.0446	-8150.76	404.664	2564.92	340.503	0
104	6	-5.54245	-4.03656	-42.9681	1870.06	3166.08	-504.913	1613.68	271.478	0	4.50989	-1.13205	-38.2019	-110.597	-7967.65	404.664	2571.43	342.895	0
104	7	-6.00022	-4.49432	-42.9681	1686.95	3623.84	-276.032	1624.34	275.74	0	4.3573	-0.979463	-38.2019	-110.597	-7876.1	450.44	2573.83	342.895	0
104	8	-5.54245	-4.34173	-43.2733	1870.06	2982.97	-92.9262	1608.93	271.785	0	4.05213	-1.13205	-38.8123	-110.597	-7967.65	496.217	2574.71	342.85	0
104	9	-6.45798	-3.88397	-42.663	1961.61	3440.74	-321.808	1620.65	269.021	0	4.50989	-1.28464	-37.5916	-19.0447	-8333.86	267.335	2558.3	340.507	0
105	0	-5.69504	-4.49432	-42.663	1870.06	2982.97	-321.808	1609.92	271.167	0	4.50989	-1.28464	-38.5071	-202.15	-8242.31	267.335	2565.95	345.25	0
105	1	-5.84763	-4.18915	-42.663	1870.06	3166.08	-276.032	1614.21	271.167	0	4.66248	-1.28464	-37.2864	-19.0446	-8150.76	358.888	2561.4	340.511	0
105	2	-5.69504	-4.7995	-42.663	1870.06	3166.08	-413.361	1614.21	271.167	0	3.59436	-1.7424	-38.5071	72.5081	-8059.2	496.217	2570.71	338.117	0
105	3	-5.84763	-4.7995	-42.663	1595.4	3166.08	-413.361	1614.21	277.605	0	3.89954	-1.58981	-38.5071	-110.597	-8242.31	541.993	2565.95	342.872	0
105	4	-6.00022	-4.49432	-42.0526	1778.5	3166.08	-596.466	1615.29	272.708	0	4.50989	-1.13205	-38.5071	-19.0446	-8150.76	267.335	2568.33	340.495	0
105	5	-5.54245	-4.49432	-42.3578	1778.5	3166.08	-504.913	1614.75	273.012	0	4.3573	-0.979463	-37.5916	-110.597	-7876.1	313.111	2570.48	342.942	0
105	6	-5.84763	-4.64691	-43.2733	1870.06	3166.08	-413.361	1613.16	271.785	0	4.66248	-1.13205	-37.5916	-110.597	-8059.2	358.888	2565.61	342.942	0
105	7	-4.9321	-4.34173	-42.3578	1778.5	3257.63	-92.9262	1616.91	273.012	0	4.81507	-1.13205	-38.8123	-202.15	-7967.65	358.888	2574.71	345.208	0
105	8	-6.00022	-4.7995	-41.4423	2053.16	3166.08	-367.584	1616.4	265.457	0	4.20472	-1.58981	-37.8967	-110.597	-7967.65	84.2294	2569.75	342.918	0
105	9	-5.84763	-4.34173	-41.1371	1686.95	3074.52	-321.808	1614.74	273.992	0	4.3573	-1.28464	-38.2019	-110.597	-7876.1	267.335	2573.83	342.895	0
106	0	-5.23728	-4.03656	-42.663	1870.06	3349.18	-138.703	1618.5	271.167	0	4.96766	-1.58981	-38.8123	-476.808	-8150.76	313.111	2570	352.285	0
106	1	-4.9321	-4.03656	-42.9681	1870.06	3166.08	-1.37343	1613.68	271.478	0	4.66248	-1.89499	-37.8967	-293.703	-8150.76	358.888	2564.92	347.75	0
106	2	-5.84763	-4.49432	-42.9681	1870.06	3166.08	-276.032	1613.68	271.478	0	4.66248	-1.89499	-37.5916	-202.15	-8242.31	313.111	2560.74	345.378	0
106	3	-5.23728	-4.18915	-42.9681	1870.06	2982.97	-138.703	1609.42	271.478	0	4.50989	-1.43723	-36.9812	-293.703	-8333.86	267.335	2554.65	347.942	0
106	4	-5.23728	-4.03656	-42.663	1778.5	3074.52	-230.255	1612.07	273.313	0	5.12024	-0.826875	-37.2864	-19.0446	-8150.76	404.664	2561.4	340.511	0
106	5	-6.30539	-4.18915	-43.2733	1961.61	3166.08	-276.032	1613.16	269.669	0	5.27283	-1.43723	-37.8967	-293.703	-8150.76	587.77	2564.92	347.75	0
106	6	-5.54245	-3.57879	-42.663	1778.5	3166.08	-413.361	1614.21	273.313	0	4.20472	-1.28464	-37.8967	-110.597	-8333.86	496.217	2560.09	342.918	0
106	7	-5.69504	-4.49432	-42.3578	1778.5	3166.08	-367.584	1614.75	273.012	0	4.81507	-1.13205	-37.2864	-110.597	-8242.31	358.888	2558.95	342.966	0
106	8	-6.30539	-4.03656	-42.0526	1686.95	3349.18	-321.808	1619.64	274.885	0	4.50989	-1.28464	-38.5071	-202.15	-8059.2	358.888	2570.71	345.25	0
106	9	-5.84763	-4.7995	-42.3578	1870.06	3440.74	-184.479	1621.23	270.851	0	4.66248	-1.43723	-38.2019	-19.0446	-8150.76	313.111	2566.64	340.499	0
107	0	-6.45798	-4.34173	-42.3578	1778.5	3349.18	-92.9262	1619.07	273.012	0	4.3573	-1.58981	-37.2864	-202.15	-8150.76	450.44	2561.4	345.422	0
107	1	-5.69504	-4.34173	-42.0526	1778.5	3166.08	-276.032	1615.29	272.708	0	3.89954	-2.35275	-37.8967	-19.0446	-8059.2	541.993	2567.34	340.503	0
107	2	-5.38986	-4.18915	-41.7474	1961.61	3166.08	-321.808	1615.84	268.012	0	3.74695	-2.20017	-37.2864	-110.597	-8242.31	816.651	2558.95	342.966	0
107	3	-5.54245	-4.34173	-42.0526	1870.06	3257.63	-596.466	1617.47	270.531	0	4.20472	-1.7424	-37.5916	164.061	-7967.65	541.993	2568.05	335.636	0
107	4	-5.69504	-4.95209	-42.0526	2053.16	3166.08	-459.137	1615.29	266.176	0	4.66248	-1.13205	-37.8967	-110.597	-7967.65	450.44	2569.75	342.918	0
107	5	-6.45798	-4.03656	-43.5785	1870.06	3166.08	-230.255	1612.65	272.088	0	4.66248	-1.28464	-37.2864	-110.597	-7876.1	313.111	2568.77	342.966	0
107	6	-6.00022	-4.18915	-42.3578	1778.5	3166.08	-276.032	1614.75	273.012	0	4.20472	-1.28464	-37.5916	-110.597	-8059.2	496.217	2565.61	342.942	0
107	7	-5.38986	-4.18915	-42.3578	1778.5	3349.18	-321.808	1619.07	273.012	0	4.3573	-1.7424	-37.5916	-202.15	-8059.2	496.217	2565.61	345.378	0
107	8	-6.30539	-4.34173	-42.0526	1870.06	3349.18	-138.703	1619.64	270.531	0	4.3573	-1.58981	-37.5916	-385.256	-8059.2	267.335	2565.61	350.248	0
107	9	-5.54245	-4.49432	-43.5785	1686.95	3257.63	-321.808	1614.75	276.289	0	4.66248	-1.28464	-37.5916	-19.0446	-8059.2	267.335	2565.61	340.507	0
108	0	-5.84763	-4.03656	-41.7474	1778.5	3166.08	-504.913	1615.84	272.398	0	4.81507	-1.28464	-37.8967	-202.15	-8150.76	313.111	2564.92	345.334	0
108	1	-6.45798	-3.73138	-42.663	1686.95	3166.08	-230.255	1614.21	275.459	0	4.96766	-1.7424	-36.9812	-110.597	-8059.2	404.664	2562.07	342.991	0
108	2	-5.84763	-4.49432	-42.663	1961.61	2982.97	-367.584	1609.92	269.021	0	5.27283	-1.43723	-37.5916	-19.0446	-7967.65	450.44	2568.05	340.507	0
108	3	-5.84763	-4.03656	-42.663	1870.06	3257.63	-367.584	1616.36	271.167	0	4.66248	-1.7424	-37.5916	-110.597	-8059.2	313.111	2565.61	342.942	0
108	4	-6.00022	-4.03656	-41.7474	1778.5	3074.52	90.1793	1613.65	272.398	0	4.81507	-1.58981	-37.5916	-202.15	-7967.65	313.111	2568.05	345.378	0
108	5	-6.45798	-4.34173	-41.4423	1870.06	3166.08	-367.584	1616.4	269.876	0	4.96766	-1.43723	-38.2019	-110.597	-8059.2	313.111	2569.04	342.895	0
108	6	-6.45798	-4.03656	-42.663	1686.95	3166.08	-367.584	1614.21	275.459	0	4.66248	-1.13205	-37.8967	-19.0446	-8059.2	541.993	2567.34	340.503	0
108	7	-5.84763	-4.18915	-42.3578	1870.06	3257.63	-504.913	1616.91	270.851	0	4.50989	-1.43723	-37.8967	-202.15	-7876.1	358.888	2572.17	345.334	0
108	8	-5.54245	-3.88397	-42.3578	1870.06	3166.08	-367.584	1614.75	270.851	0	3.89954	-1.28464	-37.2864	-110.597	-7967.65	496.217	2566.31	342.966	0
108	9	-6.00022	-4.03656	-42.9681	1503.85	3074.52	-276.032	1611.55	280.001	0	4.3573	-1.28464	-37.5916	-110.597	-7876.1	313.111	2570.48	342.942	0
109	0	-6.1528	-3.88397	-41.7474	1595.4	3166.08	-321.808	1615.84	276.785	0	4.66248	-1.28464	-37.5916	-110.597	-7967.65	175.782	2568.05	342.942	0
109	1	-6.45798	-4.03656	-41.4423	1870.06	3257.63	-688.019	1618.61	269.876	0	4.3573	-1.58981	-37.8967	-293.703	-8059.2	313.111	2567.34	347.75	0
109	2	-5.38986	-4.95209	-42.0526	2053.16	3074.52	-504.913	1613.11	266.176	0	4.96766	-1.28464	-37.5916	-202.15	-7876.1	267.335	2570.48	345.378	0
109	3	-5.84763	-4.34173	-41.7474	1686.95	3074.52	-367.584	1613.65	274.591	0	4.96766	-1.28464	-38.2019	-19.0446	-8150.76	267.335	2566.64	340.499	0
109	4	-6.00022	-4.34173	-41.7474	1961.61	3349.18	-367.584	1620.22	268.012	0	4.66248	-1.28464	-38.2019	-19.0446	-7967.65	313.111	2571.43	340.499	0
109	5	-5.54245	-3.57879	-42.9681	1686.95	3166.08	-413.361	1613.68	275.74	0	4.96766	-1.43723	-38.2019	-202.15	-8242.31	267.335	2564.24	345.292	0
109	6	-6.00022	-4.03656	-42.9681	1595.4	3074.52	-276.032	1611.55	277.87	0	4.50989	-1.28464	-38.2019	-385.256	-8242.31	404.664	2564.24	350.085	0
109	7	-6.00022	-4.34173	-42.663	1778.5	3349.18	-504.913	1618.5	273.313	0	4.3573	-1.28464	-38.5071	-476.808	-8150.76	587.77	2568.33	352.382	0
109	8	-6.1528	-4.03656	-41.4423	1961.61	3257.63	-367.584	1618.61	267.666	0	4.50989	-1.28464	-38.2019	-293.703	-8059.2	587.77	2569.04	347.688	0
109	9	-6.45798	-4.7995	-42.0526	1595.4	2982.97	-321.808	1610.93	277.062	0	4.81507	-1.28464	-38.2019	-19.0446	-8059.2	541.993	2569.04	340.499	0
110	0	-5.69504	-3.88397	-42.3578	1686.95	3166.08	-367.584	1614.75	275.174	0	4.66248	-1.28464	-38.5071	-202.15	-8150.76	404.664	2568.33	345.25	0
110	1	-5.84763	-4.03656	-41.7474	1778.5	3074.52	44.4029	1613.65	272.398	0	4.50989	-1.7424	-37.5916	-202.15	-8059.2	313.111	2565.61	345.378	0
110	2	-5.69504	-4.7995	-42.0526	1778.5	3166.08	-413.361	1615.29	272.708	0	4.66248	-1.58981	-37.5916	-293.703	-8059.2	450.44	2565.61	347.813	0
110	3	-5.69504	-4.95209	-42.0526	1870.06	2982.97	-459.137	1610.93	270.531	0	4.3573	-1.89499	-38.5071	-293.703	-7784.55	404.664	2577.84	347.627	0
110	4	-5.23728	-4.95209	-42.663	1595.4	3166.08	-413.361	1614.21	277.605	0	4.81507	-1.89499	-37.5916	-19.0446	-7967.65	313.111	2568.05	340.507	0
110	5	-6.00022	-4.7995	-42.0526	1412.29	3166.08	-367.584	1615.29	281.416	0	4.3573	-1.43723	-38.5071	-202.15	-8059.2	404.664	2570.71	345.25	0
110	6	-6.61057	-4.7995	-41.7474	1686.95	3074.52	-367.584	1613.65	274.591	0	3.44178	-1.28464	-37.8967	72.5081	-7967.65	679.322	2569.75	338.087	0
110	7	-5.54245	-4.95209	-42.0526	1870.06	2982.97	-367.584	1610.93	270.531	0	4.3573	-1.13205	-37.2864	-110.597	-8150.76	358.888	2561.4	342.966	0
110	8	-5.69504	-4.95209	-41.1371	1595.4	2982.97	-413.361	1612.51	276.218	0	4.50989	-1.28464	-37.8967	-202.15	-8059.2	404.664	2567.34	345.334	0
110	9	-5.84763	-3.88397	-41.7474	1686.95	3166.08	-596.466	1615.84	274.591	0	4.66248	-1.58981	-37.2864	-385.256	-8242.31	267.335	2558.95	350.332	0
111	0	-5.54245	-4.34173	-41.7474	1686.95	3166.08	-92.9262	1615.84	274.591	0	4.50989	-1.7424	-37.8967	-202.15	-7967.65	358.888	2569.75	345.334	0
111	1	-5.38986	-4.7995	-42.9681	1686.95	3074.52	-184.479	1611.55	275.74	0	4.50989	-1.28464	-38.8123	-110.597	-7876.1	175.782	2577.07	342.85	0
111	2	-6.00021	-3.88397	-41.7474	1870.06	3074.52	-47.1498	1613.65	270.205	0	4.05213	-1.89499	-38.5071	-476.808	-8059.2	175.782	2570.71	352.382	0
111	3	-6.00022	-4.7995	-41.7474	1778.5	3257.63	-367.584	1618.03	272.398	0	4.66248	-2.04758	-37.8967	-202.15	-8150.76	496.217	2564.92	345.334	0
111	4	-5.69504	-4.7995	-42.9681	1595.4	3257.63	-367.584	1615.82	277.87	0	4.81507	-2.20017	-37.5916	72.5081	-7967.65	496.217	2568.05	338.071	0
111	5	-6.45798	-4.95209	-41.7474	1686.95	3166.08	-550.69	1615.84	274.591	0	4.20472	-1.89499	-37.5916	72.5082	-7784.55	358.888	2572.92	338.071	0
111	6	-5.69504	-5.10467	-41.1371	1686.95	3166.08	-367.584	1616.96	273.992	0	4.20472	-2.04758	-37.5916	-19.0446	-7967.65	450.44	2568.05	340.507	0
111	7	-5.38986	-4.7995	-41.4423	1686.95	3166.08	-459.137	1616.4	274.294	0	4.05213	-1.89499	-37.8967	-385.256	-7876.1	587.77	2572.17	350.166	0
111	8	-5.69504	-4.18915	-42.0526	1686.95	3166.08	-413.361	1615.29	274.885	0	3.74695	-2.20017	-38.2019	-110.597	-7784.55	450.44	2576.23	342.895	0
111	9	-5.84763	-4.18915	-41.7474	1778.5	2982.97	-596.466	1611.45	272.398	0	3.89954	-1.58981	-38.5071	-202.15	-7967.65	267.335	2573.09	345.25	0
112	0	-5.69504	-4.34173	-42.3578	1778.5	3074.52	-596.466	1612.58	273.012	0	4.3573	-1.13205	-37.5916	-19.0446	-7876.1	404.664	2570.48	340.507	0
112	1	-5.08469	-4.7995	-42.663	1595.4	2891.42	-367.584	1607.77	277.605	0	3.59436	-1.13205	-37.2864	-19.0446	-7876.1	358.888	2568.77	340.511	0
112	2	-5.69504	-4.7995	-42.0526	2053.16	3257.63	-413.361	1617.47	266.176	0	3.74695	-1.28464	-38.5071	-110.597	-8059.2	404.664	2570.71	342.872	0
112	3	-5.69504	-4.34173	-42.663	1412.29	3257.63	-642.243	1616.36	281.897	0	4.3573	-1.58981	-38.2019	-202.15	-8059.2	358.888	2569.04	345.292	0
112	4	-5.69504	-4.95209	-41.7474	1870.06	3074.52	-459.137	1613.65	270.205	0	4.3573	-2.20017	-37.5916	-110.597	-7876.1	404.664	2570.48	342.942	0
112	5	-5.69504	-4.18915	-41.7474	1778.5	3257.63	-276.032	1618.03	272.398	0	4.20472	-1.7424	-37.5916	-19.0446	-7967.65	267.335	2568.05	340.507	0
112	6	-5.69504	-4.34173	-42.3578	1686.95	3349.18	-276.032	1619.07	275.174	0	4.3573	-2.04758	-37.5916	-202.15	-7876.1	267.335	2570.48	345.378	0
112	7	-6.30539	-4.64691	-42.3578	1686.95	3074.52	-321.808	1612.58	275.174	0	4.50989	-2.20017	-37.8967	-110.597	-7967.65	358.888	2569.75	342.918	0
112	8	-5.54245	-4.7995	-42.0526	1870.06	3166.08	-321.808	1615.29	270.531	0	4.20472	-2.04758	-37.8967	-293.703	-7876.1	358.888	2572.17	347.75	0
112	9	-5.69504	-4.34173	-42.663	1870.06	3257.63	-688.019	1616.36	271.167	0	4.3573	-2.04758	-37.8967	72.5081	-7967.65	358.888	2569.75	338.087	0
113	0	-6.1528	-4.7995	-42.0526	1778.5	3074.52	-276.032	1613.11	272.708	0	4.3573	-2.20017	-36.9812	72.5082	-7876.1	313.111	2567.02	338.039	0
113	1	-5.54245	-4.95209	-41.7474	1778.5	3166.08	-367.584	1615.84	272.398	0	4.66248	-1.58981	-36.9812	-110.597	-7967.65	313.111	2564.55	342.991	0
113	2	-6.45798	-4.34173	-41.4423	2236.27	3074.52	-138.703	1614.19	261.039	0	4.50989	-1.89499	-37.8967	-110.597	-7967.65	404.664	2569.75	342.918	0
113	3	-6.45798	-4.7995	-42.3578	1778.5	3257.63	-276.032	1616.91	273.012	0	4.81507	-1.58981	-37.2864	-19.0446	-7967.65	313.111	2566.31	340.511	0
113	4	-6.30539	-4.49432	-41.7474	1961.61	3349.18	-184.479	1620.22	268.012	0	4.20472	-1.28464	-37.5916	-202.15	-7967.65	450.44	2568.05	345.378	0
113	5	-6.00022	-5.10467	-41.4423	1961.61	3166.08	-321.808	1616.4	267.666	0	4.20472	-1.89499	-37.5916	-476.808	-7784.55	541.993	2572.92	352.684	0
113	6	-5.69504	-5.25726	-42.0526	1503.85	3166.08	-367.584	1615.29	279.239	0	4.66248	-1.58981	-37.2864	-293.703	-7967.65	313.111	2566.31	347.877	0
113	7	-5.69504	-4.95209	-42.0526	1595.4	3166.08	-413.361	1615.29	277.062	0	4.81507	-1.58981	-37.5916	-293.703	-7784.55	175.782	2572.92	347.813	0
113	8	-6.30539	-4.18915	-42.9681	1686.95	3074.52	-459.137	1611.55	275.74	0	4.50989	-1.7424	-37.2864	-293.703	-7784.55	84.2294	2571.22	347.877	0
113	9	-5.23728	-5.10467	-42.0526	1595.4	3166.08	-367.584	1615.29	277.062	0	4.3573	-1.43723	-37.2864	-110.597	-7784.55	313.111	2571.22	342.966	0
114	0	-5.38986	-4.95209	-42.3578	1686.95	2891.42	-504.913	1608.26	275.174	0	4.05213	-1.89499	-37.8967	-385.256	-7692.99	496.217	2577	350.166	0
114	1	-5.84763	-4.7995	-41.4423	1778.5	3166.08	-459.137	1616.4	272.085	0	4.3573	-1.89499	-38.2019	-202.15	-7967.65	450.44	2571.43	345.292	0
114	2	-5.69504	-4.7995	-41.4423	1778.5	3166.08	-459.137	1616.4	272.085	0	4.3573	-1.89499	-37.8967	-568.361	-7967.65	541.993	2569.75	354.998	0
114	3	-5.69504	-4.95209	-42.0526	1870.06	3166.08	-504.913	1615.29	270.531	0	3.74695	-2.04758	-37.2864	-202.15	-7967.65	541.993	2566.31	345.422	0
114	4	-4.9321	-4.95209	-41.1371	1870.06	3166.08	-321.808	1616.96	269.541	0	4.20472	-2.04758	-37.5916	-19.0446	-8059.2	221.559	2565.61	340.507	0
114	5	-5.69504	-4.95209	-42.0526	1503.85	3532.29	-459.137	1624	279.239	0	4.96766	-1.28464	-37.5916	-110.597	-7967.65	267.335	2568.05	342.942	0
114	6	-5.54245	-5.40985	-42.3578	1503.85	2891.42	-596.466	1608.26	279.497	0	4.81507	-1.58981	-37.5916	-110.597	-7967.65	267.335	2568.05	342.942	0
114	7	-6.00022	-4.7995	-41.4423	1778.5	2891.42	-459.137	1609.77	272.085	0	4.50989	-2.04758	-38.2019	-110.597	-8150.76	358.888	2566.64	342.895	0
114	8	-6.30539	-4.7995	-41.1371	1961.61	3074.52	-321.808	1614.74	267.315	0	4.50989	-1.89499	-37.2864	-110.597	-7967.65	541.993	2566.31	342.966	0
114	9	-6.30539	-4.64691	-41.4423	1686.95	3074.52	-504.913	1614.19	274.294	0	4.50989	-1.7424	-37.8967	-385.256	-7876.1	541.993	2572.17	350.166	0
115	0	-5.84763	-4.64691	-41.7474	1595.4	3074.52	-825.348	1613.65	276.785	0	4.96766	-1.28464	-37.5916	-293.703	-7967.65	221.559	2568.05	347.813	0
115	1	-5.54245	-4.64691	-42.0526	1595.4	3257.63	-413.361	1617.47	277.062	0	4.96766	-2.04758	-37.5916	-110.597	-7967.65	404.664	2568.05	342.942	0
115	2	-5.54245	-4.95209	-42.0526	1595.4	3166.08	-413.361	1615.29	277.062	0	4.66248	-1.89499	-37.2864	-293.703	-7876.1	450.44	2568.77	347.877	0
115	3	-5.84763	-4.64691	-42.663	1503.85	3166.08	-459.137	1614.21	279.751	0	5.12024	-1.89499	-37.8967	-110.597	-7876.1	496.217	2572.17	342.918	0
115	4	-5.84763	-4.7995	-41.4423	1686.95	3166.08	-367.584	1616.4	274.294	0	4.20472	-2.35275	-37.2864	-293.703	-7784.55	404.664	2571.22	347.877	0
115	5	-6.30539	-4.18915	-42.3578	1961.61	3074.52	-733.795	1612.58	268.69	0	4.66248	-2.04758	-36.676	-110.597	-7692.99	450.44	2570.24	343.016	0
115	6	-5.84763	-4.64691	-41.7474	2144.72	3166.08	-413.361	1615.84	263.626	0	4.20472	-2.20017	-37.2864	-202.15	-8059.2	358.888	2563.86	345.422	0
115	7	-5.84763	-4.64691	-41.7474	1961.61	2891.42	-367.584	1609.26	268.012	0	3.89954	-1.7424	-37.8967	-202.15	-7692.99	313.111	2577	345.334	0
115	8	-6.30539	-4.95209	-41.1371	1870.06	2891.42	-321.808	1610.29	269.541	0	4.05213	-1.58981	-37.8967	-110.597	-7876.1	358.888	2572.17	342.918	0
115	9	-6.61057	-4.95209	-41.7474	1686.95	3074.52	-230.255	1613.65	274.591	0	4.20472	-1.89499	-38.2019	-202.15	-8242.31	313.111	2564.24	345.292	0
116	0	-6.00022	-4.7995	-40.8319	1961.61	3166.08	-321.808	1617.54	266.959	0	4.3573	-2.20017	-37.5916	-293.703	-8059.2	358.888	2565.61	347.813	0
116	1	-6.76315	-4.95209	-42.3578	1412.29	2982.97	-367.584	1610.42	281.658	0	4.05213	-2.04758	-37.8967	-385.256	-8059.2	358.888	2567.34	350.166	0
116	2	-5.54245	-3.88397	-42.3578	1595.4	2799.87	-413.361	1606.1	277.335	0	4.96766	-1.89499	-37.8967	-385.256	-7784.55	450.44	2574.59	350.166	0
116	3	-6.30539	-5.25726	-42.663	1778.5	3257.63	-504.913	1616.36	273.313	0	4.66248	-1.43723	-37.5916	-202.15	-7967.65	541.993	2568.05	345.378	0
116	4	-6.1528	-4.95209	-42.3578	1595.4	3074.52	-596.466	1612.58	277.335	0	4.50989	-2.04758	-37.2864	-385.256	-7967.65	450.44	2566.31	350.332	0
116	5	-6.61057	-4.7995	-41.7474	1595.4	3166.08	-596.466	1615.84	276.785	0	4.3573	-2.04758	-37.5916	-385.256	-8150.76	313.111	2563.18	350.248	0
116	6	-5.38986	-5.25726	-41.1371	1595.4	2982.97	-459.137	1612.51	276.218	0	4.20472	-2.04758	-37.5916	-202.15	-7692.99	404.664	2575.35	345.378	0
116	7	-5.84763	-4.7995	-41.4423	1778.5	3074.52	-459.137	1614.19	272.085	0	4.50989	-2.20017	-37.8967	-385.256	-7784.55	404.664	2574.59	350.166	0
116	8	-5.84763	-4.18915	-42.3578	1686.95	3166.08	-504.913	1614.75	275.174	0	4.3573	-2.20017	-37.8967	-293.703	-7876.1	313.111	2572.17	347.75	0
116	9	-5.54245	-4.95209	-42.0526	1778.5	3074.52	-413.361	1613.11	272.708	0	4.20472	-1.89499	-37.2864	-110.597	-7967.65	496.217	2566.31	342.966	0
117	0	-5.54245	-4.64691	-41.1371	1686.95	2891.42	-504.913	1610.29	273.992	0	4.50989	-1.58981	-37.8967	-202.15	-8150.76	404.664	2564.92	345.334	0
117	1	-6.61057	-5.25726	-41.7474	1778.5	2982.97	-321.808	1611.45	272.398	0	4.50989	-2.20017	-37.8967	-202.15	-8150.76	358.888	2564.92	345.334	0
117	2	-6.61057	-4.7995	-41.1371	1870.06	3074.52	-321.808	1614.74	269.541	0	4.50989	-2.20017	-37.5916	-293.703	-7967.65	313.111	2568.05	347.813	0
117	3	-6.45798	-4.95209	-41.1371	1778.5	2982.97	-276.032	1612.51	271.766	0	4.3573	-1.89499	-37.5916	-293.703	-7692.99	404.664	2575.35	347.813	0
117	4	-6.61057	-4.64691	-41.4423	1686.95	2982.97	-184.479	1611.98	274.294	0	4.20472	-1.28464	-37.5916	-110.597	-8059.2	496.217	2565.61	342.942	0
117	5	-5.69504	-5.10467	-41.1371	1686.95	3074.52	-413.361	1614.74	273.992	0	5.27283	-1.43723	-36.676	72.5082	-7876.1	313.111	2565.25	338.023	0
117	6	-5.84763	-4.64691	-41.4423	1686.95	2982.97	-459.137	1611.98	274.294	0	4.3573	-1.89499	-36.9812	-202.15	-8059.2	358.888	2562.07	345.466	0
117	7	-5.84763	-4.7995	-41.1371	1686.95	3166.08	-367.584	1616.96	273.992	0	4.50989	-2.04758	-37.8967	-293.703	-7876.1	496.217	2572.17	347.75	0
117	8	-5.69504	-5.10467	-41.4423	1961.61	3166.08	-459.137	1616.4	267.666	0	4.66248	-2.20017	-37.5916	-19.0446	-8059.2	450.44	2565.61	340.507	0
117	9	-5.54245	-4.95209	-42.0526	1503.85	3257.63	-276.032	1617.47	279.239	0	4.96766	-2.20017	-36.9812	-110.597	-7784.55	541.993	2569.5	342.991	0
118	0	-5.84763	-4.7995	-41.1371	1503.85	3257.63	-459.137	1619.19	278.443	0	4.50989	-1.7424	-36.676	-19.0446	-7692.99	404.664	2570.24	340.519	0
118	1	-5.84763	-4.95209	-42.0526	1686.95	2982.97	-276.032	1610.93	274.885	0	4.81507	-2.04758	-36.9812	-293.703	-7876.1	404.664	2567.02	347.942	0
118	2	-6.1528	-4.95209	-42.0526	1870.06	2799.87	-230.255	1606.58	270.531	0	4.20472	-2.04758	-37.2864	-110.597	-7876.1	450.44	2568.77	342.966	0
118	3	-5.84763	-4.18915	-41.4423	1778.5	2799.87	-230.255	1607.56	272.085	0	3.89954	-2.20017	-37.2864	-110.597	-7876.1	496.217	2568.77	342.966	0
118	4	-5.84763	-4.64691	-41.1371	1686.95	3166.08	-413.361	1616.96	273.992	0	4.20472	-2.20017	-37.8967	-293.703	-8425.42	358.888	2557.67	347.75	0
118	5	-5.84763	-4.95209	-41.7474	1778.5	2799.87	-276.032	1607.07	272.398	0	3.74695	-2.20017	-37.2864	-293.703	-7967.65	313.111	2566.31	347.877	0
118	6	-5.84763	-4.64691	-41.7474	1595.4	2982.97	-367.584	1611.45	276.785	0	4.3573	-2.20017	-37.8967	-293.703	-8150.76	313.111	2564.92	347.75	0
118	7	-4.9321	-4.95209	-41.4423	1595.4	2799.87	-642.243	1607.56	276.503	0	4.05213	-1.7424	-37.8967	-19.0446	-8059.2	450.44	2567.34	340.503	0
118	8	-5.84763	-4.95209	-41.4423	1686.95	3074.52	-367.584	1614.19	274.294	0	3.89954	-1.89499	-37.2864	-293.703	-7601.44	313.111	2576.13	347.877	0
118	9	-5.54245	-4.18915	-42.0526	1686.95	3074.52	-276.032	1613.11	274.885	0	3.74695	-2.04758	-37.5916	-293.703	-7692.99	496.217	2575.35	347.813	0
119	0	-5.23728	-4.95209	-42.3578	1595.4	2982.97	-230.255	1610.42	277.335	0	4.05213	-1.89499	-37.8967	-110.597	-8059.2	450.44	2567.34	342.918	0
119	1	-5.84763	-5.25726	-41.7474	1686.95	2982.97	-413.361	1611.45	274.591	0	4.66248	-2.04758	-37.2864	-293.703	-7967.65	267.335	2566.31	347.877	0
119	2	-5.69504	-4.7995	-41.4423	1595.4	2982.97	-367.584	1611.98	276.503	0	4.50989	-2.20017	-37.5916	-293.703	-7876.1	313.111	2570.48	347.813	0
119	3	-6.30539	-4.7995	-41.7474	1595.4	3166.08	-276.032	1615.84	276.785	0	4.66248	-1.89499	-37.5916	-110.597	-8242.31	267.335	2560.74	342.942	0
119	4	-6.30539	-4.95209	-42.0526	1686.95	3257.63	-230.255	1617.47	274.885	0	4.81507	-1.89499	-37.2864	-293.703	-7876.1	267.335	2568.77	347.877	0
119	5	-5.84763	-4.7995	-41.4423	1686.95	2982.97	-367.584	1611.98	274.294	0	4.66248	-2.50534	-37.8967	-110.597	-7692.99	358.888	2577	342.918	0
119	6	-5.69504	-4.7995	-42.0526	1595.4	2891.42	-459.137	1608.76	277.062	0	3.89954	-2.20017	-37.2864	-293.703	-7876.1	450.44	2568.77	347.877	0
119	7	-5.54245	-5.25726	-41.7474	1503.85	3074.52	-413.361	1613.65	278.978	0	3.89954	-2.04758	-38.5071	-385.256	-7784.55	496.217	2577.84	350.005	0
119	8	-5.84763	-4.18915	-41.7474	1686.95	2891.42	-367.584	1609.26	274.591	0	4.3573	-1.89499	-37.5916	-385.256	-7876.1	313.111	2570.48	350.248	0
119	9	-4.9321	-4.95209	-41.4423	1778.5	3166.08	-321.808	1616.4	272.085	0	4.3573	-2.20017	-36.9812	-293.703	-8150.76	221.559	2559.6	347.942	0
120	0	-5.84763	-5.25726	-41.4423	1503.85	3074.52	-413.361	1614.19	278.712	0	4.50989	-1.7424	-37.8967	-202.15	-7967.65	496.217	2569.75	345.334	0
120	1	-6.00022	-4.64691	-41.1371	1595.4	3166.08	-413.361	1616.96	276.218	0	4.50989	-1.7424	-37.5916	-385.256	-7967.65	496.217	2568.05	350.248	0
120	2	-5.84763	-4.34173	-41.4423	1503.85	3074.52	-459.137	1614.19	278.712	0	4.50989	-2.20017	-36.9812	-293.703	-7967.65	450.44	2564.55	347.942	0
120	3	-5.84763	-4.95209	-42.0526	1686.95	3166.08	-413.361	1615.29	274.885	0	4.50989	-2.04758	-37.2864	164.061	-7876.1	679.322	2568.77	335.6	0
120	4	-5.84763	-4.7995	-42.0526	1503.85	2982.97	-367.584	1610.93	279.239	0	4.05213	-2.35275	-37.5916	-19.0446	-8059.2	541.993	2565.61	340.507	0
120	5	-5.69504	-4.95209	-42.3578	1595.4	3166.08	-459.137	1614.75	277.335	0	4.66248	-1.58981	-37.5916	-110.597	-7876.1	313.111	2570.48	342.942	0
120	6	-5.08469	-4.7995	-41.7474	1503.85	3074.52	-321.808	1613.65	278.978	0	4.3573	-2.20017	-37.2864	-202.15	-7876.1	450.44	2568.77	345.422	0
120	7	-6.30539	-5.10467	-42.3578	1686.95	3349.18	-459.137	1619.07	275.174	0	4.50989	-1.89499	-36.9812	-202.15	-8242.31	450.44	2557.12	345.466	0
120	8	-5.69504	-5.10467	-41.7474	1686.95	2799.87	-321.808	1607.07	274.591	0	3.89954	-2.04758	-36.9812	-293.703	-8059.2	450.44	2562.07	347.942	0
120	9	-5.69504	-5.25726	-42.0526	1595.4	2891.42	-276.032	1608.76	277.062	0	4.66248	-1.58981	-37.8967	-293.703	-8059.2	267.335	2567.34	347.75	0
121	0	-5.69504	-5.40985	-41.4423	1412.29	2982.97	-321.808	1611.98	280.921	0	4.20472	-1.7424	-37.5916	-202.15	-8150.76	267.335	2563.18	345.378	0
121	1	-5.69504	-5.10467	-41.1371	1870.06	3166.08	-276.032	1616.96	269.541	0	4.05213	-2.04758	-37.8967	-293.703	-7692.99	267.335	2577	347.75	0
121	2	-5.69504	-5.25726	-41.4423	1595.4	3166.08	-321.808	1616.4	276.503	0	4.05213	-2.04758	-36.9812	-110.597	-7967.65	450.44	2564.55	342.991	0
121	3	-6.45798	-4.95209	-41.4423	1778.5	2891.42	-92.9262	1609.77	272.085	0	5.42542	-2.35275	-38.2019	-293.703	-7876.1	633.546	2573.83	347.688	0
121	4	-5.69504	-4.95209	-41.4423	1686.95	3074.52	-321.808	1614.19	274.294	0	5.12024	-1.7424	-37.5916	-110.597	-7784.55	587.77	2572.92	342.942	0
121	5	-5.84763	-5.25726	-41.7474	1595.4	2982.97	-459.137	1611.45	276.785	0	4.50989	-1.89499	-37.8967	-202.15	-8059.2	358.888	2567.34	345.334	0
121	6	-6.1528	-4.7995	-40.8319	1870.06	3166.08	-642.243	1617.54	269.201	0	4.66248	-1.89499	-37.5916	-293.703	-8059.2	358.888	2565.61	347.813	0
121	7	-5.84763	-5.40985	-42.0526	1778.5	3166.08	-367.584	1615.29	272.708	0	4.20472	-1.7424	-37.2864	-202.15	-7784.55	450.44	2571.22	345.422	0
121	8	-6.61057	-4.95209	-41.4423	1595.4	2891.42	-321.808	1609.77	276.503	0	4.05213	-2.04758	-36.9812	-293.703	-7876.1	587.77	2567.02	347.942	0
121	9	-5.08469	-4.64691	-41.4423	1595.4	2982.97	-321.808	1611.98	276.503	0	4.3573	-2.20017	-37.5916	-385.256	-7967.65	404.664	2568.05	350.248	0
122	0	-6.00022	-4.95209	-41.7474	1595.4	3166.08	-413.361	1615.84	276.785	0	4.20472	-1.89499	-36.676	-202.15	-7876.1	267.335	2565.25	345.512	0
122	1	-5.84763	-4.95209	-41.4423	1503.85	3257.63	-276.032	1618.61	278.712	0	3.59436	-2.04758	-36.9812	-202.15	-7784.55	404.664	2569.5	345.466	0
122	2	-5.84763	-4.34173	-41.4423	2053.16	2891.42	-276.032	1609.77	265.457	0	4.50989	-2.35275	-37.5916	-202.15	-7784.55	450.44	2572.92	345.378	0
122	3	-5.84763	-5.10467	-42.0526	1595.4	3074.52	-459.137	1613.11	277.062	0	4.3573	-1.89499	-37.8967	-293.703	-7967.65	450.44	2569.75	347.75	0
122	4	-5.84763	-4.7995	-42.0526	1503.85	3349.18	-184.479	1619.64	279.239	0	4.05213	-2.04758	-37.2864	-202.15	-7876.1	496.217	2568.77	345.422	0
122	5	-5.84763	-4.95209	-41.4423	1320.74	3074.52	-321.808	1614.19	283.131	0	4.20472	-2.04758	-38.2019	-385.256	-7967.65	450.44	2571.43	350.085	0
122	6	-5.54245	-5.10467	-41.7474	1778.5	3074.52	-321.808	1613.65	272.398	0	4.66248	-2.04758	-36.676	-385.256	-7876.1	450.44	2565.25	350.504	0
122	7	-5.23728	-5.25726	-41.4423	1412.29	3074.52	-138.703	1614.19	280.921	0	4.66248	-1.89499	-37.8967	-110.597	-7967.65	358.888	2569.75	342.918	0
122	8	-5.23728	-4.7995	-41.4423	1595.4	2799.87	44.4029	1607.56	276.503	0	4.05213	-1.89499	-37.2864	-385.256	-8150.76	313.111	2561.4	350.332	0
122	9	-6.00022	-4.49432	-41.1371	1870.06	3166.08	-321.808	1616.96	269.541	0	4.3573	-2.20017	-38.2019	-293.703	-7876.1	496.217	2573.83	347.688	0
123	0	-5.84763	-5.25726	-41.7474	1595.4	2982.97	-413.361	1611.45	276.785	0	4.66248	-2.35275	-37.2864	-110.597	-7876.1	450.44	2568.77	342.966	0
123	1	-5.54245	-5.71503	-42.0526	1412.29	3166.08	-413.361	1615.29	281.416	0	4.20472	-2.20017	-38.2019	-202.15	-7876.1	267.335	2573.83	345.292	0
123	2	-5.84763	-5.25726	-40.8319	1686.95	3257.63	-321.808	1619.78	273.685	0	4.50989	-2.20017	-37.5916	-202.15	-7692.99	358.888	2575.35	345.378	0
123	3	-5.38986	-5.25726	-41.7474	1686.95	3166.08	-276.032	1615.84	274.591	0	4.50989	-2.20017	-36.9812	-202.15	-7967.65	313.111	2564.55	345.466	0
123	4	-5.84763	-4.7995	-41.7474	1595.4	2982.97	-413.361	1611.45	276.785	0	4.50989	-1.58981	-36.9812	-293.703	-7692.99	587.77	2571.98	347.942	0
123	5	-5.84763	-4.64691	-40.8319	1870.06	2982.97	-413.361	1613.05	269.201	0	4.66248	-2.20017	-36.9812	-385.256	-7784.55	496.217	2569.5	350.418	0
123	6	-5.84763	-4.95209	-40.8319	1412.29	3074.52	-276.032	1615.3	280.412	0	4.81507	-2.35275	-36.676	-202.15	-7967.65	450.44	2562.76	345.512	0
123	7	-5.84763	-5.10467	-41.4423	1595.4	2982.97	-276.032	1611.98	276.503	0	4.96766	-1.89499	-36.676	-202.15	-7692.99	541.993	2570.24	345.512	0
123	8	-5.84763	-5.56244	-41.4423	1686.95	3166.08	-230.255	1616.4	274.294	0	4.20472	-1.89499	-36.9812	-110.597	-7967.65	541.993	2564.55	342.991	0
123	9	-6.30539	-4.64691	-40.8319	1961.61	2982.97	-276.032	1613.05	266.959	0	4.05213	-2.35275	-37.2864	-110.597	-7692.99	541.993	2573.68	342.966	0
124	0	-6.61057	-5.25726	-41.4423	1595.4	3257.63	-92.9262	1618.61	276.503	0	4.50989	-2.35275	-36.676	-202.15	-7601.44	358.888	2572.74	345.512	0
124	1	-6.00022	-4.7995	-41.1371	1870.06	3074.52	-367.584	1614.74	269.541	0	4.20472	-2.20017	-36.676	-293.703	-7601.44	450.44	2572.74	348.008	0
124	2	-6.45798	-5.10467	-41.4423	1778.5	3074.52	-596.466	1614.19	272.085	0	3.89954	-1.89499	-36.9812	-385.256	-7967.65	541.993	2564.55	350.418	0
124	3	-5.84763	-5.56244	-41.7474	1595.4	2891.42	-276.032	1609.26	276.785	0	4.05213	-2.50534	-36.676	-568.361	-7692.99	450.44	2570.24	355.497	0
124	4	-5.69504	-4.95209	-41.4423	1778.5	3257.63	-321.808	1618.61	272.085	0	5.12024	-2.50534	-37.2864	-385.256	-7967.65	130.006	2566.31	350.332	0
124	5	-4.9321	-5.40985	-40.8319	1778.5	2891.42	-367.584	1610.81	271.443	0	5.12024	-2.50534	-37.5916	-293.703	-8059.2	313.111	2565.61	347.813	0
124	6	-5.69504	-5.10467	-40.8319	1595.4	3074.52	-413.361	1615.3	275.928	0	5.12024	-2.35275	-37.2864	-293.703	-7876.1	404.664	2568.77	347.877	0
124	7	-5.69504	-4.95209	-40.8319	1595.4	3166.08	-138.703	1617.54	275.928	0	4.66248	-2.50534	-36.676	-293.703	-7692.99	587.77	2570.24	348.008	0
124	8	-5.69504	-5.25726	-41.4423	1686.95	3074.52	-321.808	1614.19	274.294	0	4.20472	-2.04758	-36.676	-293.703	-7876.1	496.217	2565.25	348.008	0
124	9	-5.69504	-5.56244	-41.4423	1503.85	2891.42	-321.808	1609.77	278.712	0	4.20472	-1.89499	-37.8967	-385.256	-7876.1	496.217	2572.17	350.166	0
125	0	-5.54245	-5.86761	-41.4423	1503.85	3166.08	-276.032	1616.4	278.712	0	3.89954	-2.04758	-37.2864	-19.0446	-7876.1	404.664	2568.77	340.511	0
125	1	-4.9321	-5.10467	-41.4423	1595.4	3257.63	-138.703	1618.61	276.503	0	4.05213	-2.04758	-37.2864	-202.15	-7784.55	404.664	2571.22	345.422	0
125	2	-5.84763	-5.25726	-40.2216	1595.4	3074.52	-367.584	1616.44	275.335	0	3.44178	-1.7424	-37.2864	-385.256	-7876.1	450.44	2568.77	350.332	0
125	3	-6.00022	-4.95209	-41.4423	1412.29	3074.52	-367.584	1614.19	280.921	0	3.74695	-2.35275	-37.2864	-202.15	-7784.55	541.993	2571.22	345.422	0
125	4	-5.84763	-4.64691	-41.4423	1686.95	3166.08	-459.137	1616.4	274.294	0	3.74695	-2.20017	-36.0657	-202.15	-7784.55	587.77	2564.16	345.605	0
125	5	-6.45798	-4.95209	-40.8319	1595.4	3074.52	-596.466	1615.3	275.928	0	4.05213	-1.89499	-37.5916	-385.256	-7784.55	541.993	2572.92	350.248	0
125	6	-6.30539	-5.10467	-42.0526	1595.4	3074.52	-550.69	1613.11	277.062	0	4.05213	-2.20017	-37.2864	-385.256	-7876.1	496.217	2568.77	350.332	0
125	7	-5.84763	-4.7995	-41.1371	1686.95	2891.42	-459.137	1610.29	273.992	0	4.05213	-2.20017	-36.9812	-202.15	-7876.1	496.217	2567.02	345.466	0
125	8	-5.69504	-5.10467	-40.5267	1503.85	2891.42	-321.808	1611.35	277.892	0	4.81507	-2.04758	-37.2864	-293.703	-7692.99	541.993	2573.68	347.877	0
125	9	-5.54245	-4.95209	-40.8319	1686.95	2799.87	-276.032	1608.57	273.685	0	4.50989	-2.35275	-37.5916	-110.597	-7692.99	450.44	2575.35	342.942	0
126	0	-6.00022	-4.7995	-41.7474	1686.95	2982.97	-321.808	1611.45	274.591	0	3.89954	-3.26828	-36.676	-293.703	-7692.99	450.44	2570.24	348.008	0
126	1	-5.84763	-4.7995	-40.5267	1595.4	3074.52	-276.032	1615.86	275.633	0	3.89954	-2.65793	-37.2864	-293.703	-7692.99	541.993	2573.68	347.877	0
126	2	-5.69504	-5.25726	-40.5267	1595.4	3074.52	-276.032	1615.86	275.633	0	3.89954	-1.89499	-37.2864	-385.256	-7784.55	633.546	2571.22	350.332	0
126	3	-6.76315	-5.25726	-40.8319	1412.29	3166.08	-367.584	1617.54	280.412	0	4.20472	-2.04758	-37.5916	-19.0446	-7876.1	496.217	2570.48	340.507	0
126	4	-6.45798	-5.25726	-40.8319	1870.06	3257.63	-459.137	1619.78	269.201	0	4.20472	-2.20017	-36.9812	-202.15	-7967.65	496.217	2564.55	345.466	0
126	5	-6.00022	-4.7995	-40.8319	1870.06	3074.52	-413.361	1615.3	269.201	0	4.66248	-2.35275	-37.8967	-385.256	-8059.2	496.217	2567.34	350.166	0
126	6	-5.69504	-4.7995	-40.8319	1595.4	3074.52	-367.584	1615.3	275.928	0	4.20472	-2.50534	-37.8967	-385.256	-7967.65	450.44	2569.75	350.166	0
126	7	-5.69504	-6.0202	-40.8319	1320.74	3074.52	-413.361	1615.3	282.654	0	3.89954	-2.04758	-37.8967	-385.256	-7692.99	496.217	2577	350.166	0
126	8	-5.69504	-5.10467	-40.8319	1412.29	2982.97	-321.808	1613.05	280.412	0	4.05213	-1.7424	-37.5916	-385.256	-7876.1	450.44	2570.48	350.248	0
126	9	-5.84763	-5.10467	-40.8319	1778.5	3074.52	-184.479	1615.3	271.443	0	4.66248	-2.04758	-38.2019	-385.256	-7876.1	358.888	2573.83	350.085	0
127	0	-6.76315	-4.7995	-40.8319	1595.4	3166.08	-459.137	1617.54	275.928	0	4.20472	-2.04758	-36.676	-476.808	-7692.99	404.664	2570.24	353.001	0
127	1	-5.69504	-4.64691	-41.7474	1412.29	3166.08	-367.584	1615.84	281.171	0	4.3573	-2.04758	-37.2864	-293.703	-7509.89	358.888	2578.59	347.877	0
127	2	-6.00022	-5.10467	-41.1371	1778.5	2982.97	-367.584	1612.51	271.766	0	3.89954	-2.35275	-36.9812	-202.15	-7692.99	450.44	2571.98	345.466	0
127	3	-5.69504	-5.71503	-40.8319	1595.4	2982.97	-367.584	1613.05	275.928	0	4.05213	-2.35275	-37.2864	-385.256	-7784.55	587.77	2571.22	350.332	0
127	4	-5.84763	-4.7995	-41.1371	1595.4	3166.08	-367.584	1616.96	276.218	0	4.20472	-2.04758	-36.676	-659.914	-7601.44	587.77	2572.74	357.993	0
127	5	-5.84763	-5.10467	-40.8319	1595.4	3074.52	-321.808	1615.3	275.928	0	4.50989	-2.20017	-36.676	-293.703	-7601.44	496.217	2572.74	348.008	0
127	6	-5.84763	-4.95209	-41.4423	1686.95	3074.52	-367.584	1614.19	274.294	0	4.20472	-2.04758	-36.9812	-385.256	-7692.99	450.44	2571.98	350.418	0
127	7	-5.69504	-5.25726	-41.1371	1595.4	2982.97	-321.808	1612.51	276.218	0	4.3573	-2.04758	-36.9812	164.061	-7601.44	496.217	2574.45	335.564	0
127	8	-5.69504	-5.25726	-40.2216	1778.5	3166.08	-321.808	1618.72	270.782	0	4.50989	-2.35275	-37.2864	-293.703	-7601.44	541.993	2576.13	347.877	0
127	9	-5.84763	-5.40985	-40.5267	1778.5	2982.97	-321.808	1613.6	271.115	0	4.3573	-2.04758	-37.5916	-476.808	-7784.55	313.111	2572.92	352.684	0
128	0	-5.69504	-4.95209	-40.5267	1870.06	3166.08	-367.584	1618.12	268.856	0	3.74695	-2.20017	-37.2864	-110.597	-7784.55	450.44	2571.22	342.966	0
128	1	-5.54245	-5.10467	-40.8319	1778.5	2708.31	-321.808	1606.33	271.443	0	3.28919	-2.35275	-36.9812	-293.703	-7601.44	541.993	2574.45	347.942	0
128	2	-5.84763	-4.64691	-41.1371	1320.74	2799.87	-184.479	1608.06	282.894	0	4.20472	-2.20017	-37.5916	-110.597	-7692.99	633.546	2575.35	342.942	0
128	3	-6.1528	-4.7995	-39.9164	1595.4	2982.97	-459.137	1614.73	275.031	0	4.50989	-2.20017	-36.676	-110.597	-7692.99	358.888	2570.24	343.016	0
128	4	-5.38986	-4.95209	-40.8319	1870.06	2891.42	-321.808	1610.81	269.201	0	4.50989	-1.89499	-36.9812	-202.15	-7784.55	267.335	2569.5	345.466	0
128	5	-5.84763	-5.10467	-40.5267	1870.06	2982.97	-321.808	1613.6	268.856	0	4.50989	-1.89499	-36.9812	-293.703	-7692.99	313.111	2571.98	347.942	0
128	6	-5.69504	-5.25726	-41.4423	1595.4	3257.63	-413.361	1618.61	276.503	0	4.50989	-2.35275	-36.676	-110.597	-7601.44	496.217	2572.74	343.016	0
128	7	-6.00022	-4.7995	-41.4423	1870.06	2982.97	-321.808	1611.98	269.876	0	3.59436	-2.81052	-36.676	-293.703	-7601.44	541.993	2572.74	348.008	0
128	8	-5.23728	-5.10467	-40.8319	1595.4	2891.42	-138.703	1610.81	275.928	0	2.98401	-2.50534	-37.2864	-476.808	-7876.1	358.888	2568.77	352.788	0
128	9	-6.1528	-5.10467	-40.8319	1595.4	3166.08	-413.361	1617.54	275.928	0	4.20472	-2.50534	-37.5916	-476.808	-7876.1	404.664	2570.48	352.684	0
129	0	-5.69504	-5.40985	-40.8319	1870.06	2891.42	-321.808	1610.81	269.201	0	4.05213	-2.50534	-37.8967	-568.361	-7784.55	633.546	2574.59	354.998	0
129	1	-5.84763	-5.10467	-40.8319	1778.5	2891.42	-184.479	1610.81	271.443	0	3.89954	-2.04758	-37.2864	-476.808	-7601.44	679.322	2576.13	352.788	0
129	2	-5.84763	-4.7995	-40.2216	1595.4	2891.42	-459.137	1611.89	275.335	0	4.20472	-2.20017	-36.9812	-293.703	-7601.44	633.546	2574.45	347.942	0
129	3	-5.84763	-5.10467	-40.2216	1503.85	3257.63	-413.361	1620.99	277.611	0	5.12024	-2.04758	-37.2864	-476.808	-7509.89	496.217	2578.59	352.788	0
129	4	-5.69504	-5.10467	-40.8319	1686.95	2891.42	-321.808	1610.81	273.685	0	5.27283	-2.04758	-37.5916	-385.256	-7784.55	587.77	2572.92	350.248	0
129	5	-5.84763	-5.10467	-39.6112	1870.06	2799.87	-550.69	1610.68	267.79	0	4.50989	-2.50534	-36.3708	-385.256	-7876.1	541.993	2563.45	350.592	0
129	6	-6.00022	-5.10467	-40.2216	1503.85	3074.52	-367.584	1616.44	277.611	0	4.3573	-2.50534	-36.3708	-293.703	-7784.55	404.664	2565.97	348.075	0
129	7	-6.00022	-4.7995	-40.8319	1595.4	2982.97	-321.808	1613.05	275.928	0	4.05213	-2.35275	-36.3708	-293.703	-7876.1	541.993	2563.45	348.075	0
129	8	-6.91574	-6.0202	-41.1371	1595.4	3349.18	-321.808	1621.42	276.218	0	4.66248	-2.04758	-37.2864	-385.256	-7784.55	496.217	2571.22	350.332	0
129	9	-6.30539	-5.71503	-41.1371	1686.95	2982.97	-321.808	1612.51	273.992	0	4.3573	-2.20017	-37.5916	-202.15	-7692.99	587.77	2575.35	345.378	0
130	0	-5.84763	-5.56244	-39.9164	1503.85	2891.42	-367.584	1612.44	277.325	0	4.50989	-2.20017	-37.2864	-385.256	-7967.65	358.888	2566.31	350.332	0
130	1	-5.84763	-5.56244	-40.5267	1686.95	2891.42	-321.808	1611.35	273.374	0	4.20472	-2.20017	-37.5916	-110.597	-8059.2	587.77	2565.61	342.942	0
130	2	-6.61057	-5.86761	-40.8319	1412.29	3074.52	-596.466	1615.3	280.412	0	3.89954	-2.35275	-37.2864	-293.703	-7692.99	816.651	2573.68	347.877	0
130	3	-6.1528	-5.10467	-40.5267	1595.4	2982.97	-367.584	1613.6	275.633	0	4.50989	-2.04758	-36.676	-202.15	-7418.34	496.217	2577.73	345.512	0
130	4	-5.84763	-5.25726	-41.1371	1503.85	3074.52	-321.808	1614.74	278.443	0	4.50989	-2.20017	-37.5916	-110.597	-7692.99	496.217	2575.35	342.942	0
130	5	-6.1528	-5.10467	-40.8319	1503.85	3257.63	-92.9262	1619.78	278.17	0	4.50989	-2.35275	-36.676	-202.15	-7692.99	633.546	2570.24	345.512	0
130	6	-6.30539	-5.40985	-41.4423	1412.29	2982.97	-47.1498	1611.98	280.921	0	4.50989	-2.81052	-36.9812	-202.15	-7692.99	541.993	2571.98	345.466	0
130	7	-6.00022	-5.40985	-40.5267	1595.4	2891.42	-321.808	1611.35	275.633	0	4.81507	-2.65793	-36.9812	-202.15	-7876.1	496.217	2567.02	345.466	0
130	8	-5.54245	-4.95209	-41.4423	1778.5	2891.42	-321.808	1609.77	272.085	0	4.81507	-2.20017	-36.9812	164.061	-7601.44	587.77	2574.45	335.564	0
130	9	-5.69504	-5.10467	-39.9164	1595.4	2891.42	-367.584	1612.44	275.031	0	4.66248	-2.50534	-36.676	-202.15	-7967.65	541.993	2562.76	345.512	0
131	0	-5.54245	-4.95209	-40.5267	1870.06	2799.87	-321.808	1609.09	268.856	0	4.05213	-2.50534	-36.9812	-293.703	-7692.99	541.993	2571.98	347.942	0
131	1	-5.38986	-4.7995	-40.5267	1778.5	3074.52	-367.584	1615.86	271.115	0	4.50989	-2.35275	-36.3708	-385.256	-7692.99	496.217	2568.48	350.592	0
131	2	-5.84763	-5.10467	-42.0526	1686.95	3074.52	-276.032	1613.11	274.885	0	4.05213	-2.35275	-36.9812	-385.256	-7784.55	496.217	2569.5	350.418	0
131	3	-5.69504	-5.56244	-40.8319	1686.95	3166.08	-184.479	1617.54	273.685	0	3.59436	-2.20017	-36.9812	-476.808	-7692.99	587.77	2571.98	352.893	0
131	4	-5.69504	-4.95209	-40.2216	1503.85	3166.08	-276.032	1618.72	277.611	0	4.50989	-2.35275	-36.676	-293.703	-7692.99	633.546	2570.24	348.008	0
131	5	-6.1528	-5.10467	-40.8319	1595.4	2891.42	-413.361	1610.81	275.928	0	4.05213	-2.50534	-36.3708	-293.703	-7692.99	633.546	2568.48	348.075	0
131	6	-5.69504	-5.71503	-40.5267	1412.29	3074.52	-459.137	1615.86	280.152	0	4.81507	-2.65793	-37.2864	-202.15	-7692.99	633.546	2573.68	345.422	0
131	7	-4.9321	-5.40985	-40.5267	1686.95	2982.97	-459.137	1613.6	273.374	0	4.81507	-2.20017	-36.9812	-568.361	-7876.1	633.546	2567.02	355.369	0
131	8	-5.84763	-5.40985	-40.8319	1686.95	3074.52	-276.032	1615.3	273.685	0	4.20472	-2.50534	-36.3708	-385.256	-7876.1	587.77	2563.45	350.592	0
131	9	-6.00022	-5.25726	-40.2216	1412.29	3074.52	-321.808	1616.44	279.887	0	4.05213	-2.20017	-36.676	-293.703	-7601.44	679.322	2572.74	348.008	0
132	0	-5.69504	-6.0202	-41.4423	1595.4	3074.52	-367.584	1614.19	276.503	0	4.50989	-2.81052	-36.9812	-476.808	-7692.99	541.993	2571.98	352.893	0
132	1	-5.23728	-5.71503	-40.8319	1686.95	2982.97	-550.69	1613.05	273.685	0	4.50989	-2.20017	-37.8967	-202.15	-7692.99	587.77	2577	345.334	0
132	2	-5.84763	-4.95209	-40.8319	1503.85	3349.18	-367.584	1622.02	278.17	0	4.3573	-2.35275	-36.9812	-385.256	-7876.1	633.546	2567.02	350.418	0
132	3	-5.23728	-5.25726	-41.4423	1503.85	3074.52	-92.9262	1614.19	278.712	0	3.59436	-2.35275	-36.676	-293.703	-7876.1	725.099	2565.25	348.008	0
132	4	-5.23728	-5.25726	-41.4423	1595.4	2799.87	-1.37343	1607.56	276.503	0	3.89954	-2.50534	-37.2864	-110.597	-7876.1	679.322	2568.77	342.966	0
132	5	-6.00022	-5.40985	-40.8319	1686.95	2799.87	-276.032	1608.57	273.685	0	4.05213	-2.81052	-36.676	-385.256	-7601.44	587.77	2572.74	350.504	0
132	6	-5.84763	-5.10467	-41.4423	1686.95	2799.87	-276.032	1607.56	274.294	0	4.20472	-2.20017	-36.0657	-476.808	-7692.99	679.322	2566.7	353.221	0
132	7	-5.69504	-5.86761	-40.5267	1870.06	2799.87	-138.703	1609.09	268.856	0	3.89954	-2.20017	-36.3708	-385.256	-7418.34	541.993	2576.04	350.592	0
132	8	-5.84763	-5.10467	-40.8319	1686.95	3074.52	-276.032	1615.3	273.685	0	4.3573	-2.65793	-36.676	-385.256	-7601.44	496.217	2572.74	350.504	0
132	9	-6.00022	-5.56244	-41.4423	1778.5	2982.97	-276.032	1611.98	272.085	0	4.3573	-3.11569	-36.676	-385.256	-7784.55	404.664	2567.75	350.504	0
133	0	-5.23728	-5.71503	-40.8319	1686.95	2799.87	-642.243	1608.57	273.685	0	4.20472	-2.50534	-36.9812	-293.703	-7601.44	404.664	2574.45	347.942	0
133	1	-5.69504	-5.71503	-40.8319	1503.85	2982.97	-321.808	1613.05	278.17	0	4.3573	-2.20017	-36.0657	-293.703	-7784.55	450.44	2564.16	348.144	0
133	2	-5.69504	-4.95209	-41.1371	1595.4	2891.42	-367.584	1610.29	276.218	0	3.74695	-2.35275	-36.9812	-476.808	-7601.44	633.546	2574.45	352.893	0
133	3	-5.69504	-5.10467	-39.9164	1778.5	2799.87	-321.808	1610.14	270.444	0	3.89954	-2.50534	-36.9812	-202.15	-7784.55	541.993	2569.5	345.466	0
133	4	-5.84763	-5.25726	-41.1371	1686.95	2891.42	-321.808	1610.29	273.992	0	4.20472	-2.96311	-36.676	-202.15	-7784.55	313.111	2567.75	345.512	0
133	5	-4.9321	-5.86761	-40.8319	1503.85	2891.42	-321.808	1610.81	278.17	0	4.20472	-2.04758	-36.0657	-293.703	-7601.44	313.111	2569.23	348.144	0
133	6	-6.00022	-5.71503	-40.5267	1503.85	2891.42	-367.584	1611.35	277.892	0	4.50989	-2.20017	-36.9812	-202.15	-7784.55	496.217	2569.5	345.466	0
133	7	-5.54245	-6.0202	-40.8319	1503.85	2891.42	-459.137	1610.81	278.17	0	4.66248	-2.04758	-36.0657	-110.597	-7692.99	404.664	2566.7	343.067	0
133	8	-5.38986	-5.71503	-40.2216	1686.95	2891.42	-321.808	1611.89	273.059	0	4.3573	-2.65793	-36.9812	-110.597	-7784.55	633.546	2569.5	342.991	0
133	9	-5.38986	-5.10467	-40.5267	1686.95	3349.18	-276.032	1622.64	273.374	0	4.05213	-2.50534	-36.3708	-293.703	-7876.1	679.322	2563.45	348.075	0
134	0	-5.69504	-5.10467	-40.2216	1778.5	2982.97	-276.032	1614.16	270.782	0	4.50989	-2.50534	-36.3708	-385.256	-8242.31	633.546	2553.38	350.592	0
134	1	-5.84763	-5.25726	-39.9164	1870.06	2708.31	-230.255	1607.85	268.151	0	3.89954	-2.20017	-36.9812	-385.256	-7876.1	450.44	2567.02	350.418	0
134	2	-5.84763	-5.40985	-41.1371	1595.4	3166.08	-321.808	1616.96	276.218	0	3.59436	-2.35275	-36.9812	-476.808	-7692.99	450.44	2571.98	352.893	0
134	3	-6.00022	-5.86761	-40.2216	1595.4	2891.42	-459.137	1611.89	275.335	0	4.81507	-2.20017	-37.2864	-202.15	-7692.99	633.546	2573.68	345.422	0
134	4	-5.84763	-5.71503	-40.2216	1412.29	2891.42	-459.137	1611.89	279.887	0	5.12024	-2.35275	-35.7605	-110.597	-7876.1	679.322	2559.75	343.093	0
134	5	-4.77951	-5.86761	-41.1371	1595.4	2799.87	-367.584	1608.06	276.218	0	4.81507	-2.35275	-36.3708	-202.15	-7784.55	679.322	2565.97	345.558	0
134	6	-5.08469	-6.17279	-40.2216	1595.4	3257.63	-321.808	1620.99	275.335	0	4.3573	-2.65793	-37.2864	-110.597	-7692.99	587.77	2573.68	342.966	0
134	7	-5.84763	-6.47796	-40.8319	1686.95	2891.42	-413.361	1610.81	273.685	0	3.89954	-3.11569	-36.3708	-385.256	-7692.99	496.217	2568.48	350.592	0
134	8	-5.69504	-5.86761	-41.1371	1686.95	3166.08	-413.361	1616.96	273.992	0	4.20472	-2.20017	-36.676	-110.597	-7784.55	496.217	2567.75	343.016	0
134	9	-5.54245	-5.10467	-40.2216	1595.4	2891.42	-276.032	1611.89	275.335	0	4.66248	-2.20017	-36.676	-202.15	-7692.99	496.217	2570.24	345.512	0
135	0	-5.69504	-4.95209	-40.5267	1595.4	2891.42	-321.808	1611.35	275.633	0	4.81507	-2.04758	-36.676	-293.703	-7784.55	587.77	2567.75	348.008	0
135	1	-5.84763	-5.25726	-40.2216	1686.95	2891.42	-276.032	1611.89	273.059	0	4.05213	-2.35275	-37.5916	-202.15	-7876.1	679.322	2570.48	345.378	0
135	2	-5.08469	-5.71503	-39.6112	1686.95	2799.87	-321.808	1610.68	272.412	0	4.3573	-2.35275	-36.9812	-293.703	-7692.99	633.546	2571.98	347.942	0
135	3	-4.47434	-6.0202	-40.2216	1320.74	2708.31	-504.913	1607.33	282.163	0	4.96766	-2.35275	-36.9812	-202.15	-7692.99	679.322	2571.98	345.466	0
135	4	-4.47434	-5.56244	-40.8319	1686.95	2525.21	-413.361	1601.84	273.685	0	4.50989	-2.50534	-36.676	-202.15	-7601.44	679.322	2572.74	345.512	0
135	5	-5.69504	-5.86761	-41.4423	1320.74	2982.97	-413.361	1611.98	283.131	0	3.74695	-2.35275	-36.0657	-202.15	-7509.89	633.546	2571.77	345.605	0
135	6	-6.45798	-5.56244	-40.2216	1595.4	2708.31	-413.361	1607.33	275.335	0	4.3573	-2.04758	-36.9812	-385.256	-7967.65	587.77	2564.55	350.418	0
135	7	-5.84763	-5.56244	-40.8319	1320.74	2708.31	-413.361	1606.33	282.654	0	4.66248	-2.50534	-36.9812	-202.15	-7876.1	633.546	2567.02	345.466	0
135	8	-5.69504	-4.7995	-40.2216	1503.85	2982.97	-276.032	1614.16	277.611	0	4.05213	-2.04758	-36.676	-19.0446	-7692.99	587.77	2570.24	340.519	0
135	9	-5.38986	-5.56244	-40.2216	1595.4	2982.97	-321.808	1614.16	275.335	0	4.20472	-2.20017	-36.3708	-293.703	-7509.89	679.322	2573.52	348.075	0
136	0	-5.54245	-5.56244	-40.2216	1595.4	2982.97	-367.584	1614.16	275.335	0	3.89954	-2.35275	-36.676	-293.703	-7601.44	679.322	2572.74	348.008	0
136	1	-5.84763	-5.56244	-41.4423	1503.85	2982.97	-321.808	1611.98	278.712	0	3.89954	-2.20017	-36.9812	-110.597	-7692.99	679.322	2571.98	342.991	0
136	2	-5.69504	-6.0202	-40.8319	1320.74	2982.97	-459.137	1613.05	282.654	0	3.89954	-2.50534	-37.2864	-293.703	-7601.44	770.875	2576.13	347.877	0
136	3	-6.1528	-5.25726	-40.5267	1686.95	3166.08	-321.808	1618.12	273.374	0	4.20472	-2.65793	-36.676	-202.15	-7876.1	679.322	2565.25	345.512	0
136	4	-5.69504	-5.56244	-40.2216	1686.95	2891.42	-276.032	1611.89	273.059	0	4.20472	-2.35275	-37.2864	-19.0446	-7784.55	770.875	2571.22	340.511	0
136	5	-5.23728	-5.10467	-41.1371	1595.4	3166.08	-413.361	1616.96	276.218	0	4.3573	-2.65793	-36.676	-202.15	-7784.55	725.099	2567.75	345.512	0
136	6	-5.84763	-6.0202	-39.9164	1595.4	3166.08	-459.137	1619.32	275.031	0	3.89954	-2.96311	-36.9812	-293.703	-7784.55	541.993	2569.5	347.942	0
136	7	-6.1528	-5.86761	-39.9164	2053.16	2982.97	-230.255	1614.73	263.563	0	4.20472	-2.50534	-36.0657	-110.597	-7692.99	496.217	2566.7	343.067	0
136	8	-6.61057	-5.71503	-39.9164	1870.06	2891.42	-504.913	1612.44	268.151	0	2.98401	-2.35275	-37.2864	-385.256	-7601.44	541.993	2576.13	350.332	0
136	9	-5.84763	-6.17279	-40.2216	1595.4	2982.97	-413.361	1614.16	275.335	0	3.44178	-2.20017	-36.9812	-385.256	-7601.44	587.77	2574.45	350.418	0
137	0	-5.84763	-5.71503	-40.2216	1686.95	2891.42	-367.584	1611.89	273.059	0	3.44178	-2.35275	-36.676	-385.256	-7509.89	587.77	2575.24	350.504	0
137	1	-5.38986	-5.25726	-41.1371	1503.85	2891.42	-321.808	1610.29	278.443	0	3.74695	-2.35275	-36.9812	-293.703	-7143.68	725.099	2586.83	347.942	0
137	2	-6.00022	-5.10467	-40.5267	1686.95	2982.97	-367.584	1613.6	273.374	0	3.74695	-2.20017	-36.9812	-293.703	-7784.55	633.546	2569.5	347.942	0
137	3	-5.84763	-5.71503	-41.4423	1595.4	2799.87	-413.361	1607.56	276.503	0	4.05213	-2.35275	-36.9812	-385.256	-7326.78	541.993	2581.88	350.418	0
137	4	-5.38986	-5.86761	-40.8319	1503.85	2799.87	-367.584	1608.57	278.17	0	4.3573	-2.81052	-35.7605	-293.703	-7601.44	496.217	2567.43	348.213	0
137	5	-6.45798	-5.71503	-40.8319	1778.5	2891.42	-642.243	1610.81	271.443	0	4.66248	-2.81052	-36.676	-476.808	-7601.44	679.322	2572.74	353.001	0
137	6	-5.69504	-5.86761	-39.9164	1686.95	3074.52	-459.137	1617.02	272.738	0	4.05213	-2.50534	-36.676	-293.703	-7509.89	450.44	2575.24	348.008	0
137	7	-6.00022	-5.71503	-40.5267	1686.95	2982.97	-413.361	1613.6	273.374	0	4.3573	-2.50534	-36.3708	-293.703	-7601.44	587.77	2571	348.075	0
137	8	-6.45798	-5.10467	-40.5267	1595.4	2708.31	-367.584	1606.83	275.633	0	3.89954	-2.50534	-36.9812	-110.597	-7876.1	862.428	2567.02	342.991	0
137	9	-5.84763	-6.17279	-40.2216	1595.4	3257.63	-321.808	1620.99	275.335	0	4.20472	-2.96311	-36.3708	-110.597	-7509.89	587.77	2573.52	343.041	0
138	0	-5.84763	-6.32538	-40.2216	1686.95	2708.31	-230.255	1607.33	273.059	0	5.12024	-2.96311	-36.3708	-385.256	-7692.99	496.217	2568.48	350.592	0
138	1	-5.23728	-5.71503	-39.9164	1595.4	2891.42	-642.243	1612.44	275.031	0	4.3573	-2.65793	-35.7605	-202.15	-7692.99	404.664	2564.87	345.653	0
138	2	-5.08469	-6.0202	-39.6112	1778.5	2799.87	-596.466	1610.68	270.101	0	4.05213	-3.26828	-36.9812	-293.703	-7601.44	450.44	2574.45	347.942	0
138	3	-6.45798	-5.71503	-39.9164	1503.85	2982.97	-688.019	1614.73	277.325	0	3.89954	-2.65793	-36.3708	-202.15	-7876.1	587.77	2563.45	345.558	0
138	4	-6.1528	-5.56244	-40.2216	1686.95	2891.42	-596.466	1611.89	273.059	0	3.59436	-2.35275	-36.3708	-110.597	-7876.1	679.322	2563.45	343.041	0
138	5	-5.84763	-6.0202	-39.6112	1686.95	2708.31	-367.584	1608.37	272.412	0	4.66248	-2.50534	-36.676	-202.15	-7692.99	679.322	2570.24	345.512	0
138	6	-6.00022	-6.32538	-40.2216	1320.74	2891.42	-276.032	1611.89	282.163	0	4.50989	-2.81052	-37.2864	-202.15	-7784.55	541.993	2571.22	345.422	0
138	7	-5.84763	-4.95209	-41.1371	1412.29	2799.87	-321.808	1608.06	280.669	0	4.50989	-2.35275	-36.3708	-385.256	-7692.99	541.993	2568.48	350.592	0
138	8	-5.84763	-6.32538	-40.5267	1320.74	3257.63	-321.808	1620.38	282.411	0	4.81507	-3.11569	-36.0657	-202.15	-7601.44	725.099	2569.23	345.605	0
138	9	-4.9321	-5.71503	-40.2216	1595.4	2891.42	-276.032	1611.89	275.335	0	4.81507	-2.50534	-36.9812	-293.703	-7784.55	862.428	2569.5	347.942	0
139	0	-5.84763	-6.32538	-39.6112	1503.85	2891.42	-413.361	1612.99	277.035	0	4.81507	-2.65793	-36.676	-110.597	-7876.1	587.77	2565.25	343.016	0
139	1	-5.69504	-5.71503	-39.6112	1503.85	2891.42	-413.361	1612.99	277.035	0	4.3573	-2.35275	-35.7605	-385.256	-7601.44	541.993	2567.43	350.773	0
139	2	-5.08469	-5.86761	-39.9164	1595.4	2891.42	-367.584	1612.44	275.031	0	4.05213	-2.50534	-36.0657	-293.703	-7418.34	679.322	2574.31	348.144	0
139	3	-5.69504	-5.71503	-40.8319	1686.95	2891.42	-459.137	1610.81	273.685	0	4.05213	-2.50534	-36.0657	-110.597	-7509.89	633.546	2571.77	343.067	0
139	4	-4.9321	-6.0202	-39.9164	1686.95	2982.97	-459.137	1614.73	272.738	0	3.44178	-2.35275	-36.3708	-202.15	-7601.44	633.546	2571	345.558	0
139	5	-5.69504	-6.0202	-40.2216	1595.4	2891.42	-413.361	1611.89	275.335	0	4.3573	-2.35275	-35.7605	-385.256	-7509.89	633.546	2569.99	350.773	0
139	6	-6.00022	-6.0202	-40.5267	1686.95	2708.31	-459.137	1606.83	273.374	0	4.05213	-2.65793	-36.0657	-385.256	-7601.44	633.546	2569.23	350.682	0
139	7	-5.84763	-5.86761	-40.2216	1503.85	2799.87	-276.032	1609.61	277.611	0	3.89954	-2.65793	-36.3708	-293.703	-7418.34	496.217	2576.04	348.075	0
139	8	-5.54245	-6.0202	-39.9164	1595.4	2799.87	-413.361	1610.14	275.031	0	4.50989	-2.35275	-36.676	-385.256	-7692.99	496.217	2570.24	350.504	0
139	9	-5.08469	-5.71503	-40.5267	1503.85	2708.31	-276.032	1606.83	277.892	0	4.05213	-2.35275	-36.9812	-385.256	-7692.99	541.993	2571.98	350.418	0
140	0	-6.00022	-5.56244	-39.9164	1686.95	3074.52	-413.361	1617.02	272.738	0	4.05213	-2.35275	-36.676	-385.256	-7601.44	541.993	2572.74	350.504	0
140	1	-5.54245	-6.17279	-39.6112	1503.85	3074.52	-459.137	1617.62	277.035	0	4.66248	-2.35275	-36.676	-385.256	-7876.1	587.77	2565.25	350.504	0
140	2	-5.84763	-6.0202	-40.2216	1412.29	2891.42	-321.808	1611.89	279.887	0	4.3573	-2.20017	-36.3708	-293.703	-7601.44	496.217	2571	348.075	0
140	3	-5.84763	-6.17279	-39.6112	1778.5	2799.87	-230.255	1610.68	270.101	0	3.59436	-2.50534	-36.676	-202.15	-7784.55	587.77	2567.75	345.512	0
140	4	-5.84763	-6.17279	-39.9164	1229.19	3166.08	-321.808	1619.32	284.206	0	3.59436	-2.65793	-36.9812	-293.703	-7876.1	587.77	2567.02	347.942	0
140	5	-5.08469	-5.25726	-40.2216	1778.5	2708.31	-413.361	1607.33	270.782	0	3.74695	-2.96311	-36.676	-293.703	-7692.99	496.217	2570.24	348.008	0
140	6	-5.69504	-5.10467	-39.9164	1595.4	2982.97	-276.032	1614.73	275.031	0	3.28919	-2.20017	-36.3708	-293.703	-7418.34	496.217	2576.04	348.075	0
140	7	-5.84763	-6.17279	-39.6112	1686.95	2891.42	-367.584	1612.99	272.412	0	3.44178	-2.65793	-36.676	-202.15	-7509.89	587.77	2575.24	345.512	0
140	8	-5.84763	-6.32538	-39.9164	1778.5	2982.97	-230.255	1614.73	270.444	0	3.59436	-2.04758	-36.9812	-385.256	-7876.1	496.217	2567.02	350.418	0
140	9	-6.61057	-5.86761	-39.306	1686.95	2891.42	-367.584	1613.56	272.082	0	4.50989	-2.04758	-37.2864	-293.703	-7601.44	404.664	2576.13	347.877	0
141	0	-5.69504	-5.86761	-40.2216	1686.95	2982.97	-459.137	1614.16	273.059	0	4.81507	-2.50534	-36.676	-385.256	-7509.89	725.099	2575.24	350.504	0
141	1	-6.00022	-5.71503	-40.2216	1595.4	2891.42	-413.361	1611.89	275.335	0	4.20472	-2.35275	-36.0657	-202.15	-7601.44	770.875	2569.23	345.605	0
141	2	-4.9321	-6.0202	-39.306	1595.4	2891.42	-596.466	1613.56	274.411	0	3.74695	-2.20017	-36.676	-385.256	-7601.44	587.77	2572.74	350.504	0
141	3	-5.69504	-6.0202	-39.6112	1686.95	2982.97	-321.808	1615.31	272.412	0	4.20472	-2.81052	-35.7605	-385.256	-7509.89	541.993	2569.99	350.773	0
141	4	-5.84763	-6.17279	-39.6112	1686.95	3074.52	-367.584	1617.62	272.412	0	3.74695	-2.81052	-36.0657	-202.15	-7509.89	725.099	2571.77	345.605	0
141	5	-5.38986	-5.86761	-39.306	1503.85	2891.42	-276.032	1613.56	276.74	0	3.89954	-2.50534	-36.0657	-385.256	-7601.44	633.546	2569.23	350.682	0
141	6	-5.54245	-6.32538	-39.6112	1686.95	2891.42	-321.808	1612.99	272.412	0	3.59436	-2.20017	-35.7605	-202.15	-7418.34	725.099	2572.56	345.653	0
141	7	-6.30539	-5.86761	-40.5267	1412.29	2982.97	-138.703	1613.6	280.152	0	4.20472	-2.35275	-36.3708	-202.15	-7509.89	587.77	2573.52	345.558	0
141	8	-5.54245	-5.71503	-39.6112	1595.4	2982.97	-367.584	1615.31	274.724	0	4.20472	-3.11569	-36.676	-110.597	-7418.34	541.993	2577.73	343.016	0
141	9	-5.08469	-5.86761	-39.6112	1686.95	2982.97	-550.69	1615.31	272.412	0	4.05213	-3.42087	-36.3708	-385.256	-7692.99	496.217	2568.48	350.592	0
142	0	-6.00022	-5.71503	-39.6112	1686.95	2891.42	-413.361	1612.99	272.412	0	4.50989	-3.11569	-36.3708	-202.15	-7784.55	404.664	2565.97	345.558	0
142	1	-5.84763	-5.86761	-39.6112	1595.4	2982.97	-321.808	1615.31	274.724	0	4.66248	-3.26828	-36.676	-385.256	-7784.55	587.77	2567.75	350.504	0
142	2	-5.23728	-6.0202	-39.306	1686.95	2799.87	-367.584	1611.23	272.082	0	4.3573	-2.50534	-37.2864	-385.256	-7509.89	816.651	2578.59	350.332	0
142	3	-5.08469	-6.0202	-39.9164	1778.5	2708.31	-504.913	1607.85	270.444	0	4.05213	-2.65793	-35.4553	-293.703	-7601.44	679.322	2565.61	348.284	0
142	4	-5.69504	-5.71503	-39.6112	1320.74	2525.21	-276.032	1603.75	281.657	0	3.89954	-2.96311	-36.3708	-293.703	-7601.44	679.322	2571	348.075	0
142	5	-5.69504	-6.17279	-39.6112	1595.4	2891.42	-367.584	1612.99	274.724	0	4.05213	-2.20017	-36.676	-202.15	-7601.44	633.546	2572.74	345.512	0
142	6	-5.08469	-6.0202	-39.9164	1686.95	2891.42	-596.466	1612.44	272.738	0	3.74695	-2.81052	-36.9812	-293.703	-7418.34	679.322	2579.4	347.942	0
142	7	-5.84763	-6.0202	-39.9164	1595.4	2891.42	-230.255	1612.44	275.031	0	4.05213	-2.50534	-36.9812	-293.703	-7692.99	633.546	2571.98	347.942	0
142	8	-6.00022	-5.56244	-39.9164	1595.4	2799.87	-413.361	1610.14	275.031	0	3.59436	-2.65793	-36.3708	-385.256	-7509.89	679.322	2573.52	350.592	0
142	9	-5.08469	-5.71503	-39.9164	1686.95	2799.87	-230.255	1610.14	272.738	0	3.74695	-2.35275	-36.3708	-385.256	-7601.44	679.322	2571	350.592	0
143	0	-5.23728	-5.86761	-40.8319	1503.85	2708.31	-688.019	1606.33	278.17	0	3.89954	-2.20017	-36.3708	-385.256	-7601.44	725.099	2571	350.592	0
143	1	-5.08469	-5.40985	-39.6112	1412.29	3074.52	-642.243	1617.62	279.346	0	3.89954	-2.65793	-36.3708	-385.256	-7418.34	679.322	2576.04	350.592	0
143	2	-5.84763	-5.10467	-39.6112	1686.95	3074.52	-413.361	1617.62	272.412	0	3.89954	-2.65793	-36.3708	-476.808	-7692.99	587.77	2568.48	353.11	0
143	3	-5.69504	-5.56244	-39.6112	1595.4	2891.42	-367.584	1612.99	274.724	0	4.50989	-2.96311	-36.3708	-568.361	-7509.89	404.664	2573.52	355.627	0
143	4	-5.23728	-6.0202	-39.9164	1686.95	2525.21	-321.808	1603.26	272.738	0	4.3573	-2.81052	-36.676	-385.256	-7601.44	313.111	2572.74	350.504	0
143	5	-5.23728	-6.17279	-39.9164	1503.85	2708.31	-413.361	1607.85	277.325	0	4.3573	-3.11569	-36.9812	-293.703	-7692.99	541.993	2571.98	347.942	0
143	6	-5.23728	-6.17279	-40.8319	1412.29	2616.76	-413.361	1604.09	280.412	0	4.20472	-2.96311	-36.676	-293.703	-7692.99	725.099	2570.24	348.008	0
143	7	-5.08469	-6.0202	-39.306	1595.4	2525.21	-92.9262	1604.24	274.411	0	3.89954	-2.65793	-36.3708	-293.703	-7418.34	587.77	2576.04	348.075	0
143	8	-5.69504	-6.0202	-39.306	1595.4	2708.31	-184.479	1608.9	274.411	0	4.50989	-2.50534	-36.3708	-293.703	-7418.34	725.099	2576.04	348.075	0
143	9	-5.84763	-4.95209	-40.2216	1503.85	2525.21	-276.032	1602.78	277.611	0	4.05213	-2.65793	-36.3708	-202.15	-7601.44	770.875	2571	345.558	0
144	0	-5.69504	-5.71503	-39.9164	1503.85	2982.97	-321.808	1614.73	277.325	0	4.05213	-2.81052	-37.2864	-476.808	-7692.99	541.993	2573.68	352.788	0
144	1	-5.69504	-6.32538	-40.5267	1320.74	3074.52	-230.255	1615.86	282.411	0	3.74695	-2.81052	-36.3708	-476.808	-7418.34	679.322	2576.04	353.11	0
144	2	-6.45798	-6.0202	-39.9164	1778.5	2982.97	-596.466	1614.73	270.444	0	3.89954	-2.81052	-36.3708	-202.15	-7601.44	770.875	2571	345.558	0
144	3	-5.08469	-6.17279	-39.9164	1778.5	2891.42	-642.243	1612.44	270.444	0	3.44178	-2.35275	-36.0657	-293.703	-7509.89	587.77	2571.77	348.144	0
144	4	-5.84763	-6.17279	-39.6112	1686.95	2891.42	-276.032	1612.99	272.412	0	4.50989	-2.20017	-36.3708	-202.15	-7418.34	725.099	2576.04	345.558	0
144	5	-5.69504	-6.0202	-40.2216	1320.74	2982.97	-321.808	1614.16	282.163	0	4.66248	-2.35275	-36.0657	-385.256	-7692.99	816.651	2566.7	350.682	0
144	6	-6.00022	-5.71503	-40.2216	1320.74	2982.97	-276.032	1614.16	282.163	0	4.81507	-2.50534	-36.3708	-476.808	-7784.55	541.993	2565.97	353.11	0
144	7	-5.08469	-6.17279	-39.0009	1870.06	2616.76	-138.703	1607.09	267.051	0	4.3573	-2.96311	-36.3708	-476.808	-7509.89	450.44	2573.52	353.11	0
144	8	-5.69504	-5.71503	-40.2216	1595.4	2799.87	-367.584	1609.61	275.335	0	4.66248	-3.42087	-36.3708	-476.808	-7601.44	358.888	2571	353.11	0
144	9	-5.38986	-6.0202	-39.6112	1503.85	2982.97	-413.361	1615.31	277.035	0	4.20472	-2.96311	-36.9812	-385.256	-7418.34	541.993	2579.4	350.418	0
145	0	-5.84763	-5.86761	-39.306	1595.4	2982.97	-459.137	1615.89	274.411	0	4.05213	-2.20017	-36.3708	-568.361	-7601.44	679.322	2571	355.627	0
145	1	-6.30539	-6.32538	-39.9164	1686.95	2799.87	-367.584	1610.14	272.738	0	3.74695	-2.35275	-36.0657	-385.256	-7509.89	633.546	2571.77	350.682	0
145	2	-5.38986	-6.17279	-40.8319	1686.95	2616.76	-321.808	1604.09	273.685	0	4.05213	-3.26828	-36.0657	-385.256	-7418.34	679.322	2574.31	350.682	0
145	3	-6.00022	-5.71503	-40.2216	1686.95	2708.31	-367.584	1607.33	273.059	0	3.59436	-2.96311	-36.3708	-568.361	-7509.89	725.099	2573.52	355.627	0
145	4	-6.00022	-5.71503	-39.6112	1503.85	2982.97	-367.584	1615.31	277.035	0	3.59436	-2.65793	-36.9812	-476.808	-7509.89	770.875	2576.93	352.893	0
145	5	-5.54245	-5.56244	-40.2216	1503.85	2799.87	-413.361	1609.61	277.611	0	4.50989	-2.50534	-36.0657	-202.15	-7601.44	541.993	2569.23	345.605	0
145	6	-5.84763	-6.0202	-39.9164	1503.85	2708.31	-596.466	1607.85	277.325	0	4.50989	-3.11569	-35.7605	-293.703	-7601.44	450.44	2567.43	348.213	0
145	7	-5.84763	-6.32538	-39.9164	1686.95	2982.97	-321.808	1614.73	272.738	0	4.96766	-3.11569	-36.0657	-202.15	-7509.89	725.099	2571.77	345.605	0
145	8	-5.69504	-6.17279	-39.6112	1503.85	2799.87	-230.255	1610.68	277.035	0	4.66248	-2.96311	-35.7605	-385.256	-7509.89	541.993	2569.99	350.773	0
145	9	-5.69504	-6.17279	-40.2216	1503.85	2982.97	-321.808	1614.16	277.611	0	4.05213	-2.65793	-36.9812	-293.703	-7418.34	679.322	2579.4	347.942	0
146	0	-5.69504	-6.32538	-39.306	1595.4	2982.97	-321.808	1615.89	274.411	0	4.3573	-2.96311	-37.2864	-476.808	-7509.89	633.546	2578.59	352.788	0
146	1	-5.08469	-6.0202	-39.9164	1229.19	2616.76	-413.361	1605.56	284.206	0	3.89954	-3.11569	-36.3708	-293.703	-7601.44	816.651	2571	348.075	0
146	2	-5.69504	-6.0202	-39.306	1503.85	2891.42	-321.808	1613.56	276.74	0	3.44178	-2.96311	-36.3708	-293.703	-7418.34	816.651	2576.04	348.075	0
146	3	-5.54245	-5.25726	-39.6112	1595.4	3074.52	-276.032	1617.62	274.724	0	3.89954	-3.11569	-36.3708	-385.256	-7418.34	908.204	2576.04	350.592	0
146	4	-5.69504	-5.86761	-39.0009	1412.29	3257.63	-321.808	1623.53	278.788	0	4.3573	-2.96311	-36.0657	-385.256	-7326.78	816.651	2576.85	350.682	0
146	5	-5.84763	-6.17279	-39.6112	1686.95	2891.42	-276.032	1612.99	272.412	0	4.50989	-3.11569	-35.7605	-385.256	-7601.44	541.993	2567.43	350.773	0
146	6	-6.45798	-6.17279	-39.6112	1320.74	2982.97	-459.137	1615.31	281.657	0	3.74695	-3.11569	-36.3708	-293.703	-7418.34	496.217	2576.04	348.075	0
146	7	-6.30539	-5.86761	-38.6957	1503.85	2616.76	-459.137	1607.62	276.137	0	4.50989	-2.35275	-36.9812	-476.808	-7509.89	725.099	2576.93	352.893	0
146	8	-5.38986	-6.17279	-39.306	1595.4	2982.97	-276.032	1615.89	274.411	0	4.20472	-3.11569	-36.3708	-293.703	-7418.34	725.099	2576.04	348.075	0
146	9	-5.69504	-6.32538	-39.9164	1595.4	2982.97	-276.032	1614.73	275.031	0	4.05213	-3.26828	-36.3708	-476.808	-7784.55	725.099	2565.97	353.11	0
147	0	-5.84763	-6.17279	-39.9164	1686.95	2616.76	-321.808	1605.56	272.738	0	3.59436	-3.26828	-36.3708	-385.256	-7326.78	770.875	2578.55	350.592	0
147	1	-5.84763	-6.0202	-39.9164	1412.29	2891.42	-321.808	1612.44	279.619	0	3.89954	-3.11569	-36.0657	-385.256	-7876.1	770.875	2561.62	350.682	0
147	2	-5.69504	-5.71503	-40.2216	1595.4	3074.52	-367.584	1616.44	275.335	0	4.3573	-2.96311	-36.3708	-476.808	-7601.44	725.099	2571	353.11	0
147	3	-5.69504	-6.17279	-40.2216	1686.95	3166.08	-321.808	1618.72	273.059	0	4.50989	-3.42087	-36.0657	-476.808	-7601.44	725.099	2569.23	353.221	0
147	4	-5.69504	-6.17279	-39.6112	1595.4	2982.97	-367.584	1615.31	274.724	0	3.74695	-3.11569	-36.3708	-385.256	-7509.89	679.322	2573.52	350.592	0
147	5	-5.84763	-6.17279	-39.6112	1595.4	2891.42	-367.584	1612.99	274.724	0	3.89954	-3.26828	-35.7605	-385.256	-7418.34	725.099	2572.56	350.773	0
147	6	-4.62692	-5.86761	-39.9164	1595.4	3074.52	-367.584	1617.02	275.031	0	3.89954	-3.42087	-36.676	-476.808	-7509.89	633.546	2575.24	353.001	0
147	7	-5.08469	-6.17279	-39.306	1686.95	2982.97	-367.584	1615.89	272.082	0	3.59436	-3.57346	-36.0657	-385.256	-7418.34	725.099	2574.31	350.682	0
147	8	-5.84763	-6.17279	-39.306	1686.95	2982.97	-367.584	1615.89	272.082	0	3.59436	-3.26828	-36.676	-293.703	-7418.34	725.099	2577.73	348.008	0
147	9	-5.08469	-5.71503	-39.6112	1412.29	2616.76	-504.913	1606.06	279.346	0	3.89954	-3.26828	-35.7605	-385.256	-7601.44	679.322	2567.43	350.773	0
148	0	-6.1528	-6.32538	-39.6112	1595.4	2799.87	-367.584	1610.68	274.724	0	4.05213	-3.57346	-36.3708	-476.808	-7692.99	587.77	2568.48	353.11	0
148	1	-6.00022	-5.71503	-38.6957	1503.85	2799.87	-642.243	1612.36	276.137	0	4.20472	-3.72604	-36.0657	-476.808	-7601.44	587.77	2569.23	353.221	0
148	2	-5.23728	-6.32538	-39.9164	1503.85	2799.87	-413.361	1610.14	277.325	0	3.74695	-3.87863	-36.3708	-568.361	-7418.34	679.322	2576.04	355.627	0
148	3	-6.00022	-5.86761	-38.6957	1229.19	2708.31	-504.913	1609.99	283.234	0	4.66248	-3.42087	-35.7605	-568.361	-7509.89	816.651	2569.99	355.894	0
148	4	-6.00022	-6.17279	-39.9164	1320.74	2616.76	-321.808	1605.56	281.912	0	4.3573	-3.42087	-36.3708	-293.703	-7601.44	770.875	2571	348.075	0
148	5	-6.30539	-6.32538	-39.6112	1503.85	2982.97	-367.584	1615.31	277.035	0	4.3573	-3.42087	-36.676	-385.256	-7692.99	633.546	2570.24	350.504	0
148	6	-5.69504	-5.71503	-39.306	1503.85	2799.87	-459.137	1611.23	276.74	0	4.50989	-3.11569	-36.676	-385.256	-7601.44	587.77	2572.74	350.504	0
148	7	-4.77951	-6.0202	-39.9164	1320.74	2708.31	-459.137	1607.85	281.912	0	4.96766	-3.26828	-36.0657	-385.256	-7509.89	541.993	2571.77	350.682	0
148	8	-5.08469	-6.0202	-39.9164	1686.95	2708.31	-596.466	1607.85	272.738	0	4.66248	-3.26828	-36.676	-659.914	-7509.89	679.322	2575.24	357.993	0
148	9	-5.08469	-6.17279	-39.0009	1503.85	2708.31	-413.361	1609.44	276.441	0	3.74695	-3.11569	-36.3708	-293.703	-7784.55	679.322	2565.97	348.075	0
149	0	-5.08469	-6.32538	-39.9164	1686.95	2616.76	-367.584	1605.56	272.738	0	4.20472	-3.11569	-36.3708	-110.597	-7326.78	541.993	2578.55	343.041	0
149	1	-5.84763	-6.17279	-39.306	1320.74	2891.42	-321.808	1613.56	281.399	0	4.50989	-3.26828	-36.3708	-385.256	-7509.89	679.322	2573.52	350.592	0
149	2	-5.69504	-6.32538	-39.6112	1503.85	2799.87	-276.032	1610.68	277.035	0	3.59436	-3.26828	-36.3708	-202.15	-7601.44	633.546	2571	345.558	0
149	3	-5.23728	-6.63055	-39.306	1503.85	2982.97	-550.69	1615.89	276.74	0	4.3573	-3.26828	-36.3708	-293.703	-7601.44	679.322	2571	348.075	0
149	4	-4.9321	-6.0202	-40.2216	1412.29	2799.87	-504.913	1609.61	279.887	0	4.05213	-3.57346	-36.0657	-568.361	-7601.44	725.099	2569.23	355.759	0
149	5	-5.69504	-5.71503	-39.9164	1412.29	2799.87	-459.137	1610.14	279.619	0	4.20472	-3.26828	-36.0657	-476.808	-7418.34	816.651	2574.31	353.221	0
149	6	-6.1528	-5.71503	-39.0009	1503.85	2616.76	-367.584	1607.09	276.441	0	4.05213	-2.96311	-36.0657	-476.808	-7418.34	633.546	2574.31	353.221	0
149	7	-5.84763	-6.78314	-40.5267	1320.74	2891.42	-596.466	1611.35	282.411	0	3.74695	-3.42087	-35.4553	-293.703	-7418.34	770.875	2570.77	348.284	0
149	8	-5.84763	-6.0202	-39.306	1686.95	2891.42	-550.69	1613.56	272.082	0	3.44178	-3.72604	-36.3708	-568.361	-7418.34	770.875	2576.04	355.627	0
149	9	-6.61057	-6.32538	-39.306	1686.95	2891.42	-367.584	1613.56	272.082	0	3.28919	-3.57346	-36.9812	-385.256	-7326.78	908.204	2581.88	350.418	0
150	0	-5.84763	-6.32538	-39.306	1595.4	2891.42	-276.032	1613.56	274.411	0	3.89954	-2.96311	-36.0657	-202.15	-7601.44	862.428	2569.23	345.605	0
150	1	-5.23728	-6.0202	-39.9164	1412.29	2616.76	-413.361	1605.56	279.619	0	3.74695	-2.96311	-36.9812	-476.808	-7509.89	908.204	2576.93	352.893	0
150	2	-5.23728	-6.17279	-39.0009	1412.29	2708.31	-413.361	1609.44	278.788	0	3.89954	-3.11569	-36.3708	-476.808	-7876.1	725.099	2563.45	353.11	0
150	3	-5.23728	-6.0202	-39.306	1412.29	2708.31	-413.361	1608.9	279.069	0	3.74695	-3.57346	-35.4553	-385.256	-7692.99	633.546	2563.02	350.866	0
150	4	-5.08469	-6.17279	-40.2216	1595.4	2799.87	-367.584	1609.61	275.335	0	3.89954	-3.42087	-35.1501	-385.256	-7509.89	587.77	2566.35	350.96	0
150	5	-5.23728	-5.86761	-39.6112	1503.85	2616.76	-550.69	1606.06	277.035	0	3.59436	-3.11569	-36.3708	-568.361	-7509.89	770.875	2573.52	355.627	0
150	6	-5.08469	-6.32538	-39.306	1686.95	2891.42	-276.032	1613.56	272.082	0	4.3573	-2.50534	-35.7605	-476.808	-7692.99	770.875	2564.87	353.333	0
150	7	-5.69504	-5.86761	-38.6957	1320.74	2891.42	-367.584	1614.72	280.869	0	4.3573	-3.57346	-36.0657	-568.361	-7601.44	496.217	2569.23	355.759	0
150	8	-5.54245	-6.32538	-39.306	1686.95	2799.87	-276.032	1611.23	272.082	0	3.74695	-3.42087	-36.3708	-476.808	-7601.44	725.099	2571	353.11	0
150	9	-5.54245	-5.86761	-39.6112	1229.19	2891.42	-413.361	1612.99	283.969	0	4.05213	-3.11569	-35.7605	-293.703	-7509.89	633.546	2569.99	348.213	0
151	0	-5.54245	-6.0202	-39.9164	1686.95	2342.1	-276.032	1598.68	272.738	0	3.74695	-3.57346	-35.7605	-385.256	-7418.34	770.875	2572.56	350.773	0
151	1	-5.69504	-6.17279	-39.6112	1320.74	2891.42	-321.808	1612.99	281.657	0	4.05213	-3.42087	-36.3708	-385.256	-7601.44	770.875	2571	350.592	0
151	2	-5.84763	-6.17279	-39.6112	1503.85	2982.97	-276.032	1615.31	277.035	0	4.05213	-2.96311	-35.4553	-476.808	-7326.78	862.428	2573.35	353.448	0
151	3	-5.84763	-6.32538	-39.9164	1686.95	2799.87	-321.808	1610.14	272.738	0	4.20472	-3.26828	-35.7605	-385.256	-7509.89	862.428	2569.99	350.773	0
151	4	-5.69504	-5.71503	-39.6112	1595.4	2708.31	-413.361	1608.37	274.724	0	4.3573	-3.57346	-36.676	-476.808	-7418.34	816.651	2577.73	353.001	0
151	5	-5.84763	-6.78314	-39.306	1595.4	2525.21	-321.808	1604.24	274.411	0	4.3573	-3.57346	-36.3708	-385.256	-7418.34	587.77	2576.04	350.592	0
151	6	-6.00022	-6.78314	-39.9164	1686.95	2891.42	-367.584	1612.44	272.738	0	3.74695	-3.11569	-36.3708	-385.255	-7235.23	633.546	2581.07	350.592	0
151	7	-5.08469	-6.32538	-39.306	1686.95	2616.76	-459.137	1606.57	272.082	0	3.74695	-3.57346	-36.0657	-568.361	-7418.34	633.546	2574.31	355.759	0
151	8	-5.84763	-6.0202	-39.306	1320.74	2891.42	-276.032	1613.56	281.399	0	3.74695	-3.26828	-36.3708	-293.703	-7692.99	725.099	2568.48	348.075	0
151	9	-6.61057	-6.17279	-39.0009	1412.29	2708.31	-367.584	1609.44	278.788	0	3.74695	-3.26828	-36.676	-385.256	-7418.34	862.428	2577.73	350.504	0
152	0	-5.69504	-6.78314	-38.6957	1412.29	2799.87	-733.795	1612.36	278.503	0	3.59436	-3.26828	-36.0657	-293.703	-7326.78	587.77	2576.85	348.144	0
152	1	-5.69504	-6.17279	-39.306	1229.19	3166.08	-276.032	1620.55	283.728	0	4.05213	-3.42087	-36.0657	-385.256	-7418.34	770.875	2574.31	350.682	0
152	2	-5.84763	-6.0202	-38.6957	1686.95	2799.87	-321.808	1612.36	271.405	0	4.20472	-3.72604	-35.7605	-385.256	-7418.34	862.428	2572.56	350.773	0
152	3	-5.54245	-6.0202	-39.6112	1778.5	2799.87	-642.243	1610.68	270.101	0	4.05213	-2.96311	-36.3708	-568.361	-7235.23	770.875	2581.07	355.627	0
152	4	-5.69504	-6.32538	-39.306	1595.4	2799.87	-413.361	1611.23	274.411	0	3.74695	-3.11569	-36.3708	-476.808	-7418.34	541.993	2576.04	353.11	0
152	5	-5.84763	-6.0202	-39.306	1686.95	2891.42	-367.584	1613.56	272.082	0	4.05213	-3.42087	-36.0657	-476.808	-7601.44	633.546	2569.23	353.221	0
152	6	-5.69504	-6.0202	-39.6112	1595.4	2891.42	-230.255	1612.99	274.724	0	4.05213	-3.42087	-35.7605	-385.256	-7418.34	770.875	2572.56	350.773	0
152	7	-5.69504	-6.17279	-39.6112	1503.85	2982.97	-276.032	1615.31	277.035	0	3.89954	-3.42087	-36.0657	-476.808	-7326.78	908.204	2576.85	353.221	0
152	8	-5.84763	-6.32538	-39.306	1686.95	2891.42	-321.808	1613.56	272.082	0	3.74695	-3.11569	-35.7605	-385.256	-7326.78	725.099	2575.12	350.773	0
152	9	-5.84763	-6.63055	-39.6112	1595.4	2891.42	-413.361	1612.99	274.724	0	4.20472	-3.42087	-36.0657	-202.15	-7235.23	725.099	2579.39	345.605	0
153	0	-5.69504	-6.63055	-40.5267	1686.95	2799.87	-413.361	1609.09	273.374	0	4.20472	-3.42087	-36.0657	-476.808	-7418.34	862.428	2574.31	353.221	0
153	1	-5.69504	-6.63055	-39.0009	1595.4	2891.42	-459.137	1614.14	274.093	0	4.3573	-3.57346	-36.0657	-476.808	-7418.34	816.651	2574.31	353.221	0
153	2	-6.00022	-6.93573	-39.306	1595.4	2799.87	-413.361	1611.23	274.411	0	3.89954	-3.26828	-35.7605	-568.361	-7326.78	633.546	2575.12	355.894	0
153	3	-5.08469	-6.0202	-39.0009	1686.95	2891.42	-367.584	1614.14	271.746	0	3.89954	-3.26828	-36.3708	-568.361	-7418.34	679.322	2576.04	355.627	0
153	4	-5.08469	-6.78314	-39.306	1686.95	2708.31	-504.913	1608.9	272.082	0	4.50989	-3.57346	-35.7605	-568.361	-7601.44	541.993	2567.43	355.894	0
153	5	-5.08469	-6.93573	-38.3905	1686.95	2616.76	-550.69	1608.16	271.058	0	3.89954	-3.26828	-36.9812	-476.808	-7601.44	587.77	2574.45	352.893	0
153	6	-5.23728	-6.0202	-39.306	1320.74	2799.87	-367.584	1611.23	281.399	0	4.05213	-2.96311	-36.3708	-293.703	-7509.89	633.546	2573.52	348.075	0
153	7	-5.84763	-6.17279	-39.0009	1595.4	2708.31	-276.032	1609.44	274.093	0	4.50989	-3.57346	-35.4553	-293.703	-7418.34	770.875	2570.77	348.284	0
153	8	-6.00022	-6.0202	-39.306	1503.85	2799.87	-276.032	1611.23	276.74	0	4.3573	-3.11569	-36.676	-293.703	-7418.34	770.875	2577.73	348.008	0
153	9	-6.00022	-5.86761	-39.6112	1686.95	2891.42	-367.584	1612.99	272.412	0	3.89954	-3.42087	-36.0657	-202.15	-7509.89	679.322	2571.77	345.605	0
154	0	-6.00022	-6.0202	-39.306	1686.95	2891.42	-321.808	1613.56	272.082	0	3.74695	-3.72604	-36.0657	-202.15	-7692.99	770.875	2566.7	345.605	0
154	1	-5.23728	-6.0202	-39.0009	1686.95	2616.76	-413.361	1607.09	271.746	0	3.89954	-3.26828	-35.7605	-202.15	-7601.44	725.099	2567.43	345.653	0
154	2	-6.00022	-6.0202	-39.306	1503.85	2891.42	-550.69	1613.56	276.74	0	4.50989	-3.72604	-35.7605	-293.703	-7509.89	816.651	2569.99	348.213	0
154	3	-5.38986	-6.93573	-39.6112	1229.19	2525.21	-688.019	1603.75	283.969	0	4.20472	-3.42087	-35.7605	-385.256	-7418.34	725.099	2572.56	350.773	0
154	4	-5.54245	-6.0202	-39.0009	1595.4	2616.76	-276.032	1607.09	274.093	0	3.89954	-3.26828	-36.0657	-476.808	-7509.89	679.322	2571.77	353.221	0
154	5	-6.30539	-6.47796	-38.3905	1595.4	2799.87	-367.584	1612.93	273.443	0	3.59436	-3.42087	-35.7605	-476.808	-7235.23	633.546	2577.68	353.333	0
154	6	-5.08469	-6.17279	-39.9164	1686.95	2708.31	-413.361	1607.85	272.738	0	3.89954	-3.11569	-36.0657	-385.256	-7326.78	679.322	2576.85	350.682	0
154	7	-5.08469	-6.17279	-39.306	1503.85	2891.42	-413.361	1613.56	276.74	0	3.44178	-3.11569	-36.3708	-568.361	-7601.44	725.099	2571	355.627	0
154	8	-5.69504	-6.78314	-40.5267	1412.29	2708.31	-413.361	1606.83	280.152	0	3.74695	-3.42087	-36.676	-568.361	-7418.34	816.651	2577.73	355.497	0
154	9	-6.00022	-6.63055	-39.0009	1595.4	2616.76	-276.032	1607.09	274.093	0	3.89954	-3.72604	-36.676	-385.255	-7235.23	816.651	2582.73	350.504	0
155	0	-5.54245	-6.78314	-38.3905	1686.95	2708.31	-367.584	1610.55	271.058	0	3.74695	-3.57346	-35.7605	-476.808	-7235.23	725.099	2577.68	353.333	0
155	1	-6.76315	-6.78314	-39.0009	1686.95	2799.87	-642.243	1611.79	271.746	0	3.74695	-3.87863	-36.3708	-659.914	-7418.34	541.993	2576.04	358.144	0
155	2	-6.30539	-6.32538	-39.0009	1503.85	2708.31	-367.584	1609.44	276.441	0	3.74695	-3.42087	-35.1501	-385.256	-7418.34	770.875	2568.95	350.96	0
155	3	-5.84763	-6.93573	-39.6112	1686.95	2708.31	-413.361	1608.37	272.412	0	3.59436	-3.26828	-35.7605	-293.703	-7235.23	816.651	2577.68	348.213	0
155	4	-5.69504	-6.63055	-39.306	1503.85	2616.76	-321.808	1606.57	276.74	0	3.89954	-2.96311	-35.4553	-293.703	-7509.89	953.981	2568.19	348.284	0
155	5	-5.69504	-6.78314	-39.0009	1778.5	2708.31	-459.137	1609.44	269.398	0	3.74695	-3.11569	-34.845	-568.361	-7418.34	953.981	2567.1	356.311	0
155	6	-5.69504	-6.78314	-39.9164	1320.74	2799.87	-459.137	1610.14	281.912	0	3.74695	-3.57346	-35.4553	-476.808	-7601.44	908.204	2565.61	353.448	0
155	7	-5.69504	-6.0202	-38.6957	1595.4	2708.31	-276.032	1609.99	273.771	0	3.74695	-3.42087	-36.676	-568.361	-7509.89	725.099	2575.24	355.497	0
155	8	-6.00022	-6.32538	-38.6957	1595.4	2891.42	-321.808	1614.72	273.771	0	3.89954	-3.26828	-35.4553	-476.808	-7418.34	679.322	2570.77	353.448	0
155	9	-5.69504	-6.17279	-38.6957	1503.85	2616.76	-276.032	1607.62	276.137	0	4.05213	-3.42087	-36.3708	-385.256	-7418.34	725.099	2576.04	350.592	0
156	0	-5.84763	-6.17279	-38.6957	1686.95	2616.76	-276.032	1607.62	271.405	0	4.66248	-3.57346	-36.0657	-385.256	-7418.34	770.875	2574.31	350.682	0
156	1	-6.00022	-6.17279	-38.3905	1595.4	2982.97	-367.584	1617.7	273.443	0	4.20472	-3.72604	-35.4553	-385.255	-7235.23	679.322	2575.93	350.866	0
156	2	-5.38986	-6.93573	-39.6112	1503.85	2982.97	-367.584	1615.31	277.035	0	3.74695	-3.42087	-35.7605	-476.808	-7326.78	679.322	2575.12	353.333	0
156	3	-5.54245	-6.32538	-38.0853	1412.29	2616.76	-321.808	1608.71	277.918	0	3.74695	-3.42087	-35.1501	-385.256	-7418.34	679.322	2568.95	350.96	0
156	4	-5.23728	-6.17279	-38.3905	1595.4	2708.31	-321.808	1610.55	273.443	0	3.74695	-3.72604	-35.4553	-476.808	-7326.78	587.77	2573.35	353.448	0
156	5	-5.23728	-6.0202	-38.6957	1595.4	2891.42	-367.584	1614.72	273.771	0	3.74695	-3.72604	-35.7605	-385.256	-7326.78	725.099	2575.12	350.773	0
156	6	-6.00022	-6.17279	-38.6957	1595.4	2982.97	-367.584	1617.09	273.771	0	3.74695	-3.72604	-35.7605	-385.256	-7509.89	725.099	2569.99	350.773	0
156	7	-5.38986	-6.93573	-39.0009	1595.4	2616.76	-733.795	1607.09	274.093	0	3.89954	-2.81052	-35.4553	-476.808	-7326.78	633.546	2573.35	353.448	0
156	8	-5.84763	-6.93573	-39.0009	1595.4	2982.97	-459.137	1616.48	274.093	0	3.89954	-3.26828	-35.7605	-476.808	-7326.78	725.099	2575.12	353.333	0
156	9	-5.54245	-6.78314	-38.6957	1595.4	3074.52	-459.137	1619.45	273.771	0	3.44178	-3.42087	-35.4553	-385.256	-7509.89	587.77	2568.19	350.866	0
157	0	-5.38986	-6.17279	-39.306	1320.74	2616.76	-459.137	1606.57	281.399	0	3.28919	-3.26828	-35.4553	-385.255	-7235.23	725.099	2575.93	350.866	0
157	1	-5.69504	-6.47796	-39.0009	1503.85	3074.52	-413.361	1618.83	276.441	0	4.05213	-3.42087	-35.4553	-476.808	-7418.34	541.993	2570.77	353.448	0
157	2	-5.08469	-6.63055	-38.6957	1686.95	2799.87	-550.69	1612.36	271.405	0	3.89954	-3.26828	-36.0657	-568.361	-7509.89	633.546	2571.77	355.759	0
157	3	-5.69504	-6.63055	-38.6957	1503.85	2891.42	-504.913	1614.72	276.137	0	3.89954	-3.26828	-35.4553	-293.703	-7235.23	679.322	2575.93	348.284	0
157	4	-5.69504	-6.78314	-38.6957	1595.4	2799.87	-413.361	1612.36	273.771	0	4.05213	-3.42087	-35.7605	-385.256	-7418.34	587.77	2572.56	350.773	0
157	5	-5.69504	-6.78314	-39.306	1412.29	2799.87	-413.361	1611.23	279.069	0	4.66248	-3.57346	-35.4553	-385.256	-7326.78	679.322	2573.35	350.866	0
157	6	-5.69504	-6.63055	-38.6957	1595.4	2891.42	-459.137	1614.72	273.771	0	4.20472	-3.87863	-35.1501	-476.808	-7235.23	862.428	2574.16	353.565	0
157	7	-5.84763	-6.32538	-38.3905	1686.95	2616.76	-413.361	1608.16	271.058	0	3.74695	-3.42087	-35.7605	-385.256	-7509.89	725.099	2569.99	350.773	0
157	8	-5.69504	-6.47796	-39.306	1778.5	2891.42	-321.808	1613.56	269.752	0	3.44178	-3.42087	-35.1501	-385.256	-7418.34	725.099	2568.95	350.96	0
157	9	-5.84763	-5.86761	-38.6957	1686.95	2799.87	-321.808	1612.36	271.405	0	3.59436	-3.57346	-35.4553	-568.361	-7326.78	816.651	2573.35	356.03	0
158	0	-5.54245	-6.17279	-39.306	1412.29	2799.87	-367.584	1611.23	279.069	0	4.05213	-3.42087	-36.0657	-476.808	-7326.78	770.875	2576.85	353.221	0
158	1	-6.45798	-6.47796	-38.6957	1503.85	2708.31	-367.584	1609.99	276.137	0	4.20472	-3.57346	-35.1501	-202.15	-7326.78	770.875	2571.56	345.751	0
158	2	-5.69504	-6.93573	-39.6112	1412.29	2982.97	-642.243	1615.31	279.346	0	4.20472	-4.03122	-35.7605	-293.703	-7601.44	679.322	2567.43	348.213	0
158	3	-5.08469	-6.47796	-39.306	1412.29	2708.31	-642.243	1608.9	279.069	0	4.05213	-3.57346	-35.4553	-293.703	-7418.34	679.322	2570.77	348.284	0
158	4	-5.38986	-6.0202	-38.6957	1412.29	2616.76	-367.584	1607.62	278.503	0	3.74695	-3.42087	-35.7605	-385.256	-7601.44	862.428	2567.43	350.773	0
158	5	-5.84763	-6.78314	-39.0009	1686.95	2799.87	-459.137	1611.79	271.746	0	3.74695	-3.57346	-36.0657	-476.808	-7235.23	862.428	2579.39	353.221	0
158	6	-6.00022	-6.63055	-39.306	1229.19	3074.52	-413.361	1618.22	283.728	0	3.74695	-3.26828	-36.0657	-385.256	-7326.78	770.875	2576.85	350.682	0
158	7	-6.00022	-6.93573	-38.6957	1686.95	2708.31	-367.584	1609.99	271.405	0	3.89954	-3.26828	-36.0657	-659.914	-7326.78	541.993	2576.85	358.298	0
158	8	-5.69504	-6.78314	-39.0009	1503.85	2708.31	-367.584	1609.44	276.441	0	4.05213	-3.42087	-35.7605	-659.914	-7418.34	587.77	2572.56	358.454	0
158	9	-5.69504	-6.78314	-39.0009	1686.95	2891.42	-413.361	1614.14	271.746	0	4.05213	-4.03122	-35.7605	-476.808	-7601.44	770.875	2567.43	353.333	0
159	0	-5.08469	-6.0202	-39.6112	1686.95	2982.97	-367.584	1615.31	272.412	0	4.20472	-3.57346	-36.3708	-385.256	-7692.99	816.651	2568.48	350.592	0
159	1	-5.69504	-6.93573	-39.0009	1503.85	2433.66	-459.137	1602.4	276.441	0	3.44178	-3.42087	-36.3708	-476.808	-7326.78	725.099	2578.55	353.11	0
159	2	-5.69504	-6.93573	-39.6112	1595.4	2708.31	-413.361	1608.37	274.724	0	3.74695	-3.42087	-35.7605	-659.914	-7326.78	679.322	2575.12	358.454	0
159	3	-6.61057	-6.93573	-39.0009	1503.85	2616.76	-596.466	1607.09	276.441	0	4.05213	-3.57346	-36.0657	-385.256	-7326.78	725.099	2576.85	350.682	0
159	4	-6.1528	-6.93573	-38.3905	1595.4	3074.52	-688.019	1620.09	273.443	0	4.50989	-3.72604	-35.7605	-385.255	-7235.23	725.099	2577.68	350.773	0
159	5	-5.84763	-5.86761	-38.3905	1686.95	2616.76	-321.808	1608.16	271.058	0	4.20472	-3.42087	-36.0657	-568.361	-7326.78	587.77	2576.85	355.759	0
159	6	-5.08469	-6.0202	-39.306	1595.4	2433.66	-321.808	1601.92	274.411	0	3.74695	-3.87863	-36.0657	-385.255	-7235.23	770.875	2579.39	350.682	0
159	7	-5.54245	-6.32538	-39.6112	1686.95	2799.87	-276.032	1610.68	272.412	0	3.74695	-4.03122	-35.1501	-293.703	-7052.12	679.322	2579.37	348.356	0
159	8	-6.45798	-7.2409	-39.0009	1503.85	2708.31	-459.137	1609.44	276.441	0	4.05213	-4.03122	-35.4553	-385.256	-7509.89	725.099	2568.19	350.866	0
159	9	-6.00022	-6.93573	-38.0853	1320.74	2616.76	-276.032	1608.71	280.322	0	3.59436	-3.87863	-35.1501	-385.256	-7326.78	770.875	2571.56	350.96	0
160	0	-5.69504	-6.78314	-39.306	1686.95	2799.87	-413.361	1611.23	272.082	0	3.44178	-3.87863	-35.4553	-659.914	-7418.34	725.099	2570.77	358.613	0
160	1	-5.08469	-5.86761	-39.0009	1503.85	2708.31	-367.584	1609.44	276.441	0	4.05213	-4.03122	-34.845	-110.597	-7418.34	862.428	2567.1	343.174	0
160	2	-6.1528	-7.08832	-38.6957	1412.29	2799.87	-413.361	1612.36	278.503	0	4.05213	-3.87863	-35.4553	-476.808	-7235.23	908.204	2575.93	353.448	0
160	3	-5.69504	-7.08832	-39.0009	1595.4	2891.42	-230.255	1614.14	274.093	0	3.74695	-3.42087	-35.4553	-568.361	-7601.44	953.981	2565.61	356.03	0
160	4	-6.00022	-6.63055	-39.306	1595.4	2525.21	-276.032	1604.24	274.411	0	3.89954	-4.03122	-35.7605	-293.703	-7418.34	816.651	2572.56	348.213	0
160	5	-6.45798	-7.08832	-38.6957	1412.29	2616.76	-459.137	1607.62	278.503	0	3.74695	-3.87863	-36.9812	-568.361	-7143.68	725.099	2586.83	355.369	0
160	6	-4.9321	-6.78314	-39.306	1595.4	2616.76	-550.69	1606.57	274.411	0	2.67884	-4.03122	-36.3708	-568.361	-7326.78	679.322	2578.55	355.627	0
160	7	-5.69504	-6.93573	-38.6957	1686.95	2616.76	-642.243	1607.62	271.405	0	2.83142	-4.03122	-36.0657	-293.703	-6960.57	816.651	2587	348.144	0
160	8	-4.9321	-7.08832	-38.6957	1595.4	3074.52	-459.137	1619.45	273.771	0	3.59436	-4.03122	-35.4553	-385.255	-7235.23	679.322	2575.93	350.866	0
160	9	-6.00022	-6.63055	-38.6957	1595.4	2891.42	-184.479	1614.72	273.771	0	3.59436	-4.64157	-35.4553	-476.808	-7235.23	541.993	2575.93	353.448	0
161	0	-5.38986	-7.2409	-38.3905	1503.85	2616.76	-230.255	1608.16	275.828	0	3.59436	-4.03122	-35.4553	-385.255	-7143.68	679.322	2578.52	350.866	0
161	1	-6.30539	-6.63055	-38.3905	1412.29	2891.42	-642.243	1615.32	278.212	0	3.89954	-3.72604	-35.1501	-476.808	-7326.78	633.546	2571.56	353.565	0
161	2	-5.08469	-6.78314	-38.6957	1686.95	2799.87	-504.913	1612.36	271.405	0	4.05213	-3.57346	-34.845	-385.256	-7326.78	679.322	2569.73	351.056	0
161	3	-5.23728	-6.32538	-39.0009	1320.74	2708.31	-367.584	1609.44	281.136	0	3.89954	-3.26828	-35.1501	-293.703	-7509.89	725.099	2566.35	348.356	0
161	4	-5.84763	-6.32538	-39.306	1595.4	2891.42	-413.361	1613.56	274.411	0	4.20472	-3.72604	-35.7605	-293.703	-7235.23	816.651	2577.68	348.213	0
161	5	-5.38986	-6.78314	-38.6957	1412.29	2433.66	-596.466	1602.89	278.503	0	3.89954	-3.42087	-36.3708	-385.256	-7509.89	633.546	2573.52	350.592	0
161	6	-4.9321	-6.32538	-38.6957	1320.74	2525.21	-367.584	1605.26	280.869	0	4.20472	-4.03122	-36.0657	-476.808	-7418.34	953.981	2574.31	353.221	0
161	7	-5.69504	-6.93573	-38.6957	1778.5	2616.76	-459.137	1607.62	269.039	0	4.20472	-3.87863	-35.4553	-476.808	-7235.23	862.428	2575.93	353.448	0
161	8	-5.54245	-6.0202	-38.6957	1686.95	2616.76	-321.808	1607.62	271.405	0	3.59436	-3.72604	-35.7605	-385.255	-7235.23	816.651	2577.68	350.773	0
161	9	-6.61057	-7.08832	-37.7802	1320.74	2433.66	-459.137	1604.42	280.041	0	3.89954	-4.03122	-35.4553	-568.361	-7052.12	862.428	2581.1	356.03	0
162	0	-5.84763	-7.08832	-39.306	1320.74	2616.76	-276.032	1606.57	281.399	0	3.89954	-4.18381	-35.1501	-476.808	-7326.78	953.981	2571.56	353.565	0
162	1	-6.00022	-6.0202	-38.3905	1686.95	2891.42	-276.032	1615.32	271.058	0	3.74695	-3.87863	-35.1501	-476.808	-7509.89	999.757	2566.35	353.565	0
162	2	-5.54245	-6.93573	-38.6957	1412.29	2982.97	-138.703	1617.09	278.503	0	4.20472	-3.87863	-35.7605	-476.808	-7235.23	999.757	2577.68	353.333	0
162	3	-5.08469	-7.08832	-38.6957	1412.29	2433.66	-504.913	1602.89	278.503	0	4.66248	-3.42087	-35.7605	-476.808	-7326.78	770.875	2575.12	353.333	0
162	4	-5.23728	-6.78314	-38.6957	1595.4	2342.1	-688.019	1600.53	273.771	0	4.05213	-3.87863	-35.4553	-659.914	-7235.23	587.77	2575.93	358.613	0
162	5	-5.69504	-7.39349	-38.6957	1320.74	2982.97	-276.032	1617.09	280.869	0	3.89954	-3.87863	-35.7605	-476.808	-7143.68	725.099	2580.24	353.333	0
162	6	-5.54245	-7.08832	-38.3905	1229.19	2525.21	-550.69	1605.78	282.982	0	3.74695	-4.18381	-34.845	-385.255	-7143.68	770.875	2574.99	351.056	0
162	7	-5.23728	-6.93573	-39.6112	1686.95	2616.76	-367.584	1606.06	272.412	0	3.89954	-3.72604	-35.7605	-385.255	-7143.68	770.875	2580.24	350.773	0
162	8	-5.69504	-6.78314	-39.306	1686.95	2891.42	-367.584	1613.56	272.082	0	4.05213	-4.03122	-35.7605	-293.703	-7326.78	770.875	2575.12	348.213	0
162	9	-5.54245	-6.78314	-39.0009	1412.29	2708.31	-367.584	1609.44	278.788	0	3.74695	-4.03122	-34.845	-385.255	-7235.23	770.875	2572.36	351.056	0
163	0	-5.84763	-6.17279	-39.0009	1595.4	2891.42	-321.808	1614.14	274.093	0	3.74695	-3.57346	-36.3708	-659.914	-7052.12	725.099	2586.11	358.144	0
163	1	-5.08469	-7.08832	-38.6957	1320.74	2525.21	-413.361	1605.26	280.869	0	3.89954	-3.72604	-35.7605	-568.361	-7235.23	679.322	2577.68	355.894	0
163	2	-5.08469	-7.08832	-38.0853	1595.4	2616.76	-367.584	1608.71	273.11	0	3.89954	-3.57346	-36.0657	-293.703	-7326.78	679.322	2576.85	348.144	0
163	3	-5.69504	-7.2409	-39.0009	1503.85	2799.87	-321.808	1611.79	276.441	0	4.05213	-4.03122	-36.3708	-476.808	-7326.78	816.651	2578.55	353.11	0
163	4	-6.00022	-7.08832	-39.306	1412.29	2799.87	-230.255	1611.23	279.069	0	4.05213	-4.03122	-36.3708	-385.256	-7326.78	953.981	2578.55	350.592	0
163	5	-5.23728	-7.2409	-39.306	1595.4	2433.66	-321.808	1601.92	274.411	0	4.05213	-4.03122	-36.3708	-476.808	-7326.78	953.981	2578.55	353.11	0
163	6	-5.23728	-7.08832	-38.3905	1595.4	2616.76	-413.361	1608.16	273.443	0	3.89954	-4.03122	-35.4553	-385.255	-7235.23	816.651	2575.93	350.866	0
163	7	-5.69504	-7.2409	-38.0853	1412.29	2708.31	-367.584	1611.11	277.918	0	3.89954	-3.72604	-35.1501	-385.255	-7143.68	725.099	2576.77	350.96	0
163	8	-5.08469	-6.93573	-37.475	1595.4	2891.42	-504.913	1617.16	272.428	0	4.81507	-4.03122	-35.4553	-293.703	-7509.89	862.428	2568.19	348.284	0
163	9	-5.23728	-7.08832	-38.0853	1503.85	2708.31	-367.584	1611.11	275.514	0	4.3573	-4.03122	-36.0657	-385.256	-7418.34	862.428	2574.31	350.682	0
164	0	-5.38986	-7.2409	-38.0853	1595.4	2708.31	-367.584	1611.11	273.11	0	3.74695	-4.03122	-36.0657	-476.808	-7326.78	770.875	2576.85	353.221	0
164	1	-5.08469	-7.08832	-38.3905	1503.85	2708.31	-459.137	1610.55	275.828	0	4.20472	-3.87863	-36.3708	-476.808	-7418.34	862.428	2576.04	353.11	0
164	2	-5.08469	-6.93573	-38.3905	1503.85	2525.21	-138.703	1605.78	275.828	0	4.20472	-3.87863	-34.845	-568.361	-7143.68	862.428	2574.99	356.311	0
164	3	-5.84763	-7.2409	-39.6112	1320.74	2616.76	-321.808	1606.06	281.657	0	4.05213	-4.3364	-35.7605	-385.255	-6960.57	862.428	2585.36	350.773	0
164	4	-5.69504	-7.2409	-38.6957	1412.29	2708.31	-367.584	1609.99	278.503	0	4.3573	-4.03122	-35.7605	-385.255	-7235.23	862.428	2577.68	350.773	0
164	5	-5.08469	-6.93573	-39.0009	1595.4	2616.76	-642.243	1607.09	274.093	0	3.89954	-3.72604	-35.4553	-476.808	-7326.78	725.099	2573.35	353.448	0
164	6	-5.38986	-7.08832	-39.306	1503.85	2891.42	-413.361	1613.56	276.74	0	3.74695	-3.87863	-35.4553	-476.808	-7326.78	862.428	2573.35	353.448	0
164	7	-5.54245	-6.63055	-38.6957	1686.95	2891.42	-459.137	1614.72	271.405	0	4.05213	-4.3364	-35.4553	-568.361	-7235.23	908.204	2575.93	356.03	0
164	8	-5.23728	-7.54608	-38.3905	1320.74	2708.31	-413.361	1610.55	280.597	0	3.89954	-3.72604	-35.4553	-385.255	-7235.23	816.651	2575.93	350.866	0
164	9	-4.9321	-7.08832	-38.3905	1686.95	2982.97	-413.361	1617.7	271.058	0	4.05213	-3.87863	-35.1501	-476.808	-7235.23	725.099	2574.16	353.565	0
165	0	-4.9321	-7.2409	-38.0853	1503.85	2616.76	-459.137	1608.71	275.514	0	4.3573	-4.18381	-35.1501	-659.914	-7235.23	725.099	2574.16	358.774	0
165	1	-5.08469	-7.08832	-38.0853	1595.4	2982.97	-321.808	1618.32	273.11	0	4.05213	-4.03122	-35.7605	-385.255	-7235.23	725.099	2577.68	350.773	0
165	2	-4.77951	-6.93573	-38.3905	1320.74	2708.31	-459.137	1610.55	280.597	0	3.89954	-3.87863	-35.4553	-476.808	-7052.12	770.875	2581.1	353.448	0
165	3	-5.38986	-6.93573	-39.0009	1229.19	2433.66	-367.584	1602.4	283.483	0	3.74695	-3.72604	-35.7605	-385.255	-7143.68	770.875	2580.24	350.773	0
165	4	-5.54245	-6.78314	-38.3905	1320.74	2525.21	-184.479	1605.78	280.597	0	3.89954	-3.57346	-35.1501	-476.808	-7235.23	770.875	2574.16	353.565	0
165	5	-5.54245	-6.78314	-38.6957	1229.19	2799.87	-321.808	1612.36	283.234	0	3.59436	-3.87863	-35.4553	-568.361	-7235.23	725.099	2575.93	356.03	0
165	6	-5.69504	-6.78314	-39.306	1412.29	2799.87	-367.584	1611.23	279.069	0	3.89954	-4.03122	-35.4553	-385.256	-7326.78	679.322	2573.35	350.866	0
165	7	-6.30539	-7.2409	-38.3905	1686.95	2799.87	-413.361	1612.93	271.058	0	3.89954	-3.87863	-35.1501	-568.361	-7235.23	725.099	2574.16	356.17	0
165	8	-5.84763	-6.93573	-38.6957	1412.29	2616.76	-367.584	1607.62	278.503	0	3.89954	-3.87863	-35.7605	-385.255	-7052.12	679.322	2582.8	350.773	0
165	9	-5.69504	-7.08832	-38.3905	1595.4	2616.76	-92.9262	1608.16	273.443	0	4.05213	-3.57346	-35.4553	-659.914	-7235.23	679.322	2575.93	358.613	0
166	0	-5.23728	-6.93573	-38.3905	1595.4	2525.21	-321.808	1605.78	273.443	0	3.89954	-4.03122	-34.845	-476.808	-7052.12	770.875	2577.61	353.684	0
166	1	-5.23728	-7.08832	-38.0853	1595.4	2433.66	-504.913	1603.9	273.11	0	4.3573	-4.03122	-35.7605	-476.808	-7052.12	862.428	2582.8	353.333	0
166	2	-4.9321	-6.93573	-38.6957	1412.29	2891.42	-413.361	1614.72	278.503	0	4.3573	-4.03122	-34.845	-385.255	-7235.23	953.981	2572.36	351.056	0
166	3	-5.23728	-7.08832	-38.6957	1412.29	2708.31	-367.584	1609.99	278.503	0	4.20472	-3.87863	-35.1501	-385.255	-7235.23	953.981	2574.16	350.96	0
166	4	-5.69504	-7.08832	-38.3905	1412.29	2891.42	-321.808	1615.32	278.212	0	4.3573	-3.87863	-34.2346	-476.808	-7235.23	908.204	2568.66	353.928	0
166	5	-5.23728	-7.08832	-38.6957	1320.74	2616.76	-413.361	1607.62	280.869	0	4.20472	-4.18381	-34.5398	-293.703	-7418.34	908.204	2565.22	348.503	0
166	6	-5.84763	-7.08832	-38.6957	1320.74	2799.87	-321.808	1612.36	280.869	0	4.50989	-4.48898	-36.0657	-385.256	-7418.34	1091.31	2574.31	350.682	0
166	7	-5.54245	-7.39349	-38.6957	1595.4	2708.31	-367.584	1609.99	273.771	0	4.20472	-3.57346	-34.845	-385.256	-7692.99	862.428	2559.22	351.056	0
166	8	-5.69504	-7.2409	-37.7802	1320.74	2708.31	-230.255	1611.69	280.041	0	4.05213	-3.72604	-35.4553	-476.808	-7052.12	633.546	2581.1	353.448	0
166	9	-4.9321	-7.08832	-38.0853	1320.74	2891.42	-367.584	1615.92	280.322	0	4.3573	-4.03122	-36.0657	-385.255	-7235.23	587.77	2579.39	350.682	0
167	0	-5.69504	-6.93573	-38.6957	1503.85	2616.76	-367.584	1607.62	276.137	0	4.05213	-4.03122	-34.845	-659.914	-7326.78	725.099	2569.73	358.939	0
167	1	-5.69504	-7.08832	-39.0009	1412.29	2616.76	-276.032	1607.09	278.788	0	3.74695	-3.42087	-35.7605	-476.808	-7143.68	816.651	2580.24	353.333	0
167	2	-5.08469	-7.2409	-38.0853	1320.74	2433.66	-321.808	1603.9	280.322	0	3.89954	-4.18381	-35.1501	-476.808	-7052.12	953.981	2579.37	353.565	0
167	3	-5.84763	-7.08832	-39.0009	1595.4	2616.76	-321.808	1607.09	274.093	0	3.89954	-4.03122	-35.1501	-568.361	-7235.23	862.428	2574.16	356.17	0
167	4	-5.23728	-7.39349	-38.6957	1320.74	2525.21	-367.584	1605.26	280.869	0	4.50989	-3.87863	-35.4553	-385.255	-7143.68	999.757	2578.52	350.866	0
167	5	-5.69504	-6.78314	-37.475	1320.74	2342.1	-230.255	1602.5	279.757	0	4.3573	-4.03122	-35.1501	-476.808	-7235.23	862.428	2574.16	353.565	0
167	6	-5.84763	-6.93573	-38.6957	1686.95	2891.42	-413.361	1614.72	271.405	0	3.74695	-3.87863	-35.7605	-476.808	-7143.68	862.428	2580.24	353.333	0
167	7	-6.00022	-6.93573	-38.0853	1595.4	2525.21	-321.808	1606.3	273.11	0	3.74695	-3.87863	-34.845	-476.808	-7143.68	816.651	2574.99	353.684	0
167	8	-5.23728	-6.93573	-38.6957	1503.85	2616.76	-504.913	1607.62	276.137	0	3.59436	-3.72604	-34.845	-568.361	-7143.68	816.651	2574.99	356.311	0
167	9	-5.38986	-6.63055	-38.6957	1503.85	2433.66	-550.69	1602.89	276.137	0	3.59436	-4.3364	-35.4553	-568.361	-7235.23	725.099	2575.93	356.03	0
168	0	-5.08469	-6.93573	-38.0853	1686.95	2342.1	-550.69	1601.5	270.706	0	3.89954	-3.87863	-34.845	-293.703	-7052.12	862.428	2577.61	348.429	0
168	1	-5.84763	-6.78314	-38.3905	1412.29	2433.66	-92.9262	1603.39	278.212	0	3.89954	-3.87863	-35.1501	-385.255	-7052.12	862.428	2579.37	350.96	0
168	2	-5.84763	-6.78314	-39.0009	1503.85	2708.31	-367.584	1609.44	276.441	0	4.20472	-3.72604	-35.7605	-385.256	-7326.78	679.322	2575.12	350.773	0
168	3	-5.08469	-7.2409	-38.0853	1412.29	2616.76	-367.584	1608.71	277.918	0	3.44178	-4.03122	-35.7605	-659.914	-7235.23	862.428	2577.68	358.454	0
168	4	-5.84763	-7.2409	-38.3905	1320.74	2891.42	-321.808	1615.32	280.597	0	3.28919	-4.3364	-36.0657	-568.361	-7418.34	1045.53	2574.31	355.759	0
168	5	-6.00022	-6.93573	-38.3905	1503.85	2891.42	-642.243	1615.32	275.828	0	3.59436	-4.3364	-35.1501	-385.255	-7235.23	953.981	2574.16	350.96	0
168	6	-5.84763	-7.2409	-38.3905	1503.85	2616.76	-321.808	1608.16	275.828	0	3.89954	-4.03122	-35.4553	-293.703	-7326.78	679.322	2573.35	348.284	0
168	7	-6.61057	-7.08832	-38.3905	1595.4	2982.97	-367.584	1617.7	273.443	0	3.74695	-3.72604	-34.845	-476.808	-7235.23	816.651	2572.36	353.684	0
168	8	-5.84763	-7.08832	-38.3905	1503.85	2799.87	-596.466	1612.93	275.828	0	3.44178	-4.18381	-34.5398	-476.808	-7326.78	816.651	2567.87	353.805	0
168	9	-5.69504	-6.47796	-39.0009	1686.95	2799.87	-504.913	1611.79	271.746	0	3.59436	-4.03122	-35.4553	-476.808	-7143.68	862.428	2578.52	353.448	0
169	0	-5.54245	-7.39349	-39.0009	1503.85	2708.31	-321.808	1609.44	276.441	0	4.05213	-3.72604	-35.7605	-293.703	-7143.68	816.651	2580.24	348.213	0
169	1	-5.84763	-7.08832	-38.3905	1595.4	2799.87	-276.032	1612.93	273.443	0	4.20472	-3.87863	-35.1501	-385.255	-7235.23	862.428	2574.16	350.96	0
169	2	-4.9321	-7.2409	-38.3905	1503.85	2799.87	-367.584	1612.93	275.828	0	4.3573	-4.18381	-34.845	-476.808	-7235.23	862.428	2572.36	353.684	0
169	3	-5.84763	-6.93573	-37.7802	1412.29	2433.66	-367.584	1604.42	277.618	0	3.59436	-4.18381	-35.4553	-385.255	-7235.23	999.757	2575.93	350.866	0
169	4	-5.84763	-7.08832	-39.0009	1320.74	2708.31	-321.808	1609.44	281.136	0	3.89954	-4.18381	-35.7605	-568.361	-7143.68	908.204	2580.24	355.894	0
169	5	-5.08469	-7.39349	-39.0009	1503.85	2616.76	-504.913	1607.09	276.441	0	3.59436	-3.72604	-36.3708	-476.808	-7052.12	816.651	2586.11	353.11	0
169	6	-5.84763	-7.08832	-38.3905	1686.95	2525.21	-276.032	1605.78	271.058	0	3.89954	-4.03122	-35.4553	-293.703	-7326.78	770.875	2573.35	348.284	0
169	7	-5.54245	-7.39349	-38.0853	1503.85	2616.76	-321.808	1608.71	275.514	0	4.05213	-4.03122	-35.1501	-202.15	-7235.23	816.651	2574.16	345.751	0
169	8	-5.54245	-6.93573	-38.3905	1686.95	2799.87	-276.032	1612.93	271.058	0	3.74695	-4.03122	-34.845	-568.361	-7235.23	770.875	2572.36	356.311	0
169	9	-5.08469	-7.2409	-37.475	1503.85	2799.87	-413.361	1614.71	274.871	0	4.05213	-4.03122	-34.5398	-385.256	-7326.78	1045.53	2567.87	351.154	0
170	0	-6.00022	-6.93573	-38.3905	1686.95	2433.66	-321.808	1603.39	271.058	0	2.98401	-4.18381	-34.845	-19.0445	-7326.78	908.204	2569.73	340.547	0
170	1	-5.84763	-7.2409	-38.0853	1412.29	2799.87	-321.808	1613.52	277.918	0	3.59436	-4.18381	-35.1501	-476.808	-7052.12	816.651	2579.37	353.565	0
170	2	-6.1528	-7.08832	-37.7802	1229.19	2616.76	-321.808	1609.26	282.465	0	3.59436	-4.18381	-34.845	-659.914	-7143.68	908.204	2574.99	358.939	0
170	3	-6.00022	-7.08832	-38.3905	1595.4	2799.87	-276.032	1612.93	273.443	0	3.44178	-4.18381	-35.1501	-385.255	-7235.23	1045.53	2574.16	350.96	0
170	4	-5.69504	-7.08832	-38.6957	1412.29	2525.21	-276.032	1605.26	278.503	0	3.59436	-3.87863	-34.845	-568.361	-7143.68	908.204	2574.99	356.311	0
170	5	-5.84763	-6.93573	-37.7802	1320.74	2799.87	-276.032	1614.11	280.041	0	4.05213	-3.72604	-35.1501	-385.255	-7235.23	770.875	2574.16	350.96	0
170	6	-5.84763	-7.08832	-38.6957	1412.29	3166.08	-230.255	1621.82	278.503	0	3.89954	-4.18381	-34.845	-476.808	-7052.12	862.428	2577.61	353.684	0
170	7	-5.38986	-7.08832	-38.3905	1412.29	2525.21	-459.137	1605.78	278.212	0	4.3573	-4.18381	-35.4553	-293.703	-7326.78	1045.53	2573.35	348.284	0
170	8	-6.30539	-7.39349	-38.0853	1595.4	2891.42	-367.584	1615.92	273.11	0	4.3573	-4.03122	-35.4553	-751.466	-7326.78	908.204	2573.35	361.195	0
170	9	-5.08469	-7.2409	-38.6957	1503.85	2525.21	-459.137	1605.26	276.137	0	3.89954	-4.03122	-35.4553	-568.361	-7418.34	770.875	2570.77	356.03	0
171	0	-5.38986	-6.93573	-38.3905	1412.29	2891.42	-367.584	1615.32	278.212	0	3.89954	-4.03122	-35.7605	-476.808	-6960.57	816.651	2585.36	353.333	0
171	1	-5.54245	-6.78314	-38.3905	1503.85	2525.21	-367.584	1605.78	275.828	0	3.74695	-4.3364	-35.4553	-293.703	-7235.23	816.651	2575.93	348.284	0
171	2	-5.69504	-6.93573	-38.6957	1320.74	2799.87	-276.032	1612.36	280.869	0	3.89954	-3.87863	-35.4553	-659.914	-7418.34	908.204	2570.77	358.613	0
171	3	-5.69504	-7.08832	-38.3905	1595.4	2616.76	-642.243	1608.16	273.443	0	4.05213	-4.03122	-35.1501	-293.703	-7143.68	633.546	2576.77	348.356	0
171	4	-5.69504	-6.93573	-38.0853	1686.95	2708.31	-596.466	1611.11	270.706	0	3.74695	-3.87863	-34.845	-293.703	-7143.68	862.428	2574.99	348.429	0
171	5	-6.1528	-7.39349	-38.3905	1686.95	2616.76	-321.808	1608.16	271.058	0	3.44178	-4.18381	-35.1501	-659.914	-6869.02	953.981	2584.58	358.774	0
171	6	-6.30539	-7.08832	-38.0853	1320.74	2799.87	-321.808	1613.52	280.322	0	4.05213	-4.18381	-35.7605	-843.019	-7235.23	908.204	2577.68	363.574	0
171	7	-5.69504	-7.08832	-38.3905	1686.95	2616.76	-321.808	1608.16	271.058	0	3.59436	-3.87863	-35.4553	-476.808	-7143.68	770.875	2578.52	353.448	0
171	8	-5.84763	-7.08832	-38.0853	1412.29	2525.21	-276.032	1606.3	277.918	0	3.59436	-3.72604	-34.845	-385.256	-7326.78	725.099	2569.73	351.056	0
171	9	-4.9321	-7.08832	-39.306	1595.4	2525.21	-413.361	1604.24	274.411	0	3.74695	-3.72604	-34.845	-568.361	-6869.02	816.651	2582.87	356.311	0
172	0	-5.69504	-6.93573	-38.0853	1412.29	2525.21	-550.69	1606.3	277.918	0	4.05213	-4.18381	-34.845	-385.255	-6960.57	953.981	2580.24	351.056	0
172	1	-6.61057	-6.93573	-38.3905	1595.4	2525.21	-367.584	1605.78	273.443	0	3.89954	-4.18381	-34.5398	-476.808	-7052.12	999.757	2575.83	353.805	0
172	2	-5.38986	-6.93573	-38.6957	1320.74	2708.31	-367.584	1609.99	280.869	0	4.20472	-4.18381	-34.845	-843.019	-7052.12	999.757	2577.61	364.193	0
172	3	-5.69504	-7.08832	-39.0009	1595.4	2616.76	-321.808	1607.09	274.093	0	3.74695	-3.87863	-35.4553	-476.808	-7326.78	862.428	2573.35	353.448	0
172	4	-6.30539	-7.69867	-38.6957	1046.08	2708.31	-642.243	1609.99	287.966	0	3.59436	-4.03122	-34.845	-659.914	-7143.68	862.428	2574.99	358.939	0
172	5	-6.00022	-7.08832	-38.3905	1595.4	2799.87	-230.255	1612.93	273.443	0	4.05213	-4.3364	-34.2346	-751.466	-7235.23	953.981	2568.66	361.951	0
172	6	-5.84763	-6.93573	-37.1698	1412.29	2708.31	-230.255	1612.86	277.004	0	4.05213	-4.3364	-35.1501	-568.361	-7143.68	953.981	2576.77	356.17	0
172	7	-5.08469	-7.69867	-38.0853	1412.29	2525.21	-596.466	1606.3	277.918	0	3.89954	-4.18381	-35.4553	-659.914	-7143.68	862.428	2578.52	358.613	0
172	8	-5.08469	-7.2409	-37.475	1412.29	2433.66	-642.243	1604.94	277.314	0	3.74695	-4.03122	-35.1501	-476.808	-7143.68	862.428	2576.77	353.565	0
172	9	-5.38986	-6.93573	-37.7802	1320.74	2525.21	-413.361	1606.84	280.041	0	3.74695	-3.87863	-34.5398	-385.255	-7143.68	862.428	2573.18	351.154	0
173	0	-6.76315	-7.08832	-37.475	1320.74	2616.76	-413.361	1609.83	279.757	0	3.59436	-4.3364	-34.845	-476.808	-7326.78	862.428	2569.73	353.684	0
173	1	-6.00022	-7.08832	-37.475	1229.19	2708.31	-321.808	1612.27	282.2	0	4.05213	-4.18381	-35.1501	-751.466	-7235.23	908.204	2574.16	361.379	0
173	2	-6.00022	-7.08832	-39.0009	1778.5	2708.31	-596.466	1609.44	269.398	0	4.20472	-3.72604	-35.4553	-293.703	-7052.12	953.981	2581.1	348.284	0
173	3	-6.30539	-6.78314	-38.3905	1412.29	2616.76	-321.808	1608.16	278.212	0	4.66248	-3.87863	-35.4553	-293.703	-7326.78	908.204	2573.35	348.284	0
173	4	-5.23728	-6.93573	-37.475	1503.85	2525.21	-321.808	1607.38	274.871	0	4.50989	-4.03122	-33.9294	-385.255	-7052.12	953.981	2572.15	351.355	0
173	5	-5.84763	-7.08832	-38.0853	1503.85	2708.31	-276.032	1611.11	275.514	0	4.3573	-4.18381	-35.1501	-659.914	-7235.23	908.204	2574.16	358.774	0
173	6	-5.08469	-7.2409	-38.3905	1320.74	2433.66	-413.361	1603.39	280.597	0	3.89954	-4.03122	-35.4553	-568.361	-7326.78	816.651	2573.35	356.03	0
173	7	-4.9321	-7.08832	-39.0009	1503.85	2525.21	-367.584	1604.75	276.441	0	3.74695	-4.03122	-34.845	-476.808	-7052.12	862.428	2577.61	353.684	0
173	8	-5.84763	-7.39349	-38.0853	1320.74	2891.42	-413.361	1615.92	280.322	0	3.89954	-4.3364	-34.845	-385.255	-7235.23	770.875	2572.36	351.056	0
173	9	-5.69504	-7.85126	-37.7802	1320.74	2342.1	-413.361	1601.99	280.041	0	4.3573	-4.18381	-35.1501	-476.808	-7052.12	1045.53	2579.37	353.565	0
174	0	-5.08469	-7.08832	-38.6957	1503.85	2433.66	-413.361	1602.89	276.137	0	3.89954	-4.3364	-35.1501	-659.914	-7143.68	953.981	2576.77	358.774	0
174	1	-4.9321	-6.93573	-38.0853	1686.95	2433.66	-459.137	1603.9	270.706	0	3.74695	-4.03122	-34.845	-568.361	-6777.47	862.428	2585.5	356.311	0
174	2	-5.54245	-7.2409	-37.7802	1229.19	2616.76	-276.032	1609.26	282.465	0	4.20472	-4.03122	-35.1501	-385.255	-7052.12	770.875	2579.37	350.96	0
174	3	-5.23728	-6.93573	-37.1698	1503.85	2525.21	-504.913	1607.94	274.541	0	4.05213	-4.18381	-34.5398	-568.361	-7235.23	908.204	2570.52	356.455	0
174	4	-5.84763	-7.39349	-38.0853	1595.4	2708.31	-230.255	1611.11	273.11	0	3.74695	-4.03122	-35.1501	-476.808	-7052.12	862.428	2579.37	353.565	0
174	5	-6.76315	-7.69867	-38.3905	1320.74	2799.87	-367.584	1612.93	280.597	0	3.89954	-4.03122	-34.5398	-385.255	-6960.57	999.757	2578.48	351.154	0
174	6	-5.08469	-7.39349	-37.475	1137.64	2525.21	-321.808	1607.38	284.643	0	3.89954	-4.18381	-35.4553	-476.808	-7235.23	953.981	2575.93	353.448	0
174	7	-5.08469	-7.08832	-38.6957	1412.29	2616.76	-459.137	1607.62	278.503	0	4.05213	-4.64157	-35.1501	-568.361	-7235.23	908.204	2574.16	356.17	0
174	8	-5.23728	-7.08832	-38.6957	1595.4	2891.42	-459.137	1614.72	273.771	0	4.05213	-4.18381	-35.1501	-293.703	-6960.57	862.428	2581.98	348.356	0
174	9	-5.54245	-6.93573	-38.6957	1686.95	2616.76	-321.808	1607.62	271.405	0	3.89954	-4.48898	-35.4553	-568.361	-7143.68	770.875	2578.52	356.03	0
175	0	-5.54245	-7.2409	-38.3905	1686.95	2799.87	-321.808	1612.93	271.058	0	3.89954	-3.87863	-36.0657	-385.255	-7235.23	770.875	2579.39	350.682	0
175	1	-5.38986	-6.93573	-38.3905	1686.95	2891.42	-276.032	1615.32	271.058	0	4.05213	-4.18381	-35.7605	-659.914	-7143.68	816.651	2580.24	358.454	0
175	2	-5.69504	-7.39349	-38.3905	1595.4	2708.31	-138.703	1610.55	273.443	0	3.89954	-4.3364	-34.5398	-476.808	-7235.23	953.981	2570.52	353.805	0
175	3	-5.69504	-7.08832	-38.3905	1595.4	2799.87	-367.584	1612.93	273.443	0	3.89954	-4.3364	-34.845	-293.703	-7052.12	999.757	2577.61	348.429	0
175	4	-5.08469	-7.2409	-38.0853	1503.85	2525.21	-276.032	1606.3	275.514	0	3.74695	-4.18381	-35.4553	-659.914	-7143.68	816.651	2578.52	358.613	0
175	5	-5.54245	-7.39349	-38.3905	1595.4	2616.76	-276.032	1608.16	273.443	0	4.05213	-4.03122	-35.1501	-293.703	-7052.12	816.651	2579.37	348.356	0
175	6	-5.54245	-7.08832	-38.3905	1595.4	2616.76	-321.808	1608.16	273.443	0	3.74695	-4.48898	-35.1501	-568.361	-7143.68	908.204	2576.77	356.17	0
175	7	-5.23728	-7.2409	-38.3905	1229.19	2708.31	-367.584	1610.55	282.982	0	4.05213	-4.18381	-35.4553	-568.361	-7052.12	953.981	2581.1	356.03	0
175	8	-5.23728	-7.08832	-38.0853	1686.95	2616.76	-459.137	1608.71	270.706	0	4.66248	-4.18381	-35.1501	-476.808	-7326.78	1045.53	2571.56	353.565	0
175	9	-5.23728	-7.2409	-38.0853	1595.4	2525.21	-596.466	1606.3	273.11	0	4.05213	-4.03122	-35.1501	-476.808	-7052.12	999.757	2579.37	353.565	0
176	0	-5.84763	-7.08832	-38.3905	1595.4	2708.31	-321.808	1610.55	273.443	0	3.59436	-4.03122	-35.4553	-385.255	-7052.12	908.204	2581.1	350.866	0
176	1	-5.23728	-7.39349	-38.3905	1595.4	2433.66	-367.584	1603.39	273.443	0	3.74695	-4.3364	-34.5398	-476.808	-6960.57	1091.31	2578.48	353.805	0
176	2	-5.08469	-7.39349	-38.0853	1686.95	2525.21	-321.808	1606.3	270.706	0	3.28919	-4.3364	-35.1501	-568.361	-6960.57	953.981	2581.98	356.17	0
176	3	-5.08469	-7.08832	-38.6957	1229.19	2433.66	-459.137	1602.89	283.234	0	3.28919	-4.48898	-34.845	-659.914	-7052.12	1045.53	2577.61	358.939	0
176	4	-5.08469	-7.2409	-38.6957	1686.95	2708.31	-321.808	1609.99	271.405	0	3.74695	-4.18381	-35.4553	-568.361	-7143.68	862.428	2578.52	356.03	0
176	5	-5.23728	-7.08832	-38.0853	1412.29	2433.66	-321.808	1603.9	277.918	0	4.05213	-4.18381	-36.0657	-476.808	-7143.68	908.204	2581.93	353.221	0
176	6	-5.38986	-6.93573	-38.0853	1870.06	2891.42	-276.032	1615.92	265.898	0	4.05213	-4.3364	-34.845	-110.597	-7052.12	1045.53	2577.61	343.174	0
176	7	-6.61057	-7.2409	-39.0009	1503.85	2708.31	-276.032	1609.44	276.441	0	3.89954	-4.03122	-34.2346	-476.808	-7052.12	1045.53	2574.01	353.928	0
176	8	-5.54245	-8.00384	-39.0009	1320.74	2616.76	-459.137	1607.09	281.136	0	4.05213	-4.18381	-34.2346	-476.808	-6869.02	999.757	2579.35	353.928	0
176	9	-5.84763	-7.54608	-37.475	1412.29	2525.21	-459.137	1607.38	277.314	0	4.3573	-4.03122	-35.1501	-385.255	-6960.57	908.204	2581.98	350.96	0
177	0	-6.00022	-7.2409	-38.0853	1412.29	2708.31	-367.584	1611.11	277.918	0	3.1366	-3.87863	-34.845	-385.255	-7143.68	862.428	2574.99	351.056	0
177	1	-5.08469	-7.39349	-38.6957	1320.74	2342.1	-413.361	1600.53	280.869	0	3.89954	-4.18381	-35.1501	-293.703	-6960.57	1045.53	2581.98	348.356	0
177	2	-4.9321	-7.2409	-38.3905	1870.06	2525.21	-367.584	1605.78	266.289	0	4.05213	-4.03122	-33.9294	-202.15	-7326.78	816.651	2564.06	345.958	0
177	3	-5.38986	-6.93573	-38.0853	1595.4	2891.42	-550.69	1615.92	273.11	0	3.89954	-4.03122	-34.5398	-476.808	-7235.23	862.428	2570.52	353.805	0
177	4	-5.23728	-7.08832	-38.0853	1778.5	2799.87	-367.584	1613.52	268.302	0	4.05213	-4.03122	-34.5398	-568.361	-7143.68	862.428	2573.18	356.455	0
177	5	-6.1528	-6.93573	-37.7802	1503.85	2708.31	-367.584	1611.69	275.195	0	3.74695	-4.18381	-35.1501	-476.808	-7143.68	908.204	2576.77	353.565	0
177	6	-5.69504	-7.08832	-38.3905	1686.95	2891.42	-184.479	1615.32	271.058	0	4.05213	-4.03122	-35.1501	-659.914	-7143.68	1045.53	2576.77	358.774	0
177	7	-6.45798	-7.08832	-38.3905	1686.95	2799.87	-459.137	1612.93	271.058	0	4.3573	-4.3364	-35.1501	-568.361	-7143.68	908.204	2576.77	356.17	0
177	8	-5.23728	-6.78314	-38.3905	1229.19	2525.21	-459.137	1605.78	282.982	0	3.89954	-4.3364	-35.1501	-385.255	-7235.23	816.651	2574.16	350.96	0
177	9	-5.08469	-7.08832	-38.0853	1503.85	2616.76	-367.584	1608.71	275.514	0	4.50989	-3.87863	-35.7605	-476.808	-6960.57	908.204	2585.36	353.333	0
178	0	-5.08469	-7.08832	-38.0853	1686.95	2433.66	-459.137	1603.9	270.706	0	4.3573	-4.03122	-34.845	-659.914	-7052.12	1091.31	2577.61	358.939	0
178	1	-5.23728	-7.39349	-38.6957	1229.19	2525.21	-596.466	1605.26	283.234	0	4.05213	-4.03122	-35.4553	-751.466	-7052.12	999.757	2581.1	361.195	0
178	2	-5.08469	-8.00384	-38.6957	1412.29	2799.87	-413.361	1612.36	278.503	0	4.3573	-4.3364	-35.1501	-385.255	-7235.23	1091.31	2574.16	350.96	0
178	3	-6.45798	-7.08832	-38.0853	1595.4	2525.21	-459.137	1606.3	273.11	0	4.50989	-4.3364	-34.845	-476.808	-7143.68	1045.53	2574.99	353.684	0
178	4	-5.08469	-8.00384	-38.3905	1503.85	2616.76	-413.361	1608.16	275.828	0	3.89954	-4.18381	-34.845	-476.808	-6869.02	953.981	2582.87	353.684	0
178	5	-5.84763	-7.08832	-37.7802	1412.29	2525.21	-504.913	1606.84	277.618	0	3.89954	-4.48898	-34.845	-293.703	-7052.12	1091.31	2577.61	348.429	0
178	6	-6.45798	-6.93573	-37.7802	1412.29	2616.76	-413.361	1609.26	277.618	0	4.50989	-4.79416	-34.845	-568.361	-7143.68	1045.53	2574.99	356.311	0
178	7	-5.84763	-7.54608	-38.6957	1503.85	2799.87	-367.584	1612.36	276.137	0	3.74695	-4.94675	-34.5398	-568.361	-7235.23	953.981	2570.52	356.455	0
178	8	-5.08469	-7.54608	-38.0853	1412.29	2342.1	-596.466	1601.5	277.918	0	3.1366	-4.64157	-35.4553	-568.361	-7235.23	1091.31	2575.93	356.03	0
178	9	-5.23728	-7.69867	-38.0853	1229.19	2616.76	-596.466	1608.71	282.725	0	3.74695	-4.18381	-35.4553	-659.914	-7143.68	1045.53	2578.52	358.613	0
179	0	-5.54245	-7.08832	-39.0009	1412.29	2982.97	-596.466	1616.48	278.788	0	4.50989	-4.03122	-35.7605	-751.466	-7235.23	953.981	2577.68	361.014	0
179	1	-5.69504	-7.54608	-38.3905	1320.74	2708.31	-367.584	1610.55	280.597	0	4.05213	-4.3364	-35.4553	-385.255	-7052.12	999.757	2581.1	350.866	0
179	2	-6.00022	-7.69867	-38.0853	1412.29	2525.21	-184.479	1606.3	277.918	0	3.89954	-4.3364	-34.5398	-659.914	-6960.57	862.428	2578.48	359.106	0
179	3	-5.54245	-8.00384	-38.0853	1686.95	2891.42	-550.69	1615.92	270.706	0	4.3573	-4.3364	-34.5398	-476.808	-7235.23	999.757	2570.52	353.805	0
179	4	-5.08469	-8.00384	-38.6957	1503.85	2433.66	-367.584	1602.89	276.137	0	4.96765	-4.64157	-34.5398	-385.255	-7143.68	1045.53	2573.18	351.154	0
179	5	-5.08469	-8.15643	-37.7802	1503.85	2525.21	-367.584	1606.84	275.195	0	4.50989	-4.48898	-34.845	-476.808	-7143.68	999.757	2574.99	353.684	0
179	6	-5.08469	-7.39349	-38.0853	1595.4	2525.21	-321.808	1606.3	273.11	0	3.44178	-4.79416	-33.9294	-476.808	-7052.12	999.757	2572.15	354.053	0
179	7	-5.38986	-7.39349	-37.1698	1595.4	2433.66	-321.808	1605.47	272.078	0	4.05213	-4.18381	-35.4553	-293.703	-7235.23	1045.53	2575.93	348.284	0
179	8	-5.23728	-6.93573	-38.6957	1503.85	2433.66	-413.361	1602.89	276.137	0	4.3573	-4.48898	-34.845	-476.808	-7052.12	1045.53	2577.61	353.684	0
179	9	-5.84763	-6.93573	-38.3905	1686.95	2708.31	-321.808	1610.55	271.058	0	3.44178	-4.48898	-34.5398	-385.255	-7052.12	1182.86	2575.83	351.154	0
180	0	-5.08469	-7.54608	-37.7802	1229.19	2799.87	-550.69	1614.11	282.465	0	3.44178	-4.64157	-34.5398	-476.808	-7052.12	999.757	2575.83	353.805	0
180	1	-5.23728	-7.39349	-36.8646	1229.19	2433.66	-550.69	1606.02	281.657	0	4.05213	-4.94675	-34.845	-385.255	-7052.12	816.651	2577.61	351.056	0
180	2	-5.69504	-7.08832	-38.3905	1686.95	2799.87	-688.019	1612.93	271.058	0	4.3573	-5.09934	-35.4553	-385.255	-7143.68	908.204	2578.52	350.866	0
180	3	-4.9321	-7.54608	-37.7802	1503.85	2433.66	-550.69	1604.42	275.195	0	4.66248	-5.25192	-34.2346	-385.256	-7326.78	1045.53	2565.98	351.253	0
180	4	-5.08469	-7.39349	-37.475	1412.29	2799.87	-550.69	1614.71	277.314	0	4.05213	-4.48898	-34.2346	-751.466	-7326.78	1137.09	2565.98	361.951	0
180	5	-5.23728	-7.2409	-38.3905	1412.29	2616.76	-367.584	1608.16	278.212	0	3.44178	-4.18381	-35.1501	-476.808	-6960.57	953.981	2581.98	353.565	0
180	6	-5.69504	-7.2409	-39.0009	1412.29	2616.76	-321.808	1607.09	278.788	0	3.74695	-4.48898	-34.5398	-476.808	-7143.68	1137.09	2573.18	353.805	0
180	7	-5.69504	-7.54608	-37.7802	1412.29	2433.66	-184.479	1604.42	277.618	0	4.05213	-4.79416	-34.2346	-659.914	-7235.23	1228.64	2568.66	359.276	0
180	8	-5.69504	-7.54608	-37.7802	1320.74	2525.21	-92.9262	1606.84	280.041	0	3.59436	-4.94675	-34.5398	-476.808	-6960.57	1228.64	2578.48	353.805	0
180	9	-6.00022	-7.08832	-37.7802	1412.29	2616.76	-321.808	1609.26	277.618	0	4.50989	-4.48898	-35.1501	-659.914	-7235.23	953.981	2574.16	358.774	0
181	0	-6.00022	-7.39349	-37.475	1412.29	2616.76	-413.361	1609.83	277.314	0	4.50989	-3.87863	-34.845	-293.703	-7235.23	999.757	2572.36	348.429	0
181	1	-5.38986	-7.54608	-38.0853	1412.29	2433.66	-367.584	1603.9	277.918	0	4.50989	-4.3364	-34.845	-476.808	-7052.12	999.757	2577.61	353.684	0
181	2	-5.84763	-6.78314	-37.7802	1503.85	2433.66	-596.466	1604.42	275.195	0	3.74695	-4.03122	-35.7605	-476.808	-7143.68	953.981	2580.24	353.333	0
181	3	-6.00022	-7.39349	-37.7802	1412.29	2525.21	-459.137	1606.84	277.618	0	3.89954	-4.3364	-35.7605	-385.255	-6960.57	999.757	2585.36	350.773	0
181	4	-5.54245	-7.69867	-37.1698	1412.29	2525.21	-92.9262	1607.94	277.004	0	4.50989	-4.03122	-34.5398	-659.914	-6869.02	1091.31	2581.13	359.106	0
181	5	-5.38986	-8.15643	-38.0853	1412.29	2616.76	-230.255	1608.71	277.918	0	4.3573	-4.48898	-34.2346	-476.808	-7235.23	1045.53	2568.66	353.928	0
181	6	-5.69504	-7.54608	-38.6957	1412.29	2708.31	-276.032	1609.99	278.503	0	4.50989	-4.79416	-35.1501	-385.255	-7235.23	1274.42	2574.16	350.96	0
181	7	-5.38986	-8.00384	-38.3905	1320.74	2159	-276.032	1596.24	280.597	0	4.50989	-4.18381	-34.845	-293.703	-7143.68	1045.53	2574.99	348.429	0
181	8	-5.84763	-6.93573	-38.3905	1320.74	2799.87	-276.032	1612.93	280.597	0	4.81507	-4.48898	-34.845	-476.808	-7235.23	999.757	2572.36	353.684	0
181	9	-5.08469	-7.39349	-37.7802	1320.74	2342.1	-459.137	1601.99	280.041	0	3.74695	-4.3364	-34.845	-568.361	-7326.78	999.757	2569.73	356.311	0
182	0	-5.84763	-7.08832	-37.1698	1503.85	2525.21	-367.584	1607.94	274.541	0	3.44178	-4.18381	-34.5398	-293.703	-7052.12	908.204	2575.83	348.503	0
182	1	-6.45798	-7.85126	-39.0009	1412.29	2525.21	-596.466	1604.75	278.788	0	3.89954	-4.48898	-34.845	-659.914	-6960.57	1045.53	2580.24	358.939	0
182	2	-5.08469	-8.30902	-37.1698	1412.29	2891.42	-321.808	1617.79	277.004	0	4.3573	-4.18381	-35.1501	-476.808	-6960.57	1228.64	2581.98	353.565	0
182	3	-5.69504	-7.2409	-38.3905	1503.85	2525.21	-276.032	1605.78	275.828	0	4.50989	-4.48898	-35.4553	-568.361	-6960.57	999.757	2583.68	356.03	0
182	4	-6.00022	-7.08832	-37.475	1503.85	2616.76	-276.032	1609.83	274.871	0	4.3573	-4.48898	-35.4553	-385.255	-7235.23	1045.53	2575.93	350.866	0
182	5	-5.54245	-7.85126	-37.1698	1412.29	2708.31	-321.808	1612.86	277.004	0	3.89954	-4.94675	-34.2346	-385.255	-7052.12	816.651	2574.01	351.253	0
182	6	-5.08469	-7.2409	-37.475	1320.74	2433.66	-596.466	1604.94	279.757	0	4.20472	-4.48898	-34.5398	-476.808	-7052.12	816.651	2575.83	353.805	0
182	7	-5.69504	-8.00384	-37.7802	1503.85	2708.31	-596.466	1611.69	275.195	0	4.96765	-4.64157	-34.845	-293.703	-7143.68	1045.53	2574.99	348.429	0
182	8	-5.69504	-6.78314	-38.0853	1412.29	2616.76	-596.466	1608.71	277.918	0	4.20472	-4.64157	-35.1501	-293.703	-7326.78	1274.42	2571.56	348.356	0
182	9	-5.23728	-7.69867	-37.7802	1412.29	2433.66	-596.466	1604.42	277.618	0	3.59436	-4.64157	-35.1501	-293.703	-7326.78	908.204	2571.56	348.356	0
183	0	-5.38986	-6.78314	-37.7802	1503.85	2708.31	-367.584	1611.69	275.195	0	4.50989	-4.79416	-34.845	-476.808	-7052.12	862.428	2577.61	353.684	0
183	1	-6.61057	-6.93573	-37.1698	1412.29	2616.76	-321.808	1610.4	277.004	0	3.89954	-5.25192	-34.845	-476.808	-6960.57	999.757	2580.24	353.684	0
183	2	-5.08469	-7.54608	-37.1698	1686.95	2433.66	-367.584	1605.47	269.615	0	3.89954	-4.48898	-35.1501	-476.808	-7235.23	1091.31	2574.16	353.565	0
183	3	-5.23728	-7.39349	-37.1698	1412.29	2525.21	-276.032	1607.94	277.004	0	4.05213	-4.3364	-34.2346	-476.808	-7143.68	1045.53	2571.33	353.928	0
183	4	-5.84763	-7.08832	-38.0853	1595.4	2799.87	-504.913	1613.52	273.11	0	3.59436	-4.3364	-34.2346	-476.808	-6869.02	953.981	2579.35	353.928	0
183	5	-5.54245	-8.00384	-38.3905	1503.85	2433.66	-413.361	1603.39	275.828	0	4.05213	-4.3364	-34.5398	-476.808	-7052.12	1045.53	2575.83	353.805	0
183	6	-5.38986	-7.08832	-38.3905	1412.29	2433.66	-413.361	1603.39	278.212	0	4.66248	-4.18381	-34.2346	-476.808	-7143.68	1228.64	2571.33	353.928	0
183	7	-5.54245	-6.93573	-38.3905	1503.85	2616.76	-184.479	1608.16	275.828	0	3.89954	-4.79416	-34.845	-568.361	-7143.68	1091.31	2574.99	356.311	0
183	8	-5.23728	-7.54608	-37.7802	1412.29	2525.21	-276.032	1606.84	277.618	0	3.89954	-4.48898	-34.5398	-476.808	-6960.57	1045.53	2578.48	353.805	0
183	9	-5.08469	-6.93573	-37.7802	1412.29	2616.76	-459.137	1609.26	277.618	0	4.50989	-4.3364	-34.2346	-293.703	-7052.12	1137.09	2574.01	348.579	0
184	0	-5.23728	-7.54608	-36.8646	1229.19	2433.66	-321.808	1606.02	281.657	0	4.20472	-4.79416	-34.5398	-385.255	-7052.12	1228.64	2575.83	351.154	0
184	1	-5.54245	-8.00384	-37.7802	1412.29	2525.21	-413.361	1606.84	277.618	0	4.3573	-4.94675	-34.2346	-476.808	-6960.57	1137.09	2576.68	353.928	0
184	2	-5.84763	-6.93573	-37.475	1229.19	2616.76	-642.243	1609.83	282.2	0	3.59436	-4.94675	-34.5398	-293.703	-6960.57	999.757	2578.48	348.503	0
184	3	-5.38986	-7.39349	-38.0853	1412.29	2616.76	-367.584	1608.71	277.918	0	2.98401	-4.3364	-35.4553	-476.808	-6960.57	1045.53	2583.68	353.448	0
184	4	-5.84763	-7.69867	-37.475	1320.74	2433.66	-321.808	1604.94	279.757	0	3.74695	-4.18381	-34.5398	-202.15	-7052.12	953.981	2575.83	345.853	0
184	5	-5.84763	-8.15643	-37.7802	1412.29	2525.21	-550.69	1606.84	277.618	0	3.59436	-4.18381	-34.5398	-476.808	-6869.02	953.981	2581.13	353.805	0
184	6	-5.08469	-7.39349	-38.0853	1229.19	2525.21	-321.808	1606.3	282.725	0	3.89954	-4.64157	-35.1501	-293.703	-6869.02	1137.09	2584.58	348.356	0
184	7	-5.23728	-7.39349	-37.7802	1320.74	2525.21	-642.243	1606.84	280.041	0	4.3573	-5.09934	-35.4553	-385.255	-6960.57	1228.64	2583.68	350.866	0
184	8	-5.38986	-8.00384	-37.7802	1320.74	2433.66	-504.913	1604.42	280.041	0	4.66248	-5.09934	-34.845	-476.808	-7052.12	1365.97	2577.61	353.684	0
184	9	-5.84763	-7.2409	-37.7802	1320.74	2525.21	-321.808	1606.84	280.041	0	4.20472	-4.94675	-34.2346	-385.255	-7143.68	1228.64	2571.33	351.253	0
185	0	-6.45798	-7.54608	-37.475	1412.29	2433.66	-504.913	1604.94	277.314	0	3.89954	-4.79416	-34.5398	-751.466	-6960.57	1091.31	2578.48	361.757	0
185	1	-5.84763	-7.54608	-37.7802	1503.85	2616.76	-92.9262	1609.26	275.195	0	4.05213	-4.94675	-34.2346	-568.361	-7143.68	1045.53	2571.33	356.602	0
185	2	-5.38986	-8.00384	-37.7802	1229.19	2433.66	-367.584	1604.42	282.465	0	3.74695	-4.79416	-34.845	-568.361	-7052.12	1045.53	2577.61	356.311	0
185	3	-5.23728	-7.39349	-37.475	1320.74	2433.66	-550.69	1604.94	279.757	0	3.74695	-5.09934	-34.845	-659.914	-6960.57	1045.53	2580.24	358.939	0
185	4	-5.23728	-7.2409	-37.475	1320.74	2525.21	-642.243	1607.38	279.757	0	3.89954	-4.79416	-35.1501	-385.255	-6960.57	1045.53	2581.98	350.96	0
185	5	-5.69504	-8.15643	-37.7802	1412.29	2891.42	-596.466	1616.53	277.618	0	4.05213	-4.48898	-34.845	-476.808	-7052.12	1045.53	2577.61	353.684	0
185	6	-5.69504	-8.15643	-38.3905	1229.19	2799.87	-550.69	1612.93	282.982	0	3.89954	-4.48898	-34.2346	-659.914	-7052.12	1045.53	2574.01	359.276	0
185	7	-5.08469	-7.54608	-37.7802	1503.85	2616.76	-230.255	1609.26	275.195	0	3.74695	-4.94675	-35.1501	-385.255	-6869.02	1045.53	2584.58	350.96	0
185	8	-5.23728	-8.00384	-38.0853	1412.29	2433.66	-459.137	1603.9	277.918	0	3.44178	-4.64157	-34.845	-568.361	-6685.91	1091.31	2588.12	356.311	0
185	9	-5.08469	-7.08832	-37.475	1412.29	2708.31	-276.032	1612.27	277.314	0	3.59436	-4.3364	-34.845	-568.361	-6869.02	1045.53	2582.87	356.311	0
186	0	-5.38986	-7.08832	-37.7802	1412.29	2525.21	-459.137	1606.84	277.618	0	3.89954	-5.09934	-35.4553	-385.255	-6869.02	1137.09	2586.26	350.866	0
186	1	-5.08469	-7.2409	-38.0853	1686.95	2433.66	-642.243	1603.9	270.706	0	3.28919	-4.3364	-35.1501	-476.808	-7052.12	953.981	2579.37	353.565	0
186	2	-4.62692	-7.39349	-37.475	1320.74	2433.66	-733.795	1604.94	279.757	0	4.05213	-4.48898	-34.2346	-476.808	-7143.68	1045.53	2571.33	353.928	0
186	3	-5.08469	-7.69867	-37.7802	1412.29	2525.21	-642.243	1606.84	277.618	0	3.89954	-4.18381	-34.845	-476.808	-6869.02	1091.31	2582.87	353.684	0
186	4	-5.84763	-7.2409	-37.475	1870.06	2616.76	-321.808	1609.83	265.099	0	4.05213	-4.94675	-34.5398	-385.255	-7052.12	1045.53	2575.83	351.154	0
186	5	-5.84763	-8.15643	-38.3905	1412.29	2616.76	-276.032	1608.16	278.212	0	4.05213	-4.48898	-34.5398	-476.808	-7052.12	1045.53	2575.83	353.805	0
186	6	-5.69504	-8.00384	-38.0853	1503.85	2525.21	-321.808	1606.3	275.514	0	4.05213	-4.64157	-33.9294	-751.466	-6685.91	1091.31	2582.95	362.148	0
186	7	-4.9321	-7.08832	-37.1698	1320.74	2616.76	-550.69	1610.4	279.467	0	4.3573	-5.09934	-34.2346	-659.914	-7143.68	1274.42	2571.33	359.276	0
186	8	-5.08469	-7.69867	-37.1698	1503.85	2616.76	-550.69	1610.4	274.541	0	4.66248	-4.94675	-34.5398	-751.466	-7052.12	1091.31	2575.83	361.757	0
186	9	-5.54245	-8.00384	-38.0853	1229.19	2616.76	-321.808	1608.71	282.725	0	4.50989	-5.40451	-34.2346	-659.914	-7143.68	908.204	2571.33	359.276	0
187	0	-5.23728	-8.30902	-38.0853	1412.29	2525.21	-367.584	1606.3	277.918	0	4.05213	-4.64157	-34.5398	-385.255	-7052.12	999.757	2575.83	351.154	0
187	1	-6.1528	-7.85126	-37.7802	1320.74	2616.76	-459.137	1609.26	280.041	0	3.74695	-4.18381	-34.845	-385.255	-6960.57	953.981	2580.24	351.056	0
187	2	-5.38986	-7.08832	-37.1698	1503.85	2616.76	-550.69	1610.4	274.541	0	3.44178	-4.94675	-33.9294	-568.361	-6777.47	1137.09	2580.25	356.751	0
187	3	-5.69504	-7.08832	-37.7802	1412.29	2708.31	-92.9262	1611.69	277.618	0	2.98401	-5.25192	-34.5398	-476.808	-6685.91	1182.86	2586.43	353.805	0
187	4	-5.54245	-8.46161	-37.7802	1412.29	2708.31	-413.361	1611.69	277.618	0	3.28919	-5.70969	-35.1501	-385.255	-6960.57	1045.53	2581.98	350.96	0
187	5	-4.77951	-7.2409	-37.1698	1412.29	2433.66	-642.243	1605.47	277.004	0	3.1366	-5.5571	-35.1501	-568.361	-6777.47	999.757	2587.19	356.17	0
187	6	-5.38986	-8.00384	-37.7802	1412.29	2616.76	-596.466	1609.26	277.618	0	3.59436	-5.25192	-35.1501	-568.361	-6869.02	999.757	2584.58	356.17	0
187	7	-5.54245	-7.69867	-37.475	1503.85	2525.21	-367.584	1607.38	274.871	0	4.3573	-5.25192	-33.9294	-476.808	-7235.23	908.204	2566.76	354.053	0
187	8	-5.84763	-7.39349	-37.475	1229.19	2342.1	-184.479	1602.5	282.2	0	4.05213	-4.94675	-34.5398	-476.808	-6869.02	953.981	2581.13	353.805	0
187	9	-5.08469	-7.39349	-38.6957	1412.29	2616.76	-550.69	1607.62	278.503	0	3.59436	-4.48898	-34.5398	-110.597	-7143.68	1182.86	2573.18	343.202	0
188	0	-5.23728	-7.39349	-37.7802	1320.74	2342.1	-550.69	1601.99	280.041	0	3.59436	-5.09934	-34.5398	-385.255	-7052.12	999.757	2575.83	351.154	0
188	1	-5.08469	-8.00384	-37.475	1320.74	2525.21	-459.137	1607.38	279.757	0	3.89954	-4.64157	-34.2346	-385.255	-7052.12	816.651	2574.01	351.253	0
188	2	-5.23728	-7.69867	-37.7802	1412.29	2433.66	-321.808	1604.42	277.618	0	3.74695	-4.48898	-34.845	-293.703	-7143.68	999.757	2574.99	348.429	0
188	3	-5.38986	-6.78314	-38.0853	1412.29	2891.42	-596.466	1615.92	277.918	0	2.67884	-4.79416	-34.2346	-385.255	-7143.68	1228.64	2571.33	351.253	0
188	4	-6.45798	-8.00384	-38.0853	1320.74	2433.66	-413.361	1603.9	280.322	0	3.59436	-4.94675	-33.6243	-202.15	-7052.12	1228.64	2570.27	346.012	0
188	5	-5.84763	-8.15643	-37.7802	1320.74	2708.31	-550.69	1611.69	280.041	0	3.89954	-4.79416	-34.2346	-385.255	-7235.23	1274.42	2568.66	351.253	0
188	6	-5.84763	-7.2409	-37.1698	1503.85	2708.31	-642.243	1612.86	274.541	0	3.59436	-4.64157	-34.2346	-476.808	-7143.68	1320.19	2571.33	353.928	0
188	7	-5.54245	-8.15643	-37.7802	1595.4	2616.76	-688.019	1609.26	272.772	0	3.59436	-4.64157	-34.2346	-751.466	-7143.68	1045.53	2571.33	361.951	0
188	8	-6.61057	-8.00384	-38.0853	1320.74	2616.76	-321.808	1608.71	280.322	0	4.20472	-5.40451	-34.2346	-476.808	-6869.02	1091.31	2579.35	353.928	0
188	9	-5.69504	-7.69867	-38.3905	1503.85	2525.21	-92.9262	1605.78	275.828	0	3.89954	-5.09934	-34.845	-293.703	-7052.12	1320.19	2577.61	348.429	0
189	0	-5.08469	-8.15643	-37.475	1412.29	2433.66	-367.584	1604.94	277.314	0	3.59436	-5.09934	-34.845	-843.019	-6960.57	1320.19	2580.24	364.193	0
189	1	-6.00022	-8.15643	-37.475	1229.19	2525.21	-642.243	1607.38	282.2	0	3.89954	-5.86228	-34.5398	-659.914	-6960.57	1045.53	2578.48	359.106	0
189	2	-4.62692	-7.54608	-37.7802	1412.29	2616.76	-596.466	1609.26	277.618	0	4.05213	-5.5571	-34.2346	-659.914	-7052.12	1137.09	2574.01	359.276	0
189	3	-5.69504	-8.00384	-38.0853	1412.29	2616.76	-596.466	1608.71	277.918	0	4.05213	-5.25192	-35.4553	-659.914	-7052.12	1274.42	2581.1	358.613	0
189	4	-6.76315	-7.85126	-37.7802	1320.74	2616.76	-596.466	1609.26	280.041	0	3.89954	-4.64157	-34.5398	-293.703	-7052.12	1228.64	2575.83	348.503	0
189	5	-5.08469	-7.08832	-37.7802	1320.74	2525.21	-276.032	1606.84	280.041	0	3.28919	-4.64157	-34.2346	-659.914	-7052.12	999.757	2574.01	359.276	0
189	6	-6.00022	-7.39349	-38.3905	1595.4	2799.87	-504.913	1612.93	273.443	0	3.1366	-4.94675	-34.845	-476.808	-6960.57	999.757	2580.24	353.684	0
189	7	-5.69504	-7.39349	-38.0853	1595.4	2433.66	-459.137	1603.9	273.11	0	3.28919	-5.5571	-34.5398	-385.255	-6869.02	1045.53	2581.13	351.154	0
189	8	-5.23728	-7.2409	-37.475	1778.5	2616.76	-413.361	1609.83	267.542	0	3.44178	-5.86228	-34.2346	-202.15	-6960.57	1091.31	2576.68	345.905	0
189	9	-5.08469	-7.54608	-38.0853	1412.29	2616.76	-596.466	1608.71	277.918	0	3.89954	-5.5571	-34.845	-385.255	-7052.12	1045.53	2577.61	351.056	0
190	0	-5.08469	-7.39349	-37.7802	1595.4	2525.21	-642.243	1606.84	272.772	0	4.50989	-5.09934	-34.2346	-202.15	-7052.12	1091.31	2574.01	345.905	0
190	1	-4.9321	-7.54608	-37.7802	1412.29	2433.66	-688.019	1604.42	277.618	0	4.20472	-4.79416	-34.5398	-293.703	-6869.02	1182.86	2581.13	348.503	0
190	2	-5.08469	-7.54608	-38.0853	1412.29	2433.66	-321.808	1603.9	277.918	0	3.89954	-5.25192	-33.9294	-659.914	-6869.02	1320.19	2577.55	359.45	0
190	3	-5.23728	-7.85126	-38.0853	1229.19	2525.21	-367.584	1606.3	282.725	0	4.20472	-5.09934	-34.845	-659.914	-7143.68	1182.86	2574.99	358.939	0
190	4	-6.1528	-8.15643	-37.475	1412.29	2525.21	-367.584	1607.38	277.314	0	3.74695	-4.94675	-34.5398	-659.914	-6869.02	1274.42	2581.13	359.106	0
190	5	-5.84763	-7.2409	-37.1698	1320.74	2525.21	-413.361	1607.94	279.467	0	4.05213	-4.94675	-34.2346	-751.466	-6960.57	1274.42	2576.68	361.951	0
190	6	-5.69504	-8.15643	-37.475	1412.29	2708.31	-413.361	1612.27	277.314	0	4.50989	-4.94675	-34.845	-476.808	-7143.68	1091.31	2574.99	353.684	0
190	7	-5.08469	-7.39349	-38.0853	1412.29	2433.66	-504.913	1603.9	277.918	0	3.89954	-5.09934	-34.5398	-476.808	-6869.02	1045.53	2581.13	353.805	0
190	8	-5.08469	-7.2409	-37.1698	1412.29	2616.76	-596.466	1610.4	277.004	0	3.89954	-5.5571	-35.1501	-476.808	-7052.12	999.757	2579.37	353.565	0
190	9	-5.08469	-8.15643	-37.7802	1412.29	2433.66	-367.584	1604.42	277.618	0	3.89954	-5.5571	-35.1501	-385.255	-6960.57	1228.64	2581.98	350.96	0
191	0	-5.69504	-7.54608	-36.2543	1320.74	2708.31	-459.137	1614.7	278.57	0	3.89954	-5.25192	-34.845	-659.914	-6869.02	1228.64	2582.87	358.939	0
191	1	-5.84763	-8.15643	-38.0853	1412.29	2616.76	-642.243	1608.71	277.918	0	3.89954	-4.94675	-34.5398	-385.255	-7052.12	1182.86	2575.83	351.154	0
191	2	-5.54245	-7.54608	-37.1698	1503.85	2616.76	-276.032	1610.4	274.541	0	3.74695	-4.94675	-35.1501	-568.361	-6960.57	953.981	2581.98	356.17	0
191	3	-5.08469	-8.00384	-38.3905	1229.19	2433.66	-321.808	1603.39	282.982	0	3.74695	-5.09934	-34.845	-385.255	-7143.68	1045.53	2574.99	351.056	0
191	4	-5.69504	-7.69867	-37.7802	1412.29	2708.31	-642.243	1611.69	277.618	0	4.3573	-4.79416	-35.1501	-476.808	-6960.57	1320.19	2581.98	353.565	0
191	5	-5.84763	-8.15643	-37.475	1320.74	2799.87	-642.243	1614.71	279.757	0	3.74695	-5.09934	-34.5398	-568.361	-6869.02	1365.97	2581.13	356.455	0
191	6	-5.38986	-8.00384	-37.1698	1320.74	2525.21	-367.584	1607.94	279.467	0	4.05213	-5.09934	-34.845	-659.914	-7143.68	1320.19	2574.99	358.939	0
191	7	-5.08469	-8.15643	-38.0853	1412.29	2616.76	-367.584	1608.71	277.918	0	4.3573	-4.64157	-34.845	-385.255	-7235.23	1182.86	2572.36	351.056	0
191	8	-5.69504	-7.85126	-38.0853	1412.29	2891.42	-230.255	1615.92	277.918	0	3.44178	-4.3364	-34.5398	-476.808	-7052.12	1091.31	2575.83	353.805	0
191	9	-5.38986	-8.00384	-37.1698	1320.74	2525.21	-367.584	1607.94	279.467	0	3.28919	-4.64157	-34.845	-568.361	-6777.47	1137.09	2585.5	356.311	0
192	0	-5.23728	-8.00384	-37.7802	1412.29	2525.21	-321.808	1606.84	277.618	0	3.44178	-4.3364	-34.845	-568.361	-6869.02	1182.86	2582.87	356.311	0
192	1	-5.23728	-7.69867	-37.7802	1320.74	2525.21	-413.361	1606.84	280.041	0	4.3573	-4.94675	-34.5398	-293.703	-6960.57	1182.86	2578.48	348.503	0
192	2	-6.1528	-7.54608	-37.7802	1595.4	2982.97	-504.913	1618.96	272.772	0	4.20472	-4.64157	-34.5398	-476.808	-7235.23	1137.09	2570.52	353.805	0
192	3	-5.69504	-8.6142	-37.7802	1503.85	2433.66	-596.466	1604.42	275.195	0	4.05213	-4.48898	-34.845	-476.808	-7052.12	1137.09	2577.61	353.684	0
192	4	-5.54245	-8.15643	-37.7802	1046.08	2799.87	-413.361	1614.11	287.311	0	3.59436	-5.09934	-35.1501	-293.703	-7143.68	1228.64	2576.77	348.356	0
192	5	-6.45798	-8.00384	-36.8646	1320.74	2616.76	-367.584	1610.98	279.173	0	4.05213	-4.79416	-35.4553	-476.808	-7143.68	999.757	2578.52	353.448	0
192	6	-6.30539	-7.54608	-37.475	1595.4	2342.1	-367.584	1602.5	272.428	0	3.28919	-5.09934	-35.4553	-293.703	-7052.12	953.981	2581.1	348.284	0
192	7	-6.30539	-7.85126	-37.475	1320.74	2616.76	-367.584	1609.83	279.757	0	3.28919	-5.70969	-35.1501	-476.808	-6960.57	1091.31	2581.98	353.565	0
192	8	-5.38986	-8.15643	-37.1698	1137.64	2525.21	-459.137	1607.94	284.394	0	4.3573	-5.40451	-35.1501	-476.808	-7143.68	1228.64	2576.77	353.565	0
192	9	-5.69504	-8.15643	-37.1698	1412.29	2891.42	-596.466	1617.79	277.004	0	4.3573	-4.64157	-34.5398	-385.255	-7143.68	1274.42	2573.18	351.154	0
193	0	-5.69504	-7.69867	-37.1698	1412.29	2525.21	-642.243	1607.94	277.004	0	3.44178	-4.94675	-34.5398	-568.361	-7143.68	1091.31	2573.18	356.455	0
193	1	-5.54245	-7.85126	-37.475	1778.5	2616.76	-504.913	1609.83	267.542	0	3.44178	-4.79416	-34.2346	-385.255	-6960.57	1091.31	2576.68	351.253	0
193	2	-5.38986	-8.15643	-37.7802	1503.85	2616.76	-642.243	1609.26	275.195	0	3.74695	-5.40451	-35.1501	-843.019	-6960.57	862.428	2581.98	363.983	0
193	3	-5.84763	-7.85126	-36.8646	1412.29	2525.21	-596.466	1608.5	276.69	0	3.74695	-5.25192	-34.845	-476.808	-7052.12	1091.31	2577.61	353.684	0
193	4	-5.54245	-8.00384	-37.7802	1595.4	2708.31	-596.466	1611.69	272.772	0	3.74695	-5.09934	-35.1501	-568.361	-6869.02	1182.86	2584.58	356.17	0
193	5	-5.23728	-8.30902	-38.0853	1503.85	2525.21	-459.137	1606.3	275.514	0	3.59436	-5.5571	-35.4553	-476.808	-6869.02	1091.31	2586.26	353.448	0
193	6	-5.84763	-8.15643	-37.7802	1412.29	2708.31	-321.808	1611.69	277.618	0	2.98401	-5.40451	-34.845	-476.808	-7052.12	1182.86	2577.61	353.684	0
193	7	-5.23728	-7.85126	-38.0853	1503.85	2342.1	-367.584	1601.5	275.514	0	3.1366	-5.86228	-34.845	-476.808	-6960.57	1182.86	2580.24	353.684	0
193	8	-6.00022	-7.85126	-37.7802	1503.85	2616.76	-321.808	1609.26	275.195	0	4.05213	-5.70969	-34.845	-476.808	-7143.68	1182.86	2574.99	353.684	0
193	9	-5.69504	-7.85126	-37.1698	1320.74	2616.76	-276.032	1610.4	279.467	0	4.20472	-5.5571	-33.9294	-293.703	-6869.02	953.981	2577.55	348.656	0
194	0	-6.1528	-8.00384	-37.7802	1320.74	2708.31	-550.69	1611.69	280.041	0	4.05213	-5.5571	-34.845	-385.255	-7052.12	862.428	2577.61	351.056	0
194	1	-6.00022	-8.00384	-37.475	1320.74	2799.87	-413.361	1614.71	279.757	0	3.74695	-5.70969	-34.845	-385.255	-6960.57	1137.09	2580.24	351.056	0
194	2	-5.69504	-7.85126	-37.1698	1503.85	2799.87	-138.703	1615.33	274.541	0	3.44178	-5.5571	-35.7605	-385.255	-7235.23	1045.53	2577.68	350.773	0
194	3	-6.45798	-8.15643	-37.475	1503.85	2342.1	-367.584	1602.5	274.871	0	4.05213	-4.94675	-34.5398	-385.255	-7235.23	1228.64	2570.52	351.154	0
194	4	-6.1528	-8.00384	-38.0853	1686.95	2616.76	-367.584	1608.71	270.706	0	4.05213	-4.94675	-34.5398	-293.703	-7052.12	1137.09	2575.83	348.503	0
194	5	-5.08469	-8.15643	-37.7802	1412.29	2525.21	-413.361	1606.84	277.618	0	3.89954	-4.79416	-34.845	-476.808	-7052.12	999.757	2577.61	353.684	0
194	6	-5.84763	-8.00384	-37.475	1595.4	2525.21	-550.69	1607.38	272.428	0	3.74695	-5.40451	-34.845	-568.361	-7052.12	999.757	2577.61	356.311	0
194	7	-5.08469	-7.85126	-37.475	1412.29	2616.76	-413.361	1609.83	277.314	0	3.89954	-5.5571	-34.845	-385.255	-7143.68	953.981	2574.99	351.056	0
194	8	-5.23728	-8.15643	-36.5594	1229.19	2525.21	-413.361	1609.07	281.378	0	3.44178	-5.25192	-34.5398	-476.808	-7235.23	1091.31	2570.52	353.805	0
194	9	-5.84763	-8.15643	-38.0853	1595.4	2708.31	-321.808	1611.11	273.11	0	2.98401	-5.70969	-34.5398	-476.808	-7052.12	1137.09	2575.83	353.805	0
195	0	-5.84763	-8.00384	-37.1698	1503.85	2799.87	-230.255	1615.33	274.541	0	3.59436	-5.40451	-34.845	-385.255	-7143.68	1091.31	2574.99	351.056	0
195	1	-5.84763	-8.15643	-37.1698	1686.95	2708.31	-367.584	1612.86	269.615	0	3.44178	-5.25192	-34.2346	-476.808	-6960.57	1091.31	2576.68	353.928	0
195	2	-6.00022	-7.85126	-36.5594	1595.4	2525.21	-642.243	1609.07	271.362	0	4.05213	-5.25192	-34.5398	-385.255	-6960.57	1228.64	2578.48	351.154	0
195	3	-5.08469	-8.15643	-37.7802	1412.29	2525.21	-413.361	1606.84	277.618	0	4.05213	-4.79416	-33.9294	-568.361	-6960.57	1228.64	2574.85	356.751	0
195	4	-5.23728	-8.15643	-36.5594	1412.29	2525.21	-459.137	1609.07	276.37	0	3.44178	-4.94675	-34.2346	-568.361	-7143.68	1045.53	2571.33	356.602	0
195	5	-5.08469	-8.30902	-37.475	1503.85	2433.66	-504.913	1604.94	274.871	0	3.59436	-4.94675	-34.845	-385.255	-6869.02	1182.86	2582.87	351.056	0
195	6	-5.38986	-8.46161	-36.2543	1229.19	2525.21	-550.69	1609.65	281.095	0	3.28919	-5.70969	-34.2346	-385.255	-6869.02	1045.53	2579.35	351.253	0
195	7	-5.08469	-8.15643	-37.1698	1320.74	2616.76	-413.361	1610.4	279.467	0	3.44178	-5.09934	-34.845	-385.255	-6960.57	953.981	2580.24	351.056	0
195	8	-6.76315	-8.15643	-36.8646	1503.85	2616.76	-367.584	1610.98	274.206	0	3.44178	-4.79416	-34.2346	-751.466	-7052.12	1091.31	2574.01	361.951	0
195	9	-5.23728	-7.54608	-37.475	1503.85	2159	-321.808	1597.61	274.871	0	3.59436	-5.09934	-35.1501	-659.914	-7052.12	1228.64	2579.37	358.774	0
196	0	-5.38986	-8.00384	-37.7802	1412.29	2525.21	-413.361	1606.84	277.618	0	4.20472	-4.64157	-34.845	-202.15	-6960.57	1228.64	2580.24	345.801	0
196	1	-5.08469	-7.85126	-37.475	1412.29	2525.21	-413.361	1607.38	277.314	0	4.3573	-5.09934	-34.845	-293.703	-7143.68	1274.42	2574.99	348.429	0
196	2	-5.08469	-8.15643	-37.475	1320.74	2433.66	-504.913	1604.94	279.757	0	4.3573	-5.70969	-35.4553	-385.255	-6960.57	1091.31	2583.68	350.866	0
196	3	-5.08469	-7.39349	-37.475	1320.74	2433.66	-230.255	1604.94	279.757	0	3.44178	-5.70969	-35.4553	-476.808	-7052.12	953.981	2581.1	353.448	0
196	4	-5.08469	-7.54608	-36.5594	1503.85	2799.87	-642.243	1616.58	273.866	0	3.74695	-5.25192	-34.845	-751.466	-7143.68	1137.09	2574.99	361.566	0
196	5	-4.9321	-7.85126	-37.475	1412.29	2708.31	-459.137	1612.27	277.314	0	4.20472	-5.5571	-34.5398	-385.255	-7143.68	1045.53	2573.18	351.154	0
196	6	-5.08469	-8.00384	-37.475	1503.85	2525.21	-367.584	1607.38	274.871	0	3.28919	-5.5571	-34.5398	-476.808	-7052.12	1091.31	2575.83	353.805	0
196	7	-4.9321	-8.00384	-37.475	1229.19	2525.21	-367.584	1607.38	282.2	0	4.20472	-5.5571	-33.9294	-293.703	-7235.23	999.757	2566.76	348.656	0
196	8	-5.54245	-8.00384	-37.475	1961.61	2708.31	-596.466	1612.27	262.655	0	3.89954	-5.5571	-34.5398	-385.255	-6869.02	1137.09	2581.13	351.154	0
196	9	-4.9321	-7.69867	-37.1698	1503.85	2525.21	-321.808	1607.94	274.541	0	3.1366	-5.25192	-33.6243	-385.255	-6869.02	1182.86	2575.71	351.458	0
197	0	-5.23728	-7.85126	-36.8646	1320.74	2525.21	-459.137	1608.5	279.173	0	2.98401	-5.70969	-34.2346	-202.15	-6869.02	1091.31	2579.35	345.905	0
197	1	-5.84763	-8.30902	-37.1698	1320.74	2616.76	-596.466	1610.4	279.467	0	3.44178	-5.70969	-34.2346	-476.808	-6960.57	1045.53	2576.68	353.928	0
197	2	-5.84763	-7.54608	-38.3905	1412.29	2525.21	-733.795	1605.78	278.212	0	3.59436	-5.25192	-34.845	-385.255	-6960.57	1091.31	2580.24	351.056	0
197	3	-5.23728	-7.54608	-37.475	1229.19	2525.21	-642.243	1607.38	282.2	0	3.28919	-5.25192	-34.5398	-568.361	-6960.57	1137.09	2578.48	356.455	0
197	4	-5.08469	-8.15643	-36.8646	1503.85	2525.21	-413.361	1608.5	274.206	0	3.28919	-5.70969	-34.2346	-385.255	-7052.12	999.757	2574.01	351.253	0
197	5	-5.23728	-7.54608	-37.1698	1503.85	2342.1	-276.032	1603.01	274.541	0	3.89954	-5.40451	-34.845	-385.255	-7235.23	1182.86	2572.36	351.056	0
197	6	-5.23728	-7.54608	-36.5594	1320.74	2433.66	-504.913	1606.57	278.874	0	4.20472	-5.70969	-35.1501	-385.255	-7052.12	1228.64	2579.37	350.96	0
197	7	-5.23728	-8.00384	-37.475	1412.29	2525.21	-413.361	1607.38	277.314	0	3.74695	-5.86228	-34.845	-751.466	-6869.02	999.757	2582.87	361.566	0
197	8	-5.38986	-8.15643	-37.1698	1595.4	2525.21	-413.361	1607.94	272.078	0	3.89954	-5.5571	-34.5398	-751.466	-6960.57	999.757	2578.48	361.757	0
197	9	-5.08469	-7.69867	-36.5594	1320.74	1975.89	-688.019	1594.05	278.874	0	3.89954	-5.40451	-34.2346	-293.703	-7143.68	1045.53	2571.33	348.579	0
198	0	-4.77951	-7.54608	-36.8646	1320.74	2708.31	-688.019	1613.47	279.173	0	3.89954	-4.79416	-34.5398	-385.255	-6869.02	1091.31	2581.13	351.154	0
198	1	-5.08469	-8.00384	-36.8646	1503.85	2433.66	-321.808	1606.02	274.206	0	3.74695	-4.79416	-34.5398	-476.808	-6960.57	1045.53	2578.48	353.805	0
198	2	-6.1528	-8.15643	-36.8646	1320.74	2433.66	-276.032	1606.02	279.173	0	3.89954	-5.5571	-34.5398	-476.808	-6960.57	953.981	2578.48	353.805	0
198	3	-5.23728	-8.00384	-36.8646	1046.08	2525.21	-413.361	1608.5	286.624	0	3.89954	-5.5571	-34.2346	-385.255	-6869.02	999.757	2579.35	351.253	0
198	4	-6.1528	-8.00384	-37.7802	1412.29	2433.66	-504.913	1604.42	277.618	0	3.59436	-5.40451	-33.9294	-476.808	-7235.23	1045.53	2566.76	354.053	0
198	5	-5.84763	-8.15643	-37.7802	1412.29	2525.21	-504.913	1606.84	277.618	0	3.74695	-5.09934	-34.5398	-476.808	-7143.68	1182.86	2573.18	353.805	0
198	6	-5.84763	-7.69867	-37.7802	1412.29	2616.76	-642.243	1609.26	277.618	0	3.1366	-5.25192	-34.5398	-568.361	-7052.12	1182.86	2575.83	356.455	0
198	7	-5.23728	-7.85126	-37.475	1595.4	2525.21	-321.808	1607.38	272.428	0	3.44178	-5.86228	-34.845	-385.255	-6960.57	1091.31	2580.24	351.056	0
198	8	-5.08469	-8.15643	-36.8646	1229.19	2708.31	-459.137	1613.47	281.657	0	3.74695	-5.86228	-34.5398	-568.361	-6960.57	999.757	2578.48	356.455	0
198	9	-5.84763	-7.85126	-37.7802	1595.4	2616.76	-321.808	1609.26	272.772	0	4.20472	-5.86228	-34.5398	-659.914	-7143.68	1091.31	2573.18	359.106	0
199	0	-5.69504	-8.00384	-37.475	1686.95	2799.87	-276.032	1614.71	269.985	0	4.50989	-5.25192	-34.2346	-659.914	-7052.12	1091.31	2574.01	359.276	0
199	1	-5.08469	-8.00384	-37.1698	1320.74	2433.66	-596.466	1605.47	279.467	0	3.74695	-4.79416	-34.5398	-385.255	-7052.12	1182.86	2575.83	351.154	0
199	2	-5.69504	-8.00384	-36.8646	1229.19	2342.1	-642.243	1603.53	281.657	0	4.05213	-4.94675	-33.6243	-385.255	-7143.68	1320.19	2567.54	351.458	0
199	3	-5.23728	-8.00384	-37.475	1320.74	2433.66	-459.137	1604.94	279.757	0	4.05213	-4.64157	-34.5398	-385.255	-7143.68	1228.64	2573.18	351.154	0
199	4	-5.23728	-8.30902	-37.7802	1320.74	2616.76	-367.584	1609.26	280.041	0	4.05213	-4.94675	-34.2346	-476.808	-6869.02	1274.42	2579.35	353.928	0
[truncated: 9,375 more rows]
