# Supplementary material for: Can lower-limb exoskeletons support sit-to-stand motions in frail elderly without crutches? A study combining optimal control and motion capture
Source: Front Neurorobot. 2024 Apr 4;18:1348029. doi: 10.3389/fnbot.2024.1348029 (PMC11024314; doi:10.3389/fnbot.2024.1348029)
Supplement: Supplementary file 3 [file Data_Sheet_2.CSV]

Model Outputs
100
		a_twin_subject2:ANKLES_SAGITTAL_ANGLE			a_twin_subject2:BIOMOD_FLOATING_BASE_ORIGIN			a_twin_subject2:BIOMOD_FLOATING_BASE_SAGITTAL_ANGLE			a_twin_subject2:GROUND_ANKLE_ANGULAR_OFFSET			a_twin_subject2:HIP_SAGITTAL_ANGLE			a_twin_subject2:KNEES_SAGITTAL_ANGLE			a_twin_subject2:L_ELBOW_SAGITTAL_ANGLE			a_twin_subject2:L_SHOULDER_FRONTAL_ANGLE			a_twin_subject2:L_SHOULDER_SAGITTAL_ANGLE			a_twin_subject2:R_ELBOW_SAGITTAL_ANGLE			a_twin_subject2:R_SHOULDER_FRONTAL_ANGLE			a_twin_subject2:R_SHOULDER_SAGITTAL_ANGLE			a_twin_subject2:XIPHOID_SAGITTAL_ANGLE			a_twin_subject2:ANKLES_SAGITTAL_ANGLE			a_twin_subject2:BIOMOD_FLOATING_BASE_ORIGIN			a_twin_subject2:BIOMOD_FLOATING_BASE_SAGITTAL_ANGLE
Frame	Sub Frame	X	Y	Z	X	Y	Z	X	Y	Z	X	Y	Z	X	Y	Z	X	Y	Z	X	Y	Z	X	Y	Z	X	Y	Z	X	Y	Z	X	Y	Z	X	Y	Z	X	Y	Z	X'	Y'	Z'	X'	Y'	Z'	X'	Y'	Z'
		deg	deg	deg	mm	mm	mm	deg	deg	deg	deg	deg	deg	deg	deg	deg	deg	deg	deg	deg	deg	deg	deg	deg	deg	deg	deg	deg	deg	deg	deg	deg	deg	deg	deg	deg	deg	deg	deg	deg	deg/s	deg/s	deg/s	mm/s	mm/s	mm/s	deg/s	deg/s	deg/s
0	0	0	0	99.1677	2102.42	468.479	662.01	0	0	8.71298	0	0	5.73736	0	0	92.7534	0	0	-99.0625	0	0	91.7496	0	0	50.9915	0	0	89.0559	0	0	95.6501	0	0	33.3349	0	0	83.6845	0	0	-2.74957	0	0	1.114	1.23978	1.16825	9.90033	0	0	0.00554953
1	0	0	0	99.1575	2102.43	468.473	661.994	0	0	8.71183	0	0	5.74706	0	0	92.7535	0	0	-99.0638	0	0	91.7567	0	0	50.978	0	0	89.0689	0	0	95.6583	0	0	33.3426	0	0	83.6912	0	0	-2.74913	0	0	-1.02453	1.00136	-0.602007	-1.58548	0	0	-0.115516
2	0	0	0	99.1538	2102.42	468.486	661.985	0	0	8.71702	0	0	5.74978	0	0	92.7585	0	0	-99.0621	0	0	91.767	0	0	50.9633	0	0	89.0865	0	0	95.6504	0	0	33.3429	0	0	83.6541	0	0	-2.74993	0	0	-0.36883	-1.16825	1.31726	-0.876188	0	0	0.519777
3	0	0	0	99.1664	2102.45	468.49	662.225	0	0	8.70947	0	0	5.73758	0	0	92.7509	0	0	-99.0631	0	0	91.7811	0	0	50.9883	0	0	89.2819	0	0	95.6439	0	0	33.3566	0	0	83.861	0	0	-2.75373	0	0	1.267	3.26633	0.348687	23.9968	0	0	-0.755419
4	0	0	0	99.2178	2102.45	468.46	661.887	0	0	8.71857	0	0	5.68528	0	0	92.7619	0	0	-99.0638	0	0	91.7773	0	0	50.9519	0	0	88.9848	0	0	95.6368	0	0	33.324	0	0	83.5573	0	0	-2.75604	0	0	5.13494	-0.405312	-3.03984	-33.8793	0	0	0.910123
5	0	0	0	99.1756	2102.47	468.481	662.258	0	0	8.71239	0	0	5.72607	0	0	92.7551	0	0	-99.0618	0	0	91.7833	0	0	50.9864	0	0	89.2731	0	0	95.6504	0	0	33.3452	0	0	83.913	0	0	-2.73354	0	0	-4.22106	2.0504	2.17259	37.1337	0	0	-0.618218
6	0	0	0	99.2084	2102.45	468.461	662	0	0	8.72117	0	0	5.69274	0	0	92.7644	0	0	-99.0618	0	0	91.7454	0	0	50.9545	0	0	89.0549	0	0	95.6303	0	0	33.3309	0	0	83.6775	0	0	-2.75119	0	0	3.28532	-1.74046	-1.98483	-25.8327	0	0	0.878277
7	0	0	0	99.1825	2102.47	468.478	662.222	0	0	8.71593	0	0	5.72027	0	0	92.7577	0	0	-99.0623	0	0	91.75	0	0	50.9697	0	0	89.2277	0	0	95.6477	0	0	33.3461	0	0	83.9079	0	0	-2.74272	0	0	-2.59137	2.21729	1.63019	22.2445	0	0	-0.524217
8	0	0	0	99.1737	2102.46	468.468	661.983	0	0	8.72293	0	0	5.72634	0	0	92.7667	0	0	-99.0612	0	0	91.7448	0	0	50.953	0	0	89.0414	0	0	95.6363	0	0	33.3293	0	0	83.6998	0	0	-2.75862	0	0	-0.879728	-1.26362	-0.929832	-23.9074	0	0	0.700351
9	0	0	0	99.2133	2102.49	468.499	662.215	0	0	8.71069	0	0	5.69001	0	0	92.7529	0	0	-99.0634	0	0	91.7877	0	0	50.962	0	0	89.2754	0	0	95.6416	0	0	33.3525	0	0	83.8887	0	0	-2.7554	0	0	3.95536	2.71797	3.0458	23.1743	0	0	-1.22457
10	0	0	0	99.1895	2102.48	468.474	662.001	0	0	8.71693	0	0	5.71252	0	0	92.7597	0	0	-99.0622	0	0	91.7762	0	0	50.9345	0	0	89.1069	0	0	95.6256	0	0	33.3368	0	0	83.6905	0	0	-2.76605	0	0	-2.38237	-1.16825	-2.47955	-21.3444	0	0	0.624621
11	0	0	0	99.213	2102.47	468.484	662.127	0	0	8.71378	0	0	5.68957	0	0	92.7563	0	0	-99.0626	0	0	91.7912	0	0	50.95	0	0	89.2115	0	0	95.5986	0	0	33.3463	0	0	83.7918	0	0	-2.76419	0	0	2.35232	-1.16825	0.974536	12.5945	0	0	-0.315811
12	0	0	0	99.1844	2102.46	468.477	661.996	0	0	8.71684	0	0	5.71878	0	0	92.7589	0	0	-99.0625	0	0	91.7855	0	0	50.9448	0	0	89.0725	0	0	95.5841	0	0	33.3272	0	0	83.7402	0	0	-2.76685	0	0	-2.85707	-1.09673	-0.652671	-13.1428	0	0	0.305992
13	0	0	0	99.1754	2102.39	468.484	661.98	0	0	8.71959	0	0	5.72749	0	0	92.7621	0	0	-99.0612	0	0	91.7932	0	0	50.948	0	0	89.0856	0	0	95.6101	0	0	33.3305	0	0	83.7763	0	0	-2.76625	0	0	-0.903634	-6.53267	0.691414	-1.54972	0	0	0.275342
14	0	0	0	99.1854	2102.47	468.438	661.693	0	0	8.72292	0	0	5.71841	0	0	92.7632	0	0	-99.0634	0	0	91.7968	0	0	50.942	0	0	88.9933	0	0	95.6151	0	0	33.3247	0	0	83.6947	0	0	-2.76049	0	0	1.00062	7.9155	-4.65214	-28.6877	0	0	0.332972
15	0	0	0	99.2102	2102.47	468.425	661.765	0	0	8.7167	0	0	5.69524	0	0	92.7562	0	0	-99.0642	0	0	91.8035	0	0	50.9679	0	0	89.0776	0	0	95.6249	0	0	33.3268	0	0	83.7853	0	0	-2.73315	0	0	2.48004	-0.38147	-1.24872	7.18236	0	0	-0.621633
16	0	0	0	99.2098	2102.47	468.414	661.777	0	0	8.70881	0	0	5.69488	0	0	92.7489	0	0	-99.0642	0	0	91.8125	0	0	50.9773	0	0	89.076	0	0	95.6278	0	0	33.333	0	0	83.8205	0	0	-2.6985	0	0	-0.0382491	0.0238419	-1.15931	1.14441	0	0	-0.789741
17	0	0	0	99.1856	2102.48	468.414	661.778	0	0	8.71246	0	0	5.71892	0	0	92.7504	0	0	-99.0628	0	0	91.8184	0	0	50.9819	0	0	89.0996	0	0	95.6373	0	0	33.3542	0	0	83.8151	0	0	-2.68092	0	0	-2.41994	1.04904	0.0685453	0.154972	0	0	0.365159
18	0	0	0	99.1865	2102.45	468.398	661.838	0	0	8.70408	0	0	5.71756	0	0	92.7425	0	0	-99.0625	0	0	91.8284	0	0	51.0105	0	0	89.1231	0	0	95.6521	0	0	33.3573	0	0	83.8757	0	0	-2.65093	0	0	0.0901585	-2.6226	-1.57952	5.96642	0	0	-0.837467
19	0	0	0	99.2108	2102.76	468.553	662.254	0	0	8.74613	0	0	5.69248	0	0	92.7715	0	0	-99.0621	0	0	91.8385	0	0	51.0593	0	0	89.2858	0	0	95.6805	0	0	33.3751	0	0	84.0786	0	0	-2.67611	0	0	2.43496	31.2805	15.4704	41.6398	0	0	4.20466
20	0	0	0	99.213	2102.76	468.532	662.148	0	0	8.74516	0	0	5.69015	0	0	92.772	0	0	-99.0629	0	0	91.8295	0	0	51.0796	0	0	89.1591	0	0	95.687	0	0	33.3659	0	0	84.0386	0	0	-2.64763	0	0	0.215834	-0.286102	-2.11	-10.5917	0	0	-0.0970741
21	0	0	0	99.2115	2102.68	468.611	661.263	0	0	8.83598	0	0	5.69227	0	0	92.8542	0	0	-99.0615	0	0	91.8452	0	0	51.0849	0	0	89.104	0	0	95.6924	0	0	33.3746	0	0	83.9458	0	0	-2.70412	0	0	-0.152996	-7.86781	7.89762	-88.5725	0	0	9.0821
22	0	0	0	99.1811	2102.51	468.376	661.552	0	0	8.70756	0	0	5.72301	0	0	92.7435	0	0	-99.0622	0	0	91.8482	0	0	51.0915	0	0	88.911	0	0	95.6869	0	0	33.3656	0	0	83.7395	0	0	-2.55445	0	0	-3.03602	-17.3569	-23.4932	28.9559	0	0	-12.8423
23	0	0	0	99.2126	2102.44	468.346	661.576	0	0	8.6896	0	0	5.69247	0	0	92.7282	0	0	-99.0636	0	0	91.9503	0	0	51.0945	0	0	89.1509	0	0	95.6824	0	0	33.3759	0	0	83.3721	0	0	-2.51422	0	0	3.1535	-6.98566	-2.97129	2.3663	0	0	-1.79566
24	0	0	0	99.174	2102.26	468.353	661.333	0	0	8.70444	0	0	5.73166	0	0	92.7479	0	0	-99.0642	0	0	91.9487	0	0	51.1087	0	0	89.0055	0	0	95.6541	0	0	33.3415	0	0	83.1161	0	0	-2.51227	0	0	-3.86794	-17.5714	0.667572	-24.2591	0	0	1.48454
25	0	0	0	99.2793	2102.21	468.345	661.31	0	0	8.70354	0	0	5.62674	0	0	92.7458	0	0	-99.0634	0	0	91.9434	0	0	51.1052	0	0	89.0688	0	0	95.6875	0	0	33.3925	0	0	83.2418	0	0	-2.49708	0	0	10.5349	-5.45979	-0.852346	-2.32458	0	0	-0.0909269
26	0	0	0	99.1953	2102.5	468.244	660.739	0	0	8.69423	0	0	5.71237	0	0	92.7311	0	0	-99.0637	0	0	91.9135	0	0	51.0886	0	0	88.6888	0	0	95.6809	0	0	33.3809	0	0	82.9283	0	0	-2.47574	0	0	-8.39908	29.4209	-10.0911	-57.0536	0	0	-0.930101
27	0	0	0	99.2313	2102.46	468.249	660.921	0	0	8.68248	0	0	5.67495	0	0	92.7212	0	0	-99.0628	0	0	91.9114	0	0	51.1183	0	0	88.8493	0	0	95.7051	0	0	33.4117	0	0	83.1625	0	0	-2.44377	0	0	3.59678	-4.24385	0.521541	18.1556	0	0	-1.1753
28	0	0	0	99.2328	2102.69	468.162	661.277	0	0	8.62889	0	0	5.67474	0	0	92.6615	0	0	-99.0642	0	0	91.9286	0	0	51.1548	0	0	89.0281	0	0	95.7333	0	0	33.4456	0	0	83.4073	0	0	-2.38327	0	0	0.152996	22.8643	-8.69632	35.5661	0	0	-5.35965
29	0	0	0	99.2277	2102.13	468.232	661.387	0	0	8.64538	0	0	5.67832	0	0	92.6913	0	0	-99.0615	0	0	91.9067	0	0	51.1651	0	0	89.0539	0	0	95.7414	0	0	33.4624	0	0	83.4712	0	0	-2.35191	0	0	-0.514313	-55.7899	7.05421	11.0567	0	0	1.64941
30	0	0	0	99.1978	2102.06	468.259	661.786	0	0	8.62657	0	0	5.70988	0	0	92.6766	0	0	-99.0658	0	0	91.9218	0	0	51.2021	0	0	89.4288	0	0	95.7794	0	0	33.5197	0	0	83.8774	0	0	-2.30909	0	0	-2.98684	-7.36713	2.65837	39.8993	0	0	-1.88052
31	0	0	0	99.1933	2102.01	468.201	661.468	0	0	8.62291	0	0	5.71426	0	0	92.6733	0	0	-99.0651	0	0	91.9188	0	0	51.1728	0	0	89.1524	0	0	95.7626	0	0	33.5113	0	0	83.5682	0	0	-2.28111	0	0	-0.450109	-4.24385	-5.81443	-31.8646	0	0	-0.366781
32	0	0	0	99.3091	2102.01	468.173	661.356	0	0	8.61645	0	0	5.59585	0	0	92.6645	0	0	-99.0602	0	0	91.8992	0	0	51.1564	0	0	89.0532	0	0	95.7768	0	0	33.5113	0	0	83.4863	0	0	-2.26232	0	0	11.5785	-0.452995	-2.8044	-11.1401	0	0	-0.645282
33	0	0	0	99.2292	2101.97	468.156	661.337	0	0	8.6161	0	0	5.67444	0	0	92.6681	0	0	-99.0618	0	0	91.9182	0	0	51.1511	0	0	89.048	0	0	95.7833	0	0	33.5264	0	0	83.462	0	0	-2.23663	0	0	-7.98927	-3.91006	-1.70469	-1.90735	0	0	-0.0349193
34	0	0	0	99.2335	2101.97	468.144	661.381	0	0	8.60988	0	0	5.67015	0	0	92.6625	0	0	-99.0621	0	0	91.9021	0	0	51.1438	0	0	89.1055	0	0	95.8088	0	0	33.5504	0	0	83.5549	0	0	-2.20398	0	0	0.433717	-0.476837	-1.19805	4.42863	0	0	-0.62223
35	0	0	0	99.2009	2101.93	468.124	661.408	0	0	8.60262	0	0	5.70171	0	0	92.6557	0	0	-99.0614	0	0	91.8888	0	0	51.1196	0	0	89.1926	0	0	95.8231	0	0	33.5871	0	0	83.5615	0	0	-2.19329	0	0	-3.26346	-3.33786	-1.94013	2.70009	0	0	-0.725708
36	0	0	0	99.2074	2101.91	468.133	661.567	0	0	8.59611	0	0	5.69573	0	0	92.6484	0	0	-99.0606	0	0	91.9132	0	0	51.1641	0	0	89.2999	0	0	95.8449	0	0	33.5748	0	0	83.711	0	0	-2.16526	0	0	0.654332	-2.64645	0.846386	15.8429	0	0	-0.651685
37	0	0	0	99.1938	2101.88	468.107	661.548	0	0	8.59471	0	0	5.70977	0	0	92.6484	0	0	-99.062	0	0	91.9082	0	0	51.149	0	0	89.2913	0	0	95.8536	0	0	33.5995	0	0	83.7142	0	0	-2.1405	0	0	-1.36262	-2.31266	-2.5481	-1.92523	0	0	-0.139677
38	0	0	0	99.1853	2101.85	468.075	661.265	0	0	8.59615	0	0	5.71725	0	0	92.6512	0	0	-99.0619	0	0	91.8915	0	0	51.1254	0	0	89.0444	0	0	95.8575	0	0	33.5828	0	0	83.4797	0	0	-2.13351	0	0	-0.855823	-3.19481	-3.27229	-28.2526	0	0	0.143775
39	0	0	0	99.1881	2101.83	468.094	661.339	0	0	8.60064	0	0	5.71298	0	0	92.6548	0	0	-99.0592	0	0	91.9121	0	0	51.1353	0	0	89.1451	0	0	95.8605	0	0	33.5989	0	0	83.4819	0	0	-2.1169	0	0	0.286868	-1.57356	1.95503	7.40886	0	0	0.449512
40	0	0	0	99.1878	2101.82	468.101	661.328	0	0	8.60577	0	0	5.71376	0	0	92.6591	0	0	-99.0586	0	0	91.9117	0	0	51.1603	0	0	89.1079	0	0	95.8694	0	0	33.5922	0	0	83.4612	0	0	-2.10955	0	0	-0.0314189	-1.71661	0.676513	-1.06096	0	0	0.512862
41	0	0	0	99.1775	2101.84	468.114	661.272	0	0	8.61442	0	0	5.72531	0	0	92.666	0	0	-99.0588	0	0	91.907	0	0	51.1582	0	0	89.0422	0	0	95.8822	0	0	33.6082	0	0	83.431	0	0	-2.09881	0	0	-1.03409	2.69413	1.24872	-5.66244	0	0	0.86436
42	0	0	0	99.1803	2101.87	468.135	661.294	0	0	8.62098	0	0	5.72248	0	0	92.6725	0	0	-99.0594	0	0	91.8965	0	0	51.1886	0	0	89.0416	0	0	95.8906	0	0	33.6032	0	0	83.4862	0	0	-2.10151	0	0	0.282087	2.7895	2.18153	2.20537	0	0	0.656552
43	0	0	0	99.2186	2101.94	468.165	661.284	0	0	8.62867	0	0	5.68525	0	0	92.6807	0	0	-99.0618	0	0	91.8803	0	0	51.2127	0	0	88.9965	0	0	95.8975	0	0	33.6076	0	0	83.5414	0	0	-2.10778	0	0	3.82764	6.36578	3.01003	-1.01328	0	0	0.769079
44	0	0	0	99.1892	2101.99	468.204	661.324	0	0	8.64542	0	0	5.7178	0	0	92.6971	0	0	-99.0656	0	0	91.8732	0	0	51.2327	0	0	89.021	0	0	95.9132	0	0	33.6211	0	0	83.5977	0	0	-2.10904	0	0	-2.93971	5.4121	3.82662	4.04716	0	0	1.67425
45	0	0	0	99.2174	2102.09	468.245	661.328	0	0	8.66823	0	0	5.68653	0	0	92.718	0	0	-99.0626	0	0	91.8741	0	0	51.263	0	0	88.9905	0	0	95.9127	0	0	33.6182	0	0	83.5706	0	0	-2.13002	0	0	2.82223	10.0374	4.16934	0.351667	0	0	2.28171
46	0	0	0	99.1876	2102.22	468.323	661.383	0	0	8.69107	0	0	5.71654	0	0	92.739	0	0	-99.0643	0	0	91.8605	0	0	51.2857	0	0	89.0003	0	0	95.9214	0	0	33.6391	0	0	83.569	0	0	-2.14723	0	0	-2.97728	12.8508	7.75754	5.49555	0	0	2.28419
47	0	0	0	99.1848	2102.31	468.37	661.373	0	0	8.71649	0	0	5.71707	0	0	92.7612	0	0	-99.0608	0	0	91.8565	0	0	51.3018	0	0	88.9789	0	0	95.9321	0	0	33.6498	0	0	83.5279	0	0	-2.17673	0	0	-0.284136	8.89301	4.72069	-1.00136	0	0	2.54134
48	0	0	0	99.1789	2102.37	468.451	661.557	0	0	8.7431	0	0	5.72335	0	0	92.7824	0	0	-99.0593	0	0	91.8561	0	0	51.3171	0	0	88.9854	0	0	95.9476	0	0	33.6776	0	0	83.5526	0	0	-2.20524	0	0	-0.58603	6.62804	8.10027	18.4417	0	0	2.66147
49	0	0	0	99.1852	2102.4	468.487	661.581	0	0	8.75391	0	0	5.71861	0	0	92.7911	0	0	-99.0596	0	0	91.869	0	0	51.3412	0	0	89.0045	0	0	95.9564	0	0	33.6841	0	0	83.5297	0	0	-2.21715	0	0	0.626328	2.59876	3.54946	2.41399	0	0	1.08045
50	0	0	0	99.1874	2102.38	468.542	661.821	0	0	8.75647	0	0	5.71595	0	0	92.7946	0	0	-99.059	0	0	91.8757	0	0	51.3935	0	0	89.1822	0	0	95.9749	0	0	33.7068	0	0	83.7724	0	0	-2.21305	0	0	0.226079	-2.45571	5.55813	23.9968	0	0	0.256644
51	0	0	0	99.1756	2102.37	468.562	661.518	0	0	8.78076	0	0	5.72566	0	0	92.8222	0	0	-99.0597	0	0	91.8677	0	0	51.385	0	0	88.932	0	0	95.9688	0	0	33.71	0	0	83.4995	0	0	-2.23595	0	0	-1.18777	-0.596046	1.96993	-30.3686	0	0	2.42856
52	0	0	0	99.2139	2102.39	468.604	661.581	0	0	8.79666	0	0	5.68715	0	0	92.8367	0	0	-99.0585	0	0	91.8908	0	0	51.4211	0	0	88.9624	0	0	95.9898	0	0	33.7208	0	0	83.55	0	0	-2.2562	0	0	3.83105	1.78814	4.20809	6.34193	0	0	1.59015
53	0	0	0	99.1799	2102.39	468.665	661.684	0	0	8.8168	0	0	5.7215	0	0	92.856	0	0	-99.0585	0	0	91.895	0	0	51.4436	0	0	89.0556	0	0	95.9972	0	0	33.7559	0	0	83.642	0	0	-2.26919	0	0	-3.39324	0.739098	6.06179	10.2639	0	0	2.01439
54	0	0	0	99.2072	2102.39	468.698	661.702	0	0	8.82993	0	0	5.69319	0	0	92.8677	0	0	-99.0547	0	0	91.9018	0	0	51.4666	0	0	89.1359	0	0	96.0037	0	0	33.7842	0	0	83.6551	0	0	-2.28692	0	0	2.72866	-0.572205	3.32594	1.84774	0	0	1.31276
55	0	0	0	99.1829	2102.27	468.73	662.046	0	0	8.81307	0	0	5.71874	0	0	92.8571	0	0	-99.0564	0	0	91.9295	0	0	51.5178	0	0	89.5908	0	0	96.0254	0	0	33.8535	0	0	84.108	0	0	-2.26655	0	0	-2.43701	-11.5871	3.19779	34.368	0	0	-1.68663
56	0	0	0	99.1802	2102.25	468.805	662.497	0	0	8.8136	0	0	5.71973	0	0	92.8591	0	0	-99.0547	0	0	91.9666	0	0	51.5588	0	0	89.9726	0	0	96.0454	0	0	33.9213	0	0	84.4606	0	0	-2.27213	0	0	-0.262962	-2.00272	7.52509	45.0969	0	0	0.053617
57	0	0	0	99.1813	2102.27	468.886	662.967	0	0	8.81749	0	0	5.72075	0	0	92.8649	0	0	-99.0587	0	0	91.9765	0	0	51.611	0	0	90.3389	0	0	96.0679	0	0	33.9904	0	0	84.8735	0	0	-2.28583	0	0	0.109283	1.66893	8.12411	47.0102	0	0	0.388894
58	0	0	0	99.1764	2102.32	468.931	662.494	0	0	8.86871	0	0	5.72461	0	0	92.9125	0	0	-99.0574	0	0	91.9638	0	0	51.5729	0	0	89.896	0	0	96.0575	0	0	33.9852	0	0	84.4324	0	0	-2.33921	0	0	-0.49314	5.07832	4.47333	-47.2546	0	0	5.1223
59	0	0	0	99.1802	2102.13	469.077	662.469	0	0	8.93471	0	0	5.72091	0	0	92.9822	0	0	-99.06	0	0	91.9703	0	0	51.5777	0	0	89.9027	0	0	96.0639	0	0	34.0255	0	0	84.4939	0	0	-2.40061	0	0	0.377709	-19.5265	14.624	-2.49743	0	0	6.59993
60	0	0	0	99.2133	2102.1	469.147	662.365	0	0	8.97204	0	0	5.68702	0	0	93.0175	0	0	-99.0571	0	0	91.9615	0	0	51.5705	0	0	89.8276	0	0	96.069	0	0	34.0367	0	0	84.4463	0	0	-2.4284	0	0	3.30991	-2.3365	7.00951	-10.3891	0	0	3.73278
61	0	0	0	99.2108	2102.21	469.18	662.372	0	0	8.98707	0	0	5.68791	0	0	93.0293	0	0	-99.0566	0	0	91.9473	0	0	51.5772	0	0	89.9049	0	0	96.0738	0	0	34.0732	0	0	84.5347	0	0	-2.45278	0	0	-0.247936	11.2295	3.26633	0.679493	0	0	1.50332
62	0	0	0	99.2117	2102.22	469.243	662.378	0	0	9.01497	0	0	5.68726	0	0	93.057	0	0	-99.0558	0	0	91.9623	0	0	51.5702	0	0	89.8196	0	0	96.0749	0	0	34.0767	0	0	84.4755	0	0	-2.47269	0	0	0.0928906	0.572205	6.32405	0.607967	0	0	2.78928
63	0	0	0	99.1774	2102.43	469.367	662.806	0	0	9.03982	0	0	5.72074	0	0	93.0781	0	0	-99.0542	0	0	91.9482	0	0	51.57	0	0	89.7483	0	0	96.0657	0	0	34.0863	0	0	84.4251	0	0	-2.50637	0	0	-3.42944	20.9093	12.3322	42.8021	0	0	2.48508
64	0	0	0	99.2066	2102.2	469.493	662.68	0	0	9.10072	0	0	5.69141	0	0	93.1422	0	0	-99.0543	0	0	91.9505	0	0	51.5795	0	0	89.7888	0	0	96.0687	0	0	34.0944	0	0	84.4821	0	0	-2.54106	0	0	2.91922	-22.6498	12.6839	-12.6243	0	0	6.09014
65	0	0	0	99.2097	2102.14	469.534	662.004	0	0	9.1641	0	0	5.68875	0	0	93.2047	0	0	-99.0553	0	0	91.9187	0	0	51.5375	0	0	89.2556	0	0	96.0524	0	0	34.0564	0	0	83.9679	0	0	-2.56722	0	0	0.308725	-6.65188	4.00543	-67.6453	0	0	6.33765
66	0	0	0	99.2034	2102.15	469.565	661.515	0	0	9.21417	0	0	5.69411	0	0	93.2542	0	0	-99.0543	0	0	91.9002	0	0	51.492	0	0	88.8042	0	0	96.0308	0	0	34.0231	0	0	83.4727	0	0	-2.58318	0	0	-0.626328	1.21593	3.1203	-48.8699	0	0	5.00738
67	0	0	0	99.2064	2102.06	469.43	661.352	0	0	9.15862	0	0	5.69079	0	0	93.2135	0	0	-99.0551	0	0	91.8912	0	0	51.4996	0	0	88.7897	0	0	96.0378	0	0	34.0293	0	0	83.4808	0	0	-2.49513	0	0	0.297796	-8.39233	-13.4438	-16.3317	0	0	-5.55491
68	0	0	0	99.2041	2102.11	469.642	661.518	0	0	9.23962	0	0	5.69116	0	0	93.2882	0	0	-99.053	0	0	91.9044	0	0	51.5211	0	0	88.9921	0	0	96.051	0	0	34.0742	0	0	83.7252	0	0	-2.56054	0	0	-0.237008	4.86374	21.1179	16.6655	0	0	8.10018
69	0	0	0	99.2043	2102.22	469.842	661.743	0	0	9.31855	0	0	5.69008	0	0	93.3583	0	0	-99.052	0	0	91.9254	0	0	51.5207	0	0	89.0065	0	0	96.0431	0	0	34.0972	0	0	83.6681	0	0	-2.63003	0	0	0.0280038	10.848	20.0689	22.4769	0	0	7.8928
70	0	0	0	99.1698	2102.02	469.982	661.737	0	0	9.36978	0	0	5.72313	0	0	93.4169	0	0	-99.052	0	0	91.935	0	0	51.5176	0	0	88.9821	0	0	96.0231	0	0	34.1226	0	0	83.5483	0	0	-2.65537	0	0	-3.45403	-20.2894	14.019	-0.554323	0	0	5.12256
71	0	0	0	99.2658	2102.29	470.014	661.718	0	0	9.39462	0	0	5.62341	0	0	93.4365	0	0	-99.0497	0	0	91.9402	0	0	51.5037	0	0	88.9127	0	0	96.015	0	0	34.1466	0	0	83.4827	0	0	-2.68277	0	0	9.5971	27.0367	3.18885	-1.94311	0	0	2.48474
72	0	0	0	99.2916	2102.3	470.116	661.697	0	0	9.44127	0	0	5.59748	0	0	93.4845	0	0	-99.051	0	0	91.9267	0	0	51.5081	0	0	88.8202	0	0	96.0077	0	0	34.1579	0	0	83.5113	0	0	-2.71822	0	0	2.57908	0.834465	10.1626	-2.0802	0	0	4.66425
73	0	0	0	99.1808	2102.3	470.287	662.255	0	0	9.47589	0	0	5.70724	0	0	93.5194	0	0	-99.0501	0	0	91.9495	0	0	51.5789	0	0	89.2621	0	0	96.0197	0	0	34.1889	0	0	84.0449	0	0	-2.73456	0	0	-11.0793	0.0476837	17.1483	55.778	0	0	3.46248
74	0	0	0	99.1775	2102.27	470.376	662.232	0	0	9.52172	0	0	5.70899	0	0	93.5685	0	0	-99.0517	0	0	91.9641	0	0	51.5581	0	0	89.2567	0	0	96.0106	0	0	34.2049	0	0	83.9998	0	0	-2.75551	0	0	-0.327166	-3.19481	8.88407	-2.31266	0	0	4.58297
75	0	0	0	99.1803	2102.29	470.5	662.211	0	0	9.56904	0	0	5.70244	0	0	93.6177	0	0	-99.0504	0	0	91.9396	0	0	51.5594	0	0	89.2023	0	0	96.0161	0	0	34.2143	0	0	83.9866	0	0	-2.77943	0	0	0.280721	2.16961	12.359	-2.11596	0	0	4.73221
76	0	0	0	99.1948	2102.26	470.594	662.195	0	0	9.6224	0	0	5.68402	0	0	93.6729	0	0	-99.0483	0	0	91.9074	0	0	51.5255	0	0	89.1633	0	0	96.0169	0	0	34.2667	0	0	83.934	0	0	-2.7951	0	0	1.45278	-2.57492	9.44138	-1.60336	0	0	5.336
77	0	0	0	99.1871	2102.24	470.636	661.734	0	0	9.683	0	0	5.68624	0	0	93.7389	0	0	-99.0479	0	0	91.8914	0	0	51.4571	0	0	88.767	0	0	96.0048	0	0	34.2946	0	0	83.5758	0	0	-2.82596	0	0	-0.768396	-1.90735	4.22001	-46.0327	0	0	6.05983
78	0	0	0	99.1818	2102.12	470.74	661.994	0	0	9.71619	0	0	5.68761	0	0	93.7787	0	0	-99.0475	0	0	91.9237	0	0	51.5105	0	0	89.1512	0	0	96.0169	0	0	34.3115	0	0	84.0126	0	0	-2.81101	0	0	-0.52934	-11.8494	10.3205	25.934	0	0	3.3193
79	0	0	0	99.1799	2102.14	470.849	662.013	0	0	9.76553	0	0	5.69015	0	0	93.8245	0	0	-99.0452	0	0	91.5425	0	0	51.5723	0	0	89.1584	0	0	95.9947	0	0	34.2835	0	0	83.9456	0	0	-2.82324	0	0	-0.199442	1.81198	10.9345	1.90735	0	0	4.93362
80	0	0	0	99.1791	2102.26	471.131	662.663	0	0	9.83984	0	0	5.69102	0	0	93.8898	0	0	-99.0439	0	0	91.9637	0	0	51.5412	0	0	89.071	0	0	95.9873	0	0	34.3299	0	0	83.8168	0	0	-2.85147	0	0	-0.0792302	12.1593	28.2496	64.981	0	0	7.4315
81	0	0	0	99.1619	2102.01	471.048	661.723	0	0	9.85074	0	0	5.71235	0	0	93.9103	0	0	-99.0428	0	0	91.8836	0	0	51.4829	0	0	88.8209	0	0	95.9854	0	0	34.3629	0	0	83.4639	0	0	-2.8011	0	0	-1.71779	-25.0816	-8.37147	-94.0025	0	0	1.08924
82	0	0	0	99.1539	2102.07	471.253	661.883	0	0	9.92132	0	0	5.72493	0	0	93.9756	0	0	-99.0441	0	0	91.5392	0	0	51.5389	0	0	88.779	0	0	95.9786	0	0	34.3286	0	0	83.4159	0	0	-2.80146	0	0	-0.797083	5.24521	20.4802	16.0277	0	0	7.05832
83	0	0	0	99.1837	2102.08	471.472	661.838	0	0	10.0026	0	0	5.6959	0	0	94.0527	0	0	-99.0417	0	0	91.8944	0	0	51.5454	0	0	88.706	0	0	95.9581	0	0	34.2862	0	0	83.3078	0	0	-2.83072	0	0	2.98206	1.5974	21.9852	-4.53591	0	0	8.12673
84	0	0	0	99.279	2102.13	471.777	662.597	0	0	10.0629	0	0	5.60433	0	0	94.1111	0	0	-99.0453	0	0	91.9282	0	0	51.5734	0	0	89.3525	0	0	96.0016	0	0	34.442	0	0	84.0428	0	0	-2.87763	0	0	9.53016	4.45843	30.4729	75.9065	0	0	6.02807
85	0	0	0	99.1997	2101.97	472.195	663.597	0	0	10.159	0	0	5.68553	0	0	94.1961	0	0	-99.0433	0	0	91.9608	0	0	51.6046	0	0	89.715	0	0	95.9984	0	0	34.5109	0	0	84.2438	0	0	-2.87111	0	0	-7.93668	-15.9025	41.768	100.029	0	0	9.60837
86	0	0	0	99.1717	2102.12	472.174	662.208	0	0	10.2373	0	0	5.7166	0	0	94.2792	0	0	-99.0432	0	0	91.9166	0	0	51.5954	0	0	89.0355	0	0	95.9567	0	0	34.4116	0	0	83.6726	0	0	-2.92196	0	0	-2.79765	15.378	-2.04146	-138.849	0	0	7.83901
87	0	0	0	99.1996	2102.23	472.537	662.357	0	0	10.3651	0	0	5.69002	0	0	94.3952	0	0	-99.0422	0	0	91.9209	0	0	51.5662	0	0	88.6388	0	0	95.9449	0	0	34.402	0	0	83.2612	0	0	-3.00807	0	0	2.79013	11.2772	36.3022	14.8177	0	0	12.7725
88	0	0	0	99.2037	2101.85	472.57	662.584	0	0	10.3461	0	0	5.68718	0	0	94.3917	0	0	-99.0397	0	0	91.9569	0	0	51.5788	0	0	88.9826	0	0	95.928	0	0	34.513	0	0	83.4621	0	0	-2.92065	0	0	0.413226	-38.8145	3.24845	22.7034	0	0	-1.89393
89	0	0	0	99.2109	2102.01	472.774	662.044	0	0	10.4668	0	0	5.68422	0	0	94.5063	0	0	-99.0402	0	0	91.9587	0	0	51.5968	0	0	88.7011	0	0	95.8996	0	0	34.4613	0	0	83.1583	0	0	-2.99041	0	0	0.716487	16.284	20.3818	-53.9422	0	0	12.0647
90	0	0	0	99.2063	2102.11	472.986	661.956	0	0	10.5606	0	0	5.68823	0	0	94.5993	0	0	-99.0402	0	0	91.5654	0	0	51.6237	0	0	88.7336	0	0	95.9033	0	0	34.5161	0	0	83.2184	0	0	-3.01691	0	0	-0.463087	10.252	21.264	-8.85129	0	0	9.38374
91	0	0	0	99.2927	2102	473.191	662.119	0	0	10.6297	0	0	5.60084	0	0	94.6706	0	0	-99.0402	0	0	91.9832	0	0	51.6376	0	0	88.6709	0	0	95.8909	0	0	34.5221	0	0	83.1201	0	0	-2.99575	0	0	8.64839	-11.4918	20.4951	16.3019	0	0	6.90643
92	0	0	0	99.2139	2102.06	473.416	662.579	0	0	10.6935	0	0	5.67894	0	0	94.7339	0	0	-99.0381	0	0	91.6313	0	0	51.7271	0	0	89.2782	0	0	95.9062	0	0	34.5908	0	0	83.5733	0	0	-3.00322	0	0	-7.88682	6.22272	22.4531	46.0148	0	0	6.38537
93	0	0	0	99.2084	2102.02	473.502	662.019	0	0	10.7797	0	0	5.68378	0	0	94.8166	0	0	-99.0353	0	0	91.5346	0	0	51.6879	0	0	88.3823	0	0	95.8784	0	0	34.5888	0	0	83.1394	0	0	-2.99962	0	0	-0.550513	-3.91006	8.59201	-55.9866	0	0	8.61338
94	0	0	0	99.2624	2102	473.694	662.304	0	0	10.8374	0	0	5.62676	0	0	94.8737	0	0	-99.0312	0	0	91.915	0	0	51.7408	0	0	88.626	0	0	95.8975	0	0	34.5657	0	0	83.416	0	0	-2.96372	0	0	5.40063	-1.54972	19.2165	28.5208	0	0	5.76989
95	0	0	0	99.1746	2101.95	473.873	662.195	0	0	10.9215	0	0	5.71474	0	0	94.9564	0	0	-99.0294	0	0	92.0128	0	0	51.6866	0	0	88.8319	0	0	95.9288	0	0	34.6573	0	0	83.1104	0	0	-2.94223	0	0	-8.77474	-5.4121	17.8963	-10.9315	0	0	8.41565
96	0	0	0	99.2656	2101.96	474.043	661.734	0	0	11.0151	0	0	5.62622	0	0	95.0499	0	0	-99.0294	0	0	91.6053	0	0	51.726	0	0	88.4092	0	0	95.9192	0	0	34.5954	0	0	83.0349	0	0	-2.94113	0	0	9.09918	1.28746	17.0082	-46.0386	0	0	9.36188
97	0	0	0	99.2086	2101.96	474.271	662.015	0	0	11.0805	0	0	5.68096	0	0	95.1142	0	0	-99.0271	0	0	91.6732	0	0	51.7195	0	0	88.733	0	0	95.9413	0	0	34.6806	0	0	83.2558	0	0	-2.90433	0	0	-5.69979	0	22.8405	28.044	0	0	6.53214
98	0	0	0	99.1779	2101.97	474.413	661.841	0	0	11.1508	0	0	5.71349	0	0	95.1778	0	0	-99.0257	0	0	91.711	0	0	51.6796	0	0	88.6312	0	0	95.9499	0	0	34.6991	0	0	82.8812	0	0	-2.84527	0	0	-3.0688	0.357628	14.1859	-17.3748	0	0	7.03219
99	0	0	0	99.2101	2102	474.631	661.683	0	0	11.2345	0	0	5.68247	0	0	95.2633	0	0	-99.0267	0	0	92.0127	0	0	51.6707	0	0	88.389	0	0	95.9622	0	0	34.6634	0	0	83.0486	0	0	-2.83917	0	0	3.21565	3.29018	21.7438	-15.8131	0	0	8.37509
100	0	0	0	99.2675	2101.95	474.811	661.66	0	0	11.2974	0	0	5.62598	0	0	95.3215	0	0	-99.0228	0	0	91.653	0	0	51.6225	0	0	88.4049	0	0	95.9668	0	0	34.7587	0	0	82.9449	0	0	-2.78147	0	0	5.73804	-5.126	18.0274	-2.34246	0	0	6.28548
101	0	0	0	99.1815	2101.94	475.019	661.634	0	0	11.3875	0	0	5.71291	0	0	95.4056	0	0	-99.0183	0	0	91.9935	0	0	51.6331	0	0	88.2721	0	0	95.9744	0	0	34.6867	0	0	83.0224	0	0	-2.75221	0	0	-8.59784	-0.500679	20.8378	-2.52128	0	0	9.01056
102	0	0	0	99.1877	2101.93	475.269	661.958	0	0	11.4615	0	0	5.70815	0	0	95.4742	0	0	-99.0155	0	0	91.9798	0	0	51.5926	0	0	88.5269	0	0	95.9796	0	0	34.8042	0	0	83.2096	0	0	-2.74674	0	0	0.624962	-0.929832	24.9445	32.3296	0	0	7.40171
103	0	0	0	99.1835	2101.9	475.455	661.926	0	0	11.5384	0	0	5.71488	0	0	95.5441	0	0	-99.0119	0	0	92.0005	0	0	51.5655	0	0	88.562	0	0	95.9192	0	0	34.7778	0	0	83.1727	0	0	-2.71569	0	0	-0.419374	-3.17097	18.6056	-3.16501	0	0	7.69062
104	0	0	0	99.2709	2101.94	475.62	661.547	0	0	11.6505	0	0	5.62692	0	0	95.6503	0	0	-99.0076	0	0	91.9871	0	0	51.4944	0	0	88.2431	0	0	95.8927	0	0	34.791	0	0	82.7775	0	0	-2.74039	0	0	8.73923	3.98159	16.5194	-37.8668	0	0	11.2092
105	0	0	0	99.1832	2101.99	475.81	661.469	0	0	11.8134	0	0	5.71683	0	0	95.8174	0	0	-99.0168	0	0	92.0025	0	0	51.4883	0	0	88.261	0	0	95.8771	0	0	34.7347	0	0	82.694	0	0	-2.81759	0	0	-8.77679	4.88758	18.993	-7.83205	0	0	16.2923
106	0	0	0	99.2237	2102.05	476.028	661.486	0	0	11.8977	0	0	5.67968	0	0	95.8966	0	0	-99.0172	0	0	91.9972	0	0	51.4641	0	0	88.19	0	0	95.8702	0	0	34.7359	0	0	82.7379	0	0	-2.81017	0	0	4.05508	6.24657	21.8004	1.72257	0	0	8.4247
107	0	0	0	99.2234	2102.1	476.268	661.667	0	0	11.9843	0	0	5.67893	0	0	95.9799	0	0	-99.0143	0	0	91.9836	0	0	51.4733	0	0	88.3313	0	0	95.8719	0	0	34.7177	0	0	82.917	0	0	-2.82449	0	0	-0.0273208	4.74453	24.0535	18.1019	0	0	8.667
108	0	0	0	99.2737	2102.15	476.544	662.128	0	0	12.0549	0	0	5.6283	0	0	96.0462	0	0	-99.0113	0	0	92.0184	0	0	51.4496	0	0	88.7292	0	0	95.8838	0	0	34.7843	0	0	83.2611	0	0	-2.78801	0	0	5.02565	5.4121	27.5433	46.0267	0	0	7.05371
109	0	0	0	99.2235	2102.15	476.652	661.435	0	0	12.1562	0	0	5.6803	0	0	96.1475	0	0	-99.0135	0	0	92.0035	0	0	51.3871	0	0	88.1152	0	0	95.8654	0	0	34.6419	0	0	82.7304	0	0	-2.7649	0	0	-5.02429	-0.715256	10.848	-69.207	0	0	10.1346
110	0	0	0	99.2802	2102.14	476.847	661.372	0	0	12.2385	0	0	5.62159	0	0	96.2297	0	0	-99.0112	0	0	91.9855	0	0	51.3308	0	0	88.0465	0	0	95.8551	0	0	34.6646	0	0	82.6648	0	0	-2.75834	0	0	5.66974	-0.429153	19.4371	-6.37174	0	0	8.2279
111	0	0	0	99.1954	2102.14	477.051	661.254	0	0	12.3285	0	0	5.71065	0	0	96.3182	0	0	-99.0138	0	0	91.9946	0	0	51.3073	0	0	87.9111	0	0	95.8743	0	0	34.5693	0	0	82.6679	0	0	-2.74964	0	0	-8.47968	-0.0476837	20.4176	-11.7779	0	0	9.00313
112	0	0	0	99.2792	2102.14	477.142	660.369	0	0	12.4424	0	0	5.62765	0	0	96.4298	0	0	-99.0136	0	0	91.9783	0	0	51.1703	0	0	87.2297	0	0	95.8309	0	0	34.5549	0	0	81.9119	0	0	-2.74147	0	0	8.38815	0.143051	9.08077	-88.5069	0	0	11.3852
113	0	0	0	99.2209	2102.16	477.513	661.126	0	0	12.5167	0	0	5.6854	0	0	96.5015	0	0	-99.0107	0	0	91.9897	0	0	51.2362	0	0	87.7786	0	0	95.8593	0	0	34.5328	0	0	82.6428	0	0	-2.70359	0	0	-5.83503	1.40667	37.092	75.7098	0	0	7.42834
114	0	0	0	99.192	2102.13	477.668	660.564	0	0	12.6327	0	0	5.71534	0	0	96.6155	0	0	-99.0095	0	0	92.0066	0	0	51.108	0	0	87.4028	0	0	95.8877	0	0	34.576	0	0	82.1453	0	0	-2.70788	0	0	-2.8878	-3.05176	15.5479	-56.2429	0	0	11.6039
115	0	0	0	99.1922	2102.16	477.999	661.321	0	0	12.6985	0	0	5.71607	0	0	96.6802	0	0	-99.0106	0	0	92.066	0	0	51.1344	0	0	88.1584	0	0	95.9147	0	0	34.6174	0	0	82.74	0	0	-2.67146	0	0	0.0211736	3.14713	33.1014	75.7575	0	0	6.58003
116	0	0	0	99.202	2101.87	478.11	660.953	0	0	12.7747	0	0	5.70594	0	0	96.7601	0	0	-99.0069	0	0	92.0468	0	0	51.0707	0	0	87.8447	0	0	95.9113	0	0	34.6136	0	0	82.4226	0	0	-2.59967	0	0	0.976034	-28.4433	11.1282	-36.8237	0	0	7.62258
117	0	0	0	99.1978	2102.06	478.383	660.717	0	0	12.9002	0	0	5.71094	0	0	96.8794	0	0	-99.0066	0	0	92.0752	0	0	51.0877	0	0	87.652	0	0	95.8952	0	0	34.5642	0	0	82.2491	0	0	-2.60237	0	0	-0.418008	18.3105	27.2483	-23.6094	0	0	12.5496
118	0	0	0	99.2796	2102.05	478.627	660.776	0	0	12.9932	0	0	5.6301	0	0	96.9705	0	0	-99.006	0	0	92.088	0	0	51.0349	0	0	87.7234	0	0	95.9247	0	0	34.6113	0	0	82.3337	0	0	-2.54361	0	0	8.17505	-0.572205	24.4021	5.87702	0	0	9.29384
119	0	0	0	99.1933	2101.57	478.821	661.169	0	0	13.0222	0	0	5.71921	0	0	97.0084	0	0	-99.0056	0	0	92.1203	0	0	51.0886	0	0	88.0108	0	0	95.9432	0	0	34.5894	0	0	82.6533	0	0	-2.39361	0	0	-8.62311	-48.399	19.3715	39.3212	0	0	2.90616
120	0	0	0	99.1907	2101.3	478.992	661.169	0	0	13.0838	0	0	5.72393	0	0	97.0724	0	0	-99.0054	0	0	92.0913	0	0	51.0166	0	0	87.9301	0	0	95.9669	0	0	34.6789	0	0	82.7418	0	0	-2.30768	0	0	-0.264328	-26.3691	17.1721	0.0655651	0	0	6.15229
121	0	0	0	99.2729	2099.06	478.703	661.444	0	0	12.9434	0	0	5.64464	0	0	96.9533	0	0	-99.0085	0	0	92.1129	0	0	51.0623	0	0	87.9304	0	0	95.9715	0	0	34.634	0	0	82.7183	0	0	-1.84733	0	0	8.22013	-224.876	-28.9589	27.4658	0	0	-14.0411
122	0	0	0	99.1828	2101.88	479.593	660.721	0	0	13.3617	0	0	5.73596	0	0	97.3345	0	0	-99.0083	0	0	91.7436	0	0	51.0582	0	0	87.838	0	0	95.9436	0	0	34.6443	0	0	82.3587	0	0	-2.31364	0	0	-9.00902	282.383	89.0553	-72.2885	0	0	41.8362
123	0	0	0	99.1896	2098.95	479.139	661.25	0	0	13.1192	0	0	5.73163	0	0	97.1234	0	0	-99.0065	0	0	92.2373	0	0	50.9607	0	0	88.1148	0	0	95.9592	0	0	34.7245	0	0	82.1153	0	0	-1.7181	0	0	0.681653	-292.778	-45.4485	52.8872	0	0	-24.2538
124	0	0	0	99.2599	2101.87	480.159	660.94	0	0	13.5497	0	0	5.66267	0	0	97.5119	0	0	-99.0027	0	0	92.1809	0	0	51.0705	0	0	88.0145	0	0	95.9545	0	0	34.6611	0	0	82.2341	0	0	-2.1785	0	0	7.02963	291.872	102.004	-31.0063	0	0	43.0532
125	0	0	0	99.261	2101.91	480.469	661.141	0	0	13.6488	0	0	5.66523	0	0	97.6063	0	0	-99.0022	0	0	92.1562	0	0	51.1119	0	0	88.1323	0	0	95.9888	0	0	34.7127	0	0	82.5214	0	0	-2.13544	0	0	0.105185	3.52859	30.9587	20.057	0	0	9.90847
126	0	0	0	99.2582	2099.37	480.098	661.454	0	0	13.4522	0	0	5.67165	0	0	97.4424	0	0	-99.0041	0	0	92.2445	0	0	51.0967	0	0	88.218	0	0	96.0245	0	0	34.7742	0	0	82.4684	0	0	-1.58354	0	0	-0.274574	-253.582	-37.0055	31.2924	0	0	-19.6627
127	0	0	0	99.1597	2099.13	480.271	661.308	0	0	13.5164	0	0	5.774	0	0	97.5027	0	0	-99.0011	0	0	92.2557	0	0	51.159	0	0	88.1557	0	0	96.0404	0	0	34.721	0	0	82.454	0	0	-1.45707	0	0	-9.85528	-24.2472	17.2287	-14.5495	0	0	6.42337
128	0	0	0	99.2518	2099.59	480.655	661.204	0	0	13.6713	0	0	5.68405	0	0	97.6519	0	0	-99.0007	0	0	92.2827	0	0	51.1507	0	0	88.0317	0	0	96.0549	0	0	34.8232	0	0	82.3916	0	0	-1.49832	0	0	9.20983	46.134	38.4539	-10.3831	0	0	15.4884
129	0	0	0	99.1883	2099.31	480.816	661.008	0	0	13.7291	0	0	5.75135	0	0	97.7099	0	0	-99.002	0	0	92.3717	0	0	51.1672	0	0	88.0594	0	0	96.0473	0	0	34.8181	0	0	82.1268	0	0	-1.38771	0	0	-6.34183	-27.4181	16.0366	-19.6338	0	0	5.78107
130	0	0	0	99.1831	2099.4	481.158	661.236	0	0	13.8197	0	0	5.75714	0	0	97.7948	0	0	-98.9967	0	0	92.4554	0	0	51.1633	0	0	88.4921	0	0	96.0632	0	0	34.8974	0	0	82.1363	0	0	-1.31078	0	0	-0.521826	8.84533	34.1922	22.7809	0	0	9.06076
131	0	0	0	99.1978	2099.36	481.421	661.084	0	0	13.9251	0	0	5.74673	0	0	97.8964	0	0	-98.9957	0	0	92.5199	0	0	51.1948	0	0	88.4189	0	0	96.1204	0	0	34.9437	0	0	82.1044	0	0	-1.22869	0	0	1.46986	-3.98159	26.3065	-15.2111	0	0	10.5434
132	0	0	0	99.1888	2099.39	481.676	661.027	0	0	14.0155	0	0	5.75796	0	0	97.98	0	0	-98.9912	0	0	92.5107	0	0	51.21	0	0	88.2856	0	0	96.1549	0	0	35.0323	0	0	82.1746	0	0	-1.12538	0	0	-0.906366	2.6226	25.5287	-5.65648	0	0	9.04163
133	0	0	0	99.1873	2099.4	481.886	660.693	0	0	14.1166	0	0	5.76239	0	0	98.0768	0	0	-98.9906	0	0	92.5181	0	0	51.2338	0	0	88.094	0	0	96.1813	0	0	35.024	0	0	81.9227	0	0	-1.03219	0	0	-0.148898	0.858307	20.9928	-33.4501	0	0	10.1024
134	0	0	0	99.1835	2099.83	482.282	660.6	0	0	14.2722	0	0	5.77144	0	0	98.2254	0	0	-98.9928	0	0	92.5679	0	0	51.2381	0	0	88.0435	0	0	96.204	0	0	35.0757	0	0	81.9016	0	0	-1.02885	0	0	-0.378392	43.5829	39.649	-9.2566	0	0	15.5621
135	0	0	0	99.1867	2099.57	482.495	660.669	0	0	14.4148	0	0	5.76997	0	0	98.3751	0	0	-99.0001	0	0	92.6279	0	0	51.2114	0	0	88.3187	0	0	96.2357	0	0	35.1904	0	0	81.8799	0	0	-0.957091	0	0	0.3258	-26.3453	21.2699	6.93202	0	0	14.2628
136	0	0	0	99.2	2099.53	482.737	660.399	0	0	14.5268	0	0	5.76147	0	0	98.4811	0	0	-98.9985	0	0	92.6021	0	0	51.2265	0	0	88.0463	0	0	96.2718	0	0	35.2457	0	0	81.8239	0	0	-0.869852	0	0	1.32301	-3.50475	24.1876	-27.0605	0	0	11.194
137	0	0	0	99.2082	2099.51	483.002	660.316	0	0	14.5729	0	0	5.75651	0	0	98.5202	0	0	-98.9935	0	0	92.6587	0	0	51.257	0	0	88.0398	0	0	96.3018	0	0	35.2412	0	0	81.8168	0	0	-0.744376	0	0	0.827136	-2.76566	26.4734	-8.2314	0	0	4.61106
138	0	0	0	99.208	2099.61	483.316	660.218	0	0	14.8238	0	0	5.76086	0	0	98.7904	0	0	-99.0185	0	0	92.7298	0	0	51.2707	0	0	88.1977	0	0	96.3644	0	0	35.2765	0	0	81.7351	0	0	-0.818305	0	0	-0.0266377	9.87053	31.4206	-9.80496	0	0	25.0878
139	0	0	0	99.1833	2099.69	483.605	660.111	0	0	14.8848	0	0	5.79125	0	0	98.8268	0	0	-99.0022	0	0	92.7108	0	0	51.2739	0	0	88.045	0	0	96.379	0	0	35.3601	0	0	81.7555	0	0	-0.691671	0	0	-2.46297	8.55923	28.8695	-10.7586	0	0	6.10175
140	0	0	0	99.2162	2100.11	484.016	660.216	0	0	15.0878	0	0	5.76325	0	0	99.0421	0	0	-99.023	0	0	92.7216	0	0	51.2874	0	0	88.2251	0	0	96.4085	0	0	35.4165	0	0	81.8325	0	0	-0.760619	0	0	3.28669	41.3895	41.1421	10.5798	0	0	20.3041
141	0	0	0	99.2073	2100.18	484.334	660.202	0	0	15.1417	0	0	5.77584	0	0	99.0701	0	0	-99.0024	0	0	92.8158	0	0	51.3349	0	0	88.267	0	0	96.4314	0	0	35.3956	0	0	81.748	0	0	-0.614526	0	0	-0.889974	7.89165	31.7603	-1.44839	0	0	5.39295
142	0	0	0	99.2561	2099.73	484.46	659.977	0	0	15.2056	0	0	5.73492	0	0	99.135	0	0	-99.0046	0	0	92.8402	0	0	51.3247	0	0	88.1928	0	0	96.4828	0	0	35.4102	0	0	81.7098	0	0	-0.474665	0	0	4.8788	-45.0134	12.6839	-22.4531	0	0	6.38759
143	0	0	0	99.2493	2100.05	484.818	659.814	0	0	15.3823	0	0	5.74762	0	0	99.3288	0	0	-99.0291	0	0	92.7807	0	0	51.3279	0	0	88.0434	0	0	96.5349	0	0	35.4849	0	0	81.788	0	0	-0.461614	0	0	-0.683019	31.4951	35.8075	-16.3615	0	0	17.6719
144	0	0	0	99.2063	2099.62	484.978	659.746	0	0	15.4352	0	0	5.79312	0	0	99.3824	0	0	-99.028	0	0	92.9502	0	0	51.3308	0	0	88.2218	0	0	96.5528	0	0	35.4753	0	0	81.6815	0	0	-0.315094	0	0	-4.29551	-42.7246	15.9681	-6.76513	0	0	5.28776
145	0	0	0	99.2518	2100.99	485.674	659.695	0	0	15.7012	0	0	5.75211	0	0	99.6237	0	0	-99.0289	0	0	92.9319	0	0	51.3811	0	0	88.1716	0	0	96.5642	0	0	35.4563	0	0	81.7445	0	0	-0.460446	0	0	4.54617	136.495	69.6331	-5.126	0	0	26.6026
146	0	0	0	99.2354	2101.31	486.004	659.737	0	0	15.8094	0	0	5.77034	0	0	99.7231	0	0	-99.0256	0	0	92.9464	0	0	51.3843	0	0	88.2348	0	0	96.6156	0	0	35.5126	0	0	81.8258	0	0	-0.396464	0	0	-1.64198	32.8064	32.9584	4.1604	0	0	10.8124
147	0	0	0	99.2678	2100.95	486.154	659.542	0	0	15.8746	0	0	5.74222	0	0	99.7899	0	0	-99.0251	0	0	93.0159	0	0	51.3104	0	0	88.2627	0	0	96.6608	0	0	35.5797	0	0	81.6615	0	0	-0.221722	0	0	3.24161	-36.9549	15.0234	-19.4132	0	0	6.52129
148	0	0	0	99.266	2101.34	486.533	659.522	0	0	16.0031	0	0	5.74616	0	0	99.9091	0	0	-99.0242	0	0	93.0557	0	0	51.3652	0	0	88.3257	0	0	96.7011	0	0	35.5421	0	0	81.7016	0	0	-0.147749	0	0	-0.173487	39.196	37.9026	-2.04444	0	0	12.8515
149	0	0	0	99.2649	2101.49	486.866	659.474	0	0	16.1228	0	0	5.75026	0	0	100.021	0	0	-99.022	0	0	93.1078	0	0	51.3703	0	0	88.3556	0	0	96.7234	0	0	35.5534	0	0	81.7045	0	0	-0.0577547	0	0	-0.11543	15.2111	33.3041	-4.81009	0	0	11.9691
150	0	0	0	99.226	2101.63	487.184	659.38	0	0	16.242	0	0	5.79338	0	0	100.133	0	0	-99.0236	0	0	93.08	0	0	51.3448	0	0	88.248	0	0	96.7617	0	0	35.6065	0	0	81.7311	0	0	0.0126997	0	0	-3.89184	14.4005	31.7305	-9.41157	0	0	11.9183
151	0	0	0	99.2731	2101.36	487.384	659.426	0	0	16.2929	0	0	5.74818	0	0	100.185	0	0	-99.0202	0	0	93.2437	0	0	51.4328	0	0	88.3294	0	0	96.7654	0	0	35.558	0	0	81.6258	0	0	0.17123	0	0	4.71625	-27.2274	20.0629	4.6134	0	0	5.09378
152	0	0	0	99.2396	2101.39	487.648	659.303	0	0	16.4022	0	0	5.78486	0	0	100.292	0	0	-99.0208	0	0	93.2696	0	0	51.4262	0	0	88.2844	0	0	96.8316	0	0	35.5112	0	0	81.699	0	0	0.262235	0	0	-3.35567	2.86102	26.3959	-12.3322	0	0	10.9278
153	0	0	0	99.2407	2101.4	487.913	659.224	0	0	16.504	0	0	5.78801	0	0	100.392	0	0	-99.023	0	0	93.2806	0	0	51.3865	0	0	88.2089	0	0	96.8227	0	0	35.553	0	0	81.6137	0	0	0.338888	0	0	0.110649	0.810623	26.5032	-7.89762	0	0	10.1819
154	0	0	0	99.2751	2099.3	487.724	659.476	0	0	16.3911	0	0	5.75888	0	0	100.297	0	0	-99.0228	0	0	93.3302	0	0	51.328	0	0	88.2808	0	0	96.8623	0	0	35.6193	0	0	81.6432	0	0	0.783542	0	0	3.44651	-210.118	-18.9453	25.2247	0	0	-11.2871
155	0	0	0	99.2756	2099.19	487.933	659.283	0	0	16.4828	0	0	5.76403	0	0	100.385	0	0	-99.024	0	0	93.2958	0	0	51.2906	0	0	88.1406	0	0	96.8924	0	0	35.6257	0	0	81.6419	0	0	0.878196	0	0	0.0416642	-10.5858	20.9242	-19.3357	0	0	9.16646
156	0	0	0	99.3167	2099.49	488.31	659.316	0	0	16.6117	0	0	5.7275	0	0	100.508	0	0	-99.0248	0	0	93.3757	0	0	51.2819	0	0	88.2372	0	0	96.9332	0	0	35.5948	0	0	81.7535	0	0	0.913238	0	0	4.10836	30.0646	37.7089	3.34978	0	0	12.8882
157	0	0	0	99.2997	2101	488.976	659.142	0	0	16.88	0	0	5.75166	0	0	100.756	0	0	-99.0287	0	0	93.3877	0	0	51.2228	0	0	88.2511	0	0	96.9464	0	0	35.6857	0	0	81.6486	0	0	0.714736	0	0	-1.69115	151.014	66.5396	-17.3688	0	0	26.8353
158	0	0	0	99.3011	2100.94	489.246	659.062	0	0	16.9793	0	0	5.7572	0	0	100.85	0	0	-99.0295	0	0	93.4188	0	0	51.1635	0	0	88.2235	0	0	96.9641	0	0	35.7805	0	0	81.6	0	0	0.777151	0	0	0.137287	-5.84126	27.0337	-7.99298	0	0	9.92768
159	0	0	0	99.3064	2100.75	489.489	659.086	0	0	17.0588	0	0	5.75714	0	0	100.928	0	0	-99.0297	0	0	93.4827	0	0	51.1316	0	0	88.3293	0	0	96.968	0	0	35.7872	0	0	81.5332	0	0	0.91183	0	0	0.525925	-19.7172	24.3157	2.32458	0	0	7.94812
160	0	0	0	99.3202	2101.72	490.077	659.016	0	0	17.3244	0	0	5.74902	0	0	101.17	0	0	-99.0341	0	0	93.5216	0	0	51.1256	0	0	88.2691	0	0	97.0148	0	0	35.7599	0	0	81.6091	0	0	0.764155	0	0	1.38106	97.7755	58.8328	-6.92606	0	0	26.5568
161	0	0	0	99.307	2101.13	490.16	658.899	0	0	17.3315	0	0	5.76691	0	0	101.191	0	0	-99.0362	0	0	93.5263	0	0	51.0383	0	0	88.2548	0	0	96.9722	0	0	35.8535	0	0	81.5852	0	0	0.988128	0	0	-1.32232	-59.2232	8.2165	-11.754	0	0	0.71256
162	0	0	0	99.3669	2101.3	490.471	658.796	0	0	17.4894	0	0	5.71243	0	0	101.342	0	0	-99.0376	0	0	93.5398	0	0	51.002	0	0	88.2294	0	0	96.9987	0	0	35.8819	0	0	81.5408	0	0	0.986427	0	0	5.99896	17.0469	31.1643	-10.2699	0	0	15.7928
163	0	0	0	99.3556	2101.3	490.779	658.766	0	0	17.6204	0	0	5.733	0	0	101.47	0	0	-99.044	0	0	93.5582	0	0	51.028	0	0	88.2123	0	0	97.0043	0	0	35.8409	0	0	81.529	0	0	1.04376	0	0	-1.13313	-0.0238419	30.7858	-3.00407	0	0	13.0964
164	0	0	0	99.3378	2101.32	491.106	658.823	0	0	17.7246	0	0	5.75581	0	0	101.572	0	0	-99.0465	0	0	93.5755	0	0	50.9906	0	0	88.3717	0	0	97.065	0	0	35.9014	0	0	81.5842	0	0	1.11771	0	0	-1.78063	1.54972	32.7289	5.71609	0	0	10.4208
165	0	0	0	99.3347	2101.3	491.391	658.638	0	0	17.8434	0	0	5.76507	0	0	101.687	0	0	-99.0486	0	0	93.6287	0	0	50.9451	0	0	88.2328	0	0	97.0855	0	0	35.9533	0	0	81.5371	0	0	1.16747	0	0	-0.307359	-1.3113	28.494	-18.5668	0	0	11.8774
166	0	0	0	99.3513	2101.32	491.652	658.549	0	0	17.9401	0	0	5.75647	0	0	101.776	0	0	-99.0489	0	0	93.6863	0	0	50.944	0	0	88.3218	0	0	97.1213	0	0	35.9506	0	0	81.5133	0	0	1.24544	0	0	1.65222	1.28746	26.0681	-8.88109	0	0	9.67326
167	0	0	0	99.3509	2101.36	491.943	658.403	0	0	18.0503	0	0	5.76261	0	0	101.879	0	0	-99.049	0	0	93.6811	0	0	50.9592	0	0	88.2565	0	0	97.1438	0	0	35.9182	0	0	81.5199	0	0	1.31819	0	0	-0.0402981	4.57764	29.1467	-14.6151	0	0	11.0193
168	0	0	0	99.3646	2101.58	492.153	658.328	0	0	18.0687	0	0	5.75592	0	0	101.884	0	0	-99.0464	0	0	93.7293	0	0	50.9344	0	0	88.3147	0	0	97.1753	0	0	35.9542	0	0	81.464	0	0	1.46907	0	0	1.37765	22.1491	20.951	-7.51019	0	0	1.84603
169	0	0	0	99.3829	2101.3	492.488	658.208	0	0	18.2276	0	0	5.74674	0	0	102.046	0	0	-99.0526	0	0	93.7851	0	0	50.9092	0	0	88.2668	0	0	97.2259	0	0	35.9922	0	0	81.4493	0	0	1.48608	0	0	1.82229	-28.7533	33.465	-11.909	0	0	15.8839
170	0	0	0	99.3949	2102.24	492.913	658.206	0	0	18.3812	0	0	5.7444	0	0	102.165	0	0	-99.0545	0	0	93.7951	0	0	50.9791	0	0	88.2665	0	0	97.2127	0	0	35.9143	0	0	81.3318	0	0	1.44572	0	0	1.20211	94.3422	42.5488	-0.214577	0	0	15.3579
171	0	0	0	99.4045	2101.76	493.068	658.152	0	0	18.4016	0	0	5.74547	0	0	102.193	0	0	-99.0578	0	0	93.8733	0	0	50.9706	0	0	88.3435	0	0	97.2344	0	0	35.9471	0	0	81.3569	0	0	1.61622	0	0	0.966472	-48.5182	15.5061	-5.42402	0	0	2.04632
172	0	0	0	99.4062	2102.01	493.624	658.21	0	0	18.5873	0	0	5.75067	0	0	102.364	0	0	-99.0586	0	0	93.8997	0	0	50.9698	0	0	88.3664	0	0	97.2679	0	0	35.9668	0	0	81.311	0	0	1.58862	0	0	0.168706	25.63	55.6171	5.84126	0	0	18.572
173	0	0	0	99.4133	2101.8	493.933	658.052	0	0	18.6985	0	0	5.75681	0	0	102.47	0	0	-99.0613	0	0	93.9458	0	0	50.9461	0	0	88.197	0	0	97.308	0	0	35.9464	0	0	81.3173	0	0	1.61905	0	0	0.704876	-21.1239	30.899	-15.8191	0	0	11.1119
174	0	0	0	99.4516	2101.82	494.268	658.031	0	0	18.8012	0	0	5.73043	0	0	102.565	0	0	-99.0661	0	0	93.968	0	0	51.0076	0	0	88.2828	0	0	97.3511	0	0	35.873	0	0	81.4625	0	0	1.69513	0	0	3.83105	1.50204	33.4322	-2.16365	0	0	10.2709
175	0	0	0	99.4428	2101.7	494.294	657.948	0	0	18.7941	0	0	5.75008	0	0	102.557	0	0	-99.0708	0	0	94.0786	0	0	50.971	0	0	88.3934	0	0	97.3425	0	0	35.9641	0	0	81.3258	0	0	1.88134	0	0	-0.879045	-11.2534	2.68519	-8.22544	0	0	-0.704193
176	0	0	0	99.4699	2101.34	494.728	657.898	0	0	18.9398	0	0	5.73456	0	0	102.702	0	0	-99.0732	0	0	94.1292	0	0	50.976	0	0	88.4159	0	0	97.3504	0	0	35.9999	0	0	81.1544	0	0	1.90548	0	0	2.70885	-36.6688	43.3266	-5.04851	0	0	14.5626
177	0	0	0	99.4801	2101.59	494.888	657.687	0	0	19.0135	0	0	5.73458	0	0	102.761	0	0	-99.0745	0	0	94.1873	0	0	50.9993	0	0	88.2582	0	0	97.3754	0	0	35.9161	0	0	81.128	0	0	2.00421	0	0	1.02658	25.6777	16.0247	-21.106	0	0	7.37848
178	0	0	0	99.4767	2101.75	495.428	657.657	0	0	19.2038	0	0	5.74929	0	0	102.937	0	0	-99.0762	0	0	94.2311	0	0	51.0057	0	0	88.2775	0	0	97.421	0	0	35.928	0	0	81.2963	0	0	1.96401	0	0	-0.344242	16.1409	53.972	-2.95639	0	0	19.0231
179	0	0	0	99.4955	2101.72	495.749	657.683	0	0	19.3133	0	0	5.73946	0	0	103.036	0	0	-99.0731	0	0	94.2813	0	0	50.9717	0	0	88.3468	0	0	97.4439	0	0	35.9897	0	0	81.3117	0	0	2.04217	0	0	1.88035	-3.29018	32.1686	2.52724	0	0	10.9488
180	0	0	0	99.6034	2101.58	495.846	657.56	0	0	19.3392	0	0	5.64585	0	0	103.059	0	0	-99.0794	0	0	94.3072	0	0	50.9902	0	0	88.3748	0	0	97.4382	0	0	35.9704	0	0	81.1281	0	0	2.18716	0	0	10.7883	-13.8521	9.63509	-12.2964	0	0	2.59291
181	0	0	0	99.6078	2101.29	496.205	657.503	0	0	19.4524	0	0	5.65648	0	0	103.172	0	0	-99.0868	0	0	94.4046	0	0	50.9507	0	0	88.3616	0	0	97.4748	0	0	36.0015	0	0	81.1989	0	0	2.29547	0	0	0.443279	-29.6354	35.9565	-5.62668	0	0	11.3219
182	0	0	0	99.6276	2101.31	496.541	657.495	0	0	19.5529	0	0	5.6516	0	0	103.265	0	0	-99.0941	0	0	94.4404	0	0	50.8925	0	0	88.4498	0	0	97.514	0	0	36.0739	0	0	81.2105	0	0	2.34972	0	0	1.98075	2.45571	33.5664	-0.882149	0	0	10.0522
183	0	0	0	99.6385	2101.92	497	657.565	0	0	19.7022	0	0	5.66083	0	0	103.391	0	0	-99.1068	0	0	94.4874	0	0	50.8791	0	0	88.5073	0	0	97.5542	0	0	36.0379	0	0	81.3309	0	0	2.36332	0	0	1.08327	60.5106	45.9313	7.05719	0	0	14.9236
184	0	0	0	99.6465	2101.43	497.096	657.383	0	0	19.7179	0	0	5.66857	0	0	103.413	0	0	-99.1159	0	0	94.5755	0	0	50.8082	0	0	88.5484	0	0	97.5867	0	0	36.117	0	0	81.2889	0	0	2.52948	0	0	0.803913	-48.9712	9.5427	-18.2211	0	0	1.57641
185	0	0	0	99.6565	2101.84	497.286	657.351	0	0	19.7563	0	0	5.67571	0	0	103.435	0	0	-99.126	0	0	94.5876	0	0	50.6982	0	0	88.5442	0	0	97.6095	0	0	36.2349	0	0	81.232	0	0	2.67813	0	0	0.999257	41.461	19.0049	-3.15309	0	0	3.83703
186	0	0	0	99.6693	2101.53	497.618	657.276	0	0	19.8536	0	0	5.67837	0	0	103.532	0	0	-99.1317	0	0	94.6429	0	0	50.6616	0	0	88.5093	0	0	97.6792	0	0	36.2048	0	0	81.3793	0	0	2.75005	0	0	1.28134	-31.1136	33.173	-7.57575	0	0	9.72568
187	0	0	0	99.6968	2102.08	498.158	657.368	0	0	20.0207	0	0	5.66473	0	0	103.676	0	0	-99.1371	0	0	94.6307	0	0	50.5468	0	0	88.6095	0	0	97.7178	0	0	36.3229	0	0	81.3992	0	0	2.7444	0	0	2.74574	55.3131	54.0525	9.23276	0	0	16.7171
188	0	0	0	99.6943	2101.78	498.511	657.265	0	0	20.132	0	0	5.68437	0	0	103.788	0	0	-99.1471	0	0	94.722	0	0	50.47	0	0	88.6539	0	0	97.7251	0	0	36.4133	0	0	81.2413	0	0	2.79478	0	0	-0.247936	-30.5653	35.3247	-10.246	0	0	11.1291
189	0	0	0	99.7004	2102.16	498.725	657.294	0	0	20.1791	0	0	5.6898	0	0	103.818	0	0	-99.1505	0	0	94.7232	0	0	50.4096	0	0	88.6817	0	0	97.8005	0	0	36.4285	0	0	81.4583	0	0	2.90812	0	0	0.611302	38.5284	21.3534	2.87294	0	0	4.70634
190	0	0	0	99.7051	2101.87	498.896	657.241	0	0	20.2205	0	0	5.69564	0	0	103.86	0	0	-99.1512	0	0	94.7682	0	0	50.324	0	0	88.6648	0	0	97.9065	0	0	36.5412	0	0	81.6284	0	0	3.11692	0	0	0.466502	-29.0155	17.1363	-5.30481	0	0	4.14029
191	0	0	0	99.7144	2101.54	499.297	657.217	0	0	20.346	0	0	5.69587	0	0	103.987	0	0	-99.1542	0	0	94.7753	0	0	50.1937	0	0	88.6389	0	0	97.9128	0	0	36.6077	0	0	81.6106	0	0	3.15629	0	0	0.928906	-33.2117	40.0543	-2.43187	0	0	12.5494
192	0	0	0	99.7167	2101.52	499.572	657.157	0	0	20.4413	0	0	5.70172	0	0	104.073	0	0	-99.1528	0	0	94.7971	0	0	50.1606	0	0	88.6478	0	0	97.9327	0	0	36.638	0	0	81.6145	0	0	3.23144	0	0	0.229494	-2.09808	27.4777	-5.99623	0	0	9.53085
193	0	0	0	99.7194	2101.88	499.941	657.111	0	0	20.5835	0	0	5.70595	0	0	104.203	0	0	-99.1563	0	0	94.8005	0	0	50.0836	0	0	88.6006	0	0	98.0161	0	0	36.7301	0	0	81.6275	0	0	3.20269	0	0	0.276623	36.2396	36.9221	-4.55976	0	0	14.2176
194	0	0	0	99.7132	2101.57	500.048	657.089	0	0	20.6135	0	0	5.71419	0	0	104.236	0	0	-99.152	0	0	94.8538	0	0	50.079	0	0	88.6215	0	0	98.0597	0	0	36.7369	0	0	81.8184	0	0	3.36338	0	0	-0.62223	-31.0898	10.7616	-2.22921	0	0	3.00819
195	0	0	0	99.7507	2102.22	500.329	657.116	0	0	20.7189	0	0	5.67745	0	0	104.323	0	0	-99.15	0	0	94.8224	0	0	50.0478	0	0	88.658	0	0	98.0939	0	0	36.808	0	0	81.828	0	0	3.38479	0	0	3.75182	64.9929	28.0797	2.68817	0	0	10.5385
196	0	0	0	99.7353	2101.67	500.484	657.057	0	0	20.7777	0	0	5.69542	0	0	104.392	0	0	-99.1468	0	0	94.8903	0	0	50.0434	0	0	88.7434	0	0	98.1106	0	0	36.8496	0	0	81.8759	0	0	3.50394	0	0	-1.53884	-54.9078	15.4436	-5.90682	0	0	5.8796
197	0	0	0	99.821	2101.67	500.672	657.019	0	0	20.8594	0	0	5.61065	0	0	104.469	0	0	-99.1431	0	0	94.8976	0	0	50.0677	0	0	88.6845	0	0	98.1951	0	0	36.8283	0	0	82.1161	0	0	3.58974	0	0	8.56916	0.309944	18.847	-3.78489	0	0	8.16617
198	0	0	0	99.8025	2101.66	500.829	656.967	0	0	20.9294	0	0	5.62903	0	0	104.538	0	0	-99.1409	0	0	94.9665	0	0	50.0679	0	0	88.7079	0	0	98.2694	0	0	36.9127	0	0	82.079	0	0	3.6429	0	0	-1.85645	-1.83582	15.6999	-5.21541	0	0	7.00572
199	0	0	0	99.8062	2101.63	501.015	656.921	0	0	21.0034	0	0	5.62775	0	0	104.614	0	0	-99.1436	0	0	94.9694	0	0	50.1106	0	0	88.7423	0	0	98.2658	0	0	36.861	0	0	82.0718	0	0	3.74372	0	0	0.371562	-2.98023	18.5728	-4.55976	0	0	7.39727
200	0	0	0	99.8176	2101.59	501.189	656.849	0	0	21.0847	0	0	5.61814	0	0	104.694	0	0	-99.1432	0	0	95.0509	0	0	50.1535	0	0	88.813	0	0	98.3475	0	0	36.9293	0	0	82.131	0	0	3.83029	0	0	1.14132	-3.38554	17.3986	-7.25389	0	0	8.124
201	0	0	0	99.8189	2101.93	501.294	656.79	0	0	21.1358	0	0	5.6173	0	0	104.737	0	0	-99.1403	0	0	95.0475	0	0	50.1284	0	0	88.6501	0	0	98.417	0	0	36.9426	0	0	82.3792	0	0	3.91465	0	0	0.13114	33.3786	10.55	-5.84722	0	0	5.11103
202	0	0	0	99.8169	2101.59	501.527	656.723	0	0	21.2286	0	0	5.6202	0	0	104.834	0	0	-99.1376	0	0	95.1181	0	0	50.2097	0	0	88.7344	0	0	98.4494	0	0	36.9624	0	0	82.3915	0	0	3.99802	0	0	-0.20354	-33.4024	23.3054	-6.68168	0	0	9.28069
203	0	0	0	99.8212	2101.57	501.702	656.644	0	0	21.2989	0	0	5.61858	0	0	104.901	0	0	-99.1373	0	0	95.1945	0	0	50.3068	0	0	88.7344	0	0	98.4859	0	0	36.9053	0	0	82.406	0	0	4.07042	0	0	0.436449	-1.90735	17.4582	-7.92146	0	0	7.03134
204	0	0	0	99.8373	2101.82	501.826	656.635	0	0	21.3491	0	0	5.60551	0	0	104.941	0	0	-99.1344	0	0	95.2661	0	0	50.3253	0	0	88.7365	0	0	98.5799	0	0	36.9195	0	0	82.5506	0	0	4.16559	0	0	1.60988	24.5333	12.4276	-0.905991	0	0	5.02019
205	0	0	0	99.7982	2102.22	502.139	656.65	0	0	21.4638	0	0	5.65014	0	0	105.039	0	0	-99.1334	0	0	95.2827	0	0	50.3204	0	0	88.7281	0	0	98.6358	0	0	36.9805	0	0	82.629	0	0	4.20151	0	0	-3.91165	39.649	31.3103	1.52588	0	0	11.4749
206	0	0	0	99.7593	2102.22	502.342	656.613	0	0	21.5341	0	0	5.69351	0	0	105.106	0	0	-99.1339	0	0	95.3717	0	0	50.4153	0	0	88.7966	0	0	98.6776	0	0	36.9761	0	0	82.6039	0	0	4.25099	0	0	-3.89321	0.500679	20.2239	-3.70145	0	0	7.03151
207	0	0	0	99.7724	2101.97	502.624	656.59	0	0	21.6353	0	0	5.68635	0	0	105.207	0	0	-99.1343	0	0	95.4238	0	0	50.4537	0	0	88.868	0	0	98.736	0	0	37.0135	0	0	82.6799	0	0	4.32037	0	0	1.3114	-25.2008	28.2288	-2.32458	0	0	10.1145
208	0	0	0	99.8639	2101.69	502.713	656.516	0	0	21.6607	0	0	5.6031	0	0	105.233	0	0	-99.135	0	0	95.4744	0	0	50.4888	0	0	88.8425	0	0	98.8201	0	0	37.0331	0	0	82.9638	0	0	4.42752	0	0	9.15314	-27.6804	8.89301	-7.35521	0	0	2.54134
209	0	0	0	99.7876	2101.73	502.896	656.453	0	0	21.7276	0	0	5.68396	0	0	105.292	0	0	-99.1321	0	0	95.5354	0	0	50.4731	0	0	88.804	0	0	98.8774	0	0	37.1164	0	0	82.952	0	0	4.48551	0	0	-7.62932	3.76701	18.2986	-6.34789	0	0	6.69205
210	0	0	0	99.7958	2101.71	503.114	656.412	0	0	21.8058	0	0	5.68345	0	0	105.362	0	0	-99.1319	0	0	95.5944	0	0	50.4811	0	0	88.8137	0	0	98.8885	0	0	37.184	0	0	82.8995	0	0	4.54916	0	0	0.814159	-1.85966	21.7915	-4.12464	0	0	7.81322
211	0	0	0	99.806	2101.68	503.34	656.434	0	0	21.8738	0	0	5.68233	0	0	105.419	0	0	-99.1298	0	0	95.5953	0	0	50.5498	0	0	88.7925	0	0	98.9496	0	0	37.1981	0	0	82.9419	0	0	4.62419	0	0	1.01906	-2.69413	22.6498	2.19345	0	0	6.79928
212	0	0	0	99.828	2101.99	503.683	656.462	0	0	21.9884	0	0	5.66907	0	0	105.52	0	0	-99.1316	0	0	95.6741	0	0	50.5692	0	0	88.7757	0	0	99.0141	0	0	37.2601	0	0	83.0964	0	0	4.62672	0	0	2.20888	30.8275	34.3025	2.82526	0	0	11.4693
213	0	0	0	99.8309	2101.71	503.807	656.405	0	0	22.0206	0	0	5.67202	0	0	105.549	0	0	-99.1264	0	0	95.6932	0	0	50.6182	0	0	88.7866	0	0	99.0445	0	0	37.2847	0	0	83.1505	0	0	4.72343	0	0	0.286868	-28.4195	12.362	-5.71012	0	0	3.21121
214	0	0	0	99.8425	2101.69	504.044	656.366	0	0	22.0984	0	0	5.67141	0	0	105.615	0	0	-99.1255	0	0	95.7686	0	0	50.5824	0	0	88.89	0	0	99.0832	0	0	37.4216	0	0	83.1701	0	0	4.77651	0	0	1.15567	-2.14577	23.7644	-3.88622	0	0	7.78078
215	0	0	0	99.8514	2101.95	504.381	656.35	0	0	22.2117	0	0	5.67278	0	0	105.712	0	0	-99.1268	0	0	95.7758	0	0	50.6235	0	0	88.8563	0	0	99.1275	0	0	37.4592	0	0	83.206	0	0	4.77135	0	0	0.896121	26.679	33.6468	-1.59144	0	0	11.333
216	0	0	0	99.948	2101.95	504.444	656.38	0	0	22.2109	0	0	5.58817	0	0	105.699	0	0	-99.1257	0	0	95.8281	0	0	50.7161	0	0	88.8129	0	0	99.2223	0	0	37.4739	0	0	83.3259	0	0	4.89418	0	0	9.65242	-0.452995	6.27637	2.95043	0	0	-0.0778642
217	0	0	0	99.9694	2101.69	504.736	656.362	0	0	22.3007	0	0	5.57762	0	0	105.782	0	0	-99.1251	0	0	95.8304	0	0	50.7944	0	0	88.7536	0	0	99.273	0	0	37.4401	0	0	83.4483	0	0	4.93481	0	0	2.14263	-25.8207	29.2838	-1.75834	0	0	8.97726
218	0	0	0	99.9618	2101.72	504.985	656.442	0	0	22.356	0	0	5.59816	0	0	105.825	0	0	-99.1262	0	0	95.9023	0	0	50.7971	0	0	88.869	0	0	99.2972	0	0	37.5841	0	0	83.3788	0	0	4.99683	0	0	-0.757468	3.45707	24.8969	8.04663	0	0	5.52955
219	0	0	0	99.9929	2102.03	505.159	656.436	0	0	22.3985	0	0	5.57981	0	0	105.848	0	0	-99.1256	0	0	95.9328	0	0	50.8111	0	0	88.8373	0	0	99.3268	0	0	37.5919	0	0	83.4699	0	0	5.06517	0	0	3.10774	30.8037	17.3748	-0.691414	0	0	4.25196
220	0	0	0	100.008	2101.73	505.445	656.368	0	0	22.4793	0	0	5.57672	0	0	105.92	0	0	-99.1231	0	0	95.9663	0	0	50.8978	0	0	88.795	0	0	99.3936	0	0	37.6271	0	0	83.4795	0	0	5.10048	0	0	1.53338	-30.0407	28.6043	-6.70552	0	0	8.08131
221	0	0	0	100.022	2102.01	505.616	656.393	0	0	22.5105	0	0	5.57584	0	0	105.931	0	0	-99.1212	0	0	95.9923	0	0	50.9398	0	0	88.7469	0	0	99.439	0	0	37.6402	0	0	83.6684	0	0	5.15296	0	0	1.34896	27.442	17.1244	2.46167	0	0	3.12054
222	0	0	0	100.042	2101.59	505.944	656.341	0	0	22.617	0	0	5.5709	0	0	106.028	0	0	-99.1196	0	0	96.0125	0	0	50.9252	0	0	88.7917	0	0	99.4762	0	0	37.729	0	0	83.6146	0	0	5.16064	0	0	2.02515	-42.1762	32.7528	-5.19156	0	0	10.6459
223	0	0	0	100.055	2101.81	506.305	656.379	0	0	22.7243	0	0	5.57254	0	0	106.114	0	0	-99.1197	0	0	96.048	0	0	51.0412	0	0	88.7365	0	0	99.5019	0	0	37.7197	0	0	83.5438	0	0	5.12915	0	0	1.32779	22.8882	36.1025	3.78489	0	0	10.7348
224	0	0	0	100.07	2102.2	506.483	656.388	0	0	22.7614	0	0	5.57256	0	0	106.129	0	0	-99.1198	0	0	96.0627	0	0	51.0337	0	0	88.709	0	0	99.5225	0	0	37.7532	0	0	83.6701	0	0	5.19594	0	0	1.50128	38.2662	17.7741	0.888109	0	0	3.70247
225	0	0	0	100.087	2101.87	506.808	656.363	0	0	22.8524	0	0	5.57265	0	0	106.212	0	0	-99.1221	0	0	96.0676	0	0	51.0878	0	0	88.735	0	0	99.5588	0	0	37.8162	0	0	83.6325	0	0	5.20551	0	0	1.66998	-32.3772	32.5322	-2.48551	0	0	9.10106
226	0	0	0	100.113	2101.65	506.931	656.254	0	0	22.8831	0	0	5.56393	0	0	106.23	0	0	-99.1215	0	0	96.1255	0	0	51.2094	0	0	88.6462	0	0	99.6004	0	0	37.7796	0	0	83.7551	0	0	5.25257	0	0	2.59889	-21.9584	12.2905	-10.8898	0	0	3.07034
227	0	0	0	100.127	2101.93	507.114	656.281	0	0	22.9221	0	0	5.56592	0	0	106.246	0	0	-99.1199	0	0	96.1279	0	0	51.3145	0	0	88.5853	0	0	99.6351	0	0	37.7326	0	0	83.8299	0	0	5.29437	0	0	1.41317	27.7042	18.2509	2.67029	0	0	3.90448
228	0	0	0	100.147	2101.56	507.431	656.396	0	0	22.9905	0	0	5.56201	0	0	106.308	0	0	-99.1229	0	0	96.1609	0	0	51.3379	0	0	88.6404	0	0	99.6581	0	0	37.8256	0	0	83.7751	0	0	5.30871	0	0	2.00808	-36.5496	31.7335	11.4918	0	0	6.84009
229	0	0	0	100.158	2101.5	507.644	656.342	0	0	23.0503	0	0	5.56141	0	0	106.354	0	0	-99.1186	0	0	96.1656	0	0	51.3909	0	0	88.5769	0	0	99.6604	0	0	37.8297	0	0	83.6883	0	0	5.33632	0	0	1.05868	-6.50883	21.2848	-5.38826	0	0	5.97829
230	0	0	0	100.175	2101.47	507.884	656.39	0	0	23.1069	0	0	5.55869	0	0	106.399	0	0	-99.1212	0	0	96.2065	0	0	51.4573	0	0	88.5873	0	0	99.6961	0	0	37.8338	0	0	83.807	0	0	5.36905	0	0	1.73487	-2.64645	24.0386	4.81009	0	0	5.66513
231	0	0	0	100.104	2101.57	508.109	656.319	0	0	23.1836	0	0	5.64245	0	0	106.456	0	0	-99.1163	0	0	96.2764	0	0	51.4211	0	0	88.666	0	0	99.7275	0	0	37.9576	0	0	83.7417	0	0	5.38842	0	0	-7.13003	9.75132	22.5425	-7.1466	0	0	7.66484
232	0	0	0	100.12	2101.94	508.262	656.369	0	0	23.2057	0	0	5.63529	0	0	106.461	0	0	-99.115	0	0	96.3022	0	0	51.4652	0	0	88.6711	0	0	99.7687	0	0	37.9774	0	0	83.7676	0	0	5.44268	0	0	1.64471	36.6926	15.2171	5.02467	0	0	2.2123
233	0	0	0	100.133	2101.6	508.554	656.29	0	0	23.2976	0	0	5.63725	0	0	106.547	0	0	-99.116	0	0	96.2978	0	0	51.5295	0	0	88.632	0	0	99.7757	0	0	37.9322	0	0	83.8554	0	0	5.42175	0	0	1.24856	-34.1177	29.2361	-7.83801	0	0	9.18917
234	0	0	0	100.144	2101.56	508.765	656.295	0	0	23.3553	0	0	5.63869	0	0	106.595	0	0	-99.1176	0	0	96.3085	0	0	51.6606	0	0	88.5684	0	0	99.7902	0	0	37.905	0	0	83.8769	0	0	5.42609	0	0	1.14337	-4.1008	21.0762	0.423193	0	0	5.76451
235	0	0	0	100.155	2101.59	508.949	656.294	0	0	23.4022	0	0	5.63938	0	0	106.629	0	0	-99.1171	0	0	96.3563	0	0	51.7016	0	0	88.5811	0	0	99.8185	0	0	37.9326	0	0	83.8434	0	0	5.45393	0	0	1.06483	3.52859	18.4298	-0.101328	0	0	4.69627
236	0	0	0	100.156	2101.58	509.143	656.301	0	0	23.4524	0	0	5.65113	0	0	106.667	0	0	-99.1167	0	0	96.3899	0	0	51.6626	0	0	88.6759	0	0	99.8012	0	0	37.957	0	0	83.7626	0	0	5.47068	0	0	0.0881094	-0.739098	19.4371	0.739098	0	0	5.01951
237	0	0	0	100.176	2101.66	509.233	656.34	0	0	23.4609	0	0	5.64135	0	0	106.665	0	0	-99.1178	0	0	96.4373	0	0	51.7841	0	0	88.6074	0	0	99.8237	0	0	37.8844	0	0	83.7998	0	0	5.49653	0	0	2.06545	7.29561	8.98838	3.93987	0	0	0.847627
238	0	0	0	100.186	2101.67	509.441	656.338	0	0	23.521	0	0	5.6409	0	0	106.715	0	0	-99.1167	0	0	96.4592	0	0	51.7909	0	0	88.6298	0	0	99.8264	0	0	37.9002	0	0	83.7324	0	0	5.47739	0	0	0.923442	1.23978	20.7186	-0.202656	0	0	6.01518
239	0	0	0	100.189	2101.65	509.614	656.34	0	0	23.5614	0	0	5.65041	0	0	106.743	0	0	-99.1162	0	0	96.4663	0	0	51.7924	0	0	88.6716	0	0	99.854	0	0	37.9075	0	0	83.7169	0	0	5.48039	0	0	0.372928	-2.36034	17.3271	0.137091	0	0	4.03271
240	0	0	0	100.179	2101.68	509.785	656.357	0	0	23.6023	0	0	5.66667	0	0	106.776	0	0	-99.1138	0	0	96.4531	0	0	51.8197	0	0	88.6498	0	0	99.8576	0	0	37.841	0	0	83.7925	0	0	5.47605	0	0	-1.02931	3.17097	17.1006	1.75238	0	0	4.08906
241	0	0	0	100.189	2101.74	509.947	656.346	0	0	23.6453	0	0	5.67132	0	0	106.806	0	0	-99.1161	0	0	96.4945	0	0	51.8538	0	0	88.6352	0	0	99.8715	0	0	37.7887	0	0	83.7587	0	0	5.46599	0	0	1.01633	6.10352	16.2244	-1.14441	0	0	4.30114
242	0	0	0	100.213	2101.76	510.192	656.323	0	0	23.723	0	0	5.65737	0	0	106.871	0	0	-99.114	0	0	96.4845	0	0	51.8749	0	0	88.586	0	0	99.8754	0	0	37.7515	0	0	83.7099	0	0	5.43591	0	0	2.39398	2.52724	24.5214	-2.23517	0	0	7.76934
243	0	0	0	100.194	2101.81	510.353	656.35	0	0	23.7607	0	0	5.68585	0	0	106.9	0	0	-99.1146	0	0	96.4479	0	0	51.8704	0	0	88.607	0	0	99.8923	0	0	37.7446	0	0	83.6815	0	0	5.4293	0	0	-1.88718	4.26769	16.0635	2.65241	0	0	3.77044
244	0	0	0	100.224	2101.8	510.492	656.366	0	0	23.7917	0	0	5.66483	0	0	106.92	0	0	-99.1122	0	0	96.4243	0	0	51.8762	0	0	88.5844	0	0	99.8931	0	0	37.7262	0	0	83.658	0	0	5.45009	0	0	3.02099	-0.739098	13.9534	1.61529	0	0	3.10261
245	0	0	0	100.238	2101.76	510.632	656.403	0	0	23.8218	0	0	5.66292	0	0	106.941	0	0	-99.1135	0	0	96.4332	0	0	51.857	0	0	88.6174	0	0	99.8817	0	0	37.72	0	0	83.7169	0	0	5.47245	0	0	1.32164	-3.93391	13.9654	3.71337	0	0	3.01314
246	0	0	0	100.241	2101.78	510.766	656.442	0	0	23.8492	0	0	5.66505	0	0	106.96	0	0	-99.1107	0	0	96.4087	0	0	51.9063	0	0	88.6589	0	0	99.8703	0	0	37.6463	0	0	83.6756	0	0	5.47705	0	0	0.372245	2.38419	13.411	3.8743	0	0	2.73378
247	0	0	0	100.262	2102.17	510.813	656.481	0	0	23.8547	0	0	5.65396	0	0	106.95	0	0	-99.1115	0	0	96.3922	0	0	51.9308	0	0	88.6483	0	0	99.857	0	0	37.5883	0	0	83.6374	0	0	5.48142	0	0	2.02583	38.4331	4.65512	3.93987	0	0	0.55427
248	0	0	0	100.262	2102.16	510.929	656.431	0	0	23.8908	0	0	5.65759	0	0	106.983	0	0	-99.1118	0	0	96.3909	0	0	51.8938	0	0	88.6591	0	0	99.8404	0	0	37.5731	0	0	83.5092	0	0	5.45985	0	0	0.0840113	-0.333786	11.5812	-5.06043	0	0	3.60822
249	0	0	0	100.273	2102.19	511.048	656.426	0	0	23.9231	0	0	5.65188	0	0	107.01	0	0	-99.1115	0	0	96.3707	0	0	51.9581	0	0	88.5927	0	0	99.8511	0	0	37.4954	0	0	83.4775	0	0	5.44345	0	0	1.08873	3.02792	11.9209	-0.524521	0	0	3.22658
250	0	0	0	100.279	2102.13	511.321	656.435	0	0	24.0128	0	0	5.65592	0	0	107.091	0	0	-99.1123	0	0	96.3759	0	0	51.9269	0	0	88.6958	0	0	99.8273	0	0	37.5066	0	0	83.4194	0	0	5.378	0	0	0.53617	-6.50883	27.3407	0.971556	0	0	8.97572
251	0	0	0	100.285	2102.14	511.422	656.428	0	0	24.0329	0	0	5.65287	0	0	107.107	0	0	-99.1114	0	0	96.3832	0	0	51.9475	0	0	88.6782	0	0	99.8206	0	0	37.4872	0	0	83.3884	0	0	5.3757	0	0	0.581249	1.3113	10.0553	-0.685453	0	0	2.00398
252	0	0	0	100.304	2102.16	511.491	656.446	0	0	24.0553	0	0	5.63864	0	0	107.122	0	0	-99.1087	0	0	96.3571	0	0	51.9249	0	0	88.6838	0	0	99.7935	0	0	37.485	0	0	83.399	0	0	5.381	0	0	1.92816	1.4782	6.94394	1.75238	0	0	2.24577
253	0	0	0	100.286	2102.16	511.564	656.426	0	0	24.0779	0	0	5.66228	0	0	107.14	0	0	-99.1105	0	0	96.3912	0	0	51.9344	0	0	88.6797	0	0	99.7838	0	0	37.4511	0	0	83.383	0	0	5.37266	0	0	-1.7335	0.64373	7.32541	-1.97291	0	0	2.25499
254	0	0	0	100.292	2102.18	511.644	656.426	0	0	24.0972	0	0	5.66177	0	0	107.156	0	0	-99.1118	0	0	96.3935	0	0	51.921	0	0	88.6953	0	0	99.8016	0	0	37.4393	0	0	83.3992	0	0	5.36629	0	0	0.500653	1.64509	7.99894	-0.00596046	0	0	1.93175
255	0	0	0	100.287	2102.28	511.613	656.399	0	0	24.0881	0	0	5.66652	0	0	107.143	0	0	-99.1088	0	0	96.4069	0	0	51.9171	0	0	88.7052	0	0	99.7964	0	0	37.4121	0	0	83.3925	0	0	5.37672	0	0	-0.44806	10.2997	-3.1054	-2.68221	0	0	-0.903805
256	0	0	0	100.293	2102.11	511.609	656.37	0	0	24.0783	0	0	5.66318	0	0	107.136	0	0	-99.1087	0	0	96.4458	0	0	51.7302	0	0	88.8867	0	0	99.8001	0	0	37.5306	0	0	83.2995	0	0	5.40571	0	0	0.566906	-17.5238	-0.458956	-2.93255	0	0	-0.979278
257	0	0	0	100.284	2102.07	511.652	656.416	0	0	24.0719	0	0	5.67234	0	0	107.13	0	0	-99.1104	0	0	96.4073	0	0	51.812	0	0	88.8022	0	0	99.8077	0	0	37.4533	0	0	83.3818	0	0	5.42575	0	0	-0.823038	-3.93391	4.32134	4.62532	0	0	-0.643062
258	0	0	0	100.292	2102.11	511.678	656.236	0	0	24.108	0	0	5.66743	0	0	107.161	0	0	-99.1083	0	0	96.4436	0	0	51.8027	0	0	88.8293	0	0	99.8143	0	0	37.4526	0	0	83.4306	0	0	5.40494	0	0	0.711023	4.26769	2.56896	-18.0781	0	0	3.60993
259	0	0	0	100.284	2102.18	511.794	656.421	0	0	24.1246	0	0	5.67667	0	0	107.174	0	0	-99.1093	0	0	96.4841	0	0	51.6974	0	0	88.9295	0	0	99.8174	0	0	37.512	0	0	83.3618	0	0	5.40273	0	0	-0.764298	7.24792	11.6467	18.5072	0	0	1.66076
260	0	0	0	100.311	2102.06	511.708	656.234	0	0	24.1241	0	0	5.64928	0	0	107.177	0	0	-99.1097	0	0	96.5097	0	0	51.701	0	0	88.9465	0	0	99.8042	0	0	37.4853	0	0	83.3289	0	0	5.41318	0	0	2.74847	-12.207	-8.62479	-18.6682	0	0	-0.0532755
261	0	0	0	100.298	2102.02	511.705	656.225	0	0	24.1173	0	0	5.66298	0	0	107.174	0	0	-99.1123	0	0	96.4942	0	0	51.6952	0	0	88.9897	0	0	99.7856	0	0	37.4699	0	0	83.3611	0	0	5.42827	0	0	-1.31959	-4.31538	-0.2563	-0.858307	0	0	-0.674652
262	0	0	0	100.296	2101.78	511.577	655.93	0	0	24.1305	0	0	5.66436	0	0	107.189	0	0	-99.1111	0	0	96.477	0	0	51.786	0	0	88.8686	0	0	99.7852	0	0	37.375	0	0	83.4218	0	0	5.43482	0	0	-0.2534	-23.4604	-12.821	-29.5639	0	0	1.3201
263	0	0	0	100.307	2101.63	511.637	655.949	0	0	24.1508	0	0	5.65449	0	0	107.213	0	0	-99.1138	0	0	96.4839	0	0	51.7925	0	0	88.8735	0	0	99.7757	0	0	37.3483	0	0	83.4305	0	0	5.41585	0	0	1.1181	-15.4734	6.00219	1.90735	0	0	2.02583
264	0	0	0	100.284	2101.66	511.538	655.922	0	0	24.1196	0	0	5.67315	0	0	107.184	0	0	-99.1119	0	0	96.4983	0	0	51.7805	0	0	88.8891	0	0	99.7805	0	0	37.3383	0	0	83.418	0	0	5.44541	0	0	-2.2888	2.93255	-9.95398	-2.69413	0	0	-3.11525
265	0	0	0	100.283	2101.52	511.607	655.909	0	0	24.153	0	0	5.67315	0	0	107.219	0	0	-99.1124	0	0	96.5507	0	0	51.6999	0	0	89.0202	0	0	99.7673	0	0	37.382	0	0	83.3474	0	0	5.43107	0	0	-0.137287	-13.6137	6.90222	-1.2517	0	0	3.33689
266	0	0	0	100.279	2101.44	511.591	655.883	0	0	24.1591	0	0	5.67519	0	0	107.228	0	0	-99.1124	0	0	96.5636	0	0	51.6971	0	0	89.0061	0	0	99.785	0	0	37.3612	0	0	83.4013	0	0	5.42353	0	0	-0.390687	-8.13007	-1.52588	-2.62856	0	0	0.611302
267	0	0	0	100.282	2101.41	511.58	655.835	0	0	24.1655	0	0	5.6684	0	0	107.237	0	0	-99.1125	0	0	96.586	0	0	51.721	0	0	88.9968	0	0	99.7609	0	0	37.3204	0	0	83.4047	0	0	5.41176	0	0	0.353804	-2.67029	-1.16229	-4.76837	0	0	0.634012
268	0	0	0	100.3	2101.34	511.554	655.813	0	0	24.1599	0	0	5.64918	0	0	107.234	0	0	-99.1138	0	0	96.6485	0	0	51.7307	0	0	89.0235	0	0	99.7698	0	0	37.3057	0	0	83.4055	0	0	5.42022	0	0	1.7376	-7.55787	-2.58684	-2.23517	0	0	-0.557343
269	0	0	0	100.303	2101.29	511.535	655.815	0	0	24.162	0	0	5.643	0	0	107.236	0	0	-99.1106	0	0	96.6695	0	0	51.7302	0	0	89.0355	0	0	99.7563	0	0	37.2849	0	0	83.4016	0	0	5.42099	0	0	0.310774	-4.43459	-1.87755	0.160933	0	0	0.211053
270	0	0	0	100.292	2101.29	511.519	655.767	0	0	24.1732	0	0	5.64952	0	0	107.251	0	0	-99.1101	0	0	96.7004	0	0	51.739	0	0	89.0439	0	0	99.7351	0	0	37.2569	0	0	83.373	0	0	5.39632	0	0	-1.10103	-0.715256	-1.5676	-4.72665	0	0	1.11622
271	0	0	0	100.291	2101.25	511.496	655.756	0	0	24.17	0	0	5.64986	0	0	107.249	0	0	-99.1114	0	0	96.7335	0	0	51.7365	0	0	89.0668	0	0	99.7229	0	0	37.2366	0	0	83.3474	0	0	5.38311	0	0	-0.107234	-3.93391	-2.33054	-1.0848	0	0	-0.319311
272	0	0	0	100.301	2101.3	511.519	655.761	0	0	24.1806	0	0	5.63851	0	0	107.262	0	0	-99.1139	0	0	96.7698	0	0	51.7517	0	0	89.0979	0	0	99.7121	0	0	37.2096	0	0	83.3443	0	0	5.3628	0	0	1.01428	5.34058	2.26498	0.500679	0	0	1.0638
273	0	0	0	100.276	2101.28	511.525	655.733	0	0	24.195	0	0	5.66323	0	0	107.276	0	0	-99.1152	0	0	96.799	0	0	51.7584	0	0	89.1232	0	0	99.6909	0	0	37.1838	0	0	83.3392	0	0	5.35171	0	0	-2.47936	-2.47955	0.602007	-2.85506	0	0	1.43349
274	0	0	0	100.295	2101.2	511.516	655.679	0	0	24.2062	0	0	5.64259	0	0	107.286	0	0	-99.1123	0	0	96.8286	0	0	51.7416	0	0	89.1468	0	0	99.6789	0	0	37.1585	0	0	83.3088	0	0	5.32543	0	0	1.86532	-7.41482	-0.840425	-5.43594	0	0	1.1222
275	0	0	0	100.297	2101.28	511.543	655.637	0	0	24.2316	0	0	5.63961	0	0	107.311	0	0	-99.1141	0	0	96.8611	0	0	51.719	0	0	89.164	0	0	99.669	0	0	37.1457	0	0	83.2831	0	0	5.28716	0	0	0.20354	8.15392	2.67029	-4.1306	0	0	2.54254
276	0	0	0	100.285	2101.3	511.523	655.632	0	0	24.2288	0	0	5.65048	0	0	107.308	0	0	-99.1134	0	0	96.8803	0	0	51.6832	0	0	89.186	0	0	99.6337	0	0	37.1357	0	0	83.2501	0	0	5.27064	0	0	-1.14542	1.3113	-1.96695	-0.506639	0	0	-0.275086
277	0	0	0	100.297	2101.28	511.523	655.632	0	0	24.2312	0	0	5.63829	0	0	107.312	0	0	-99.1141	0	0	96.9159	0	0	51.6338	0	0	89.2392	0	0	99.6525	0	0	37.1424	0	0	83.209	0	0	5.25156	0	0	1.14132	-2.12193	0	-0.0417233	0	0	0.236666
278	0	0	0	100.292	2101.48	511.687	656.335	0	0	24.1711	0	0	5.64031	0	0	107.255	0	0	-99.1121	0	0	96.9075	0	0	51.5935	0	0	89.2654	0	0	99.6527	0	0	37.1472	0	0	83.1791	0	0	5.29019	0	0	-0.497238	20.8855	16.3674	70.2977	0	0	-6.01484
279	0	0	0	100.286	2101.48	511.685	656.322	0	0	24.1706	0	0	5.64543	0	0	107.256	0	0	-99.113	0	0	96.9359	0	0	51.5556	0	0	89.2801	0	0	99.6088	0	0	37.1365	0	0	83.1431	0	0	5.2867	0	0	-0.54983	-0.214577	-0.220537	-1.29342	0	0	-0.0418349
280	0	0	0	100.279	2101.15	511.495	655.666	0	0	24.2149	0	0	5.65355	0	0	107.301	0	0	-99.1137	0	0	96.9607	0	0	51.5086	0	0	89.3079	0	0	99.6419	0	0	37.1486	0	0	83.0947	0	0	5.24358	0	0	-0.741076	-32.8541	-19.0079	-65.6009	0	0	4.42784
281	0	0	0	100.274	2101.15	511.496	655.658	0	0	24.2215	0	0	5.65504	0	0	107.309	0	0	-99.1123	0	0	96.9659	0	0	51.4728	0	0	89.3176	0	0	99.6426	0	0	37.1533	0	0	83.0499	0	0	5.21679	0	0	-0.438498	0.0238419	0.137091	-0.816584	0	0	0.660821
282	0	0	0	100.268	2101.51	511.684	656.311	0	0	24.1796	0	0	5.66169	0	0	107.266	0	0	-99.1116	0	0	96.9725	0	0	51.4385	0	0	89.351	0	0	99.6209	0	0	37.1698	0	0	82.9921	0	0	5.23611	0	0	-0.657747	35.5482	18.8231	65.3625	0	0	-4.1893
283	0	0	0	100.296	2101.2	511.511	655.655	0	0	24.2302	0	0	5.63418	0	0	107.318	0	0	-99.1143	0	0	96.9775	0	0	51.4129	0	0	89.3701	0	0	99.6075	0	0	37.1722	0	0	82.9384	0	0	5.1686	0	0	2.84409	-30.756	-17.3032	-65.6724	0	0	5.05519
284	0	0	0	100.3	2101.15	511.486	655.625	0	0	24.2226	0	0	5.63045	0	0	107.313	0	0	-99.1154	0	0	96.9647	0	0	51.3881	0	0	89.3794	0	0	99.5944	0	0	37.1695	0	0	82.8745	0	0	5.15886	0	0	0.346291	-5.126	-2.5034	-2.91467	0	0	-0.761225
285	0	0	0	100.293	2101.12	511.475	655.626	0	0	24.2176	0	0	5.63501	0	0	107.309	0	0	-99.1135	0	0	96.9547	0	0	51.3689	0	0	89.3775	0	0	99.5861	0	0	37.1687	0	0	82.847	0	0	5.15905	0	0	-0.674823	-3.38554	-1.09076	0.0119209	0	0	-0.494847
286	0	0	0	100.292	2101.11	511.476	655.631	0	0	24.2173	0	0	5.63411	0	0	107.307	0	0	-99.1114	0	0	96.9421	0	0	51.3433	0	0	89.4118	0	0	99.5713	0	0	37.1752	0	0	82.8199	0	0	5.15067	0	0	-0.0607887	-0.452995	0.101328	0.554323	0	0	-0.0358585
287	0	0	0	100.299	2101.19	511.477	655.627	0	0	24.2173	0	0	5.62962	0	0	107.307	0	0	-99.1141	0	0	96.9338	0	0	51.341	0	0	89.3927	0	0	99.5191	0	0	37.1308	0	0	82.8473	0	0	5.13961	0	0	0.636574	7.55787	0.0417233	-0.369549	0	0	0.00700094
288	0	0	0	100.297	2101.15	511.46	655.633	0	0	24.2139	0	0	5.63229	0	0	107.303	0	0	-99.1142	0	0	96.9284	0	0	51.3161	0	0	89.3937	0	0	99.5138	0	0	37.1362	0	0	82.8061	0	0	5.12967	0	0	-0.188513	-3.93391	-1.69873	0.613928	0	0	-0.343729
289	0	0	0	100.3	2101.46	511.642	656.305	0	0	24.1691	0	0	5.62832	0	0	107.26	0	0	-99.1149	0	0	96.928	0	0	51.2777	0	0	89.4217	0	0	99.5073	0	0	37.1683	0	0	82.7828	0	0	5.15021	0	0	0.33946	31.4474	18.2331	67.1446	0	0	-4.47804
290	0	0	0	100.29	2101.48	511.645	656.326	0	0	24.1654	0	0	5.63718	0	0	107.258	0	0	-99.1154	0	0	96.9358	0	0	51.2636	0	0	89.4636	0	0	99.4673	0	0	37.1837	0	0	82.7599	0	0	5.13632	0	0	-1.06756	1.23978	0.298023	2.14577	0	0	-0.37327
291	0	0	0	100.292	2101.47	511.623	656.305	0	0	24.1597	0	0	5.63611	0	0	107.252	0	0	-99.1169	0	0	96.9426	0	0	51.2678	0	0	89.4334	0	0	99.4663	0	0	37.1858	0	0	82.7378	0	0	5.14606	0	0	0.227445	-0.619888	-2.21133	-2.15769	0	0	-0.568784
292	0	0	0	100.296	2101.44	511.622	656.306	0	0	24.1559	0	0	5.63147	0	0	107.249	0	0	-99.1169	0	0	96.9535	0	0	51.2794	0	0	89.4495	0	0	99.4563	0	0	37.198	0	0	82.6802	0	0	5.15051	0	0	0.400932	-2.59876	-0.137091	0.089407	0	0	-0.382661
293	0	0	0	100.298	2101.81	511.411	655.958	0	0	24.1284	0	0	5.63164	0	0	107.224	0	0	-99.1159	0	0	96.9627	0	0	51.2851	0	0	89.4849	0	0	99.4555	0	0	37.2195	0	0	82.6917	0	0	5.14458	0	0	0.174853	36.7641	-21.1179	-34.821	0	0	-2.74386
294	0	0	0	100.297	2101.5	511.281	655.651	0	0	24.1361	0	0	5.63026	0	0	107.23	0	0	-99.1141	0	0	96.9655	0	0	51.2946	0	0	89.4969	0	0	99.4754	0	0	37.2213	0	0	82.7043	0	0	5.14236	0	0	-0.0676189	-31.0421	-12.9044	-30.6308	0	0	0.767372
295	0	0	0	100.297	2101.56	511.301	655.605	0	0	24.1593	0	0	5.62882	0	0	107.249	0	0	-99.1139	0	0	96.9746	0	0	51.3019	0	0	89.4782	0	0	99.4489	0	0	37.232	0	0	82.6516	0	0	5.11857	0	0	-0.0163925	5.88894	1.93715	-4.5836	0	0	2.31543
296	0	0	0	100.302	2101.5	511.32	655.624	0	0	24.1684	0	0	5.62146	0	0	107.257	0	0	-99.1125	0	0	96.9821	0	0	51.2946	0	0	89.4935	0	0	99.0956	0	0	37.2741	0	0	82.6445	0	0	5.09533	0	0	0.557343	-6.34193	1.89543	1.88351	0	0	0.912172
297	0	0	0	100.291	2101.41	511.351	655.727	0	0	24.164	0	0	5.63334	0	0	107.255	0	0	-99.1141	0	0	96.9944	0	0	51.3254	0	0	89.4823	0	0	99.4702	0	0	37.2597	0	0	82.6098	0	0	5.09629	0	0	-1.0901	-9.01222	3.14713	10.2699	0	0	-0.434742
298	0	0	0	100.4	2101.94	511.64	655.525	0	0	24.3307	0	0	5.52457	0	0	107.397	0	0	-99.1154	0	0	97.0032	0	0	51.3277	0	0	89.4996	0	0	99.0997	0	0	37.2845	0	0	82.571	0	0	4.91227	0	0	10.845	53.3342	28.8665	-20.1762	0	0	16.6699
299	0	0	0	100.327	2101.24	511.267	655.57	0	0	24.1653	0	0	5.59802	0	0	107.259	0	0	-99.1175	0	0	97.0115	0	0	51.3345	0	0	89.4884	0	0	99.1013	0	0	37.3073	0	0	82.542	0	0	5.09717	0	0	-7.33221	-70.2143	-37.2767	4.47631	0	0	-16.5478
300	0	0	0	100.394	2101.15	511.438	655.508	0	0	24.2451	0	0	5.52674	0	0	107.341	0	0	-99.117	0	0	97.0191	0	0	51.3397	0	0	89.5106	0	0	99.0548	0	0	37.3417	0	0	82.5428	0	0	5.00553	0	0	6.7653	-8.4877	17.0469	-6.22272	0	0	7.98415
301	0	0	0	100.396	2101.04	511.413	655.595	0	0	24.2208	0	0	5.52635	0	0	107.318	0	0	-99.1169	0	0	97.024	0	0	51.3472	0	0	89.5093	0	0	99.061	0	0	37.3644	0	0	82.557	0	0	5.0314	0	0	0.155728	-11.5156	-2.44379	8.72016	0	0	-2.43325
302	0	0	0	100.319	2100.85	511.344	655.613	0	0	24.1934	0	0	5.60103	0	0	107.295	0	0	-99.1143	0	0	97.0395	0	0	51.3635	0	0	89.5104	0	0	99.6142	0	0	37.3869	0	0	82.5504	0	0	5.05623	0	0	-7.71675	-18.2629	-6.93202	1.7941	0	0	-2.73856
303	0	0	0	100.396	2100.75	511.289	655.668	0	0	24.1582	0	0	5.5233	0	0	107.262	0	0	-99.1147	0	0	97.0548	0	0	51.3785	0	0	89.4893	0	0	99.6239	0	0	37.4023	0	0	82.5506	0	0	5.08214	0	0	7.7748	-10.7527	-5.46575	5.56111	0	0	-3.51499
304	0	0	0	100.397	2100.12	511.377	655.56	0	0	24.2065	0	0	5.52461	0	0	107.321	0	0	-99.1184	0	0	97.0686	0	0	51.398	0	0	89.5005	0	0	99.6079	0	0	37.4108	0	0	82.5769	0	0	5.07009	0	0	0.0314189	-62.4418	8.80957	-10.8063	0	0	4.82519
305	0	0	0	100.393	2100.28	511.339	655.626	0	0	24.1803	0	0	5.52861	0	0	107.29	0	0	-99.1158	0	0	97.0706	0	0	51.4244	0	0	89.4598	0	0	99.3988	0	0	37.4195	0	0	82.5349	0	0	5.09943	0	0	-0.390004	15.8548	-3.79086	6.57439	0	0	-2.62006
306	0	0	0	100.327	2100.53	511.307	655.812	0	0	24.1377	0	0	5.591	0	0	107.245	0	0	-99.1131	0	0	97.0825	0	0	51.4356	0	0	89.5664	0	0	99.6146	0	0	37.4547	0	0	82.6562	0	0	5.14379	0	0	-6.55288	24.9386	-3.20673	18.5847	0	0	-4.25487
307	0	0	0	100.329	2100.22	511.316	655.648	0	0	24.1793	0	0	5.59002	0	0	107.287	0	0	-99.1141	0	0	97.1101	0	0	51.4532	0	0	89.6637	0	0	99.4678	0	0	37.4841	0	0	82.7451	0	0	5.10938	0	0	0.219249	-31.1136	0.911951	-16.3674	0	0	4.15737
308	0	0	0	100.325	2097.93	511.688	655.353	0	0	24.3841	0	0	5.59457	0	0	107.498	0	0	-99.1161	0	0	97.08	0	0	51.4766	0	0	89.6471	0	0	99.6237	0	0	37.4954	0	0	82.7232	0	0	5.02624	0	0	-0.4344	-228.834	37.1277	-29.5579	0	0	20.4767
309	0	0	0	100.398	2099.04	511.498	655.56	0	0	24.263	0	0	5.52158	0	0	107.379	0	0	-99.1163	0	0	97.1121	0	0	51.4907	0	0	89.6668	0	0	99.6219	0	0	37.5257	0	0	82.7032	0	0	5.09939	0	0	7.33904	110.96	-18.9304	20.7245	0	0	-12.1053
310	0	0	0	100.324	2100.12	511.334	655.743	0	0	24.1652	0	0	5.59429	0	0	107.276	0	0	-99.1154	0	0	97.1056	0	0	51.5296	0	0	89.6558	0	0	99.5187	0	0	37.5336	0	0	82.724	0	0	5.16498	0	0	-7.42988	107.622	-16.4628	18.3046	0	0	-9.78647
311	0	0	0	100.33	2100.76	511.303	656.153	0	0	24.0897	0	0	5.58711	0	0	107.196	0	0	-99.1149	0	0	97.0891	0	0	51.5505	0	0	89.6615	0	0	99.5342	0	0	37.5521	0	0	82.7248	0	0	5.23403	0	0	0.627011	63.8962	-3.03388	40.9603	0	0	-7.5448
312	0	0	0	100.321	2100.72	511.199	655.909	0	0	24.095	0	0	5.59603	0	0	107.201	0	0	-99.1158	0	0	97.1196	0	0	51.5632	0	0	89.657	0	0	99.5463	0	0	37.5785	0	0	82.7119	0	0	5.24564	0	0	-0.974668	-3.57628	-10.4368	-24.3366	0	0	0.53173
313	0	0	0	100.322	2100.7	511.201	655.92	0	0	24.0902	0	0	5.59398	0	0	107.197	0	0	-99.1163	0	0	97.0956	0	0	51.5796	0	0	89.6652	0	0	99.5384	0	0	37.6071	0	0	82.721	0	0	5.26691	0	0	0.177585	-2.3365	0.178814	1.055	0	0	-0.480162
314	0	0	0	100.393	2100.35	511.216	655.769	0	0	24.1265	0	0	5.52375	0	0	107.236	0	0	-99.1183	0	0	97.1246	0	0	51.5913	0	0	89.6921	0	0	99.5655	0	0	37.649	0	0	82.7149	0	0	5.26418	0	0	7.09247	-34.3084	1.52588	-15.0561	0	0	3.62256
315	0	0	0	100.33	2100.68	511.18	655.91	0	0	24.0872	0	0	5.58747	0	0	107.196	0	0	-99.1188	0	0	97.1057	0	0	51.6253	0	0	89.667	0	0	99.2532	0	0	37.6646	0	0	82.7219	0	0	5.29783	0	0	-6.37188	32.2342	-3.62992	14.0786	0	0	-3.9277
316	0	0	0	100.329	2100.74	511.163	655.948	0	0	24.0754	0	0	5.58672	0	0	107.185	0	0	-99.1185	0	0	97.1339	0	0	51.6488	0	0	89.686	0	0	99.5875	0	0	37.6923	0	0	82.7146	0	0	5.32079	0	0	-0.0901585	6.22272	-1.66297	3.80278	0	0	-1.18043
317	0	0	0	100.323	2100.93	511.18	656.158	0	0	24.0441	0	0	5.5927	0	0	107.15	0	0	-99.1169	0	0	97.142	0	0	51.6838	0	0	89.7236	0	0	99.2842	0	0	37.7099	0	0	82.7856	0	0	5.35403	0	0	-0.55666	18.8828	1.70469	20.9689	0	0	-3.12891
318	0	0	0	100.329	2100.91	511.355	656.421	0	0	24.066	0	0	5.58851	0	0	107.178	0	0	-99.1202	0	0	97.1196	0	0	51.7215	0	0	89.9161	0	0	99.3273	0	0	37.7492	0	0	83.0086	0	0	5.34061	0	0	0.631792	-1.35899	17.4522	26.3512	0	0	2.19232
319	0	0	0	100.324	2101.23	511.437	657.147	0	0	23.9791	0	0	5.59133	0	0	107.079	0	0	-99.1168	0	0	97.1423	0	0	51.7701	0	0	90.3112	0	0	99.3724	0	0	37.8174	0	0	83.4546	0	0	5.4303	0	0	-0.508166	31.7574	8.24332	72.5746	0	0	-8.69005
320	0	0	0	100.397	2101.15	511.485	657.103	0	0	23.988	0	0	5.52052	0	0	107.095	0	0	-99.1183	0	0	97.1387	0	0	51.7809	0	0	90.2914	0	0	99.5101	0	0	37.8399	0	0	83.4753	0	0	5.43682	0	0	7.22293	-8.29697	4.76241	-4.39882	0	0	0.89356
321	0	0	0	100.394	2101.06	511.552	657.625	0	0	23.9217	0	0	5.52294	0	0	107.028	0	0	-99.1171	0	0	97.1488	0	0	51.809	0	0	90.5404	0	0	99.5466	0	0	37.8915	0	0	83.74	0	0	5.52506	0	0	-0.254766	-8.67844	6.6936	52.2375	0	0	-6.63365
322	0	0	0	100.319	2101.07	511.838	657.352	0	0	24.0641	0	0	5.59813	0	0	107.182	0	0	-99.1172	0	0	97.1378	0	0	51.7943	0	0	90.3008	0	0	99.5523	0	0	37.8975	0	0	83.5286	0	0	5.37251	0	0	-7.47564	1.14441	28.5745	-27.3049	0	0	14.2372
323	0	0	0	100.329	2101.89	511.536	657.657	0	0	23.9226	0	0	5.59116	0	0	107.012	0	0	-99.119	0	0	97.1387	0	0	51.8106	0	0	90.4241	0	0	99.6049	0	0	37.9449	0	0	83.636	0	0	5.52352	0	0	0.958959	81.9206	-30.1123	30.4878	0	0	-14.147
324	0	0	0	100.395	2102.17	511.497	657.497	0	0	23.9322	0	0	5.52491	0	0	107.016	0	0	-99.1181	0	0	97.1343	0	0	51.7869	0	0	90.3036	0	0	99.6398	0	0	37.9698	0	0	83.5231	0	0	5.5147	0	0	6.5966	28.3003	-3.93987	-16.0396	0	0	0.958276
325	0	0	0	100.396	2100.63	512.279	656.869	0	0	24.272	0	0	5.52578	0	0	107.43	0	0	-99.1186	0	0	97.1511	0	0	51.7498	0	0	90.1803	0	0	99.6852	0	0	38.0009	0	0	83.4344	0	0	5.17002	0	0	0.0696679	-154.781	78.2132	-62.8173	0	0	33.9771
326	0	0	0	100.398	2100.41	512.206	656.681	0	0	24.282	0	0	5.52364	0	0	107.439	0	0	-99.1189	0	0	97.1355	0	0	51.7163	0	0	90.0131	0	0	99.7104	0	0	38.0179	0	0	83.3109	0	0	5.19206	0	0	0.274574	-21.6007	-7.33137	-18.7397	0	0	1.0066
327	0	0	0	100.332	2100.25	512.149	656.479	0	0	24.295	0	0	5.58879	0	0	107.452	0	0	-99.1196	0	0	97.1303	0	0	51.6864	0	0	89.7956	0	0	99.7388	0	0	38.0303	0	0	83.1059	0	0	5.20779	0	0	-6.62802	-16.1409	-5.65648	-20.1821	0	0	1.2991
328	0	0	0	100.331	2100.17	511.973	656.336	0	0	24.2499	0	0	5.5927	0	0	107.403	0	0	-99.1208	0	0	97.1243	0	0	51.6599	0	0	89.62	0	0	99.756	0	0	38.0271	0	0	82.9246	0	0	5.27522	0	0	-0.120211	-7.98702	-17.643	-14.3528	0	0	-4.51458
329	0	0	0	100.329	2099.73	511.713	656.564	0	0	24.133	0	0	5.59573	0	0	107.27	0	0	-99.1213	0	0	97.0967	0	0	51.6781	0	0	89.8069	0	0	99.7987	0	0	38.045	0	0	83.1335	0	0	5.46235	0	0	-0.193977	-43.9167	-25.9936	22.8524	0	0	-11.6866
330	0	0	0	100.398	2099.51	511.679	656.512	0	0	24.1373	0	0	5.5261	0	0	107.272	0	0	-99.1224	0	0	97.0909	0	0	51.6652	0	0	89.7798	0	0	99.8304	0	0	38.0394	0	0	83.1363	0	0	5.48365	0	0	6.94357	-21.6246	-3.34382	-5.19753	0	0	0.426375
331	0	0	0	100.327	2099.34	511.533	656.346	0	0	24.1171	0	0	5.59593	0	0	107.248	0	0	-99.1213	0	0	97.0883	0	0	51.5922	0	0	89.7607	0	0	99.8514	0	0	38.0769	0	0	83.0177	0	0	5.54455	0	0	-7.09383	-17.0708	-14.6687	-16.6476	0	0	-2.01508
332	0	0	0	100.397	2099.04	511.353	656.136	0	0	24.0958	0	0	5.52678	0	0	107.219	0	0	-99.1206	0	0	97.0768	0	0	51.6301	0	0	89.6149	0	0	99.8765	0	0	38.0389	0	0	82.9739	0	0	5.607	0	0	6.90942	-30.5891	-18.0125	-20.9749	0	0	-2.13273
333	0	0	0	100.326	2099.29	511.374	656.273	0	0	24.0737	0	0	5.59747	0	0	107.203	0	0	-99.1195	0	0	97.0925	0	0	51.5876	0	0	89.6571	0	0	99.8837	0	0	38.0508	0	0	82.8887	0	0	5.61948	0	0	-7.07061	25.6777	2.09212	13.7031	0	0	-2.21179
334	0	0	0	100.331	2099.53	511.329	656.454	0	0	24.0198	0	0	5.59236	0	0	107.151	0	0	-99.1204	0	0	97.0755	0	0	51.5624	0	0	89.6883	0	0	99.9269	0	0	38.0666	0	0	82.8905	0	0	5.68171	0	0	0.539585	23.5796	-4.45843	18.09	0	0	-5.39261
335	0	0	0	100.336	2099.6	511.305	656.572	0	0	23.9922	0	0	5.5872	0	0	107.125	0	0	-99.1212	0	0	97.0951	0	0	51.5631	0	0	89.7172	0	0	100.022	0	0	38.0601	0	0	82.9179	0	0	5.72881	0	0	0.436449	6.60419	-2.3663	11.7898	0	0	-2.75342
336	0	0	0	100.329	2099.63	511.289	656.609	0	0	23.9758	0	0	5.59326	0	0	107.108	0	0	-99.1218	0	0	97.0851	0	0	51.5665	0	0	89.7067	0	0	100.034	0	0	38.0473	0	0	82.9318	0	0	5.76874	0	0	-0.621547	3.40939	-1.67489	3.67165	0	0	-1.63839
337	0	0	0	100.329	2099.67	511.267	656.574	0	0	23.9723	0	0	5.59251	0	0	107.106	0	0	-99.1215	0	0	97.1151	0	0	51.4877	0	0	89.7985	0	0	100.059	0	0	38.2391	0	0	82.8014	0	0	5.77577	0	0	-0.0437132	3.88622	-2.19941	-3.43919	0	0	-0.354828
338	0	0	0	100.318	2099.65	511.233	656.528	0	0	23.9691	0	0	5.60422	0	0	107.104	0	0	-99.1234	0	0	97.1214	0	0	51.4907	0	0	89.7918	0	0	100.081	0	0	38.2268	0	0	82.7829	0	0	5.79594	0	0	-1.12425	-1.52588	-3.40343	-4.66704	0	0	-0.320848
339	0	0	0	100.395	2099.76	511.122	656.442	0	0	23.9537	0	0	5.52481	0	0	107.078	0	0	-99.1212	0	0	97.1264	0	0	51.4948	0	0	89.8204	0	0	100.085	0	0	38.2302	0	0	82.8091	0	0	5.83644	0	0	7.7386	10.4904	-11.0686	-8.55327	0	0	-1.5344
340	0	0	0	100.399	2099.82	511.14	656.597	0	0	23.9394	0	0	5.52114	0	0	107.064	0	0	-99.1216	0	0	97.1144	0	0	51.5729	0	0	89.862	0	0	100.08	0	0	38.0684	0	0	83.0261	0	0	5.86162	0	0	0.392736	5.62668	1.7941	15.4555	0	0	-1.43793
341	0	0	0	100.327	2099.84	511.169	656.754	0	0	23.9247	0	0	5.59299	0	0	107.049	0	0	-99.1212	0	0	97.1059	0	0	51.5788	0	0	89.9895	0	0	100.104	0	0	38.0721	0	0	83.1684	0	0	5.88343	0	0	-7.20312	2.6226	2.89083	15.6999	0	0	-1.46268
342	0	0	0	100.399	2099.63	511.379	656.766	0	0	23.997	0	0	5.52113	0	0	107.131	0	0	-99.1208	0	0	97.1081	0	0	51.5917	0	0	90.0168	0	0	100.106	0	0	38.0764	0	0	83.18	0	0	5.81772	0	0	7.22976	-20.7424	21.0285	1.23978	0	0	7.2301
343	0	0	0	100.403	2099.6	511.383	656.73	0	0	23.9997	0	0	5.51567	0	0	107.136	0	0	-99.1212	0	0	97.1076	0	0	51.6037	0	0	89.9882	0	0	100.107	0	0	38.063	0	0	83.1426	0	0	5.82912	0	0	0.414592	-3.17097	0.363588	-3.57628	0	0	0.262792
344	0	0	0	100.405	2099.56	511.317	656.472	0	0	24.0138	0	0	5.51567	0	0	107.15	0	0	-99.122	0	0	97.0906	0	0	51.5961	0	0	89.7921	0	0	100.106	0	0	38.0397	0	0	82.9822	0	0	5.83334	0	0	0.140702	-4.60148	-6.60419	-25.8565	0	0	1.41709
345	0	0	0	100.403	2099.6	511.338	656.438	0	0	24.0265	0	0	5.51951	0	0	107.161	0	0	-99.1225	0	0	97.0898	0	0	51.6102	0	0	89.7965	0	0	100.116	0	0	38.0427	0	0	82.9869	0	0	5.82314	0	0	-0.147532	3.93391	2.09808	-3.3319	0	0	1.26922
346	0	0	0	100.406	2099.55	511.356	656.416	0	0	24.0359	0	0	5.51683	0	0	107.17	0	0	-99.1221	0	0	97.108	0	0	51.6251	0	0	89.807	0	0	100.124	0	0	38.0419	0	0	83.0258	0	0	5.81766	0	0	0.277306	-4.17233	1.87159	-2.28286	0	0	0.942737
347	0	0	0	100.404	2099.52	511.447	656.612	0	0	24.0322	0	0	5.52133	0	0	107.167	0	0	-99.1246	0	0	97.1231	0	0	51.663	0	0	89.9751	0	0	100.131	0	0	38.0523	0	0	83.2366	0	0	5.82017	0	0	-0.196709	-3.67165	9.10163	19.6517	0	0	-0.378392
348	0	0	0	100.405	2099.51	511.41	656.46	0	0	24.0389	0	0	5.52196	0	0	107.171	0	0	-99.1237	0	0	97.1316	0	0	51.6753	0	0	89.8213	0	0	100.124	0	0	38.027	0	0	83.0622	0	0	5.82328	0	0	0.036883	-0.882149	-3.72529	-15.2528	0	0	0.674993
349	0	0	0	100.403	2099.5	511.429	656.506	0	0	24.0314	0	0	5.52622	0	0	107.161	0	0	-99.124	0	0	97.1313	0	0	51.6836	0	0	89.8511	0	0	100.127	0	0	38.041	0	0	83.0808	0	0	5.83179	0	0	-0.136604	-0.548363	1.8537	4.673	0	0	-0.747906
350	0	0	0	100.413	2099.46	511.366	656.615	0	0	23.9872	0	0	5.51953	0	0	107.114	0	0	-99.1254	0	0	97.1314	0	0	51.6896	0	0	89.8582	0	0	100.135	0	0	38.0551	0	0	83.0785	0	0	5.88471	0	0	0.972619	-4.02927	-6.2108	10.8242	0	0	-4.42033
351	0	0	0	100.407	2101.21	510.927	657.01	0	0	23.7749	0	0	5.52789	0	0	106.86	0	0	-99.1262	0	0	97.1311	0	0	51.7032	0	0	89.8116	0	0	100.146	0	0	38.0556	0	0	83.0732	0	0	6.05342	0	0	-0.566906	175.023	-43.9584	39.5417	0	0	-21.2299
352	0	0	0	100.347	2099.67	511.49	656.651	0	0	24.0197	0	0	5.59075	0	0	107.144	0	0	-99.1298	0	0	97.145	0	0	51.7142	0	0	89.8855	0	0	100.156	0	0	38.0872	0	0	83.1184	0	0	5.83866	0	0	-5.99759	-154.257	56.2906	-35.8641	0	0	24.4806
353	0	0	0	100.346	2100.98	511.002	657.071	0	0	23.7831	0	0	5.59356	0	0	106.87	0	0	-99.1282	0	0	97.1197	0	0	51.7197	0	0	89.8911	0	0	100.16	0	0	38.104	0	0	83.1419	0	0	6.05602	0	0	-0.165291	131.369	-48.7983	42.0034	0	0	-23.6659
354	0	0	0	100.341	2101.07	510.923	657.036	0	0	23.7564	0	0	5.59944	0	0	106.842	0	0	-99.1292	0	0	97.118	0	0	51.7285	0	0	89.8663	0	0	100.193	0	0	38.1361	0	0	83.1209	0	0	6.06937	0	0	-0.412543	8.13007	-7.89165	-3.56436	0	0	-2.6718
355	0	0	0	100.409	2100.71	511.138	657.133	0	0	23.8181	0	0	5.53335	0	0	106.911	0	0	-99.1293	0	0	97.1315	0	0	51.7342	0	0	90.0925	0	0	100.222	0	0	38.2002	0	0	83.3364	0	0	6.00054	0	0	6.80492	-35.9297	21.4815	9.74536	0	0	6.17056
356	0	0	0	100.343	2100.03	511.635	656.811	0	0	24.0389	0	0	5.60065	0	0	107.153	0	0	-99.1297	0	0	97.1394	0	0	51.7411	0	0	90.0883	0	0	100.207	0	0	38.2221	0	0	83.312	0	0	5.77581	0	0	-6.61914	-67.2579	49.752	-32.2223	0	0	22.0789
357	0	0	0	100.343	2100.74	511.272	656.886	0	0	23.9042	0	0	5.60079	0	0	106.997	0	0	-99.1291	0	0	97.1437	0	0	51.7497	0	0	90.0544	0	0	100.153	0	0	38.2382	0	0	83.2761	0	0	5.8994	0	0	-0.0211736	70.3335	-36.341	7.48634	0	0	-13.4613
358	0	0	0	100.346	2100.61	511.351	656.871	0	0	23.9304	0	0	5.59994	0	0	107.026	0	0	-99.1293	0	0	97.1419	0	0	51.7357	0	0	90.0836	0	0	100.167	0	0	38.2828	0	0	83.2632	0	0	5.8635	0	0	0.271159	-12.4931	7.90358	-1.51396	0	0	2.6146
359	0	0	0	100.342	2100.46	511.359	657.019	0	0	23.9061	0	0	5.6053	0	0	107.001	0	0	-99.1294	0	0	97.144	0	0	51.7478	0	0	90.0911	0	0	100.188	0	0	38.3112	0	0	83.2667	0	0	5.89772	0	0	-0.390687	-15.3303	0.786781	14.782	0	0	-2.42882
360	0	0	0	100.413	2099.96	511.753	656.894	0	0	24.0584	0	0	5.53402	0	0	107.17	0	0	-99.1295	0	0	97.1333	0	0	51.7566	0	0	90.1071	0	0	100.2	0	0	38.3403	0	0	83.2685	0	0	5.74034	0	0	7.14438	-50.1156	39.4464	-12.4335	0	0	15.2253
361	0	0	0	100.421	2099.95	511.783	656.877	0	0	24.0684	0	0	5.52514	0	0	107.179	0	0	-99.1267	0	0	97.1379	0	0	51.7744	0	0	90.1088	0	0	100.207	0	0	38.3511	0	0	83.2742	0	0	5.7154	0	0	0.734928	-0.977516	2.98619	-1.75834	0	0	1.00489
362	0	0	0	100.34	2099.95	511.68	656.866	0	0	24.0269	0	0	5.60695	0	0	107.14	0	0	-99.1282	0	0	97.1426	0	0	51.7823	0	0	90.1318	0	0	100.218	0	0	38.375	0	0	83.2554	0	0	5.75188	0	0	-8.05006	0.166893	-10.3414	-1.10269	0	0	-4.1478
363	0	0	0	100.346	2101.32	511.131	657.18	0	0	23.7927	0	0	5.59989	0	0	106.871	0	0	-99.1279	0	0	97.1419	0	0	51.7859	0	0	90.1302	0	0	100.349	0	0	38.3685	0	0	83.1622	0	0	5.93795	0	0	0.53617	136.662	-54.8542	31.4653	0	0	-23.4229
364	0	0	0	100.344	2098.35	511.418	655.864	0	0	24.1686	0	0	5.60345	0	0	107.233	0	0	-99.1297	0	0	97.1462	0	0	51.8098	0	0	90.1426	0	0	100.128	0	0	38.4056	0	0	83.2096	0	0	5.71397	0	0	-0.143434	-296.378	28.7354	-131.583	0	0	37.5939
365	0	0	0	100.415	2098.32	511.263	655.386	0	0	24.1892	0	0	5.53244	0	0	107.252	0	0	-99.1302	0	0	97.1392	0	0	51.7919	0	0	89.767	0	0	100.352	0	0	38.3354	0	0	82.725	0	0	5.69176	0	0	7.09862	-3.60012	-15.5687	-47.8864	0	0	2.05264
366	0	0	0	100.346	2098.02	511.25	655.389	0	0	24.1882	0	0	5.60074	0	0	107.25	0	0	-99.1293	0	0	97.1373	0	0	51.7992	0	0	89.8122	0	0	100.36	0	0	38.3437	0	0	82.7477	0	0	5.69995	0	0	-6.9101	-29.6116	-1.23978	0.38743	0	0	-0.100575
367	0	0	0	100.423	2101.12	511.064	656.901	0	0	23.8115	0	0	5.52894	0	0	106.896	0	0	-99.1347	0	0	97.1495	0	0	51.8065	0	0	90.1471	0	0	100.381	0	0	38.3885	0	0	83.0754	0	0	5.87342	0	0	7.66074	309.992	-18.5907	151.151	0	0	-37.6666
368	0	0	0	100.345	2101.18	511.077	656.428	0	0	23.8973	0	0	5.60183	0	0	106.976	0	0	-99.1292	0	0	97.1468	0	0	51.8015	0	0	90.1206	0	0	100.374	0	0	38.3996	0	0	83.0281	0	0	5.76049	0	0	-7.7912	5.91278	1.23382	-47.3082	0	0	8.58008
369	0	0	0	100.345	2101.14	511.096	656.341	0	0	23.924	0	0	5.59878	0	0	107.001	0	0	-99.1237	0	0	97.1751	0	0	51.7995	0	0	90.1362	0	0	100.37	0	0	38.4085	0	0	83.0311	0	0	5.70973	0	0	0.0587396	-4.26769	1.88947	-8.6844	0	0	2.67146
370	0	0	0	100.348	2101.1	511.167	656.398	0	0	23.9383	0	0	5.59732	0	0	107.019	0	0	-99.1261	0	0	97.1699	0	0	51.8143	0	0	90.189	0	0	100.369	0	0	38.4032	0	0	83.0842	0	0	5.66941	0	0	0.245204	-3.52859	7.12872	5.73993	0	0	1.43024
371	0	0	0	100.345	2101.19	511.25	656.492	0	0	23.956	0	0	5.59984	0	0	107.039	0	0	-99.126	0	0	97.1755	0	0	51.8275	0	0	90.2984	0	0	100.375	0	0	38.4074	0	0	83.2152	0	0	5.62965	0	0	-0.293015	8.82149	8.33869	9.31025	0	0	1.7656
372	0	0	0	100.347	2101.33	511.393	656.685	0	0	23.9718	0	0	5.59709	0	0	107.057	0	0	-99.1268	0	0	97.1756	0	0	51.8447	0	0	90.4712	0	0	100.373	0	0	38.4241	0	0	83.4032	0	0	5.56986	0	0	0.226762	14.1382	14.2694	19.3059	0	0	1.58426
373	0	0	0	100.421	2101.36	510.979	655.462	0	0	24.0197	0	0	5.52528	0	0	107.105	0	0	-99.1278	0	0	97.1251	0	0	51.7469	0	0	89.3114	0	0	100.318	0	0	38.302	0	0	82.2276	0	0	5.52402	0	0	7.35202	2.52724	-41.3835	-122.291	0	0	4.79104
374	0	0	0	100.352	2101.35	511.161	655.967	0	0	24.0066	0	0	5.595	0	0	107.091	0	0	-99.1284	0	0	97.1386	0	0	51.7653	0	0	89.5709	0	0	100.329	0	0	38.3391	0	0	82.5302	0	0	5.5057	0	0	-6.88142	-0.429153	18.2211	50.503	0	0	-1.31464
375	0	0	0	100.35	2101.34	511.226	656.096	0	0	24.0099	0	0	5.59776	0	0	107.096	0	0	-99.1303	0	0	97.1384	0	0	51.7759	0	0	89.6959	0	0	100.157	0	0	38.3545	0	0	82.7251	0	0	5.47251	0	0	-0.209004	-1.00136	6.48499	12.964	0	0	0.328874
376	0	0	0	100.353	2101.42	511.101	655.91	0	0	23.9974	0	0	5.59333	0	0	107.08	0	0	-99.1306	0	0	97.1335	0	0	51.7567	0	0	89.6506	0	0	100.197	0	0	38.3762	0	0	82.7112	0	0	5.47105	0	0	0.377709	7.41482	-12.5647	-18.6741	0	0	-1.24122
377	0	0	0	100.42	2101.32	511.183	655.897	0	0	24.0315	0	0	5.52512	0	0	107.112	0	0	-99.1273	0	0	97.132	0	0	51.7644	0	0	89.6181	0	0	100.165	0	0	38.3679	0	0	82.6993	0	0	5.40631	0	0	6.69222	-9.39369	8.25524	-1.30534	0	0	3.40587
378	0	0	0	100.347	2101.3	511.212	655.909	0	0	24.037	0	0	5.59861	0	0	107.117	0	0	-99.1275	0	0	97.1015	0	0	51.768	0	0	89.6057	0	0	100.147	0	0	38.3725	0	0	82.7368	0	0	5.38416	0	0	-7.30489	-1.71661	2.89083	1.26362	0	0	0.552904
379	0	0	0	100.35	2101.34	511.214	655.865	0	0	24.0521	0	0	5.5969	0	0	107.131	0	0	-99.13	0	0	97.1096	0	0	51.7425	0	0	89.5839	0	0	100.159	0	0	38.4018	0	0	82.7454	0	0	5.35279	0	0	0.295064	3.95775	0.190735	-4.4167	0	0	1.50469
380	0	0	0	100.35	2100.86	511.159	655.992	0	0	24.005	0	0	5.59537	0	0	107.094	0	0	-99.1308	0	0	97.1387	0	0	51.7536	0	0	89.5748	0	0	100.156	0	0	38.4009	0	0	82.7627	0	0	5.40736	0	0	0.0143434	-47.9221	-5.51343	12.7196	0	0	-4.70839
381	0	0	0	100.412	2100.81	511.259	656.223	0	0	24.0058	0	0	5.53325	0	0	107.095	0	0	-99.1301	0	0	97.1205	0	0	51.7495	0	0	89.8068	0	0	100.168	0	0	38.4534	0	0	83.0182	0	0	5.38656	0	0	6.14239	-5.05447	10.0553	23.1266	0	0	0.0816208
382	0	0	0	100.345	2100.89	511.251	656.139	0	0	24.0151	0	0	5.59767	0	0	107.103	0	0	-99.1278	0	0	97.121	0	0	51.764	0	0	89.7984	0	0	100.178	0	0	38.4651	0	0	83.0661	0	0	5.35778	0	0	-6.66012	7.60555	-0.792742	-8.42214	0	0	0.930613
383	0	0	0	100.347	2101.01	511.34	656.317	0	0	24.0236	0	0	5.59571	0	0	107.108	0	0	-99.1278	0	0	97.1319	0	0	51.7929	0	0	89.8842	0	0	100.177	0	0	38.4697	0	0	83.2016	0	0	5.33192	0	0	0.174853	12.3978	8.85725	17.8218	0	0	0.84626
384	0	0	0	100.352	2100.93	511.222	656.047	0	0	24.0275	0	0	5.59181	0	0	107.113	0	0	-99.1294	0	0	97.1341	0	0	51.7733	0	0	89.5945	0	0	100.182	0	0	38.4664	0	0	82.8944	0	0	5.333	0	0	0.498604	-8.51154	-11.8494	-27.0963	0	0	0.392053
385	0	0	0	100.416	2100.82	511.185	656.007	0	0	24.0233	0	0	5.52426	0	0	107.11	0	0	-99.1268	0	0	97.11	0	0	51.7553	0	0	89.4802	0	0	100.17	0	0	38.4891	0	0	82.7882	0	0	5.3363	0	0	6.35413	-11.301	-3.70741	-3.95179	0	0	-0.41852
386	0	0	0	100.414	2101.1	511.265	655.976	0	0	24.0623	0	0	5.52693	0	0	107.145	0	0	-99.1269	0	0	97.0742	0	0	51.7862	0	0	89.6096	0	0	100.18	0	0	38.5183	0	0	82.932	0	0	5.26269	0	0	-0.175536	28.3718	8.01086	-3.1352	0	0	3.89799
387	0	0	0	100.413	2100.75	511.352	655.877	0	0	24.1122	0	0	5.52581	0	0	107.201	0	0	-99.1253	0	0	97.0942	0	0	51.85	0	0	89.5691	0	0	100.149	0	0	38.4807	0	0	82.8913	0	0	5.21867	0	0	-0.0764981	-35.1906	8.7738	-9.82881	0	0	4.98894
388	0	0	0	100.344	2100.47	511.316	656.078	0	0	24.0646	0	0	5.59368	0	0	107.159	0	0	-99.1254	0	0	97.0663	0	0	51.8904	0	0	89.6521	0	0	100.15	0	0	38.4926	0	0	83.0073	0	0	5.28452	0	0	-6.85888	-28.1096	-3.618	20.045	0	0	-4.76201
389	0	0	0	100.412	2100.49	511.314	656.075	0	0	24.0623	0	0	5.52587	0	0	107.157	0	0	-99.125	0	0	97.0542	0	0	51.9394	0	0	89.6214	0	0	100.163	0	0	38.4853	0	0	82.9925	0	0	5.29508	0	0	6.71681	2.40803	-0.2563	-0.2563	0	0	-0.228982
390	0	0	0	100.41	2100.53	511.297	656.035	0	0	24.0636	0	0	5.52594	0	0	107.157	0	0	-99.1226	0	0	97.0647	0	0	52.0448	0	0	89.5244	0	0	100.18	0	0	38.447	0	0	83.0234	0	0	5.29628	0	0	-0.157777	3.91006	-1.64509	-4.05312	0	0	0.136945
391	0	0	0	100.418	2100.62	511.228	655.78	0	0	24.082	0	0	5.51784	0	0	107.178	0	0	-99.1251	0	0	97.0442	0	0	52.0572	0	0	89.3843	0	0	100.193	0	0	38.4526	0	0	82.9086	0	0	5.27826	0	0	0.82577	9.25064	-6.95586	-25.4571	0	0	1.83732
392	0	0	0	100.413	2100.6	511.177	655.622	0	0	24.0927	0	0	5.52339	0	0	107.189	0	0	-99.1258	0	0	97.0172	0	0	52.0473	0	0	89.2612	0	0	100.204	0	0	38.4598	0	0	82.7958	0	0	5.28268	0	0	-0.530706	-1.78814	-5.07236	-15.7714	0	0	1.07046
393	0	0	0	100.413	2100.52	511.221	655.714	0	0	24.0993	0	0	5.52334	0	0	107.195	0	0	-99.1245	0	0	97.0461	0	0	52.127	0	0	89.2201	0	0	100.198	0	0	38.4315	0	0	82.708	0	0	5.2689	0	0	-0.035517	-8.22544	4.39286	9.14931	0	0	0.65621
394	0	0	0	100.414	2100.53	511.249	655.712	0	0	24.1122	0	0	5.52187	0	0	107.208	0	0	-99.1233	0	0	97.0249	0	0	52.171	0	0	89.2539	0	0	100.208	0	0	38.4424	0	0	82.7185	0	0	5.24967	0	0	0.152313	1.07288	2.82526	-0.208616	0	0	1.29637
395	0	0	0	100.35	2100.54	511.29	655.73	0	0	24.1177	0	0	5.58789	0	0	107.211	0	0	-99.1226	0	0	97.03	0	0	52.2351	0	0	89.2581	0	0	100.215	0	0	38.4479	0	0	82.7307	0	0	5.23158	0	0	-6.43609	0.190735	4.07696	1.7941	0	0	0.545561
396	0	0	0	100.409	2100.52	511.313	655.751	0	0	24.1202	0	0	5.52919	0	0	107.215	0	0	-99.1239	0	0	97.0728	0	0	52.2866	0	0	89.259	0	0	100.217	0	0	38.4513	0	0	82.7422	0	0	5.23174	0	0	5.95592	-1.71661	2.3365	2.14577	0	0	0.249302
397	0	0	0	100.346	2100.73	511.432	655.742	0	0	24.1617	0	0	5.59413	0	0	107.251	0	0	-99.1228	0	0	97.0769	0	0	52.3348	0	0	89.268	0	0	100.21	0	0	38.4656	0	0	82.761	0	0	5.17276	0	0	-6.34798	21.3385	11.903	-0.941753	0	0	4.15156
398	0	0	0	100.413	2100.71	511.473	655.755	0	0	24.1697	0	0	5.52847	0	0	107.257	0	0	-99.1223	0	0	97.0616	0	0	52.3796	0	0	89.2956	0	0	100.203	0	0	38.4894	0	0	82.7318	0	0	5.16952	0	0	6.74071	-2.02656	4.07696	1.29938	0	0	0.799986
399	0	0	0	100.413	2100.72	511.512	655.789	0	0	24.1751	0	0	5.5279	0	0	107.262	0	0	-99.1203	0	0	97.0716	0	0	52.4295	0	0	89.2988	0	0	100.22	0	0	38.4968	0	0	82.7345	0	0	5.16027	0	0	-0.0239057	0.572205	3.85642	3.41535	0	0	0.54078
400	0	0	0	100.341	2100.71	511.535	655.804	0	0	24.1799	0	0	5.60203	0	0	107.264	0	0	-99.1196	0	0	97.0518	0	0	52.4735	0	0	89.256	0	0	100.227	0	0	38.5086	0	0	82.7204	0	0	5.15866	0	0	-7.15736	-0.691414	2.36034	1.46627	0	0	0.482724
401	0	0	0	100.341	2100.53	511.489	655.862	0	0	24.1485	0	0	5.60337	0	0	107.237	0	0	-99.1225	0	0	97.0488	0	0	52.5117	0	0	89.2352	0	0	100.235	0	0	38.5227	0	0	82.7171	0	0	5.19664	0	0	-0.00683019	-18.4059	-4.59552	5.82337	0	0	-3.1412
402	0	0	0	100.414	2100.73	511.575	655.802	0	0	24.1808	0	0	5.53363	0	0	107.267	0	0	-99.1266	0	0	97.0611	0	0	52.5615	0	0	89.2126	0	0	100.234	0	0	38.5274	0	0	82.7143	0	0	5.15399	0	0	7.30762	20.1225	8.57115	-5.96642	0	0	3.22744
403	0	0	0	100.349	2100.75	511.579	655.776	0	0	24.1876	0	0	5.59897	0	0	107.272	0	0	-99.1238	0	0	97.0974	0	0	52.5871	0	0	89.202	0	0	100.236	0	0	38.5445	0	0	82.7293	0	0	5.14655	0	0	-6.58635	2.3365	0.411272	-2.63453	0	0	0.677213
404	0	0	0	100.347	2100.8	511.586	655.752	0	0	24.1943	0	0	5.60212	0	0	107.278	0	0	-99.1256	0	0	97.0867	0	0	52.602	0	0	89.186	0	0	100.257	0	0	38.5565	0	0	82.7404	0	0	5.14659	0	0	-0.122943	5.26905	0.721216	-2.39015	0	0	0.669871
405	0	0	0	100.356	2100.82	511.591	655.713	0	0	24.2045	0	0	5.59427	0	0	107.287	0	0	-99.1258	0	0	97.1304	0	0	52.6376	0	0	89.1659	0	0	100.243	0	0	38.555	0	0	82.725	0	0	5.14243	0	0	0.894072	2.12193	0.476837	-3.91006	0	0	1.02641
406	0	0	0	100.35	2100.86	511.582	655.696	0	0	24.2087	0	0	5.59992	0	0	107.292	0	0	-99.1257	0	0	97.0798	0	0	52.6673	0	0	89.1453	0	0	100.236	0	0	38.5514	0	0	82.7412	0	0	5.12545	0	0	-0.659113	3.40939	-0.870228	-1.65701	0	0	0.419203
407	0	0	0	100.344	2100.89	511.581	655.705	0	0	24.2081	0	0	5.60647	0	0	107.29	0	0	-99.1248	0	0	97.0992	0	0	52.7611	0	0	89.0036	0	0	100.237	0	0	38.4631	0	0	82.7981	0	0	5.11059	0	0	-0.534121	3.31402	-0.101328	0.864267	0	0	-0.0601057
408	0	0	0	100.42	2100.91	511.568	655.675	0	0	24.2115	0	0	5.53272	0	0	107.297	0	0	-99.1309	0	0	97.132	0	0	52.7341	0	0	88.9965	0	0	100.239	0	0	38.4591	0	0	82.7926	0	0	5.11372	0	0	7.53506	1.54972	-1.36495	-3.01003	0	0	0.340997
409	0	0	0	100.351	2100.94	511.573	655.674	0	0	24.214	0	0	5.60005	0	0	107.296	0	0	-99.126	0	0	97.1551	0	0	52.7078	0	0	89.0014	0	0	100.236	0	0	38.4431	0	0	82.8038	0	0	5.11293	0	0	-6.90191	2.93255	0.494719	-0.113249	0	0	0.247594
410	0	0	0	100.417	2100.94	511.561	655.634	0	0	24.2148	0	0	5.53135	0	0	107.298	0	0	-99.1238	0	0	97.1637	0	0	52.6619	0	0	88.978	0	0	100.226	0	0	38.4334	0	0	82.8179	0	0	5.11621	0	0	6.63485	0.166893	-1.19209	-3.95775	0	0	0.0816208
411	0	0	0	100.417	2100.95	511.53	655.571	0	0	24.214	0	0	5.531	0	0	107.298	0	0	-99.1256	0	0	97.1821	0	0	52.6095	0	0	88.959	0	0	100.211	0	0	38.4118	0	0	82.7909	0	0	5.12236	0	0	0.0300528	1.14441	-3.0458	-6.34789	0	0	-0.088451
412	0	0	0	100.347	2100.95	511.547	655.583	0	0	24.2174	0	0	5.6034	0	0	107.302	0	0	-99.1275	0	0	97.1568	0	0	52.5655	0	0	88.9591	0	0	100.115	0	0	38.3849	0	0	82.8689	0	0	5.11397	0	0	-7.07334	0.500679	1.66297	1.28746	0	0	0.345949
413	0	0	0	100.42	2100.95	511.55	655.623	0	0	24.2192	0	0	5.52928	0	0	107.305	0	0	-99.1273	0	0	97.1436	0	0	52.4812	0	0	89.03	0	0	100.187	0	0	38.3767	0	0	82.9274	0	0	5.11195	0	0	7.3042	-0.762939	0.292063	3.92795	0	0	0.176219
414	0	0	0	100.351	2100.95	511.553	655.616	0	0	24.2219	0	0	5.59464	0	0	107.307	0	0	-99.1246	0	0	97.1624	0	0	52.4215	0	0	89.0085	0	0	100.208	0	0	38.3278	0	0	82.8933	0	0	5.09605	0	0	-6.82131	0.596046	0.339746	-0.721216	0	0	0.277306
415	0	0	0	100.349	2100.75	511.373	655.324	0	0	24.2039	0	0	5.60008	0	0	107.295	0	0	-99.1295	0	0	97.1142	0	0	52.346	0	0	88.6724	0	0	100.217	0	0	38.2164	0	0	82.5705	0	0	5.13337	0	0	-0.233592	-20.4325	-18.0542	-29.1288	0	0	-1.80949
416	0	0	0	100.347	2100.91	511.317	655.004	0	0	24.2412	0	0	5.60016	0	0	107.327	0	0	-99.1258	0	0	97.0999	0	0	52.2407	0	0	88.4594	0	0	100.157	0	0	38.132	0	0	82.3039	0	0	5.09689	0	0	-0.205589	16.2125	-5.52535	-32.0196	0	0	3.7385
417	0	0	0	100.347	2100.87	511.334	655.05	0	0	24.2384	0	0	5.59877	0	0	107.325	0	0	-99.1247	0	0	97.0899	0	0	52.1808	0	0	88.4573	0	0	100.019	0	0	38.0566	0	0	82.3942	0	0	5.10199	0	0	0.0211736	-3.74317	1.70469	4.60744	0	0	-0.280721
418	0	0	0	100.345	2100.94	511.356	655.043	0	0	24.2504	0	0	5.60186	0	0	107.336	0	0	-99.1258	0	0	97.0737	0	0	52.0647	0	0	88.4335	0	0	100.075	0	0	38.0036	0	0	82.328	0	0	5.0803	0	0	-0.269109	6.4373	2.16961	-0.756979	0	0	1.20058
419	0	0	0	100.349	2100.87	511.342	655.051	0	0	24.2377	0	0	5.60031	0	0	107.323	0	0	-99.1269	0	0	97.0885	0	0	51.8996	0	0	88.5435	0	0	100.058	0	0	37.9796	0	0	82.2578	0	0	5.11081	0	0	0.409128	-6.81877	-1.38283	0.798702	0	0	-1.26956
420	0	0	0	100.341	2100.65	511.289	655.071	0	0	24.2141	0	0	5.60685	0	0	107.304	0	0	-99.1259	0	0	97.0112	0	0	51.8864	0	0	88.4313	0	0	100.052	0	0	37.8482	0	0	82.3257	0	0	5.13545	0	0	-0.788887	-22.3875	-5.29289	1.99676	0	0	-2.36717
421	0	0	0	100.342	2100.65	511.304	655.076	0	0	24.22	0	0	5.60669	0	0	107.309	0	0	-99.1264	0	0	97.0038	0	0	51.7253	0	0	88.5463	0	0	100.025	0	0	37.8339	0	0	82.2954	0	0	5.13723	0	0	0.129774	0.667572	1.46031	0.584126	0	0	0.59286
422	0	0	0	100.336	2100.87	511.525	655.366	0	0	24.2502	0	0	5.61555	0	0	107.334	0	0	-99.1272	0	0	96.9488	0	0	51.7559	0	0	88.7514	0	0	99.9589	0	0	37.7085	0	0	82.712	0	0	5.09166	0	0	-0.6154	22.0776	22.1133	28.944	0	0	3.02458
423	0	0	0	100.33	2100.85	511.578	655.488	0	0	24.2462	0	0	5.61975	0	0	107.331	0	0	-99.1265	0	0	96.9431	0	0	51.609	0	0	88.977	0	0	100	0	0	37.7106	0	0	82.7562	0	0	5.10054	0	0	-0.583981	-1.95503	5.32269	12.213	0	0	-0.403323
424	0	0	0	100.335	2100.65	511.543	655.533	0	0	24.2238	0	0	5.61665	0	0	107.309	0	0	-99.1259	0	0	96.8783	0	0	51.5401	0	0	88.96	0	0	99.9701	0	0	37.6335	0	0	82.7519	0	0	5.12953	0	0	0.542317	-19.8841	-3.50475	4.48823	0	0	-2.23774
425	0	0	0	100.326	2100.86	511.641	655.513	0	0	24.2605	0	0	5.62631	0	0	107.341	0	0	-99.1246	0	0	96.8767	0	0	51.4817	0	0	88.9802	0	0	99.9619	0	0	37.5682	0	0	82.8145	0	0	5.08384	0	0	-0.976034	20.957	9.74536	-2.02656	0	0	3.66491
426	0	0	0	100.303	2100.84	511.653	655.501	0	0	24.2626	0	0	5.65026	0	0	107.342	0	0	-99.1245	0	0	96.842	0	0	51.4	0	0	88.9806	0	0	99.6382	0	0	37.5341	0	0	82.7907	0	0	5.07636	0	0	-2.2403	-1.93119	1.25766	-1.15633	0	0	0.206955
427	0	0	0	100.31	2100.86	511.709	655.543	0	0	24.2708	0	0	5.64559	0	0	107.347	0	0	-99.1237	0	0	96.7862	0	0	51.3588	0	0	89.0057	0	0	99.6253	0	0	37.4767	0	0	82.8452	0	0	5.06782	0	0	0.636574	1.45435	5.58496	4.17233	0	0	0.827819
428	0	0	0	100.318	2100.84	511.738	655.561	0	0	24.2701	0	0	5.63915	0	0	107.345	0	0	-99.124	0	0	96.7564	0	0	51.2966	0	0	89.0204	0	0	99.6225	0	0	37.4434	0	0	82.883	0	0	5.07011	0	0	0.852408	-1.64509	2.8491	1.8537	0	0	-0.0701802
429	0	0	0	100.322	2100.86	511.773	655.576	0	0	24.2813	0	0	5.63809	0	0	107.356	0	0	-99.126	0	0	96.7598	0	0	51.2667	0	0	88.9841	0	0	99.5335	0	0	37.3908	0	0	82.9201	0	0	5.0631	0	0	0.342192	2.12193	3.52263	1.43051	0	0	1.11759
430	0	0	0	100.317	2100.87	511.835	655.66	0	0	24.2863	0	0	5.64585	0	0	107.358	0	0	-99.1265	0	0	96.7349	0	0	51.2382	0	0	89.0366	0	0	99.5328	0	0	37.3615	0	0	82.9691	0	0	5.05739	0	0	-0.432351	0.882149	6.21676	8.47578	0	0	0.501848
431	0	0	0	100.312	2100.85	511.855	655.641	0	0	24.2893	0	0	5.6515	0	0	107.358	0	0	-99.1239	0	0	96.6919	0	0	51.2742	0	0	88.9389	0	0	99.5191	0	0	37.2826	0	0	82.9926	0	0	5.04753	0	0	-0.543	-2.36034	2.0206	-1.94907	0	0	0.298992
432	0	0	0	100.287	2100.86	511.886	655.657	0	0	24.291	0	0	5.67725	0	0	107.357	0	0	-99.1213	0	0	96.6597	0	0	51.247	0	0	88.9611	0	0	99.6161	0	0	37.2796	0	0	83.0304	0	0	5.05339	0	0	-2.52512	0.882149	3.08752	1.62125	0	0	0.166657
433	0	0	0	100.302	2100.97	511.799	655.636	0	0	24.2617	0	0	5.66625	0	0	107.327	0	0	-99.126	0	0	96.6805	0	0	51.2165	0	0	88.9567	0	0	99.7085	0	0	37.284	0	0	83.0051	0	0	5.08456	0	0	1.57572	11.3487	-8.72016	-2.06828	0	0	-2.92588
434	0	0	0	100.321	2101.3	511.737	655.702	0	0	24.2317	0	0	5.6477	0	0	107.289	0	0	-99.124	0	0	96.6704	0	0	51.2016	0	0	88.9371	0	0	99.7949	0	0	37.2773	0	0	83.0283	0	0	5.10658	0	0	1.84005	33.3071	-6.18696	6.58631	0	0	-2.99709
435	0	0	0	100.324	2101.33	511.77	655.737	0	0	24.2367	0	0	5.64675	0	0	107.292	0	0	-99.1253	0	0	96.6726	0	0	51.1949	0	0	88.9505	0	0	99.805	0	0	37.2843	0	0	83.0465	0	0	5.11181	0	0	0.368147	2.28882	3.28422	3.46899	0	0	0.493993
436	0	0	0	100.324	2101.31	511.789	655.726	0	0	24.2365	0	0	5.64787	0	0	107.29	0	0	-99.1239	0	0	96.6815	0	0	51.1821	0	0	88.9287	0	0	99.8034	0	0	37.2955	0	0	83.029	0	0	5.12897	0	0	-0.0683019	-1.33514	1.93119	-1.09673	0	0	-0.0179292
437	0	0	0	100.329	2101.33	511.797	655.69	0	0	24.2396	0	0	5.64475	0	0	107.29	0	0	-99.1234	0	0	96.6916	0	0	51.1868	0	0	88.95	0	0	99.8002	0	0	37.3046	0	0	82.9779	0	0	5.12549	0	0	0.534121	2.02656	0.780821	-3.59416	0	0	0.307529
438	0	0	0	100.335	2101.26	511.689	655.129	0	0	24.2918	0	0	5.64077	0	0	107.343	0	0	-99.1256	0	0	96.6713	0	0	51.1391	0	0	88.4169	0	0	99.8214	0	0	37.2715	0	0	82.4529	0	0	5.10065	0	0	0.590811	-7.86781	-10.8063	-56.0701	0	0	5.22322
439	0	0	0	100.342	2101.35	511.626	655.118	0	0	24.2712	0	0	5.63487	0	0	107.322	0	0	-99.126	0	0	96.655	0	0	51.1358	0	0	88.4386	0	0	99.8301	0	0	37.2937	0	0	82.4509	0	0	5.13992	0	0	0.681653	9.87053	-6.26445	-1.13249	0	0	-2.06152
440	0	0	0	100.323	2100.99	511.707	655.055	0	0	24.3097	0	0	5.65431	0	0	107.366	0	0	-99.1261	0	0	96.6575	0	0	51.1335	0	0	88.4572	0	0	99.8519	0	0	37.3183	0	0	82.4371	0	0	5.12488	0	0	-1.83732	-36.6211	8.09431	-6.30021	0	0	3.84864
441	0	0	0	100.333	2100.99	511.622	654.835	0	0	24.3147	0	0	5.64424	0	0	107.369	0	0	-99.1238	0	0	96.6657	0	0	51.1334	0	0	88.2555	0	0	99.98	0	0	37.3031	0	0	82.194	0	0	5.13813	0	0	0.998574	0.500679	-8.55327	-22.006	0	0	0.500141
442	0	0	0	100.332	2101.33	511.63	655.082	0	0	24.2781	0	0	5.64475	0	0	107.327	0	0	-99.1239	0	0	96.7148	0	0	51.1279	0	0	88.4694	0	0	99.8818	0	0	37.3327	0	0	82.3746	0	0	5.16684	0	0	-0.162559	33.5217	0.846386	24.7538	0	0	-3.65722
443	0	0	0	100.342	2101.33	511.7	655.228	0	0	24.2815	0	0	5.63505	0	0	107.33	0	0	-99.1231	0	0	96.7624	0	0	50.9884	0	0	88.7805	0	0	99.9889	0	0	37.4687	0	0	82.394	0	0	5.17936	0	0	1.03341	0.143051	6.95586	14.5078	0	0	0.336728
444	0	0	0	100.345	2101.01	511.806	655.266	0	0	24.3123	0	0	5.63406	0	0	107.367	0	0	-99.1253	0	0	96.732	0	0	51.0434	0	0	88.8303	0	0	100.006	0	0	37.4468	0	0	82.5988	0	0	5.15298	0	0	0.234275	-31.9004	10.6096	3.8147	0	0	3.0782
445	0	0	0	100.341	2101.04	511.833	655.307	0	0	24.312	0	0	5.63528	0	0	107.367	0	0	-99.1227	0	0	96.7266	0	0	51.0021	0	0	88.957	0	0	100.026	0	0	37.4946	0	0	82.6732	0	0	5.17061	0	0	-0.370196	2.69413	2.72989	4.11868	0	0	-0.028516
446	0	0	0	100.341	2100.95	511.99	655.42	0	0	24.3518	0	0	5.63743	0	0	107.408	0	0	-99.1258	0	0	96.7327	0	0	50.9895	0	0	89.0397	0	0	100.009	0	0	37.5077	0	0	82.7394	0	0	5.14625	0	0	-0.0266377	-9.01222	15.6641	11.2712	0	0	3.9791
447	0	0	0	100.341	2101.05	511.887	655.403	0	0	24.3177	0	0	5.63679	0	0	107.373	0	0	-99.1241	0	0	96.7364	0	0	50.9766	0	0	89.0858	0	0	100.043	0	0	37.5149	0	0	82.7551	0	0	5.18805	0	0	0.0252717	10.705	-10.2282	-1.65701	0	0	-3.40365
448	0	0	0	100.335	2101.06	511.907	655.436	0	0	24.3172	0	0	5.64292	0	0	107.371	0	0	-99.1229	0	0	96.724	0	0	50.9699	0	0	89.093	0	0	100.048	0	0	37.4988	0	0	82.7949	0	0	5.18968	0	0	-0.571004	0.0715256	1.98483	3.27229	0	0	-0.0496896
449	0	0	0	100.337	2101.07	511.924	655.45	0	0	24.3207	0	0	5.64229	0	0	107.376	0	0	-99.1265	0	0	96.7034	0	0	50.9679	0	0	89.1122	0	0	100.047	0	0	37.4827	0	0	82.8124	0	0	5.18348	0	0	0.220615	1.71661	1.69873	1.37687	0	0	0.346461
450	0	0	0	100.342	2100.91	511.872	655.48	0	0	24.2949	0	0	5.63782	0	0	107.354	0	0	-99.1269	0	0	96.6995	0	0	50.9773	0	0	89.0853	0	0	100.046	0	0	37.4503	0	0	82.817	0	0	5.23156	0	0	0.475381	-16.6178	-5.22137	3.01003	0	0	-2.57874
451	0	0	0	100.34	2100.91	511.864	655.427	0	0	24.3027	0	0	5.64136	0	0	107.361	0	0	-99.1269	0	0	96.6872	0	0	50.955	0	0	89.0479	0	0	100.043	0	0	37.4317	0	0	82.8093	0	0	5.23511	0	0	-0.252717	0.429153	-0.846386	-5.22137	0	0	0.774202
452	0	0	0	100.338	2100.82	511.972	655.423	0	0	24.3422	0	0	5.64333	0	0	107.399	0	0	-99.1255	0	0	96.679	0	0	50.9356	0	0	89.025	0	0	100.102	0	0	37.4176	0	0	82.7535	0	0	5.21289	0	0	-0.172121	-9.56059	10.8659	-0.441074	0	0	3.95041
453	0	0	0	100.347	2100.82	511.966	655.37	0	0	24.3439	0	0	5.63642	0	0	107.4	0	0	-99.1275	0	0	96.6695	0	0	50.9292	0	0	88.9733	0	0	100.101	0	0	37.393	0	0	82.7212	0	0	5.21282	0	0	0.924808	0.333786	-0.613928	-5.25713	0	0	0.177073
454	0	0	0	100.348	2101.11	511.914	655.244	0	0	24.3484	0	0	5.63595	0	0	107.399	0	0	-99.1263	0	0	96.6551	0	0	50.9193	0	0	88.9213	0	0	100.096	0	0	37.369	0	0	82.673	0	0	5.1977	0	0	0.13114	29.6116	-5.24521	-12.666	0	0	0.449768
455	0	0	0	100.349	2100.95	511.848	655.221	0	0	24.3252	0	0	5.63647	0	0	107.378	0	0	-99.1269	0	0	96.633	0	0	50.9333	0	0	88.8332	0	0	100.092	0	0	37.3237	0	0	82.6396	0	0	5.23648	0	0	0.0525925	-16.6893	-6.59823	-2.26498	0	0	-2.31936
456	0	0	0	100.345	2101.04	511.999	655.168	0	0	24.3891	0	0	5.63814	0	0	107.439	0	0	-99.1243	0	0	96.6207	0	0	50.934	0	0	88.7742	0	0	100.091	0	0	37.295	0	0	82.5936	0	0	5.16979	0	0	-0.353121	9.56059	15.1098	-5.3525	0	0	6.38469
457	0	0	0	100.326	2100.95	511.822	655.118	0	0	24.3275	0	0	5.65894	0	0	107.377	0	0	-99.1221	0	0	96.6091	0	0	50.926	0	0	88.7097	0	0	100.089	0	0	37.2775	0	0	82.5806	0	0	5.22911	0	0	-1.97324	-9.65595	-17.7205	-4.94123	0	0	-6.1569
458	0	0	0	100.345	2100.82	511.93	655.131	0	0	24.3663	0	0	5.64247	0	0	107.415	0	0	-99.1243	0	0	96.6284	0	0	50.9064	0	0	88.6724	0	0	100.091	0	0	37.2796	0	0	82.5948	0	0	5.19943	0	0	1.92816	-12.2309	10.8659	1.24574	0	0	3.87511
459	0	0	0	100.344	2100.83	511.948	655.133	0	0	24.3686	0	0	5.64332	0	0	107.419	0	0	-99.1253	0	0	96.6389	0	0	50.8806	0	0	88.6793	0	0	100.083	0	0	37.2831	0	0	82.5656	0	0	5.18775	0	0	-0.103819	0.739098	1.75834	0.226498	0	0	0.237691
460	0	0	0	100.352	2101.01	512.005	655.082	0	0	24.3997	0	0	5.6393	0	0	107.445	0	0	-99.1277	0	0	96.5948	0	0	50.8815	0	0	88.5996	0	0	100.037	0	0	37.2737	0	0	82.5616	0	0	5.166	0	0	0.764298	18.096	5.72801	-5.126	0	0	3.10432
461	0	0	0	100.353	2101.01	512.011	655.079	0	0	24.4058	0	0	5.63711	0	0	107.452	0	0	-99.1284	0	0	96.5833	0	0	50.9436	0	0	88.4622	0	0	100.029	0	0	37.2409	0	0	82.6371	0	0	5.1601	0	0	0.143434	-0.429153	0.566244	-0.280142	0	0	0.606692
462	0	0	0	100.352	2100.91	511.861	655.085	0	0	24.3463	0	0	5.63734	0	0	107.394	0	0	-99.1248	0	0	96.6149	0	0	50.757	0	0	88.6797	0	0	99.962	0	0	37.3716	0	0	82.4777	0	0	5.24944	0	0	-0.135921	-9.60827	-14.9906	0.64373	0	0	-5.94209
463	0	0	0	100.352	2100.92	511.862	655.076	0	0	24.3431	0	0	5.63806	0	0	107.389	0	0	-99.1245	0	0	96.5799	0	0	50.7825	0	0	88.6202	0	0	99.951	0	0	37.364	0	0	82.5256	0	0	5.27089	0	0	0.0157094	1.12057	0.101328	-0.977516	0	0	-0.322556
464	0	0	0	100.344	2100.93	511.857	655.074	0	0	24.3351	0	0	5.64517	0	0	107.382	0	0	-99.1243	0	0	96.5664	0	0	50.782	0	0	88.6639	0	0	99.942	0	0	37.3866	0	0	82.5326	0	0	5.29152	0	0	-0.806645	0.905991	-0.506639	-0.12517	0	0	-0.796742
465	0	0	0	100.356	2101.24	511.787	655.098	0	0	24.3075	0	0	5.63365	0	0	107.352	0	0	-99.1286	0	0	96.5615	0	0	50.8002	0	0	88.6846	0	0	99.8955	0	0	37.3825	0	0	82.5798	0	0	5.30596	0	0	1.27383	30.5891	-7.00355	2.41399	0	0	-2.75905
466	0	0	0	100.326	2100.88	511.859	655.053	0	0	24.3446	0	0	5.65942	0	0	107.394	0	0	-99.1239	0	0	96.519	0	0	50.84	0	0	88.635	0	0	99.8815	0	0	37.3594	0	0	82.6049	0	0	5.29733	0	0	-3.00255	-35.429	7.23004	-4.52399	0	0	3.70845
467	0	0	0	100.344	2100.85	511.851	655.062	0	0	24.3506	0	0	5.64105	0	0	107.4	0	0	-99.1232	0	0	96.5293	0	0	50.815	0	0	88.6753	0	0	99.9421	0	0	37.3914	0	0	82.7122	0	0	5.3236	0	0	1.78814	-3.19481	-0.77486	0.929832	0	0	0.600715
468	0	0	0	100.342	2100.85	511.853	655.101	0	0	24.3506	0	0	5.64247	0	0	107.399	0	0	-99.1216	0	0	96.5371	0	0	50.8566	0	0	88.659	0	0	99.963	0	0	37.3734	0	0	82.7588	0	0	5.336	0	0	-0.268426	-0.548363	0.184774	3.88622	0	0	-0.00273208
469	0	0	0	100.319	2100.83	511.868	655.155	0	0	24.345	0	0	5.66378	0	0	107.396	0	0	-99.122	0	0	96.5787	0	0	50.9071	0	0	88.6655	0	0	99.9242	0	0	37.3717	0	0	82.8171	0	0	5.35205	0	0	-2.27445	-1.3113	1.50204	5.3525	0	0	-0.55871
470	0	0	0	100.312	2101.04	511.935	655.177	0	0	24.372	0	0	5.66792	0	0	107.422	0	0	-99.1221	0	0	96.5793	0	0	50.9517	0	0	88.7477	0	0	99.9017	0	0	37.3808	0	0	82.9477	0	0	5.32349	0	0	-0.65843	20.4086	6.63996	2.24113	0	0	2.70151
471	0	0	0	100.349	2101.04	511.952	655.211	0	0	24.3745	0	0	5.63169	0	0	107.426	0	0	-99.1244	0	0	96.5806	0	0	50.9935	0	0	88.7943	0	0	99.9008	0	0	37.3879	0	0	83.0338	0	0	5.33055	0	0	3.67191	-0.0953674	1.72853	3.3319	0	0	0.247594
472	0	0	0	100.348	2101.01	511.97	655.296	0	0	24.3747	0	0	5.63041	0	0	107.426	0	0	-99.1225	0	0	96.5899	0	0	51.047	0	0	88.875	0	0	99.897	0	0	37.3941	0	0	83.1455	0	0	5.34397	0	0	-0.0928906	-2.52724	1.8239	8.54731	0	0	0.018783
473	0	0	0	100.352	2101.02	511.992	655.369	0	0	24.37	0	0	5.62577	0	0	107.423	0	0	-99.1238	0	0	96.6137	0	0	51.0985	0	0	88.9249	0	0	99.9037	0	0	37.3962	0	0	83.2421	0	0	5.3559	0	0	0.430302	0.452995	2.22325	7.25985	0	0	-0.470771
474	0	0	0	100.347	2101.01	512.022	655.453	0	0	24.3677	0	0	5.63084	0	0	107.421	0	0	-99.1236	0	0	96.6479	0	0	51.1877	0	0	88.9556	0	0	99.9099	0	0	37.3923	0	0	83.3108	0	0	5.36259	0	0	-0.575785	-0.333786	2.95043	8.4579	0	0	-0.232397
475	0	0	0	100.353	2101	512.034	655.472	0	0	24.374	0	0	5.62378	0	0	107.427	0	0	-99.1226	0	0	96.6354	0	0	51.2091	0	0	88.973	0	0	99.6968	0	0	37.4038	0	0	83.3176	0	0	5.35298	0	0	0.652283	-1.57356	1.19209	1.85966	0	0	0.634354
476	0	0	0	100.325	2100.99	512.043	655.462	0	0	24.3739	0	0	5.65209	0	0	107.427	0	0	-99.1226	0	0	96.6788	0	0	51.2571	0	0	88.9479	0	0	99.4871	0	0	37.4164	0	0	83.3371	0	0	5.36909	0	0	-2.83863	-1.09673	0.911951	-1.01924	0	0	-0.0141726
477	0	0	0	100.461	2101.33	511.967	655.455	0	0	24.345	0	0	5.51768	0	0	107.391	0	0	-99.1234	0	0	96.6502	0	0	51.2963	0	0	88.9019	0	0	99.2952	0	0	37.4301	0	0	83.2798	0	0	5.39363	0	0	13.5805	34.0462	-7.58767	-0.625849	0	0	-2.8849
478	0	0	0	100.397	2101.3	511.946	655.402	0	0	24.3465	0	0	5.58344	0	0	107.389	0	0	-99.1228	0	0	96.6531	0	0	51.3384	0	0	88.8284	0	0	99.2895	0	0	37.4251	0	0	83.2349	0	0	5.40644	0	0	-6.31041	-2.16961	-2.14577	-5.37634	0	0	0.145142
479	0	0	0	100.387	2101.33	511.944	655.341	0	0	24.355	0	0	5.59324	0	0	107.399	0	0	-99.1234	0	0	96.6887	0	0	51.392	0	0	88.7592	0	0	99.2813	0	0	37.4263	0	0	83.1716	0	0	5.38563	0	0	-1.0901	2.64645	-0.13113	-6.06179	0	0	0.855993
480	0	0	0	100.39	2101.35	511.904	655.252	0	0	24.3493	0	0	5.59193	0	0	107.389	0	0	-99.1221	0	0	96.6985	0	0	51.3977	0	0	88.6836	0	0	99.2808	0	0	37.4486	0	0	83.0857	0	0	5.41028	0	0	0.345608	1.57356	-4.02927	-8.9407	0	0	-0.578176
481	0	0	0	100.391	2101.34	511.909	655.227	0	0	24.3539	0	0	5.59313	0	0	107.393	0	0	-99.1237	0	0	96.704	0	0	51.4371	0	0	88.6456	0	0	99.9684	0	0	37.4645	0	0	83.0607	0	0	5.4136	0	0	0.131823	-0.38147	0.524521	-2.47955	0	0	0.468209
482	0	0	0	100.383	2101.18	511.835	655.184	0	0	24.3283	0	0	5.60265	0	0	107.37	0	0	-99.1234	0	0	96.6894	0	0	51.4631	0	0	88.5771	0	0	99.9706	0	0	37.4823	0	0	82.9618	0	0	5.44483	0	0	-0.876996	-16.4032	-7.47442	-4.24385	0	0	-2.56064
483	0	0	0	100.386	2101.2	511.713	654.835	0	0	24.339	0	0	5.60212	0	0	107.38	0	0	-99.1254	0	0	96.7143	0	0	51.4671	0	0	88.2356	0	0	99.9686	0	0	37.4627	0	0	82.6272	0	0	5.44527	0	0	0.324434	1.83582	-12.1713	-34.9164	0	0	1.06636
484	0	0	0	100.373	2101.21	511.793	654.99	0	0	24.3382	0	0	5.61557	0	0	107.377	0	0	-99.124	0	0	96.7101	0	0	51.555	0	0	88.3462	0	0	99.9741	0	0	37.4634	0	0	82.6971	0	0	5.44916	0	0	-1.24992	0.834465	8.0049	15.5032	0	0	-0.0753028
485	0	0	0	100.379	2101.23	511.844	655.114	0	0	24.3376	0	0	5.61114	0	0	107.374	0	0	-99.1241	0	0	96.7734	0	0	51.6688	0	0	88.4331	0	0	99.9657	0	0	37.4672	0	0	82.8756	0	0	5.44872	0	0	0.573053	2.12193	5.16176	12.4156	0	0	-0.0592519
486	0	0	0	100.375	2101.24	511.883	655.163	0	0	24.3384	0	0	5.61742	0	0	107.375	0	0	-99.1258	0	0	96.8002	0	0	51.7032	0	0	88.4739	0	0	99.9718	0	0	37.4857	0	0	82.9056	0	0	5.4435	0	0	-0.410494	1.33514	3.82066	4.85778	0	0	0.071717
487	0	0	0	100.369	2101.27	511.895	655.138	0	0	24.3408	0	0	5.62477	0	0	107.374	0	0	-99.124	0	0	96.8228	0	0	51.7417	0	0	88.4426	0	0	99.8604	0	0	37.4939	0	0	82.912	0	0	5.44414	0	0	-0.633842	3.29018	1.23382	-2.47359	0	0	0.245887
488	0	0	0	100.366	2101.29	511.939	655.233	0	0	24.3385	0	0	5.62706	0	0	107.371	0	0	-99.1228	0	0	96.8457	0	0	51.7951	0	0	88.5312	0	0	99.9279	0	0	37.5063	0	0	82.9909	0	0	5.44535	0	0	-0.297796	1.40667	4.36902	9.51886	0	0	-0.23086
489	0	0	0	100.37	2101.36	511.973	655.259	0	0	24.347	0	0	5.62552	0	0	107.378	0	0	-99.1261	0	0	96.8598	0	0	51.824	0	0	88.5499	0	0	99.8532	0	0	37.5229	0	0	83.0249	0	0	5.43688	0	0	0.441913	7.27177	3.43919	2.55704	0	0	0.851042
490	0	0	0	100.364	2101.17	511.918	655.266	0	0	24.3241	0	0	5.63205	0	0	107.356	0	0	-99.1244	0	0	96.8396	0	0	51.8645	0	0	88.3752	0	0	99.8424	0	0	37.5077	0	0	82.8699	0	0	5.48137	0	0	-0.643404	-19.0973	-5.47767	0.667572	0	0	-2.28846
491	0	0	0	100.353	2101.15	511.91	655.279	0	0	24.3148	0	0	5.64027	0	0	107.347	0	0	-99.1223	0	0	96.8481	0	0	51.9145	0	0	88.3897	0	0	99.8406	0	0	37.5109	0	0	82.8939	0	0	5.49541	0	0	-1.05936	-2.43187	-0.828505	1.32322	0	0	-0.935224
492	0	0	0	100.356	2101.15	511.922	655.328	0	0	24.3114	0	0	5.63725	0	0	107.341	0	0	-99.1201	0	0	96.8732	0	0	51.9721	0	0	88.4071	0	0	99.8478	0	0	37.4996	0	0	82.9384	0	0	5.51081	0	0	0.306675	0.405312	1.19209	4.8995	0	0	-0.334167
493	0	0	0	100.359	2101.11	511.923	655.367	0	0	24.3075	0	0	5.63574	0	0	107.337	0	0	-99.1204	0	0	96.8544	0	0	52.0432	0	0	88.4055	0	0	99.8523	0	0	37.4799	0	0	82.9973	0	0	5.53124	0	0	0.245887	-3.40939	0.077486	3.92795	0	0	-0.392224
494	0	0	0	100.359	2101.16	511.896	655.388	0	0	24.3007	0	0	5.63598	0	0	107.331	0	0	-99.1231	0	0	96.8793	0	0	52.096	0	0	88.4238	0	0	99.8502	0	0	37.4712	0	0	83.0411	0	0	5.53425	0	0	0.0539585	4.05312	-2.70605	2.10404	0	0	-0.678921
495	0	0	0	100.364	2101.11	511.874	655.365	0	0	24.2926	0	0	5.63121	0	0	107.323	0	0	-99.122	0	0	96.8439	0	0	52.1543	0	0	88.4449	0	0	99.8569	0	0	37.4501	0	0	83.0688	0	0	5.5594	0	0	0.46377	-4.69685	-2.15769	-2.33054	0	0	-0.8145
496	0	0	0	100.361	2100.66	511.884	655.201	0	0	24.3324	0	0	5.63215	0	0	107.367	0	0	-99.1176	0	0	96.8633	0	0	52.1876	0	0	88.4077	0	0	99.8498	0	0	37.4379	0	0	83.011	0	0	5.54371	0	0	-0.293015	-44.5604	1.03116	-16.3615	0	0	3.97602
497	0	0	0	100.359	2100.74	511.827	655.227	0	0	24.321	0	0	5.63127	0	0	107.352	0	0	-99.1137	0	0	96.8311	0	0	52.2384	0	0	88.426	0	0	99.8292	0	0	37.4295	0	0	83.1416	0	0	5.56871	0	0	-0.129774	7.53403	-5.78761	2.6226	0	0	-1.13791
498	0	0	0	100.359	2101.61	511.573	655.482	0	0	24.2099	0	0	5.62699	0	0	107.218	0	0	-99.104	0	0	96.8539	0	0	52.2553	0	0	88.4383	0	0	99.8398	0	0	37.4213	0	0	83.1668	0	0	5.67311	0	0	-0.0191245	86.8082	-25.3618	25.4214	0	0	-11.1055
499	0	0	0	100.368	2101.58	511.6	655.773	0	0	24.1914	0	0	5.61565	0	0	107.192	0	0	-99.0939	0	0	96.8578	0	0	52.2815	0	0	88.4698	0	0	99.8499	0	0	37.4115	0	0	83.2254	0	0	5.70754	0	0	0.823721	-2.98023	2.68221	29.1407	0	0	-1.84808
500	0	0	0	100.361	2101.93	511.658	655.727	0	0	24.243	0	0	5.61655	0	0	107.23	0	0	-99.0849	0	0	96.8728	0	0	52.2947	0	0	88.479	0	0	99.8801	0	0	37.3939	0	0	83.2102	0	0	5.65609	0	0	-0.650234	35.4767	5.78165	-4.63724	0	0	5.15252
501	0	0	0	100.465	2101.51	511.646	656.242	0	0	24.1585	0	0	5.50752	0	0	107.151	0	0	-99.0742	0	0	96.8968	0	0	52.3453	0	0	88.8549	0	0	99.8953	0	0	37.409	0	0	83.5837	0	0	5.75924	0	0	10.4393	-41.8186	-1.18017	51.564	0	0	-8.45048
502	0	0	0	100.383	2101.75	511.539	655.965	0	0	24.1932	0	0	5.58096	0	0	107.176	0	0	-99.062	0	0	96.8926	0	0	52.3146	0	0	88.5757	0	0	99.8919	0	0	37.3819	0	0	83.3131	0	0	5.73267	0	0	-8.19349	23.4604	-10.6335	-27.7042	0	0	3.47503
503	0	0	0	100.378	2101.87	511.507	655.935	0	0	24.2193	0	0	5.57735	0	0	107.192	0	0	-99.0464	0	0	96.9023	0	0	52.3293	0	0	88.6325	0	0	99.8983	0	0	37.3671	0	0	83.3747	0	0	5.71464	0	0	-0.583981	12.1593	-3.27229	-3.03984	0	0	2.60555
504	0	0	0	100.374	2101.88	511.382	655.835	0	0	24.2232	0	0	5.57052	0	0	107.188	0	0	-99.0285	0	0	96.9023	0	0	52.3189	0	0	88.534	0	0	99.9122	0	0	37.3537	0	0	83.2652	0	0	5.7333	0	0	-0.353121	0.64373	-12.4216	-9.95994	0	0	0.396151
505	0	0	0	100.368	2101.24	511.236	655.921	0	0	24.1798	0	0	5.56682	0	0	107.146	0	0	-99.0066	0	0	96.9001	0	0	52.3093	0	0	88.4711	0	0	99.9206	0	0	37.3428	0	0	83.2339	0	0	5.82935	0	0	-0.614034	-64.0392	-14.6627	8.58307	0	0	-4.34537
506	0	0	0	100.425	2100.49	511.254	656.246	0	0	24.1704	0	0	5.49801	0	0	107.14	0	0	-98.9821	0	0	96.9347	0	0	52.2677	0	0	88.757	0	0	99.9644	0	0	37.536	0	0	83.3209	0	0	5.88334	0	0	5.68613	-74.2197	1.8239	32.4488	0	0	-0.9412
507	0	0	0	100.421	2100.56	511.118	656.274	0	0	24.1593	0	0	5.49095	0	0	107.108	0	0	-98.9526	0	0	96.9089	0	0	52.2631	0	0	88.8046	0	0	99.9669	0	0	37.5374	0	0	83.3672	0	0	5.91071	0	0	-0.420057	6.46114	-13.6495	2.80142	0	0	-1.10974
508	0	0	0	100.417	2100.36	511.062	656.268	0	0	24.1788	0	0	5.48569	0	0	107.115	0	0	-98.9279	0	0	96.9152	0	0	52.2592	0	0	88.8294	0	0	99.972	0	0	37.5249	0	0	83.3969	0	0	5.92833	0	0	-0.395468	-19.8364	-5.59092	-0.590086	0	0	1.95343
509	0	0	0	100.342	2100.15	511.111	656.613	0	0	24.1892	0	0	5.54764	0	0	107.113	0	0	-98.9	0	0	96.9361	0	0	52.3441	0	0	89.1113	0	0	99.9769	0	0	37.3814	0	0	83.8803	0	0	5.94954	0	0	-7.42237	-20.6232	4.96507	34.5409	0	0	1.04024
510	0	0	0	100.341	2100.13	510.957	656.557	0	0	24.186	0	0	5.53507	0	0	107.095	0	0	-98.8708	0	0	96.9307	0	0	52.2552	0	0	89.1052	0	0	99.9606	0	0	37.5284	0	0	83.7487	0	0	5.98995	0	0	-0.166657	-2.71797	-15.3959	-5.65648	0	0	-0.318116
511	0	0	0	100.331	2100.19	510.835	656.665	0	0	24.1668	0	0	5.53066	0	0	107.061	0	0	-98.8415	0	0	96.9233	0	0	52.2359	0	0	89.1758	0	0	99.9759	0	0	37.5439	0	0	83.8824	0	0	6.03038	0	0	-0.99311	6.07967	-12.2547	10.8242	0	0	-1.92594
512	0	0	0	100.387	2100.7	510.569	656.56	0	0	24.1446	0	0	5.45899	0	0	107.011	0	0	-98.8083	0	0	96.907	0	0	52.188	0	0	89.1971	0	0	99.9845	0	0	37.575	0	0	83.9374	0	0	6.08189	0	0	5.63627	51.6891	-26.5419	-10.4725	0	0	-2.21264
513	0	0	0	100.367	2100.98	510.422	656.56	0	0	24.1457	0	0	5.4601	0	0	106.993	0	0	-98.7734	0	0	96.8832	0	0	52.1383	0	0	89.2452	0	0	99.9852	0	0	37.6146	0	0	84.0204	0	0	6.13856	0	0	-1.97461	27.3705	-14.776	-0.0238419	0	0	0.108429
514	0	0	0	100.357	2100.74	510.353	656.606	0	0	24.1725	0	0	5.45223	0	0	107.006	0	0	-98.7346	0	0	96.8173	0	0	52.1306	0	0	89.1575	0	0	99.9719	0	0	37.4871	0	0	84.1664	0	0	6.19918	0	0	-1.02931	-23.818	-6.86049	4.60744	0	0	2.67795
515	0	0	0	100.349	2101.12	510.489	657.351	0	0	24.1701	0	0	5.44566	0	0	106.977	0	0	-98.6997	0	0	96.7812	0	0	52.0678	0	0	89.6491	0	0	99.9779	0	0	37.5956	0	0	84.6956	0	0	6.29164	0	0	-0.76703	37.7893	13.6435	74.5356	0	0	-0.241276
516	0	0	0	100.333	2100.77	509.765	655.697	0	0	24.2503	0	0	5.44013	0	0	107.036	0	0	-98.6515	0	0	96.6554	0	0	51.8514	0	0	88.1573	0	0	99.867	0	0	37.4725	0	0	83.1965	0	0	6.39167	0	0	-1.61875	-34.3561	-72.4375	-165.451	0	0	8.02257
517	0	0	0	100.32	2100.77	509.631	655.905	0	0	24.2375	0	0	5.43154	0	0	106.999	0	0	-98.6056	0	0	96.6151	0	0	51.7484	0	0	88.2012	0	0	99.8198	0	0	37.4988	0	0	83.2582	0	0	6.54585	0	0	-1.3073	-0.548363	-13.4289	20.7782	0	0	-1.27964
518	0	0	0	100.3	2100.38	509.384	656.019	0	0	24.2005	0	0	5.4334	0	0	106.936	0	0	-98.5584	0	0	96.5472	0	0	51.577	0	0	88.1302	0	0	99.774	0	0	37.6016	0	0	83.026	0	0	6.75266	0	0	-2.00466	-39.1245	-24.6704	11.4381	0	0	-3.70282
519	0	0	0	100.295	2100.52	509.807	657.674	0	0	24.1653	0	0	5.41861	0	0	106.869	0	0	-98.5092	0	0	96.4772	0	0	51.6007	0	0	89.1797	0	0	99.7132	0	0	37.4911	0	0	84.2793	0	0	6.87398	0	0	-0.532755	13.8521	42.2835	165.498	0	0	-3.51379
520	0	0	0	100.285	2100.33	509.647	657.905	0	0	24.1482	0	0	5.40938	0	0	106.817	0	0	-98.455	0	0	96.3577	0	0	51.4272	0	0	89.0508	0	0	99.5729	0	0	37.3765	0	0	84.1255	0	0	7.02608	0	0	-1.03136	-18.7159	-15.9562	23.1504	0	0	-1.71694
521	0	0	0	100.265	2100.38	509.553	658.094	0	0	24.159	0	0	5.41	0	0	106.788	0	0	-98.396	0	0	96.1823	0	0	51.2823	0	0	88.823	0	0	99.2772	0	0	37.2141	0	0	84.1105	0	0	7.09943	0	0	-1.99032	5.05447	-9.43542	18.9006	0	0	1.08515
522	0	0	0	100.252	2100.59	509.341	658.178	0	0	24.1426	0	0	5.40668	0	0	106.73	0	0	-98.3381	0	0	96.0342	0	0	51.0111	0	0	88.7202	0	0	99.1668	0	0	37.2503	0	0	83.8416	0	0	7.21924	0	0	-1.28681	21.2431	-21.2431	8.32677	0	0	-1.64334
523	0	0	0	100.242	2100.42	508.981	657.561	0	0	24.1914	0	0	5.40148	0	0	106.731	0	0	-98.273	0	0	95.8365	0	0	50.7695	0	0	87.8905	0	0	99.0678	0	0	37.083	0	0	82.9525	0	0	7.27507	0	0	-0.973985	-17.4761	-35.9178	-61.661	0	0	4.87778
524	0	0	0	100.226	2100.36	508.924	657.873	0	0	24.1839	0	0	5.40288	0	0	106.675	0	0	-98.2091	0	0	95.6636	0	0	50.5822	0	0	87.7275	0	0	98.9642	0	0	36.8964	0	0	82.9604	0	0	7.3578	0	0	-1.6331	-5.96046	-5.78761	31.1553	0	0	-0.747052
525	0	0	0	100.18	2100.28	508.908	658.229	0	0	24.1791	0	0	5.43787	0	0	106.618	0	0	-98.1452	0	0	95.439	0	0	50.5311	0	0	87.335	0	0	98.9253	0	0	36.7564	0	0	83.1401	0	0	7.42939	0	0	-4.56871	-7.93934	-1.54972	35.6674	0	0	-0.478626
526	0	0	0	100.176	2100.49	509.012	658.557	0	0	24.2285	0	0	5.43825	0	0	106.602	0	0	-98.0799	0	0	95.21	0	0	50.3326	0	0	87.0973	0	0	98.9851	0	0	36.7678	0	0	83.2797	0	0	7.40275	0	0	-0.378392	21.1477	10.3593	32.7945	0	0	4.93669
527	0	0	0	100.157	2100.11	508.979	659.001	0	0	24.1946	0	0	5.44804	0	0	106.504	0	0	-98.0019	0	0	94.9737	0	0	50.2404	0	0	86.7113	0	0	99.0015	0	0	36.728	0	0	83.4582	0	0	7.48777	0	0	-1.90562	-38.0039	-3.29018	44.3459	0	0	-3.38931
528	0	0	0	100.162	2100.03	509.092	659.526	0	0	24.2258	0	0	5.44143	0	0	106.458	0	0	-97.9214	0	0	94.756	0	0	50.0294	0	0	86.4762	0	0	99.0268	0	0	36.7781	0	0	83.5752	0	0	7.45992	0	0	0.439864	-7.98702	11.313	52.5653	0	0	3.12549
529	0	0	0	100.157	2099.95	509.221	660.004	0	0	24.2566	0	0	5.44506	0	0	106.406	0	0	-97.837	0	0	94.5921	0	0	49.8054	0	0	86.3406	0	0	99.0623	0	0	36.857	0	0	83.4409	0	0	7.4503	0	0	-0.443962	-7.77245	12.8984	47.7433	0	0	3.07905
530	0	0	0	100.161	2099.88	509.37	660.468	0	0	24.2903	0	0	5.44788	0	0	106.347	0	0	-97.7503	0	0	94.4121	0	0	49.6445	0	0	86.072	0	0	99.0899	0	0	37.0409	0	0	83.3084	0	0	7.41798	0	0	0.377026	-6.86646	14.9488	46.3843	0	0	3.36438
531	0	0	0	100.149	2099.81	509.762	661.492	0	0	24.3115	0	0	5.46824	0	0	106.273	0	0	-97.6636	0	0	94.2311	0	0	49.5002	0	0	86.2308	0	0	98.9865	0	0	37.1971	0	0	83.6103	0	0	7.37282	0	0	-1.16045	-7.20024	39.1483	102.425	0	0	2.12453
532	0	0	0	100.161	2100.21	510.183	662.067	0	0	24.425	0	0	5.46778	0	0	106.274	0	0	-97.5691	0	0	94.1169	0	0	49.2527	0	0	86.1562	0	0	99.0093	0	0	37.4254	0	0	83.4872	0	0	7.20931	0	0	1.16591	39.5536	42.0809	57.5244	0	0	11.3509
533	0	0	0	100.08	2099.55	510.461	662.716	0	0	24.4617	0	0	5.56234	0	0	106.209	0	0	-97.4732	0	0	93.8596	0	0	49.4282	0	0	85.9545	0	0	98.9338	0	0	37.2807	0	0	83.5696	0	0	7.14993	0	0	-8.13817	-65.9943	27.7936	64.832	0	0	3.66679
534	0	0	0	100.087	2099.7	510.705	663.276	0	0	24.4986	0	0	5.56867	0	0	106.129	0	0	-97.3711	0	0	93.7242	0	0	49.3014	0	0	85.7096	0	0	98.743	0	0	37.6422	0	0	83.1303	0	0	7.084	0	0	0.741076	15.4734	24.42	56.0701	0	0	3.68847
535	0	0	0	100.086	2099.29	511.033	664.135	0	0	24.494	0	0	5.58918	0	0	106.008	0	0	-97.2706	0	0	93.5923	0	0	49.4375	0	0	85.5009	0	0	98.5264	0	0	37.6174	0	0	83.0328	0	0	7.0573	0	0	-0.137287	-40.7457	32.7766	85.8486	0	0	-0.456427
536	0	0	0	100.159	2099.52	511.55	665.232	0	0	24.5339	0	0	5.53438	0	0	105.92	0	0	-97.1634	0	0	93.4901	0	0	49.6324	0	0	85.5792	0	0	98.3227	0	0	37.7433	0	0	83.1484	0	0	6.93831	0	0	7.36977	23.1504	51.7845	109.768	0	0	3.98661
537	0	0	0	100.1	2099.2	511.699	665.652	0	0	24.5449	0	0	5.61342	0	0	105.807	0	0	-97.0558	0	0	93.4213	0	0	49.6399	0	0	85.0817	0	0	98.1469	0	0	38.0737	0	0	82.514	0	0	6.89663	0	0	-5.90197	-32.9494	14.8833	41.9796	0	0	1.1029
538	0	0	0	100.096	2099.4	512.084	666.56	0	0	24.5665	0	0	5.64096	0	0	105.691	0	0	-96.9438	0	0	93.2932	0	0	49.9491	0	0	84.8177	0	0	97.9349	0	0	37.9553	0	0	82.3755	0	0	6.80183	0	0	-0.40503	20.7663	38.4629	90.8315	0	0	2.1568
539	0	0	0	100.108	2099.49	512.488	667.467	0	0	24.5905	0	0	5.65196	0	0	105.578	0	0	-96.8279	0	0	93.1567	0	0	50.0358	0	0	84.7128	0	0	97.7986	0	0	38.2959	0	0	82.1355	0	0	6.71093	0	0	1.15567	8.98838	40.4	90.6706	0	0	2.40047
540	0	0	0	100.117	2099.8	512.797	668.341	0	0	24.601	0	0	5.66548	0	0	105.446	0	0	-96.7074	0	0	93.0906	0	0	50.295	0	0	84.3683	0	0	97.6746	0	0	38.3205	0	0	81.8434	0	0	6.6324	0	0	0.909781	30.5414	30.899	87.3506	0	0	1.05543
541	0	0	0	100.146	2100.64	513.203	669.437	0	0	24.6194	0	0	5.65617	0	0	105.307	0	0	-96.5757	0	0	92.9961	0	0	50.3764	0	0	84.126	0	0	97.5383	0	0	38.3995	0	0	81.5042	0	0	6.49017	0	0	2.95201	83.971	40.6027	109.661	0	0	1.83237
542	0	0	0	100.146	2100.68	513.462	670.289	0	0	24.6265	0	0	5.67673	0	0	105.169	0	0	-96.4522	0	0	92.8504	0	0	50.5244	0	0	83.7959	0	0	97.4531	0	0	38.6483	0	0	81.208	0	0	6.4251	0	0	0.00751321	4.1008	25.8982	85.2227	0	0	0.711193
543	0	0	0	100.299	2100.4	513.675	671.239	0	0	24.5949	0	0	5.54019	0	0	104.992	0	0	-96.3152	0	0	92.6486	0	0	50.6579	0	0	83.4037	0	0	97.3486	0	0	38.6223	0	0	80.8585	0	0	6.43396	0	0	15.2218	-28.038	21.3325	94.9204	0	0	-3.15606
544	0	0	0	100.3	2100.55	513.881	672.145	0	0	24.5881	0	0	5.54863	0	0	104.84	0	0	-96.1821	0	0	92.4137	0	0	50.6362	0	0	82.9614	0	0	97.3328	0	0	38.8001	0	0	80.6677	0	0	6.37662	0	0	0.161875	14.6866	20.6113	90.611	0	0	-0.679775
545	0	0	0	100.302	2100.8	514.199	673.111	0	0	24.6284	0	0	5.55546	0	0	104.731	0	0	-96.043	0	0	92.2055	0	0	50.5544	0	0	82.8526	0	0	97.2449	0	0	39.0429	0	0	80.5508	0	0	6.2617	0	0	0.204906	25.7492	31.7991	96.5953	0	0	4.02588
546	0	0	0	100.305	2101.12	514.452	674.048	0	0	24.6527	0	0	5.55817	0	0	104.608	0	0	-95.9059	0	0	91.934	0	0	50.4152	0	0	82.5806	0	0	97.1849	0	0	39.2861	0	0	80.4748	0	0	6.15258	0	0	0.273891	32.0911	25.2724	93.7045	0	0	2.43411
547	0	0	0	100.222	2100.85	514.258	674.736	0	0	24.5693	0	0	5.64218	0	0	104.387	0	0	-95.7569	0	0	91.6239	0	0	50.214	0	0	82.0238	0	0	97.1038	0	0	39.5146	0	0	80.1571	0	0	6.14432	0	0	-8.32737	-27.6327	-19.449	68.8255	0	0	-8.33744
548	0	0	0	100.319	2100.9	514.317	675.664	0	0	24.5254	0	0	5.54104	0	0	104.212	0	0	-95.6217	0	0	91.3643	0	0	49.9939	0	0	81.7248	0	0	96.9786	0	0	39.7344	0	0	79.909	0	0	6.09448	0	0	9.7501	5.62668	5.99027	92.8283	0	0	-4.39591
549	0	0	0	100.307	2100.94	514.382	676.667	0	0	24.5049	0	0	5.54359	0	0	104.048	0	0	-95.4674	0	0	91.0799	0	0	49.7381	0	0	81.3915	0	0	96.8449	0	0	39.9114	0	0	79.8168	0	0	6.0339	0	0	-1.20075	3.24249	6.4373	100.249	0	0	-2.04359
550	0	0	0	100.249	2100.73	514.5	677.711	0	0	24.5033	0	0	5.58999	0	0	103.915	0	0	-95.3185	0	0	90.8723	0	0	49.588	0	0	81.1894	0	0	96.7154	0	0	40.0002	0	0	79.8343	0	0	5.95027	0	0	-5.80088	-20.3609	11.8315	104.433	0	0	-0.16512
551	0	0	0	100.283	2101.22	514.339	678.611	0	0	24.4432	0	0	5.53466	0	0	103.708	0	0	-95.1562	0	0	90.6114	0	0	49.3864	0	0	80.8014	0	0	96.5524	0	0	40.0345	0	0	79.5497	0	0	5.93303	0	0	3.34884	49.1619	-16.0575	89.9494	0	0	-6.00664
552	0	0	0	100.264	2101.55	514.362	679.59	0	0	24.4593	0	0	5.5303	0	0	103.58	0	0	-94.994	0	0	90.3922	0	0	49.2353	0	0	80.5929	0	0	96.4187	0	0	40.0187	0	0	79.6017	0	0	5.80108	0	0	-1.89538	33.0448	2.20537	97.9006	0	0	1.60885
553	0	0	0	100.2	2101.72	514.304	680.718	0	0	24.4138	0	0	5.56642	0	0	103.393	0	0	-94.8264	0	0	90.269	0	0	49.1917	0	0	80.4451	0	0	96.2105	0	0	39.8545	0	0	79.4815	0	0	5.72081	0	0	-6.36983	16.6893	-5.74589	112.873	0	0	-4.55454
554	0	0	0	100.176	2101.6	514.237	681.709	0	0	24.3991	0	0	5.55793	0	0	103.243	0	0	-94.6521	0	0	90.1677	0	0	49.1591	0	0	80.3954	0	0	96.0071	0	0	39.661	0	0	79.4031	0	0	5.64377	0	0	-2.41311	-12.6123	-6.73532	99.0152	0	0	-1.47105
555	0	0	0	100.133	2102.06	513.949	682.658	0	0	24.3301	0	0	5.56643	0	0	103.026	0	0	-94.4738	0	0	90.0991	0	0	49.2411	0	0	80.1128	0	0	95.7927	0	0	39.3197	0	0	79.0556	0	0	5.61938	0	0	-4.30234	46.8254	-28.7712	94.9025	0	0	-6.8932
556	0	0	0	100.158	2101.97	513.655	683.794	0	0	24.22	0	0	5.50022	0	0	102.783	0	0	-94.2959	0	0	89.9458	0	0	49.4289	0	0	79.7759	0	0	95.5822	0	0	38.955	0	0	78.8224	0	0	5.63685	0	0	2.49712	-9.20296	-29.4507	113.69	0	0	-11.0116
557	0	0	0	100.126	2101.81	513.476	684.854	0	0	24.2038	0	0	5.486	0	0	102.635	0	0	-94.1117	0	0	89.8682	0	0	49.5263	0	0	79.8313	0	0	95.3859	0	0	38.6018	0	0	78.6137	0	0	5.53809	0	0	-3.16648	-16.2125	-17.8635	105.977	0	0	-1.62388
558	0	0	0	100.092	2101.97	513.111	685.788	0	0	24.1354	0	0	5.47435	0	0	102.428	0	0	-93.9282	0	0	89.6767	0	0	49.7311	0	0	79.507	0	0	95.2009	0	0	38.2447	0	0	78.2731	0	0	5.5179	0	0	-3.38846	15.6164	-36.5078	93.4005	0	0	-6.83668
559	0	0	0	100.045	2102.2	512.709	686.768	0	0	24.0532	0	0	5.46417	0	0	102.21	0	0	-93.7358	0	0	89.6365	0	0	49.8746	0	0	79.4281	0	0	95.0309	0	0	37.9513	0	0	77.8906	0	0	5.49101	0	0	-4.71146	22.9836	-40.1318	97.9722	0	0	-8.21928
560	0	0	0	99.9495	2102.61	512.26	687.826	0	0	23.9627	0	0	5.50561	0	0	101.986	0	0	-93.5527	0	0	89.4308	0	0	49.952	0	0	79.1495	0	0	94.8467	0	0	37.7694	0	0	77.5843	0	0	5.47024	0	0	-9.58139	40.9603	-44.924	105.798	0	0	-9.04846
561	0	0	0	99.9026	2102.47	511.852	688.847	0	0	23.8978	0	0	5.49537	0	0	101.789	0	0	-93.3608	0	0	89.3069	0	0	50.0671	0	0	78.9496	0	0	94.6945	0	0	37.5924	0	0	77.1865	0	0	5.47296	0	0	-4.68824	-13.0415	-40.8232	102.133	0	0	-6.49688
562	0	0	0	99.854	2103.21	511.304	689.631	0	0	23.8306	0	0	5.47699	0	0	101.585	0	0	-93.1648	0	0	88.8759	0	0	50.1109	0	0	78.7011	0	0	94.554	0	0	37.5712	0	0	76.8091	0	0	5.43385	0	0	-4.85763	73.719	-54.8244	78.3801	0	0	-6.72074
563	0	0	0	99.8685	2103.98	510.609	690.711	0	0	23.6721	0	0	5.39196	0	0	101.276	0	0	-92.9566	0	0	88.9186	0	0	50.1815	0	0	78.4566	0	0	94.4584	0	0	37.5362	0	0	76.6136	0	0	5.47331	0	0	1.44527	77.1999	-69.4573	107.974	0	0	-15.8442
564	0	0	0	99.755	2103.42	510.228	691.61	0	0	23.6697	0	0	5.43217	0	0	101.142	0	0	-92.7411	0	0	88.6559	0	0	50.2226	0	0	78.1363	0	0	94.3219	0	0	37.5964	0	0	76.3369	0	0	5.41802	0	0	-11.3525	-56.6483	-38.1291	89.9255	0	0	-0.240423
565	0	0	0	99.7857	2103.31	509.654	692.943	0	0	23.5277	0	0	5.32846	0	0	100.871	0	0	-92.536	0	0	88.3594	0	0	50.2247	0	0	77.9885	0	0	94.2693	0	0	37.7318	0	0	76.1888	0	0	5.51329	0	0	3.0729	-10.9196	-57.435	133.246	0	0	-14.2025
566	0	0	0	99.7464	2103.27	509.133	694.295	0	0	23.4158	0	0	5.29488	0	0	100.607	0	0	-92.3156	0	0	88.3837	0	0	50.1814	0	0	77.6562	0	0	94.1482	0	0	37.8615	0	0	76.097	0	0	5.56809	0	0	-3.92599	-4.12464	-52.0468	135.273	0	0	-11.1926
567	0	0	0	99.6944	2103.15	508.825	695.241	0	0	23.4387	0	0	5.27419	0	0	100.494	0	0	-92.1059	0	0	88.105	0	0	50.1985	0	0	77.4094	0	0	94.0752	0	0	37.9765	0	0	75.8696	0	0	5.47899	0	0	-5.19982	-11.7302	-30.762	94.533	0	0	2.29699
568	0	0	0	99.652	2104.08	508.196	696.639	0	0	23.2581	0	0	5.24191	0	0	100.164	0	0	-91.8872	0	0	88.0562	0	0	50.2403	0	0	77.1827	0	0	93.9518	0	0	38.1297	0	0	75.6012	0	0	5.52149	0	0	-4.24428	92.7925	-62.9187	139.797	0	0	-18.0669
569	0	0	0	99.6206	2103.85	507.494	697.81	0	0	23.1022	0	0	5.19497	0	0	99.8713	0	0	-91.666	0	0	87.8993	0	0	50.3346	0	0	76.9156	0	0	93.8469	0	0	38.2196	0	0	75.3862	0	0	5.61685	0	0	-3.13642	-22.5067	-70.2143	117.183	0	0	-15.5817
570	0	0	0	99.5733	2103.39	507.069	698.896	0	0	23.0766	0	0	5.16192	0	0	99.7031	0	0	-91.4357	0	0	87.7966	0	0	50.4465	0	0	76.7013	0	0	93.7117	0	0	38.3122	0	0	75.0807	0	0	5.5301	0	0	-4.72991	-46.3009	-42.4802	108.576	0	0	-2.56064
571	0	0	0	99.5399	2103.95	506.665	700.063	0	0	23.0454	0	0	5.12232	0	0	99.5127	0	0	-91.2087	0	0	87.7877	0	0	50.5493	0	0	76.4802	0	0	93.58	0	0	38.3874	0	0	74.8245	0	0	5.42923	0	0	-3.34338	56.3622	-40.4298	116.712	0	0	-3.12669
572	0	0	0	99.4754	2104.05	506.104	701.297	0	0	22.9448	0	0	5.1055	0	0	99.2664	0	0	-90.9817	0	0	87.6441	0	0	50.7321	0	0	76.2428	0	0	93.3967	0	0	38.4245	0	0	74.4833	0	0	5.42262	0	0	-6.44838	9.56059	-56.1059	123.322	0	0	-10.0576
573	0	0	0	99.4311	2104.62	505.476	702.449	0	0	22.8338	0	0	5.06988	0	0	98.995	0	0	-90.7453	0	0	87.3559	0	0	50.8656	0	0	76.0505	0	0	93.1614	0	0	38.5059	0	0	73.9894	0	0	5.40327	0	0	-4.43552	57.0059	-62.8233	115.293	0	0	-11.0965
574	0	0	0	99.3787	2103.7	504.879	703.67	0	0	22.7276	0	0	5.03898	0	0	98.7369	0	0	-90.5014	0	0	87.1684	0	0	51.0617	0	0	75.8449	0	0	92.9887	0	0	38.5536	0	0	73.66	0	0	5.41158	0	0	-5.23124	-92.3157	-59.7179	122.017	0	0	-10.6233
575	0	0	0	99.3327	2105.87	504.191	705.05	0	0	22.5512	0	0	5.00847	0	0	98.3809	0	0	-90.2686	0	0	86.9194	0	0	51.164	0	0	75.6489	0	0	92.7463	0	0	38.6268	0	0	73.058	0	0	5.38708	0	0	-4.6015	217.438	-68.7599	138.062	0	0	-17.6374
576	0	0	0	99.2818	2104.54	504.465	706.176	0	0	22.7339	0	0	4.97993	0	0	98.4786	0	0	-90.0262	0	0	86.6603	0	0	51.2746	0	0	75.4905	0	0	92.516	0	0	38.7139	0	0	72.6792	0	0	5.04689	0	0	-5.09737	-133.181	27.4062	112.545	0	0	18.2632
577	0	0	0	99.2493	2105.15	504.017	707.269	0	0	22.6877	0	0	4.92836	0	0	98.2787	0	0	-89.7869	0	0	86.4589	0	0	51.294	0	0	75.2867	0	0	92.3196	0	0	38.8214	0	0	72.1573	0	0	4.90549	0	0	-3.24366	60.8921	-44.7691	109.327	0	0	-4.6167
578	0	0	0	99.1927	2104.12	503.519	708.595	0	0	22.6011	0	0	4.89866	0	0	98.0374	0	0	-89.5301	0	0	86.211	0	0	51.2949	0	0	75.145	0	0	92.138	0	0	38.9008	0	0	71.6773	0	0	4.91672	0	0	-5.66359	-103.164	-49.8533	132.573	0	0	-8.66102
579	0	0	0	99.1516	2104.77	503.019	710.202	0	0	22.4872	0	0	4.85484	0	0	97.7517	0	0	-89.2772	0	0	86.0178	0	0	51.2412	0	0	75.0153	0	0	91.9443	0	0	39.0244	0	0	71.197	0	0	4.86448	0	0	-4.10699	65.5651	-49.9785	160.712	0	0	-11.3851
580	0	0	0	99.1401	2105.03	502.368	711.427	0	0	22.3712	0	0	4.78845	0	0	97.4523	0	0	-89.0138	0	0	85.8128	0	0	51.1584	0	0	74.7895	0	0	91.7607	0	0	39.1431	0	0	70.5041	0	0	4.8636	0	0	-1.14952	26.2499	-65.1479	122.559	0	0	-11.6021
581	0	0	0	99.1187	2105.02	501.663	712.863	0	0	22.2212	0	0	4.72029	0	0	97.119	0	0	-88.742	0	0	85.499	0	0	51.0707	0	0	74.4426	0	0	91.5345	0	0	39.213	0	0	69.9635	0	0	4.87944	0	0	-2.13922	-1.23978	-70.4408	143.516	0	0	-15.0035
582	0	0	0	99.0838	2105.24	501.043	714.282	0	0	22.094	0	0	4.6706	0	0	96.8018	0	0	-88.4719	0	0	85.3706	0	0	50.917	0	0	74.425	0	0	91.276	0	0	39.3853	0	0	69.3643	0	0	4.87551	0	0	-3.49432	21.7438	-62.0067	141.913	0	0	-12.7163
583	0	0	0	99.0326	2105.65	500.568	715.679	0	0	22.0129	0	0	4.63591	0	0	96.5469	0	0	-88.2128	0	0	85.1006	0	0	50.7721	0	0	74.1924	0	0	91.0002	0	0	39.5294	0	0	68.811	0	0	4.83578	0	0	-5.12332	41.2941	-47.487	139.779	0	0	-8.11478
584	0	0	0	98.998	2106.18	499.762	717.474	0	0	21.7468	0	0	4.59167	0	0	96.0744	0	0	-87.9444	0	0	84.8097	0	0	50.6444	0	0	74.035	0	0	90.7915	0	0	39.6786	0	0	68.263	0	0	4.96892	0	0	-3.45949	52.6428	-80.6063	179.422	0	0	-26.6099
585	0	0	0	98.9587	2105.78	499.3	718.582	0	0	21.7154	0	0	4.5417	0	0	95.8718	0	0	-87.6665	0	0	84.5001	0	0	50.5254	0	0	73.8597	0	0	90.4446	0	0	39.8146	0	0	67.6549	0	0	4.87343	0	0	-3.92326	-40.1735	-46.2085	110.835	0	0	-3.14035
586	0	0	0	98.9476	2106.5	498.866	720.159	0	0	21.6418	0	0	4.46739	0	0	95.5949	0	0	-87.3863	0	0	84.1622	0	0	50.4614	0	0	73.5624	0	0	90.1672	0	0	39.8879	0	0	67.1911	0	0	4.77105	0	0	-1.10991	72.5269	-43.3862	157.696	0	0	-7.35304
587	0	0	0	98.9444	2106.88	497.734	721.887	0	0	21.2944	0	0	4.38947	0	0	95.0293	0	0	-87.1093	0	0	83.783	0	0	50.3686	0	0	73.5927	0	0	89.9597	0	0	40.0131	0	0	66.5123	0	0	5.00217	0	0	-0.325117	37.9324	-113.261	172.83	0	0	-34.7447
588	0	0	0	98.9217	2107.42	497.33	723.442	0	0	21.2374	0	0	4.32881	0	0	94.7675	0	0	-86.8314	0	0	83.4576	0	0	50.2833	0	0	73.4023	0	0	89.6941	0	0	40.102	0	0	65.906	0	0	4.87101	0	0	-2.26421	54.2641	-40.3345	155.455	0	0	-5.69433
589	0	0	0	98.8636	2106.37	496.869	724.96	0	0	21.149	0	0	4.29361	0	0	94.5073	0	0	-86.5394	0	0	83.1484	0	0	50.2413	0	0	73.1911	0	0	89.4351	0	0	40.1701	0	0	65.4447	0	0	4.80245	0	0	-5.81317	-105.739	-46.1519	151.855	0	0	-8.84219
590	0	0	0	98.8051	2106.53	496.638	726.47	0	0	21.1588	0	0	4.26306	0	0	94.3222	0	0	-86.2517	0	0	82.9605	0	0	50.1097	0	0	73.1764	0	0	89.1618	0	0	40.3279	0	0	64.8528	0	0	4.60898	0	0	-5.84869	15.9264	-23.0849	150.937	0	0	0.982523
591	0	0	0	98.7327	2106.61	495.88	727.452	0	0	21.0389	0	0	4.2451	0	0	93.994	0	0	-85.9577	0	0	82.6239	0	0	49.9691	0	0	72.2458	0	0	88.8026	0	0	40.3759	0	0	63.6733	0	0	4.59014	0	0	-7.23659	8.34465	-75.7903	98.2046	0	0	-11.9969
592	0	0	0	98.6844	2107.3	495.145	729.262	0	0	20.8234	0	0	4.20319	0	0	93.5405	0	0	-85.6499	0	0	82.3804	0	0	49.9012	0	0	72.1882	0	0	88.4868	0	0	40.4698	0	0	62.9139	0	0	4.66871	0	0	-4.83851	68.7599	-73.4746	181.061	0	0	-21.5486
593	0	0	0	98.6454	2109.11	495.638	729.456	0	0	21.4291	0	0	4.1519	0	0	93.8154	0	0	-85.3373	0	0	82.2285	0	0	49.7547	0	0	71.9448	0	0	88.1962	0	0	40.6321	0	0	62.4515	0	0	3.90299	0	0	-3.89867	181.818	49.3079	19.3596	0	0	60.5691
594	0	0	0	98.508	2104.49	493.411	732.69	0	0	20.3615	0	0	4.19195	0	0	92.6123	0	0	-85.0145	0	0	81.847	0	0	49.7129	0	0	71.7703	0	0	87.9205	0	0	40.7416	0	0	61.7468	0	0	5.06851	0	0	-13.7403	-462.294	-222.757	323.391	0	0	-106.759
595	0	0	0	98.4461	2104.56	492.852	734.47	0	0	20.189	0	0	4.16363	0	0	92.2115	0	0	-84.6954	0	0	81.5938	0	0	49.6121	0	0	71.4348	0	0	87.6376	0	0	40.8801	0	0	61.1343	0	0	5.05582	0	0	-6.18542	6.86646	-55.9211	177.985	0	0	-17.2525
596	0	0	0	98.4065	2106.71	492.998	735.759	0	0	20.3594	0	0	4.11496	0	0	92.1288	0	0	-84.3768	0	0	81.3256	0	0	49.5096	0	0	71.2044	0	0	87.3665	0	0	41.0006	0	0	60.5372	0	0	4.61021	0	0	-3.96492	214.887	14.6806	128.967	0	0	17.0393
597	0	0	0	98.3538	2106.33	492.576	737.454	0	0	20.2435	0	0	4.08	0	0	91.7843	0	0	-84.0558	0	0	81.1092	0	0	49.3986	0	0	71.0089	0	0	87.1143	0	0	41.1598	0	0	59.9995	0	0	4.58902	0	0	-5.26403	-37.694	-42.2508	169.48	0	0	-11.5893
598	0	0	0	98.3193	2106.29	492.082	739.097	0	0	20.0987	0	0	4.03673	0	0	91.4009	0	0	-83.7405	0	0	80.9358	0	0	49.3352	0	0	70.6854	0	0	86.8256	0	0	41.2746	0	0	59.3199	0	0	4.60303	0	0	-3.44993	-3.8147	-49.3914	164.247	0	0	-14.4727
599	0	0	0	98.271	2103.66	491.046	741.016	0	0	19.7233	0	0	3.99749	0	0	90.8011	0	0	-83.4069	0	0	80.6765	0	0	49.2577	0	0	70.3242	0	0	86.5347	0	0	41.3968	0	0	58.6529	0	0	4.9678	0	0	-4.83509	-263.739	-103.572	191.939	0	0	-37.5425
600	0	0	0	98.2101	2103.01	490.735	743.213	0	0	19.5991	0	0	3.9692	0	0	90.4198	0	0	-83.0766	0	0	80.4015	0	0	49.269	0	0	70.8712	0	0	86.2498	0	0	41.5436	0	0	58.7911	0	0	5.02845	0	0	-6.08706	-64.8022	-31.1285	219.721	0	0	-12.4171
601	0	0	0	98.2727	2102.91	490.416	745.079	0	0	19.484	0	0	3.82742	0	0	90.0647	0	0	-82.7566	0	0	80.1254	0	0	49.1444	0	0	70.7779	0	0	85.9394	0	0	41.7947	0	0	58.4343	0	0	5.01224	0	0	6.25919	-10.1328	-31.9242	186.616	0	0	-11.5172
602	0	0	0	98.1277	2105.38	490.55	745.778	0	0	19.6832	0	0	3.8783	0	0	90.0047	0	0	-82.4199	0	0	79.7916	0	0	49.1299	0	0	70.0053	0	0	85.5789	0	0	41.8609	0	0	57.4548	0	0	4.47599	0	0	-14.4984	247.335	13.4528	69.8686	0	0	19.9249
603	0	0	0	98.1529	2104.33	490.141	748.056	0	0	19.4475	0	0	3.76281	0	0	89.5325	0	0	-82.0792	0	0	79.5522	0	0	49.1503	0	0	70.202	0	0	85.2828	0	0	42.0356	0	0	57.4523	0	0	4.59411	0	0	2.51829	-105.309	-40.9216	227.809	0	0	-23.5741
604	0	0	0	98.0857	2105.21	490.062	749.673	0	0	19.4625	0	0	3.73672	0	0	89.2785	0	0	-81.7351	0	0	79.2215	0	0	49.18	0	0	69.8612	0	0	84.9922	0	0	42.1565	0	0	57.0679	0	0	4.39845	0	0	-6.71954	88.6917	-7.9006	161.707	0	0	1.50332
605	0	0	0	98.0224	2102.06	489.101	751.803	0	0	19.0665	0	0	3.70169	0	0	88.6464	0	0	-81.3811	0	0	79.0124	0	0	49.1409	0	0	69.6684	0	0	84.6777	0	0	42.3031	0	0	56.6202	0	0	4.86259	0	0	-6.335	-315.666	-96.0737	213.009	0	0	-39.6014
606	0	0	0	97.9455	2101.9	488.824	753.335	0	0	18.9937	0	0	3.68058	0	0	88.3188	0	0	-81.0269	0	0	78.8099	0	0	49.1185	0	0	69.3655	0	0	84.3834	0	0	42.4451	0	0	56.1416	0	0	4.78303	0	0	-7.68943	-16.0933	-27.7311	153.142	0	0	-7.27415
607	0	0	0	97.7975	2102.01	488.567	755.199	0	0	18.8492	0	0	3.74705	0	0	87.9199	0	0	-80.6844	0	0	78.6244	0	0	49.1418	0	0	69.0476	0	0	84.1124	0	0	42.5427	0	0	55.7189	0	0	4.70463	0	0	-14.7956	10.9196	-25.6717	186.402	0	0	-14.4547
608	0	0	0	97.7278	2101.71	488.414	757.099	0	0	18.7504	0	0	3.72827	0	0	87.5571	0	0	-80.3336	0	0	78.4546	0	0	49.2143	0	0	68.8976	0	0	83.8654	0	0	42.6051	0	0	55.5688	0	0	4.62205	0	0	-6.97226	-29.8023	-15.3333	190.002	0	0	-9.88465
609	0	0	0	97.673	2101.43	488.218	758.834	0	0	18.6542	0	0	3.69869	0	0	87.1949	0	0	-79.9834	0	0	78.2155	0	0	49.1851	0	0	68.618	0	0	83.6145	0	0	42.7197	0	0	55.3391	0	0	4.56339	0	0	-5.48123	-28.1811	-19.6069	173.563	0	0	-9.6193
610	0	0	0	97.6164	2101.17	488.11	760.693	0	0	18.5754	0	0	3.67387	0	0	86.8455	0	0	-79.6327	0	0	77.9879	0	0	49.2144	0	0	68.3554	0	0	83.3756	0	0	42.8098	0	0	55.1327	0	0	4.48255	0	0	-5.66086	-25.4154	-10.8063	185.841	0	0	-7.87265
611	0	0	0	97.5631	2101.1	488.099	762.606	0	0	18.512	0	0	3.65148	0	0	86.5106	0	0	-79.2899	0	0	77.6895	0	0	49.1921	0	0	67.9711	0	0	83.1216	0	0	42.9158	0	0	54.9994	0	0	4.37285	0	0	-5.32823	-7.36713	-1.07586	191.289	0	0	-6.34405
612	0	0	0	97.4864	2100.84	487.968	764.417	0	0	18.4098	0	0	3.63942	0	0	86.1376	0	0	-78.9282	0	0	77.4662	0	0	49.2065	0	0	67.6978	0	0	82.8097	0	0	42.9512	0	0	54.9261	0	0	4.32121	0	0	-7.66962	-25.8684	-13.1071	181.097	0	0	-10.2178
613	0	0	0	97.4188	2102.24	488.348	766.283	0	0	18.4808	0	0	3.62238	0	0	85.921	0	0	-78.5613	0	0	77.0723	0	0	49.2001	0	0	67.4919	0	0	82.5306	0	0	43.0266	0	0	55.0361	0	0	3.99629	0	0	-6.75642	140.285	38.0516	186.652	0	0	7.09349
614	0	0	0	97.3544	2100.63	487.933	768.341	0	0	18.2354	0	0	3.60741	0	0	85.3972	0	0	-78.1981	0	0	76.6925	0	0	49.1966	0	0	67.2833	0	0	82.2415	0	0	43.1392	0	0	54.9256	0	0	4.15313	0	0	-6.44497	-161.433	-41.5146	205.791	0	0	-24.5381
615	0	0	0	97.2563	2100.49	487.876	769.937	0	0	18.1869	0	0	3.61856	0	0	85.0581	0	0	-77.8263	0	0	76.2035	0	0	49.1833	0	0	66.6373	0	0	81.9745	0	0	43.2164	0	0	54.5489	0	0	4.04216	0	0	-9.81088	-13.7568	-5.71609	159.591	0	0	-4.85029
616	0	0	0	97.1898	2100.43	487.804	771.649	0	0	18.1124	0	0	3.60117	0	0	84.6946	0	0	-77.4527	0	0	75.6915	0	0	49.1792	0	0	66.0492	0	0	81.7728	0	0	43.258	0	0	54.3047	0	0	3.96185	0	0	-6.64782	-6.48499	-7.25389	171.179	0	0	-7.44354
617	0	0	0	97.1425	2102.58	488.265	772.875	0	0	18.2921	0	0	3.56769	0	0	84.5721	0	0	-77.0826	0	0	75.2296	0	0	49.1481	0	0	65.3791	0	0	81.4984	0	0	43.3241	0	0	53.7976	0	0	3.51945	0	0	-4.72854	215.745	46.134	122.607	0	0	17.9631
618	0	0	0	97.0563	2100.17	487.723	775.191	0	0	17.9289	0	0	3.57411	0	0	83.929	0	0	-76.7072	0	0	74.8071	0	0	49.1727	0	0	65.3908	0	0	81.2025	0	0	43.4423	0	0	53.9117	0	0	3.84177	0	0	-8.6238	-241.756	-54.2194	231.653	0	0	-36.3122
619	0	0	0	96.9665	2100.19	487.712	776.963	0	0	17.8431	0	0	3.58642	0	0	83.5502	0	0	-76.3374	0	0	74.4836	0	0	49.1411	0	0	65.1012	0	0	81.0016	0	0	43.4454	0	0	53.7211	0	0	3.76368	0	0	-8.97214	2.21729	-1.04308	177.109	0	0	-8.58504
620	0	0	0	96.8674	2102.22	488.232	778.473	0	0	17.9946	0	0	3.60445	0	0	83.4044	0	0	-75.9692	0	0	74.2842	0	0	49.1599	0	0	64.664	0	0	80.716	0	0	43.3861	0	0	53.3507	0	0	3.34178	0	0	-9.9106	202.942	51.9753	151.068	0	0	15.1504
621	0	0	0	96.7729	2100.27	487.751	780.413	0	0	17.7041	0	0	3.61516	0	0	82.8302	0	0	-75.5907	0	0	74.1524	0	0	49.1636	0	0	64.3687	0	0	80.4289	0	0	43.3712	0	0	53.0226	0	0	3.58717	0	0	-9.44957	-194.359	-48.089	193.954	0	0	-29.0507
622	0	0	0	96.6789	2100.54	487.824	782.183	0	0	17.6207	0	0	3.62816	0	0	82.453	0	0	-75.2143	0	0	74.1312	0	0	49.1085	0	0	64.1289	0	0	80.1423	0	0	43.4009	0	0	52.6805	0	0	3.51556	0	0	-9.40585	26.9651	7.23898	176.99	0	0	-8.3359
623	0	0	0	96.597	2100.79	487.912	784.005	0	0	17.5277	0	0	3.63099	0	0	82.0606	0	0	-74.8358	0	0	74.2134	0	0	49.1961	0	0	63.931	0	0	79.8868	0	0	43.3187	0	0	52.4648	0	0	3.45088	0	0	-8.19076	24.9624	8.83937	182.253	0	0	-9.2993
624	0	0	0	96.5196	2100.97	487.964	785.852	0	0	17.4357	0	0	3.62917	0	0	81.6693	0	0	-74.4578	0	0	74.2513	0	0	49.235	0	0	63.7462	0	0	79.5137	0	0	43.3004	0	0	52.0786	0	0	3.36615	0	0	-7.73656	17.7622	5.22733	184.649	0	0	-9.19941
625	0	0	0	96.4262	2100.96	487.979	787.583	0	0	17.3552	0	0	3.63906	0	0	81.2933	0	0	-74.0777	0	0	74.2565	0	0	49.2673	0	0	63.4216	0	0	79.1378	0	0	43.2764	0	0	51.6193	0	0	3.31846	0	0	-9.34302	-0.858307	1.51992	173.163	0	0	-8.05348
626	0	0	0	96.3691	2101.15	488.086	789.462	0	0	17.2797	0	0	3.61695	0	0	80.9127	0	0	-73.6972	0	0	74.1577	0	0	49.4098	0	0	63.0497	0	0	78.7804	0	0	43.1454	0	0	51.1615	0	0	3.35585	0	0	-5.70594	18.3582	10.6156	187.874	0	0	-7.54804
627	0	0	0	96.3036	2103.83	488.831	791.196	0	0	17.4285	0	0	3.59686	0	0	80.7395	0	0	-73.3057	0	0	73.9973	0	0	49.5453	0	0	62.9577	0	0	78.3518	0	0	43.0929	0	0	50.839	0	0	3.02013	0	0	-6.55425	268.674	74.5147	173.426	0	0	14.8802
628	0	0	0	96.2287	2104.07	488.944	793.058	0	0	17.3302	0	0	3.58952	0	0	80.3311	0	0	-72.9122	0	0	73.768	0	0	49.75	0	0	62.7111	0	0	77.9527	0	0	42.9493	0	0	50.3492	0	0	3.07237	0	0	-7.48384	23.7465	11.3398	186.211	0	0	-9.83086
629	0	0	0	96.1688	2102.13	488.481	795.287	0	0	16.8867	0	0	3.56914	0	0	79.582	0	0	-72.5036	0	0	73.3843	0	0	49.9804	0	0	62.593	0	0	77.5696	0	0	42.8439	0	0	49.9635	0	0	3.53984	0	0	-5.99349	-193.93	-46.3545	222.874	0	0	-44.3476
630	0	0	0	96.1573	2102.44	488.618	796.948	0	0	16.8278	0	0	3.49818	0	0	79.2138	0	0	-72.1116	0	0	72.9374	0	0	50.1624	0	0	62.157	0	0	77.1494	0	0	42.763	0	0	49.2464	0	0	3.51393	0	0	-1.14611	30.4222	13.718	166.094	0	0	-5.89428
631	0	0	0	96.109	2102.57	488.696	798.856	0	0	16.7026	0	0	3.4577	0	0	78.7709	0	0	-71.7032	0	0	72.4529	0	0	50.2948	0	0	61.8902	0	0	76.7165	0	0	42.7803	0	0	48.7539	0	0	3.52886	0	0	-4.83372	13.6137	7.79033	190.783	0	0	-12.5177
632	0	0	0	96.0544	2104.56	489.317	800.631	0	0	16.8129	0	0	3.42721	0	0	78.56	0	0	-71.3062	0	0	71.9087	0	0	50.4261	0	0	61.5255	0	0	76.2869	0	0	42.7957	0	0	48.2367	0	0	3.19974	0	0	-5.46415	198.865	62.1527	177.532	0	0	11.0273
633	0	0	0	95.9746	2105.22	489.589	802.516	0	0	16.7744	0	0	3.41104	0	0	78.1994	0	0	-70.8898	0	0	71.4014	0	0	50.4223	0	0	61.1899	0	0	75.8459	0	0	42.9588	0	0	47.6744	0	0	3.10723	0	0	-7.97425	65.8512	27.2214	188.5	0	0	-3.84676
634	0	0	0	95.8953	2104.22	489.439	804.652	0	0	16.5375	0	0	3.39763	0	0	77.6516	0	0	-70.4741	0	0	70.8637	0	0	50.3148	0	0	60.8131	0	0	75.4621	0	0	43.1478	0	0	47.2021	0	0	3.30553	0	0	-7.92848	-99.9928	-15.0084	213.528	0	0	-23.6968
635	0	0	0	95.8588	2104.13	489.509	806.764	0	0	16.4372	0	0	3.35457	0	0	77.2326	0	0	-70.0741	0	0	70.3677	0	0	50.0714	0	0	60.5173	0	0	75.1125	0	0	43.3913	0	0	46.8005	0	0	3.32405	0	0	-3.65688	-9.2268	6.9797	211.251	0	0	-10.0274
636	0	0	0	95.8023	2106.43	490.298	808.693	0	0	16.541	0	0	3.32555	0	0	76.987	0	0	-69.6516	0	0	69.8706	0	0	49.8486	0	0	60.2204	0	0	74.801	0	0	43.611	0	0	46.529	0	0	3.01835	0	0	-5.64857	229.907	78.9076	192.94	0	0	10.3778
637	0	0	0	95.7081	2106.32	490.479	810.825	0	0	16.4221	0	0	3.32913	0	0	76.5442	0	0	-69.2303	0	0	69.3831	0	0	49.6023	0	0	59.8818	0	0	74.3343	0	0	43.8424	0	0	45.9501	0	0	3.07821	0	0	-9.4202	-10.1805	18.0989	213.164	0	0	-11.8856
638	0	0	0	95.622	2105.64	490.454	813.054	0	0	16.1772	0	0	3.32619	0	0	75.9694	0	0	-68.8028	0	0	69.0372	0	0	49.3233	0	0	59.4926	0	0	73.9372	0	0	44.0903	0	0	45.4382	0	0	3.28928	0	0	-8.60536	-68.8553	-2.50041	222.874	0	0	-24.4871
639	0	0	0	95.5562	2107.21	491.065	815.059	0	0	16.1551	0	0	3.31107	0	0	75.5993	0	0	-68.3784	0	0	68.7406	0	0	49.1039	0	0	59.1211	0	0	73.5425	0	0	44.3145	0	0	44.9572	0	0	3.14679	0	0	-6.57816	157.571	61.1097	200.522	0	0	-2.21845
640	0	0	0	95.484	2107.8	491.458	817.173	0	0	16.0413	0	0	3.2989	0	0	75.1341	0	0	-67.943	0	0	68.4008	0	0	48.8985	0	0	58.7892	0	0	73.1855	0	0	44.5525	0	0	44.7083	0	0	3.17251	0	0	-7.22702	58.7702	39.2854	211.346	0	0	-11.3784
641	0	0	0	95.3736	2107.06	491.5	819.414	0	0	15.7743	0	0	3.3209	0	0	74.5267	0	0	-67.5052	0	0	68.0764	0	0	48.7171	0	0	58.3711	0	0	72.6004	0	0	44.8097	0	0	44.0589	0	0	3.41674	0	0	-11.0403	-74.029	4.21703	224.125	0	0	-26.6994
642	0	0	0	95.2467	2109.81	492.558	821.434	0	0	15.9265	0	0	3.35512	0	0	74.2977	0	0	-67.0634	0	0	67.6603	0	0	48.5354	0	0	57.9635	0	0	72.1085	0	0	45.0604	0	0	43.5692	0	0	3.06857	0	0	-12.6864	274.849	105.768	202.006	0	0	15.2202
643	0	0	0	95.1783	2109.47	492.708	823.554	0	0	15.7107	0	0	3.33475	0	0	73.7608	0	0	-66.6348	0	0	67.2992	0	0	48.3847	0	0	57.5532	0	0	71.6324	0	0	45.2848	0	0	43.0876	0	0	3.19362	0	0	-6.83839	-33.9746	15.0025	212.014	0	0	-21.5803
644	0	0	0	95.0962	2109.68	493.051	825.725	0	0	15.5578	0	0	3.33401	0	0	73.2626	0	0	-66.2045	0	0	66.9291	0	0	48.1692	0	0	57.4694	0	0	71.1743	0	0	45.5166	0	0	42.5439	0	0	3.23805	0	0	-8.21125	21.4338	34.2786	217.128	0	0	-15.2877
645	0	0	0	94.9622	2110.83	493.757	827.804	0	0	15.5834	0	0	3.37647	0	0	72.932	0	0	-65.7736	0	0	66.4358	0	0	48.1321	0	0	56.9424	0	0	70.7333	0	0	45.7665	0	0	42.0063	0	0	3.0531	0	0	-13.3967	115.18	70.6553	207.835	0	0	2.55995
646	0	0	0	94.8561	2110.41	493.962	829.84	0	0	15.3875	0	0	3.38967	0	0	72.4108	0	0	-65.3382	0	0	65.9445	0	0	48.0127	0	0	56.7521	0	0	70.3661	0	0	46.0376	0	0	41.5114	0	0	3.15079	0	0	-10.6148	-42.4623	20.4891	203.598	0	0	-19.5909
647	0	0	0	94.7775	2111.39	494.634	831.96	0	0	15.355	0	0	3.38876	0	0	72.0118	0	0	-64.9075	0	0	65.5234	0	0	47.9302	0	0	56.5183	0	0	69.9299	0	0	46.3675	0	0	40.9374	0	0	2.9944	0	0	-7.86018	98.6338	67.2013	212.008	0	0	-3.24793
648	0	0	0	94.6803	2111.01	494.93	834.081	0	0	15.1583	0	0	3.40412	0	0	71.4797	0	0	-64.474	0	0	65.1617	0	0	47.8923	0	0	56.3251	0	0	69.4242	0	0	46.7358	0	0	40.333	0	0	3.07854	0	0	-9.71731	-38.6477	29.5699	212.091	0	0	-19.672
649	0	0	0	94.5554	2111.13	495.474	836.165	0	0	15.1093	0	0	3.43541	0	0	71.073	0	0	-64.0209	0	0	64.9047	0	0	47.8737	0	0	56.0468	0	0	68.6976	0	0	47.1847	0	0	39.5538	0	0	3.01062	0	0	-12.489	12.3978	54.3952	208.491	0	0	-4.89468
650	0	0	0	94.4271	2111.38	496.062	838.295	0	0	15.0185	0	0	3.47079	0	0	70.6227	0	0	-63.5691	0	0	64.5498	0	0	47.8604	0	0	55.7409	0	0	68.2879	0	0	47.5582	0	0	39.1488	0	0	3.0002	0	0	-12.8353	24.4379	58.8149	212.985	0	0	-9.08705
651	0	0	0	94.3129	2111.7	496.713	840.455	0	0	14.944	0	0	3.50729	0	0	70.2052	0	0	-63.1493	0	0	64.2199	0	0	47.8479	0	0	55.3368	0	0	67.7998	0	0	47.968	0	0	38.7536	0	0	2.96238	0	0	-11.4201	32.8302	65.0972	215.96	0	0	-7.44713
652	0	0	0	94.2133	2111.76	497.364	842.503	0	0	14.771	0	0	3.52901	0	0	69.6668	0	0	-62.7016	0	0	63.8327	0	0	47.8129	0	0	55.0193	0	0	67.3102	0	0	48.3824	0	0	38.3709	0	0	2.99927	0	0	-9.96183	5.74589	65.0942	204.819	0	0	-17.299
653	0	0	0	94.0998	2111.8	498.045	844.735	0	0	14.6092	0	0	3.56208	0	0	69.125	0	0	-62.2369	0	0	63.4037	0	0	47.8915	0	0	54.5051	0	0	66.8479	0	0	48.7721	0	0	38.1466	0	0	3.06178	0	0	-11.3484	3.38554	68.0894	223.225	0	0	-16.1776
654	0	0	0	93.9801	2111.92	498.806	846.937	0	0	14.5168	0	0	3.60454	0	0	68.6614	0	0	-61.7888	0	0	62.9693	0	0	47.9382	0	0	54.0771	0	0	66.3774	0	0	49.163	0	0	37.8551	0	0	3.02191	0	0	-11.9679	12.5647	76.0853	220.156	0	0	-9.23903
655	0	0	0	93.9068	2112.09	499.602	849.013	0	0	14.3927	0	0	3.60678	0	0	68.1707	0	0	-61.3514	0	0	62.4939	0	0	48.0426	0	0	53.6044	0	0	65.933	0	0	49.5081	0	0	37.5301	0	0	2.97724	0	0	-7.33084	17.1185	79.6199	207.579	0	0	-12.4127
656	0	0	0	93.811	2112.49	500.598	851.154	0	0	14.3932	0	0	3.63474	0	0	67.798	0	0	-60.9175	0	0	61.9841	0	0	48.1623	0	0	53.1299	0	0	65.4826	0	0	49.8685	0	0	37.2468	0	0	2.8246	0	0	-9.58002	39.6729	99.5636	214.1	0	0	0.0474698
657	0	0	0	93.7044	2112.62	501.507	853.429	0	0	14.3233	0	0	3.66428	0	0	67.3643	0	0	-60.4777	0	0	61.4967	0	0	48.3046	0	0	52.7727	0	0	65.0049	0	0	50.2171	0	0	36.9523	0	0	2.73642	0	0	-10.6606	12.7316	90.9567	227.547	0	0	-6.9872
658	0	0	0	93.612	2112.25	502.27	855.64	0	0	14.1595	0	0	3.69194	0	0	66.8498	0	0	-60.0511	0	0	60.9521	0	0	48.4781	0	0	52.3451	0	0	64.5352	0	0	50.5107	0	0	36.7068	0	0	2.73567	0	0	-9.23305	-36.5973	76.3357	221.086	0	0	-16.3865
659	0	0	0	93.5081	2112.69	503.355	857.91	0	0	13.8213	0	0	3.73013	0	0	66.0998	0	0	-59.6017	0	0	60.5544	0	0	48.6801	0	0	52.0677	0	0	64.0264	0	0	50.8171	0	0	36.3848	0	0	2.90718	0	0	-10.3901	44.179	108.469	226.998	0	0	-33.8187
660	0	0	0	93.3932	2112.69	504.337	860.13	0	0	13.8346	0	0	3.77217	0	0	65.6877	0	0	-59.0882	0	0	60.1413	0	0	48.8942	0	0	51.8499	0	0	63.4977	0	0	51.1342	0	0	36.0958	0	0	2.73937	0	0	-11.4911	-0.500679	98.2046	221.98	0	0	1.33317
661	0	0	0	93.2754	2112.66	505.315	862.309	0	0	13.7275	0	0	3.82087	0	0	65.1871	0	0	-58.6259	0	0	59.7144	0	0	49.0815	0	0	51.5052	0	0	63.2403	0	0	51.3336	0	0	36.1286	0	0	2.64892	0	0	-11.7882	-2.55108	97.7814	217.926	0	0	-10.7115
662	0	0	0	93.177	2112.69	506.304	864.306	0	0	13.6362	0	0	3.85385	0	0	64.7069	0	0	-58.1742	0	0	59.1022	0	0	49.2364	0	0	50.8577	0	0	62.3516	0	0	51.7682	0	0	35.2563	0	0	2.58201	0	0	-9.83206	2.90871	98.896	199.646	0	0	-9.13154
663	0	0	0	93.0886	2112.66	507.34	866.414	0	0	13.5379	0	0	3.88208	0	0	64.2172	0	0	-57.7219	0	0	58.5371	0	0	49.4001	0	0	50.339	0	0	62.0884	0	0	51.9029	0	0	35.2527	0	0	2.4879	0	0	-8.84509	-3.00407	103.599	210.828	0	0	-9.83172
664	0	0	0	92.9895	2112.6	508.351	868.203	0	0	13.4475	0	0	3.91502	0	0	63.7441	0	0	-57.2733	0	0	58.0018	0	0	49.5118	0	0	49.5517	0	0	61.2139	0	0	52.2748	0	0	34.2275	0	0	2.39306	0	0	-9.90719	-6.31809	101.125	178.903	0	0	-9.0389
665	0	0	0	92.9027	2112.56	509.495	870.604	0	0	13.332	0	0	3.93847	0	0	63.2338	0	0	-56.815	0	0	57.4074	0	0	49.6929	0	0	49.2236	0	0	60.9322	0	0	52.4012	0	0	34.4122	0	0	2.30903	0	0	-8.68185	-3.8147	114.352	240.129	0	0	-11.5417
666	0	0	0	92.8282	2112.63	510.63	872.847	0	0	13.2365	0	0	3.95231	0	0	62.7509	0	0	-56.3692	0	0	56.8466	0	0	49.8096	0	0	48.8119	0	0	60.3635	0	0	52.6526	0	0	34.1388	0	0	2.20746	0	0	-7.44969	6.91414	113.499	224.334	0	0	-9.55689
667	0	0	0	92.7677	2112.54	511.791	874.937	0	0	13.1289	0	0	3.95969	0	0	62.2526	0	0	-55.9253	0	0	56.3317	0	0	49.8702	0	0	48.3074	0	0	59.7435	0	0	52.8991	0	0	33.6994	0	0	2.12277	0	0	-6.05018	-8.70228	116.134	208.902	0	0	-10.7614
668	0	0	0	92.6751	2112.52	512.97	877.04	0	0	13.0242	0	0	3.99509	0	0	61.7584	0	0	-55.4792	0	0	55.7556	0	0	49.9512	0	0	47.8442	0	0	59.0342	0	0	53.2487	0	0	32.9364	0	0	2.01163	0	0	-9.26242	-1.95503	117.856	210.327	0	0	-10.4691
669	0	0	0	92.6085	2112.57	514.181	879.205	0	0	12.9264	0	0	4.00915	0	0	61.2663	0	0	-55.0333	0	0	55.0753	0	0	50.0512	0	0	47.3859	0	0	58.531	0	0	53.4316	0	0	32.5824	0	0	1.8226	0	0	-6.65465	4.3869	121.135	216.502	0	0	-9.77622
670	0	0	0	92.5649	2112.55	515.384	881.304	0	0	12.8161	0	0	4.00344	0	0	60.7627	0	0	-54.5893	0	0	54.2854	0	0	50.3153	0	0	46.3415	0	0	57.933	0	0	53.6147	0	0	32.0518	0	0	1.70038	0	0	-4.36039	-1.21593	120.348	209.904	0	0	-11.0266
671	0	0	0	92.4899	2112.05	516.471	883.342	0	0	12.6806	0	0	4.02793	0	0	60.2605	0	0	-54.1582	0	0	53.9123	0	0	50.2272	0	0	46.2303	0	0	57.4768	0	0	53.7662	0	0	31.7611	0	0	1.58681	0	0	-7.50091	-49.9725	108.689	203.836	0	0	-13.5499
672	0	0	0	92.3852	2112.31	517.812	885.204	0	0	12.6239	0	0	4.07801	0	0	59.8251	0	0	-53.7315	0	0	53.354	0	0	50.2926	0	0	45.6425	0	0	56.8791	0	0	53.9443	0	0	31.3185	0	0	1.47312	0	0	-10.4727	25.6062	134.116	186.181	0	0	-5.67794
673	0	0	0	92.2779	2112.12	518.969	887.125	0	0	12.4967	0	0	4.1202	0	0	59.3318	0	0	-53.2956	0	0	52.8435	0	0	50.4283	0	0	45.0018	0	0	56.2043	0	0	54.1595	0	0	30.9392	0	0	1.38435	0	0	-10.7282	-18.9543	115.693	192.058	0	0	-12.7205
674	0	0	0	92.1659	2112.19	520.298	889	0	0	12.4113	0	0	4.17066	0	0	58.8679	0	0	-52.8589	0	0	52.3512	0	0	50.3735	0	0	44.5401	0	0	55.4942	0	0	54.4411	0	0	30.5098	0	0	1.21057	0	0	-11.1954	7.29561	132.829	187.576	0	0	-8.53304
675	0	0	0	92.0819	2112.04	521.506	890.67	0	0	12.6267	0	0	4.1934	0	0	58.7173	0	0	-52.4188	0	0	51.5932	0	0	50.4373	0	0	43.7994	0	0	54.6682	0	0	54.7368	0	0	29.9634	0	0	0.72676	0	0	-8.40591	-15.4018	120.819	166.959	0	0	21.5343
676	0	0	0	91.9719	2112.07	522.831	892.58	0	0	12.6768	0	0	4.23871	0	0	58.3889	0	0	-51.9727	0	0	50.9097	0	0	50.5085	0	0	43.2805	0	0	53.9494	0	0	54.9391	0	0	29.7187	0	0	0.435702	0	0	-10.9952	2.69413	132.549	190.985	0	0	5.01566
677	0	0	0	91.8797	2112.04	524.094	894.354	0	0	12.5977	0	0	4.26683	0	0	57.93	0	0	-51.5278	0	0	50.2133	0	0	50.6134	0	0	42.6298	0	0	53.3199	0	0	55.0682	0	0	29.3043	0	0	0.333575	0	0	-9.22212	-2.28882	126.231	177.461	0	0	-7.91124
678	0	0	0	91.7995	2112.5	525.619	896.263	0	0	12.604	0	0	4.28866	0	0	57.5391	0	0	-51.0851	0	0	49.619	0	0	50.7407	0	0	42.3029	0	0	52.7537	0	0	55.1745	0	0	29.0922	0	0	0.156021	0	0	-8.01728	45.6333	152.546	190.884	0	0	0.631109
679	0	0	0	91.7096	2112.45	526.928	898.045	0	0	12.4652	0	0	4.32003	0	0	56.9886	0	0	-50.6118	0	0	48.9694	0	0	50.979	0	0	41.8989	0	0	52.362	0	0	55.1189	0	0	29.094	0	0	0.168422	0	0	-8.99399	-4.88758	130.868	178.224	0	0	-13.8865
680	0	0	0	91.6017	2112.05	528.077	899.738	0	0	12.3561	0	0	4.36239	0	0	56.5198	0	0	-50.1767	0	0	48.5943	0	0	51.0895	0	0	41.5957	0	0	51.7995	0	0	55.2247	0	0	28.5941	0	0	0.131006	0	0	-10.7937	-40.1258	114.876	169.235	0	0	-10.9099
681	0	0	0	91.5151	2112.04	529.344	901.481	0	0	12.3003	0	0	4.38934	0	0	56.1017	0	0	-49.7564	0	0	48.0651	0	0	51.339	0	0	41.3584	0	0	51.219	0	0	55.3189	0	0	28.2048	0	0	0.0935312	0	0	-8.65385	-0.905991	126.761	174.344	0	0	-5.57634
682	0	0	0	91.4318	2112.47	530.784	903.315	0	0	12.295	0	0	4.41178	0	0	55.7134	0	0	-49.3238	0	0	47.7089	0	0	51.6376	0	0	41.1821	0	0	50.2765	0	0	55.6737	0	0	27.5273	0	0	-0.0374992	0	0	-8.33625	42.8438	144.017	183.368	0	0	-0.534121
683	0	0	0	91.3557	2112.02	531.812	904.838	0	0	12.1176	0	0	4.42953	0	0	55.167	0	0	-48.8849	0	0	47.3145	0	0	51.821	0	0	40.8636	0	0	49.6854	0	0	55.8089	0	0	27.091	0	0	0.0652924	0	0	-7.6061	-44.5843	102.758	152.338	0	0	-17.7409
684	0	0	0	91.2798	2112.48	533.207	906.666	0	0	12.0941	0	0	4.44365	0	0	54.7546	0	0	-48.4465	0	0	46.9573	0	0	52.0918	0	0	40.5802	0	0	49.0921	0	0	55.9879	0	0	26.8462	0	0	0.0206559	0	0	-7.58561	46.1102	139.517	182.724	0	0	-2.34788
685	0	0	0	91.2168	2112.05	534.191	908.22	0	0	11.9143	0	0	4.44206	0	0	54.2052	0	0	-47.9981	0	0	46.6647	0	0	52.2104	0	0	40.2456	0	0	48.5655	0	0	56.1649	0	0	26.547	0	0	0.181408	0	0	-6.30222	-43.6306	98.3834	155.413	0	0	-17.9797
686	0	0	0	91.1359	2112.42	535.501	909.738	0	0	11.8971	0	0	4.45042	0	0	53.7931	0	0	-47.5402	0	0	46.3385	0	0	52.3154	0	0	39.9424	0	0	48.072	0	0	56.3385	0	0	26.2252	0	0	0.126704	0	0	-8.09651	36.6926	130.981	151.867	0	0	-1.72206
687	0	0	0	91.0636	2112	536.413	911.245	0	0	11.6991	0	0	4.45655	0	0	53.2255	0	0	-47.094	0	0	45.8571	0	0	52.4604	0	0	39.3728	0	0	47.6205	0	0	56.5284	0	0	25.9092	0	0	0.318609	0	0	-7.22497	-41.3895	91.2011	150.704	0	0	-19.7921
688	0	0	0	90.9855	2111.99	537.486	912.828	0	0	11.6045	0	0	4.456	0	0	52.7601	0	0	-46.6421	0	0	45.3742	0	0	52.5712	0	0	39.1158	0	0	47.2278	0	0	56.7078	0	0	25.7377	0	0	0.398729	0	0	-7.81169	-0.786781	107.336	158.209	0	0	-9.46237
689	0	0	0	90.9345	2112.34	538.66	914.419	0	0	11.5633	0	0	4.42826	0	0	52.3336	0	0	-46.1854	0	0	44.7976	0	0	52.7562	0	0	38.596	0	0	46.8249	0	0	56.8793	0	0	25.5728	0	0	0.459343	0	0	-5.09874	34.4038	117.344	159.15	0	0	-4.12176
690	0	0	0	90.8513	2111.89	539.463	915.871	0	0	11.3847	0	0	4.42236	0	0	51.7821	0	0	-45.713	0	0	44.2279	0	0	52.9129	0	0	38.1684	0	0	46.8015	0	0	56.9287	0	0	25.578	0	0	0.751228	0	0	-8.3219	-44.7989	80.2994	145.197	0	0	-17.8618
691	0	0	0	90.7774	2111.91	540.4	917.312	0	0	11.2839	0	0	4.40985	0	0	51.3124	0	0	-45.2573	0	0	43.6669	0	0	53.0813	0	0	37.7203	0	0	46.516	0	0	57.105	0	0	25.2451	0	0	0.930501	0	0	-7.38617	1.78814	93.776	144.058	0	0	-10.075
692	0	0	0	90.7263	2112.33	541.483	918.842	0	0	11.2806	0	0	4.37209	0	0	50.937	0	0	-44.8045	0	0	43.1629	0	0	53.2467	0	0	37.4937	0	0	46.1236	0	0	57.4313	0	0	24.7933	0	0	1.01493	0	0	-5.1083	42.057	108.296	153.017	0	0	-0.328959
693	0	0	0	90.686	2111.79	542.123	919.87	0	0	11.0345	0	0	4.32934	0	0	50.3212	0	0	-44.3387	0	0	42.5405	0	0	53.4273	0	0	36.6677	0	0	45.7252	0	0	57.7415	0	0	23.967	0	0	1.4189	0	0	-4.03254	-53.3342	64.0094	102.878	0	0	-24.6165
694	0	0	0	90.6138	2111.84	542.933	921.306	0	0	10.768	0	0	4.30751	0	0	49.6432	0	0	-43.8294	0	0	42.012	0	0	53.5002	0	0	36.54	0	0	45.3446	0	0	58.0255	0	0	23.5452	0	0	1.80183	0	0	-7.21814	4.95911	80.9252	143.522	0	0	-26.6493
695	0	0	0	90.556	2112.32	543.903	922.799	0	0	10.5033	0	0	4.27414	0	0	48.9608	0	0	-43.3228	0	0	41.232	0	0	53.7088	0	0	36.1762	0	0	44.8921	0	0	58.291	0	0	23.0935	0	0	2.17525	0	0	-5.78722	47.4453	97.0781	149.322	0	0	-26.4672
696	0	0	0	90.5217	2112.35	544.641	924.348	0	0	10.525	0	0	4.21986	0	0	48.6636	0	0	-42.918	0	0	40.6709	0	0	53.7891	0	0	36.0829	0	0	44.3719	0	0	58.6324	0	0	22.7474	0	0	2.22527	0	0	-3.42944	3.05176	73.725	154.907	0	0	2.16628
697	0	0	0	90.479	2111.88	545.223	925.748	0	0	10.2783	0	0	4.16902	0	0	48.0504	0	0	-42.4496	0	0	39.8252	0	0	53.9094	0	0	35.7455	0	0	43.8624	0	0	58.9019	0	0	22.3542	0	0	2.60405	0	0	-4.26204	-47.1115	58.2397	139.97	0	0	-24.6626
698	0	0	0	90.4183	2112.29	546.171	927.172	0	0	9.91824	0	0	4.12655	0	0	47.2299	0	0	-41.898	0	0	39.0976	0	0	53.9938	0	0	35.4022	0	0	43.3195	0	0	59.2297	0	0	21.969	0	0	3.00259	0	0	-6.07682	41.5564	94.8191	142.437	0	0	-36.0106
699	0	0	0	90.3849	2112.39	546.916	928.691	0	0	9.62807	0	0	4.07183	0	0	46.556	0	0	-41.4419	0	0	38.3539	0	0	54.0614	0	0	35.1277	0	0	42.7476	0	0	59.5878	0	0	21.6687	0	0	3.29935	0	0	-3.33723	9.48906	74.5058	151.855	0	0	-29.0162
700	0	0	0	90.3602	2111.9	547.543	929.951	0	0	9.12221	0	0	4.00773	0	0	45.6584	0	0	-40.9534	0	0	37.7319	0	0	54.1121	0	0	34.6918	0	0	42.2417	0	0	59.877	0	0	21.3897	0	0	3.85683	0	0	-2.4698	-48.8281	62.6564	126.04	0	0	-50.5866
701	0	0	0	90.3307	2111.86	548.348	931.267	0	0	8.66373	0	0	3.9484	0	0	44.7785	0	0	-40.4425	0	0	37.2991	0	0	54.1599	0	0	34.3556	0	0	41.7849	0	0	60.1125	0	0	21.3442	0	0	4.37536	0	0	-2.95201	-4.05312	80.5378	131.613	0	0	-45.8476
702	0	0	0	90.2695	2111.91	549.125	932.377	0	0	8.39198	0	0	3.91758	0	0	44.135	0	0	-39.9815	0	0	36.7343	0	0	54.2143	0	0	33.9231	0	0	41.2307	0	0	60.4789	0	0	21.0561	0	0	4.71603	0	0	-6.1219	5.22137	77.7066	110.996	0	0	-27.1754
703	0	0	0	90.2253	2112.34	550.028	933.478	0	0	8.15969	0	0	3.87407	0	0	43.5081	0	0	-39.5065	0	0	36.4118	0	0	54.3188	0	0	33.4721	0	0	40.8721	0	0	60.6399	0	0	20.969	0	0	5.02751	0	0	-4.41708	43.1299	90.2772	110.054	0	0	-23.229
704	0	0	0	90.1859	2112.25	550.886	934.747	0	0	7.87188	0	0	3.8286	0	0	42.8453	0	0	-39.0424	0	0	36.06	0	0	54.4932	0	0	33.2836	0	0	40.509	0	0	60.8461	0	0	21.0523	0	0	5.44884	0	0	-3.93829	-9.41753	85.8068	126.976	0	0	-28.7809
705	0	0	0	90.1542	2111.71	551.599	935.78	0	0	7.7818	0	0	3.78404	0	0	42.4475	0	0	-38.6514	0	0	35.7712	0	0	54.6986	0	0	33.0926	0	0	40.2926	0	0	60.9529	0	0	21.2265	0	0	5.67762	0	0	-3.16989	-54.3833	71.2454	103.253	0	0	-9.00799
706	0	0	0	90.1141	2111.67	552.488	936.87	0	0	7.58854	0	0	3.74536	0	0	41.901	0	0	-38.2193	0	0	35.4525	0	0	54.9374	0	0	32.8831	0	0	40.0183	0	0	61.1895	0	0	21.2155	0	0	6.09579	0	0	-4.01069	-3.29018	88.9778	109.029	0	0	-19.3256
707	0	0	0	90.0761	2112.04	553.628	937.868	0	0	7.44583	0	0	3.71873	0	0	41.3899	0	0	-37.7977	0	0	35.2721	0	0	55.2296	0	0	32.8343	0	0	39.9056	0	0	61.2763	0	0	21.4869	0	0	6.45008	0	0	-3.80305	36.2873	113.964	99.802	0	0	-14.2719
708	0	0	0	90.0499	2111.47	554.473	938.92	0	0	7.34296	0	0	3.67313	0	0	40.9909	0	0	-37.42	0	0	35.1737	0	0	55.5448	0	0	32.9829	0	0	39.753	0	0	61.4111	0	0	21.7871	0	0	6.83736	0	0	-2.62006	-56.6721	84.4479	105.166	0	0	-10.2868
709	0	0	0	90.0124	2111.84	555.663	939.844	0	0	7.08807	0	0	3.64076	0	0	40.3284	0	0	-36.9502	0	0	35.1844	0	0	55.878	0	0	33.0967	0	0	39.509	0	0	61.6365	0	0	21.9	0	0	7.36651	0	0	-3.74499	36.6926	119.048	92.3872	0	0	-25.4883
710	0	0	0	89.9763	2111.28	556.498	940.821	0	0	6.85367	0	0	3.60601	0	0	39.7546	0	0	-36.5278	0	0	35.1621	0	0	56.2502	0	0	33.2966	0	0	39.4303	0	0	61.7162	0	0	22.2944	0	0	7.89327	0	0	-3.6118	-55.5515	83.5419	97.7337	0	0	-23.4403
711	0	0	0	89.9564	2111.25	557.56	941.783	0	0	6.82887	0	0	3.55615	0	0	39.4063	0	0	-36.1407	0	0	35.01	0	0	56.6016	0	0	33.5225	0	0	39.2897	0	0	61.91	0	0	22.6293	0	0	8.14761	0	0	-1.98827	-3.05176	106.168	96.2257	0	0	-2.47983
712	0	0	0	89.944	2111.08	558.574	942.118	0	0	6.65347	0	0	3.50247	0	0	38.866	0	0	-35.7065	0	0	34.8226	0	0	56.9356	0	0	33.1973	0	0	39.0718	0	0	62.1786	0	0	22.4083	0	0	8.61437	0	0	-1.24651	-17.3092	101.346	33.5038	0	0	-17.5404
713	0	0	0	89.9093	2111.4	559.778	943.101	0	0	6.58151	0	0	3.46067	0	0	38.4255	0	0	-35.2739	0	0	34.6941	0	0	57.2812	0	0	33.3781	0	0	38.9202	0	0	62.3691	0	0	22.8196	0	0	8.99642	0	0	-3.46222	32.4249	120.395	98.2463	0	0	-7.19616
714	0	0	0	89.883	2111.29	560.765	943.985	0	0	6.46093	0	0	3.41042	0	0	37.9739	0	0	-34.8675	0	0	34.4761	0	0	57.6204	0	0	33.5668	0	0	38.5643	0	0	62.5327	0	0	23.2262	0	0	9.45189	0	0	-2.6344	-11.4679	98.7887	88.4116	0	0	-12.0574
715	0	0	0	89.8756	2110.77	561.648	944.941	0	0	6.2507	0	0	3.34478	0	0	37.4297	0	0	-34.4503	0	0	34.3634	0	0	57.9609	0	0	33.7909	0	0	38.1546	0	0	62.6092	0	0	23.648	0	0	10.0209	0	0	-0.738343	-51.6176	88.2328	95.6297	0	0	-21.0234
716	0	0	0	89.8297	2111.64	562.962	945.94	0	0	6.25982	0	0	3.3096	0	0	37.0718	0	0	-34.0255	0	0	34.2372	0	0	58.2689	0	0	34.0421	0	0	37.7029	0	0	62.7314	0	0	24.0436	0	0	10.2935	0	0	-4.58715	87.1181	131.446	99.8795	0	0	0.912385
717	0	0	0	89.7977	2110.55	563.705	946.894	0	0	6.01582	0	0	3.25292	0	0	36.5007	0	0	-33.5868	0	0	34.1568	0	0	58.5822	0	0	34.1207	0	0	37.3562	0	0	62.66	0	0	24.4582	0	0	10.9372	0	0	-3.19994	-108.719	74.327	95.433	0	0	-24.4005
718	0	0	0	89.7816	2110.84	564.799	947.912	0	0	5.91932	0	0	3.17919	0	0	36.0493	0	0	-33.1485	0	0	34.035	0	0	58.9311	0	0	34.1867	0	0	37.0606	0	0	62.6062	0	0	24.9921	0	0	11.39	0	0	-1.61466	28.5625	109.375	101.781	0	0	-9.64978
719	0	0	0	89.781	2110.89	565.955	948.938	0	0	5.80365	0	0	3.10433	0	0	35.5616	0	0	-32.7101	0	0	33.9165	0	0	59.1809	0	0	34.3478	0	0	36.9921	0	0	62.4846	0	0	25.5374	0	0	11.8825	0	0	-0.0587396	5.48363	115.544	102.621	0	0	-11.5671
720	0	0	0	89.74	2110.37	566.854	949.896	0	0	5.60232	0	0	3.05583	0	0	35.0145	0	0	-32.2642	0	0	33.7272	0	0	59.4908	0	0	34.3426	0	0	37.1391	0	0	62.2473	0	0	26.0815	0	0	12.4829	0	0	-4.0988	-52.2852	89.9136	95.7131	0	0	-20.133
721	0	0	0	89.7101	2110.45	568.032	950.896	0	0	5.48415	0	0	2.99683	0	0	34.5271	0	0	-31.8139	0	0	33.5212	0	0	59.8092	0	0	34.3603	0	0	37.2927	0	0	61.9894	0	0	26.6792	0	0	12.9947	0	0	-2.99299	8.22544	117.826	100.076	0	0	-11.8166
722	0	0	0	89.683	2109.84	568.953	951.748	0	0	5.26267	0	0	2.94561	0	0	33.9631	0	0	-31.3845	0	0	33.3396	0	0	60.1458	0	0	34.219	0	0	37.3596	0	0	61.6346	0	0	27.1089	0	0	13.6027	0	0	-2.7068	-60.9159	92.0892	85.1333	0	0	-22.1482
723	0	0	0	89.6755	2109.94	570.214	952.646	0	0	5.16625	0	0	2.88377	0	0	33.5064	0	0	-30.9646	0	0	33.2616	0	0	60.4325	0	0	34.2505	0	0	37.3167	0	0	61.343	0	0	27.5825	0	0	14.0337	0	0	-0.75337	10.0136	126.147	89.8063	0	0	-9.64209
724	0	0	0	89.6472	2109.27	571.267	953.388	0	0	4.98241	0	0	2.83499	0	0	32.9825	0	0	-30.5369	0	0	33.2016	0	0	60.733	0	0	34.2474	0	0	37.3014	0	0	61.0311	0	0	27.8918	0	0	14.5569	0	0	-2.83316	-67.5201	105.309	74.2197	0	0	-18.3841
725	0	0	0	89.619	2109.33	572.621	954.255	0	0	4.91947	0	0	2.79757	0	0	32.5673	0	0	-30.1274	0	0	33.1873	0	0	60.9988	0	0	34.3251	0	0	37.3214	0	0	60.7279	0	0	28.2292	0	0	14.9264	0	0	-2.81199	6.4373	135.386	86.6771	0	0	-6.2941
726	0	0	0	89.6043	2108.71	573.736	954.972	0	0	4.74151	0	0	2.74895	0	0	32.0464	0	0	-29.7139	0	0	33.1769	0	0	61.2673	0	0	34.339	0	0	37.427	0	0	60.3776	0	0	28.4635	0	0	15.4624	0	0	-1.47464	-62.5849	111.485	71.7759	0	0	-17.7962
727	0	0	0	89.5962	2108.62	575.121	955.771	0	0	4.64251	0	0	2.70345	0	0	31.5975	0	0	-29.3154	0	0	33.122	0	0	61.5203	0	0	34.4748	0	0	37.5859	0	0	60.0391	0	0	28.8215	0	0	15.8694	0	0	-0.81211	-9.05991	138.474	79.8643	0	0	-9.8998
728	0	0	0	89.5797	2107.99	576.356	956.952	0	0	4.45767	0	0	2.66636	0	0	31.0708	0	0	-28.9138	0	0	33.1253	0	0	61.7359	0	0	34.9566	0	0	37.8037	0	0	59.7261	0	0	29.6248	0	0	16.3833	0	0	-1.64266	-62.4418	123.554	118.089	0	0	-18.4843
729	0	0	0	89.5616	2107.86	577.742	957.671	0	0	4.3666	0	0	2.62558	0	0	30.6317	0	0	-28.5111	0	0	33.1159	0	0	61.959	0	0	34.9714	0	0	37.9742	0	0	59.4556	0	0	29.9254	0	0	16.8206	0	0	-1.80932	-13.3038	138.587	71.8713	0	0	-9.10626
730	0	0	0	89.563	2107.26	578.999	958.585	0	0	4.26199	0	0	2.57573	0	0	30.2048	0	0	-28.1376	0	0	33.2413	0	0	62.1801	0	0	35.0368	0	0	38.1148	0	0	59.2739	0	0	30.4013	0	0	17.2587	0	0	0.13114	-60.01	125.682	91.4037	0	0	-10.4616
731	0	0	0	89.5625	2106.92	580.402	959.383	0	0	4.06875	0	0	2.52579	0	0	29.6398	0	0	-27.714	0	0	33.3013	0	0	62.3557	0	0	35.2459	0	0	38.2537	0	0	59.1137	0	0	30.8154	0	0	17.8042	0	0	-0.0443962	-33.7124	140.327	79.8404	0	0	-19.3234
732	0	0	0	89.5647	2106.9	581.948	960.341	0	0	4.12161	0	0	2.47715	0	0	29.3826	0	0	-27.3649	0	0	33.3039	0	0	62.5722	0	0	35.4355	0	0	38.3868	0	0	58.9689	0	0	31.3499	0	0	18.0664	0	0	0.221981	-2.19345	154.513	95.8324	0	0	5.28554
733	0	0	0	89.5548	2106.35	583.288	961.219	0	0	3.77734	0	0	2.43699	0	0	28.6482	0	0	-26.9173	0	0	33.2536	0	0	62.8262	0	0	35.5864	0	0	38.5001	0	0	58.8548	0	0	31.765	0	0	18.7923	0	0	-0.996525	-55.1462	134.003	87.7619	0	0	-34.4269
734	0	0	0	89.5525	2106.32	584.845	962.055	0	0	3.65806	0	0	2.39322	0	0	28.1692	0	0	-26.5129	0	0	33.1668	0	0	63.0629	0	0	35.653	0	0	38.657	0	0	58.7306	0	0	32.1214	0	0	19.2447	0	0	-0.230177	-2.74181	155.741	83.6432	0	0	-11.928
735	0	0	0	89.5506	2105.78	586.205	962.866	0	0	3.48107	0	0	2.34962	0	0	27.6446	0	0	-26.116	0	0	33.0913	0	0	63.2158	0	0	35.7794	0	0	38.7877	0	0	58.6217	0	0	32.4768	0	0	19.7582	0	0	-0.182366	-53.8826	136	81.0266	0	0	-17.6985
736	0	0	0	89.5469	2105.52	587.683	963.824	0	0	3.36466	0	0	2.30633	0	0	27.1872	0	0	-25.7286	0	0	32.9311	0	0	63.2572	0	0	35.9612	0	0	38.8553	0	0	58.5529	0	0	32.8328	0	0	20.1663	0	0	-0.373611	-26.2499	147.778	95.8204	0	0	-11.6419
737	0	0	0	89.5661	2105.4	589.266	964.728	0	0	3.29959	0	0	2.24464	0	0	26.7762	0	0	-25.3422	0	0	32.7303	0	0	63.2109	0	0	36.1959	0	0	38.8285	0	0	58.5215	0	0	33.1914	0	0	20.5067	0	0	1.92065	-12.3978	158.322	90.3666	0	0	-6.50687
738	0	0	0	89.5657	2104.85	590.678	965.614	0	0	3.16163	0	0	2.1997	0	0	26.2934	0	0	-24.9507	0	0	32.5678	0	0	63.0675	0	0	36.4018	0	0	38.7309	0	0	58.512	0	0	33.3879	0	0	20.9435	0	0	-0.0457623	-54.6932	141.186	88.65	0	0	-13.7953
739	0	0	0	89.5832	2104.86	592.269	966.454	0	0	3.11509	0	0	2.14023	0	0	25.9088	0	0	-24.5748	0	0	32.4993	0	0	62.9136	0	0	36.5484	0	0	38.6334	0	0	58.5156	0	0	33.4345	0	0	21.2746	0	0	1.75126	0.786781	159.115	83.9829	0	0	-4.65488
740	0	0	0	89.5885	2104.5	593.803	967.31	0	0	3.02985	0	0	2.09887	0	0	25.4854	0	0	-24.2004	0	0	32.583	0	0	62.832	0	0	36.9024	0	0	38.5649	0	0	58.5149	0	0	33.5393	0	0	21.6268	0	0	0.530023	-35.2859	153.381	85.5684	0	0	-8.52397
741	0	0	0	89.5903	2104	595.242	967.968	0	0	2.90161	0	0	2.05896	0	0	25.0201	0	0	-23.8241	0	0	32.6123	0	0	62.6733	0	0	37.0656	0	0	38.5593	0	0	58.5027	0	0	33.4583	0	0	22.0502	0	0	0.182366	-50.9739	143.903	65.8572	0	0	-12.8234
742	0	0	0	89.604	2103.92	596.828	968.845	0	0	2.83791	0	0	2.00924	0	0	24.6234	0	0	-23.4584	0	0	32.6568	0	0	62.5488	0	0	37.5104	0	0	38.594	0	0	58.511	0	0	33.614	0	0	22.3869	0	0	1.3674	-7.20024	158.602	87.6784	0	0	-6.37033
743	0	0	0	89.6089	2103.63	598.335	969.496	0	0	2.75132	0	0	1.96304	0	0	24.2063	0	0	-23.0875	0	0	32.6926	0	0	62.4273	0	0	37.757	0	0	38.6547	0	0	58.4699	0	0	33.5542	0	0	22.7222	0	0	0.497921	-29.4685	150.681	65.1062	0	0	-8.6584
744	0	0	0	89.604	2103.13	599.795	970.236	0	0	2.65655	0	0	1.92492	0	0	23.7806	0	0	-22.7109	0	0	32.778	0	0	62.3151	0	0	38.1417	0	0	38.7086	0	0	58.4515	0	0	33.6323	0	0	23.0597	0	0	-0.493823	-49.6864	146.073	73.9455	0	0	-9.47734
745	0	0	0	89.608	2103.06	601.359	970.912	0	0	2.66895	0	0	1.87165	0	0	23.4673	0	0	-22.3389	0	0	32.8852	0	0	62.1898	0	0	38.4847	0	0	38.7793	0	0	58.43	0	0	33.6414	0	0	23.3662	0	0	0.400932	-7.22408	156.403	67.6036	0	0	1.23983
746	0	0	0	89.6091	2102.79	602.831	971.604	0	0	2.62005	0	0	1.83276	0	0	23.1062	0	0	-21.9894	0	0	32.9456	0	0	62.1103	0	0	38.8009	0	0	38.9059	0	0	58.4053	0	0	33.7301	0	0	23.6323	0	0	0.112698	-26.6552	147.17	69.2666	0	0	-4.88948
747	0	0	0	89.6079	2102.25	604.109	972.273	0	0	2.46829	0	0	1.80121	0	0	22.6594	0	0	-21.6585	0	0	32.9231	0	0	61.9793	0	0	39.0675	0	0	39.1796	0	0	58.3656	0	0	33.9274	0	0	23.9632	0	0	-0.124992	-54.5025	127.774	66.8466	0	0	-15.1762
748	0	0	0	89.592	2102.25	605.71	972.932	0	0	1.99589	0	0	1.78593	0	0	21.7459	0	0	-21.1906	0	0	32.8215	0	0	61.8651	0	0	39.3627	0	0	39.6407	0	0	58.2549	0	0	34.2545	0	0	24.6577	0	0	-1.58665	0.619888	160.122	65.8989	0	0	-47.2403
749	0	0	0	89.5561	2101.69	607.124	973.588	0	0	2.01963	0	0	1.77825	0	0	21.5085	0	0	-20.8886	0	0	32.6991	0	0	61.7308	0	0	39.661	0	0	40.1429	0	0	58.1252	0	0	34.5432	0	0	24.8091	0	0	-3.59268	-56.1476	141.376	65.6128	0	0	2.37398
750	0	0	0	89.5572	2101.7	608.712	974.219	0	0	1.38277	0	0	1.74833	0	0	20.3905	0	0	-20.3881	0	0	32.6049	0	0	61.5518	0	0	39.8702	0	0	40.6236	0	0	57.8974	0	0	34.8556	0	0	25.6344	0	0	0.112698	1.12057	158.823	63.1452	0	0	-63.6857
751	0	0	0	89.5564	2101.5	610.268	974.841	0	0	1.10628	0	0	1.72021	0	0	19.7431	0	0	-19.9982	0	0	32.567	0	0	61.3932	0	0	40.0464	0	0	41.0077	0	0	57.6707	0	0	35.0959	0	0	26.1254	0	0	-0.0826453	-20.7424	155.61	62.2094	0	0	-27.6492
752	0	0	0	89.5365	2100.91	611.783	975.52	0	0	2.09571	0	0	1.70615	0	0	20.7276	0	0	-19.9207	0	0	32.5828	0	0	61.187	0	0	40.2761	0	0	41.4514	0	0	57.3834	0	0	35.2244	0	0	25.1759	0	0	-1.98759	-58.9132	151.497	67.8301	0	0	98.9426
753	0	0	0	89.5327	2100.59	613.373	976.155	0	0	1.90221	0	0	1.67733	0	0	20.1872	0	0	-19.5428	0	0	32.6551	0	0	61.0395	0	0	40.6274	0	0	41.8074	0	0	57.0728	0	0	35.3725	0	0	25.4132	0	0	-0.383174	-31.9242	159.001	63.5028	0	0	-19.3501
754	0	0	0	89.5368	2100.7	615.201	976.788	0	0	1.85232	0	0	1.65071	0	0	19.7998	0	0	-19.1896	0	0	32.7698	0	0	60.8293	0	0	40.8551	0	0	42.1328	0	0	56.8234	0	0	35.3663	0	0	25.4928	0	0	0.409128	11.1103	182.748	63.3419	0	0	-4.98898
755	0	0	0	89.5578	2100.15	616.826	977.426	0	0	1.69931	0	0	1.59433	0	0	19.2987	0	0	-18.8043	0	0	32.7659	0	0	60.6673	0	0	40.9921	0	0	42.5772	0	0	56.4675	0	0	35.4251	0	0	25.6748	0	0	2.10097	-54.4786	162.506	63.7472	0	0	-15.3006
756	0	0	0	89.5484	2099.92	618.658	978.057	0	0	1.67014	0	0	1.5931	0	0	18.9582	0	0	-18.4843	0	0	32.6879	0	0	60.4929	0	0	41.1124	0	0	43.1107	0	0	56.1155	0	0	35.5141	0	0	25.6903	0	0	-0.937785	-23.365	183.254	63.1332	0	0	-2.91727
757	0	0	0	89.5116	2099.91	620.688	978.77	0	0	1.70487	0	0	1.61585	0	0	18.6698	0	0	-18.1526	0	0	32.5535	0	0	60.3737	0	0	41.2152	0	0	43.6937	0	0	55.6917	0	0	35.6117	0	0	25.549	0	0	-3.67806	-1.33514	202.972	71.317	0	0	3.47286
758	0	0	0	89.4972	2099.66	622.584	979.414	0	0	1.6727	0	0	1.62307	0	0	18.3191	0	0	-17.828	0	0	32.401	0	0	60.2065	0	0	41.1958	0	0	44.2351	0	0	55.3121	0	0	35.5364	0	0	25.5261	0	0	-1.44527	-25.0101	189.573	64.4326	0	0	-3.21624
759	0	0	0	89.494	2099.12	624.469	980.078	0	0	1.72596	0	0	1.61692	0	0	18.0786	0	0	-17.5204	0	0	32.2373	0	0	60.0543	0	0	41.1476	0	0	44.9369	0	0	54.7517	0	0	35.559	0	0	25.3665	0	0	-0.320336	-54.1687	188.541	66.3578	0	0	5.32606
760	0	0	0	89.4901	2098.9	626.561	980.678	0	0	1.57954	0	0	1.61602	0	0	17.5585	0	0	-17.1484	0	0	32.0839	0	0	59.7348	0	0	41.2675	0	0	45.4569	0	0	54.3	0	0	35.5307	0	0	25.4143	0	0	-0.385223	-21.6007	209.165	60.0278	0	0	-14.6424
761	0	0	0	89.4795	2098.69	628.816	981.21	0	0	1.53785	0	0	1.62385	0	0	17.1536	0	0	-16.7894	0	0	31.9858	0	0	59.4991	0	0	41.1163	0	0	45.8135	0	0	53.874	0	0	35.2257	0	0	25.264	0	0	-1.06414	-20.5278	225.574	53.2031	0	0	-4.16893
762	0	0	0	89.4754	2098.47	630.952	981.938	0	0	1.39468	0	0	1.63457	0	0	16.6496	0	0	-16.443	0	0	31.8934	0	0	59.2686	0	0	41.1297	0	0	46.1027	0	0	53.5154	0	0	35.0741	0	0	25.303	0	0	-0.405713	-22.0537	213.581	72.8011	0	0	-14.3173
763	0	0	0	89.485	2098.26	633.03	982.606	0	0	1.66191	0	0	1.63925	0	0	16.6867	0	0	-16.2186	0	0	31.7611	0	0	59.0292	0	0	41.1076	0	0	46.3739	0	0	53.235	0	0	34.8453	0	0	24.8311	0	0	0.961008	-21.6246	207.74	66.7691	0	0	26.7228
764	0	0	0	89.4819	2098.31	635.391	983.276	0	0	1.70932	0	0	1.65312	0	0	16.3966	0	0	-15.8977	0	0	31.6316	0	0	58.805	0	0	41.1451	0	0	46.7532	0	0	52.944	0	0	34.7587	0	0	24.5338	0	0	-0.310774	5.31673	236.166	67.0493	0	0	4.74114
765	0	0	0	89.5103	2098.18	637.71	983.887	0	0	1.04113	0	0	1.6705	0	0	15.2219	0	0	-15.4237	0	0	31.3348	0	0	58.6045	0	0	41.0191	0	0	47.0855	0	0	52.6999	0	0	34.4393	0	0	25.07	0	0	2.83385	-12.6362	231.886	61.0232	0	0	-66.8188
766	0	0	0	89.5006	2097.93	640.036	984.458	0	0	1.78848	0	0	1.68945	0	0	15.8228	0	0	-15.2982	0	0	31.0817	0	0	58.4342	0	0	40.8408	0	0	47.462	0	0	52.4206	0	0	34.2094	0	0	23.9408	0	0	-0.968521	-25.4631	232.536	57.1609	0	0	74.7347
767	0	0	0	89.486	2097.8	642.495	985.173	0	0	1.85626	0	0	1.70183	0	0	15.5597	0	0	-14.9673	0	0	30.828	0	0	58.2827	0	0	40.7714	0	0	47.8107	0	0	52.1905	0	0	34.0702	0	0	23.7864	0	0	-1.46166	-12.9223	245.929	71.46	0	0	6.77782
768	0	0	0	89.5103	2097.77	645.003	985.882	0	0	1.71612	0	0	1.71449	0	0	15.0369	0	0	-14.6187	0	0	30.6156	0	0	58.1791	0	0	40.7115	0	0	48.0811	0	0	51.9958	0	0	33.9304	0	0	23.794	0	0	2.43086	-3.3617	250.763	70.8997	0	0	-14.0138
769	0	0	0	89.5323	2097.75	647.51	986.22	0	0	1.91935	0	0	1.73426	0	0	14.9658	0	0	-14.3908	0	0	30.4029	0	0	58.0884	0	0	40.3776	0	0	48.1922	0	0	51.8844	0	0	33.4021	0	0	23.5042	0	0	2.19864	-1.19209	250.739	33.778	0	0	20.3233
770	0	0	0	89.5436	2097.75	650.113	987.085	0	0	2.32661	0	0	1.76009	0	0	15.1431	0	0	-14.1929	0	0	30.2406	0	0	58.0612	0	0	40.5344	0	0	48.5422	0	0	51.6703	0	0	33.5038	0	0	22.8116	0	0	1.13449	-0.452995	260.299	86.4863	0	0	40.7263
771	0	0	0	89.5669	2097.76	652.763	987.767	0	0	2.37168	0	0	1.77964	0	0	14.8532	0	0	-13.9063	0	0	30.0875	0	0	58.0412	0	0	40.4836	0	0	48.7686	0	0	51.5511	0	0	33.2982	0	0	22.4087	0	0	2.33114	0.953674	264.972	68.2294	0	0	4.50707
772	0	0	0	89.5567	2097.82	655.403	988.376	0	0	2.42704	0	0	1.83504	0	0	14.5794	0	0	-13.6263	0	0	29.9746	0	0	58.0001	0	0	40.4187	0	0	48.9331	0	0	51.4971	0	0	33.006	0	0	22.0897	0	0	-1.01975	5.65052	264.066	60.8981	0	0	5.53568
773	0	0	0	89.5884	2098	658.179	988.968	0	0	2.54867	0	0	1.85222	0	0	14.3735	0	0	-13.349	0	0	29.8848	0	0	57.9699	0	0	40.2981	0	0	49.1212	0	0	51.4458	0	0	32.7089	0	0	21.6636	0	0	3.16374	18.3821	277.603	59.1934	0	0	12.1629
774	0	0	0	89.5937	2098.11	660.912	989.552	0	0	2.63916	0	0	1.90054	0	0	14.1428	0	0	-13.0824	0	0	29.8193	0	0	57.9216	0	0	40.2863	0	0	49.2495	0	0	51.4852	0	0	32.4184	0	0	21.2801	0	0	0.537536	11.0388	273.234	58.4602	0	0	9.04904
775	0	0	0	89.5943	2098.27	663.76	990.19	0	0	2.74109	0	0	1.95396	0	0	13.9172	0	0	-12.8083	0	0	29.7248	0	0	57.8828	0	0	40.2427	0	0	49.3635	0	0	51.5461	0	0	32.1064	0	0	20.8822	0	0	0.0560076	16.4032	284.851	63.7591	0	0	10.1929
776	0	0	0	89.5293	2098.42	666.642	990.778	0	0	2.64798	0	0	2.08706	0	0	13.4513	0	0	-12.4993	0	0	29.5621	0	0	57.8145	0	0	40.1666	0	0	49.492	0	0	51.623	0	0	31.773	0	0	20.6553	0	0	-6.49961	14.4482	288.2	58.7642	0	0	-9.31089
777	0	0	0	89.5285	2098.61	669.542	991.268	0	0	2.87883	0	0	2.15092	0	0	13.3983	0	0	-12.279	0	0	29.4503	0	0	57.7267	0	0	39.9696	0	0	49.5678	0	0	51.7616	0	0	31.2759	0	0	20.0946	0	0	-0.0805962	18.7874	290.03	49.001	0	0	23.0846
778	0	0	0	89.5926	2098.81	672.456	991.858	0	0	3.16035	0	0	2.18043	0	0	13.4398	0	0	-12.132	0	0	29.2638	0	0	57.6418	0	0	39.8541	0	0	49.6445	0	0	51.9247	0	0	30.8702	0	0	19.4627	0	0	6.41286	20.2656	291.395	59.0503	0	0	28.1528
779	0	0	0	89.5725	2099.05	675.3	992.375	0	0	3.36237	0	0	2.2361	0	0	13.3307	0	0	-11.8526	0	0	29.2217	0	0	57.6857	0	0	39.6281	0	0	49.7691	0	0	52.0521	0	0	30.4213	0	0	18.9369	0	0	-2.01081	24.1756	284.356	51.7011	0	0	20.2012
780	0	0	0	89.5849	2099.32	678.375	992.872	0	0	3.3609	0	0	2.32412	0	0	12.9528	0	0	-11.5772	0	0	29.1631	0	0	57.5171	0	0	39.6449	0	0	49.8273	0	0	52.2949	0	0	29.8127	0	0	18.7239	0	0	1.24241	27.0128	307.53	49.7162	0	0	-0.146444
781	0	0	0	89.6065	2099.56	681.47	993.466	0	0	3.32253	0	0	2.38863	0	0	12.5543	0	0	-11.3031	0	0	29.2105	0	0	57.5173	0	0	39.5565	0	0	49.896	0	0	52.5284	0	0	29.2986	0	0	18.5644	0	0	2.15424	23.5319	309.432	59.3662	0	0	-3.83737
782	0	0	0	89.5911	2099.79	684.486	994.035	0	0	3.39888	0	0	2.47126	0	0	12.3059	0	0	-11.0431	0	0	29.1717	0	0	57.4213	0	0	39.5754	0	0	50.0703	0	0	52.7063	0	0	28.7812	0	0	18.2288	0	0	-1.53543	23.818	301.611	56.9165	0	0	7.63481
783	0	0	0	89.5976	2099.93	687.49	994.567	0	0	3.51649	0	0	2.54293	0	0	12.114	0	0	-10.8068	0	0	29.0694	0	0	57.3515	0	0	39.5252	0	0	50.2815	0	0	52.9357	0	0	28.3095	0	0	17.7633	0	0	0.649551	13.566	300.384	53.1614	0	0	11.761
784	0	0	0	89.6241	2100.32	690.592	995.619	0	0	3.64309	0	0	2.60501	0	0	11.9251	0	0	-10.5808	0	0	28.9325	0	0	57.1919	0	0	39.8781	0	0	50.5951	0	0	53.2547	0	0	28.3423	0	0	17.3436	0	0	2.65216	39.0768	310.218	105.25	0	0	12.6609
785	0	0	0	89.6892	2100.51	693.621	996.149	0	0	3.73401	0	0	2.66847	0	0	11.7391	0	0	-10.4296	0	0	28.6427	0	0	56.9358	0	0	39.6839	0	0	50.9679	0	0	53.5402	0	0	27.8951	0	0	17.0622	0	0	6.50507	19.0973	302.976	52.9468	0	0	9.09115
786	0	0	0	89.667	2100.69	696.558	996.878	0	0	3.78675	0	0	2.72163	0	0	11.4308	0	0	-10.0941	0	0	28.391	0	0	56.7438	0	0	39.6155	0	0	51.4435	0	0	53.8299	0	0	27.7146	0	0	16.7257	0	0	-2.22118	18.0244	293.63	72.9084	0	0	5.27453
787	0	0	0	89.6321	2100.88	699.529	997.195	0	0	3.83698	0	0	2.82178	0	0	11.1469	0	0	-9.82165	0	0	28.1383	0	0	56.4545	0	0	39.5484	0	0	51.8874	0	0	54.172	0	0	27.1636	0	0	16.3734	0	0	-3.48886	18.7397	297.093	31.7216	0	0	5.02249
788	0	0	0	89.6613	2101.43	702.567	997.584	0	0	3.93176	0	0	2.90567	0	0	10.9571	0	0	-9.65296	0	0	28.1249	0	0	56.2476	0	0	39.4857	0	0	52.4244	0	0	54.4827	0	0	26.7355	0	0	16.1035	0	0	2.92195	55.3846	303.823	38.9457	0	0	9.47864
789	0	0	0	89.6591	2101.61	705.591	998.008	0	0	3.98626	0	0	3.02483	0	0	10.7068	0	0	-9.46264	0	0	28.1763	0	0	56.0785	0	0	39.4371	0	0	52.7709	0	0	54.8624	0	0	26.4026	0	0	15.8349	0	0	-0.219249	17.3569	302.458	42.3133	0	0	5.44968
790	0	0	0	89.6278	2101.75	708.583	998.101	0	0	4.07546	0	0	3.11601	0	0	10.5036	0	0	-9.22437	0	0	28.1147	0	0	55.8779	0	0	39.1477	0	0	53.0088	0	0	55.2632	0	0	25.7927	0	0	15.5522	0	0	-3.13164	14.4243	299.15	9.29236	0	0	8.9201
791	0	0	0	89.5983	2102.08	711.63	998.475	0	0	4.14874	0	0	3.24043	0	0	10.276	0	0	-9.01686	0	0	28.0155	0	0	55.6843	0	0	39.1165	0	0	53.6668	0	0	55.66	0	0	25.5649	0	0	15.2917	0	0	-2.94996	32.4488	304.747	37.4436	0	0	7.32837
792	0	0	0	89.5649	2102.66	714.646	998.729	0	0	4.22028	0	0	3.3646	0	0	10.0466	0	0	-8.80871	0	0	27.7552	0	0	55.5242	0	0	39.0137	0	0	54.1978	0	0	56.1142	0	0	25.1889	0	0	15.0445	0	0	-3.34269	58.794	301.552	25.4095	0	0	7.1539
793	0	0	0	89.5435	2102.91	717.747	999.13	0	0	4.35008	0	0	3.48282	0	0	9.88945	0	0	-8.61548	0	0	27.4921	0	0	55.3162	0	0	38.9664	0	0	54.3932	0	0	56.6106	0	0	24.7185	0	0	14.6834	0	0	-2.14195	24.1518	310.087	40.096	0	0	12.98
794	0	0	0	89.4977	2103.03	720.795	999.6	0	0	4.46744	0	0	3.61605	0	0	9.71919	0	0	-8.41054	0	0	27.2094	0	0	55.1209	0	0	38.9658	0	0	54.5967	0	0	57.0913	0	0	24.2459	0	0	14.2898	0	0	-4.57828	11.9686	304.776	47.04	0	0	11.7355
795	0	0	0	89.4731	2103.5	723.672	999.834	0	0	4.52203	0	0	3.72677	0	0	9.47837	0	0	-8.20246	0	0	26.8919	0	0	54.9271	0	0	38.7382	0	0	54.8555	0	0	57.4885	0	0	23.4798	0	0	14.0556	0	0	-2.45409	47.3499	287.771	23.3233	0	0	5.45877
796	0	0	0	89.431	2103.84	726.644	1000.24	0	0	4.626	0	0	3.87784	0	0	9.30963	0	0	-8.03814	0	0	26.4693	0	0	54.7499	0	0	38.6388	0	0	55.1044	0	0	57.857	0	0	22.9079	0	0	13.6808	0	0	-4.20945	34.4992	297.141	40.5848	0	0	10.3975
797	0	0	0	89.3984	2104.1	729.551	1000.54	0	0	4.73816	0	0	3.99397	0	0	9.14385	0	0	-7.84136	0	0	25.9906	0	0	54.5511	0	0	38.4134	0	0	55.3948	0	0	58.1542	0	0	22.315	0	0	13.3278	0	0	-3.26483	25.5108	290.745	30.1003	0	0	11.2154
798	0	0	0	89.3451	2104.28	732.452	1000.85	0	0	4.83746	0	0	4.13022	0	0	8.9655	0	0	-7.64232	0	0	25.5104	0	0	54.4216	0	0	38.1556	0	0	55.7787	0	0	58.3836	0	0	21.8089	0	0	12.9623	0	0	-5.32686	17.9291	290.114	31.054	0	0	9.93092
799	0	0	0	89.3051	2104.55	735.272	1001.06	0	0	4.93639	0	0	4.24872	0	0	8.79572	0	0	-7.44944	0	0	25.0301	0	0	54.2945	0	0	37.7405	0	0	56.2179	0	0	58.5676	0	0	21.222	0	0	12.6232	0	0	-4.00249	26.989	281.96	20.5517	0	0	9.89259
800	0	0	0	89.2314	2104.95	738.113	1001.2	0	0	5.03766	0	0	4.39695	0	0	8.63034	0	0	-7.25587	0	0	24.6237	0	0	54.2492	0	0	37.1759	0	0	56.7303	0	0	58.6983	0	0	20.5841	0	0	12.3023	0	0	-7.36636	40.102	284.141	14.0429	0	0	10.1268
801	0	0	0	89.1243	2105.42	740.818	1001.39	0	0	5.10289	0	0	4.56291	0	0	8.43211	0	0	-7.05111	0	0	24.3036	0	0	54.1246	0	0	36.7482	0	0	57.2551	0	0	58.8169	0	0	19.9308	0	0	12.0451	0	0	-10.7152	47.0638	270.42	19.5384	0	0	6.52343
802	0	0	0	89.0693	2105.48	743.646	1001.57	0	0	5.24845	0	0	4.71158	0	0	8.33427	0	0	-6.89559	0	0	24.1258	0	0	54.0338	0	0	36.3485	0	0	57.7427	0	0	58.9183	0	0	19.2204	0	0	11.6236	0	0	-5.5024	5.65052	282.812	17.7264	0	0	14.5556
803	0	0	0	89.0118	2105.67	746.387	1001.95	0	0	5.32623	0	0	4.84309	0	0	8.15783	0	0	-6.71111	0	0	23.9748	0	0	53.9785	0	0	36.2826	0	0	58.2429	0	0	59.0107	0	0	18.689	0	0	11.2624	0	0	-5.74624	18.9066	274.158	38.4927	0	0	7.77796
804	0	0	0	88.9523	2106.14	748.92	1002.11	0	0	5.31047	0	0	4.98165	0	0	7.89299	0	0	-6.54011	0	0	23.9682	0	0	53.9205	0	0	36.0209	0	0	58.6962	0	0	59.0925	0	0	17.9628	0	0	11.0633	0	0	-5.95046	47.4453	253.272	15.986	0	0	-1.5759
805	0	0	0	88.8579	2106.23	751.594	1002.32	0	0	5.39055	0	0	5.14396	0	0	7.7306	0	0	-6.35978	0	0	24.1068	0	0	53.8847	0	0	35.9506	0	0	59.1615	0	0	59.1378	0	0	17.2848	0	0	10.6884	0	0	-9.44069	9.13143	267.428	20.5874	0	0	8.0078
806	0	0	0	88.7398	2106.54	754.19	1002.53	0	0	5.46153	0	0	5.36488	0	0	7.56733	0	0	-6.22797	0	0	24.4078	0	0	53.8968	0	0	35.9041	0	0	59.5915	0	0	59.2035	0	0	16.5953	0	0	10.3593	0	0	-11.8039	30.8275	259.59	20.6113	0	0	7.09823
807	0	0	0	88.7087	2106.92	756.808	1002.73	0	0	5.55129	0	0	5.47528	0	0	7.42242	0	0	-6.0712	0	0	24.7811	0	0	53.8438	0	0	35.8986	0	0	59.942	0	0	59.2673	0	0	15.893	0	0	10.0657	0	0	-3.11866	38.4569	261.76	20.1583	0	0	8.97645
808	0	0	0	88.6771	2107.18	759.333	1002.92	0	0	5.61239	0	0	5.58549	0	0	7.24747	0	0	-5.91123	0	0	25.1929	0	0	53.8897	0	0	35.7549	0	0	60.2853	0	0	59.3305	0	0	15.1481	0	0	9.78666	0	0	-3.15418	25.9638	252.479	18.8947	0	0	6.1099
809	0	0	0	88.679	2107.38	761.862	1003.21	0	0	5.68733	0	0	5.67011	0	0	7.08586	0	0	-5.75746	0	0	25.623	0	0	53.6838	0	0	35.8058	0	0	60.6214	0	0	59.4118	0	0	14.4354	0	0	9.48894	0	0	0.192611	19.6218	252.95	29.2778	0	0	7.49366
810	0	0	0	88.6842	2107.63	764.409	1003.33	0	0	5.79771	0	0	5.7528	0	0	6.96114	0	0	-5.60856	0	0	25.9788	0	0	53.6784	0	0	35.4836	0	0	60.9002	0	0	59.5027	0	0	13.6229	0	0	9.1528	0	0	0.515679	25.0578	254.649	12.3143	0	0	11.0384
811	0	0	0	88.7305	2107.89	766.897	1003.38	0	0	5.91018	0	0	5.8101	0	0	6.84208	0	0	-5.48125	0	0	26.436	0	0	53.4051	0	0	35.3937	0	0	61.0826	0	0	59.6183	0	0	12.7866	0	0	8.82998	0	0	4.6336	26.2976	248.814	4.43459	0	0	11.2467
812	0	0	0	88.7537	2108.41	769.3	1003.61	0	0	5.96736	0	0	5.86426	0	0	6.67812	0	0	-5.3377	0	0	26.9563	0	0	53.2653	0	0	35.2906	0	0	61.1959	0	0	59.7872	0	0	12.1493	0	0	8.59336	0	0	2.3127	51.8799	240.326	23.6273	0	0	5.71776
813	0	0	0	88.7953	2108.63	771.684	1003.85	0	0	6.03435	0	0	5.91278	0	0	6.52905	0	0	-5.20971	0	0	27.6702	0	0	53.0011	0	0	35.2943	0	0	61.3083	0	0	60.0009	0	0	11.4418	0	0	8.26002	0	0	4.16368	21.41	238.448	23.3531	0	0	6.69926
814	0	0	0	88.8047	2108.51	774.074	1003.88	0	0	6.15354	0	0	5.95675	0	0	6.39891	0	0	-5.00856	0	0	28.5661	0	0	52.6967	0	0	35.1852	0	0	61.2758	0	0	60.2958	0	0	10.5365	0	0	7.89337	0	0	0.935736	-11.9686	238.985	3.69549	0	0	11.9187
815	0	0	0	88.8426	2108.72	776.44	1003.84	0	0	6.4088	0	0	6.00285	0	0	6.48765	0	0	-4.92123	0	0	29.5639	0	0	52.466	0	0	34.9611	0	0	61.2219	0	0	60.598	0	0	9.52362	0	0	7.4314	0	0	3.7969	21.3385	236.583	-4.74453	0	0	25.526
816	0	0	0	88.8945	2108.86	778.701	1003.85	0	0	6.51871	0	0	6.02744	0	0	6.39152	0	0	-4.78774	0	0	30.6068	0	0	52.2319	0	0	34.7903	0	0	61.0963	0	0	60.9886	0	0	8.55927	0	0	7.12911	0	0	5.19026	13.5422	226.074	1.69277	0	0	10.9913
817	0	0	0	88.9453	2109.05	780.894	1004.12	0	0	6.56114	0	0	6.06023	0	0	6.21759	0	0	-4.65581	0	0	31.6138	0	0	52.0035	0	0	34.9778	0	0	60.9046	0	0	61.4394	0	0	7.98733	0	0	6.86463	0	0	5.07893	19.3119	219.291	26.6314	0	0	4.24279
818	0	0	0	89.0238	2109.33	783.092	1004.08	0	0	6.55088	0	0	6.05954	0	0	5.95964	0	0	-4.48804	0	0	32.4524	0	0	51.7883	0	0	34.7766	0	0	60.6019	0	0	61.971	0	0	7.13967	0	0	6.70121	0	0	7.84925	28.1334	219.78	-3.70741	0	0	-1.02594
819	0	0	0	89.0946	2109.8	784.995	1004.06	0	0	6.45038	0	0	6.06964	0	0	5.63458	0	0	-4.35019	0	0	33.2348	0	0	51.6643	0	0	34.576	0	0	60.3129	0	0	62.3784	0	0	6.52768	0	0	6.67388	0	0	7.07403	46.6824	190.365	-2.52724	0	0	-10.0496
820	0	0	0	89.1446	2109.72	787.129	1004.18	0	0	6.5007	0	0	6.10171	0	0	5.46798	0	0	-4.2171	0	0	33.9501	0	0	51.5201	0	0	34.4899	0	0	59.916	0	0	62.8663	0	0	5.98122	0	0	6.38194	0	0	5.00585	-7.9155	213.397	12.2428	0	0	5.03197
821	0	0	0	89.1848	2109.73	789.157	1004.36	0	0	6.53455	0	0	6.14211	0	0	5.29843	0	0	-4.09415	0	0	34.763	0	0	51.357	0	0	34.3492	0	0	59.4213	0	0	63.3457	0	0	5.41937	0	0	6.11774	0	0	4.0141	1.14441	202.805	18.1794	0	0	3.3847
822	0	0	0	89.2624	2109.81	791.217	1004.67	0	0	6.61658	0	0	6.14716	0	0	5.19147	0	0	-3.98788	0	0	35.5893	0	0	51.2197	0	0	34.3327	0	0	58.8127	0	0	63.9215	0	0	4.88178	0	0	5.81597	0	0	7.76183	8.58307	205.97	30.4937	0	0	8.2028
823	0	0	0	89.3527	2109.91	793.223	1004.58	0	0	6.69778	0	0	6.13777	0	0	5.08097	0	0	-3.87856	0	0	36.4498	0	0	51.0787	0	0	34.0329	0	0	58.0701	0	0	64.4447	0	0	4.02447	0	0	5.53541	0	0	9.03429	9.53674	200.599	-9.04799	0	0	8.12041
824	0	0	0	89.4424	2109.97	795.231	1004.44	0	0	6.79316	0	0	6.12519	0	0	4.98206	0	0	-3.76344	0	0	37.3339	0	0	50.9453	0	0	33.809	0	0	57.2751	0	0	65.0225	0	0	3.20191	0	0	5.32142	0	0	8.96872	6.17504	200.832	-13.2203	0	0	9.53785
825	0	0	0	89.5227	2110.08	797.141	1004.35	0	0	6.87319	0	0	6.12844	0	0	4.88405	0	0	-3.67105	0	0	38.2653	0	0	50.8339	0	0	33.6179	0	0	56.4706	0	0	65.6258	0	0	2.4531	0	0	5.13256	0	0	8.0282	10.6096	190.985	-9.62019	0	0	8.00255
826	0	0	0	89.5993	2110.09	798.998	1004.23	0	0	6.92006	0	0	6.13315	0	0	4.75251	0	0	-3.57408	0	0	39.1828	0	0	50.6978	0	0	33.3306	0	0	55.6923	0	0	66.2278	0	0	1.6748	0	0	4.96089	0	0	7.66347	1.21593	185.68	-11.8852	0	0	4.68688
827	0	0	0	89.6765	2110.1	800.837	1004.12	0	0	6.97358	0	0	6.13389	0	0	4.62668	0	0	-3.4727	0	0	40.0577	0	0	50.5585	0	0	33.0758	0	0	54.92	0	0	66.8826	0	0	0.986448	0	0	4.7846	0	0	7.71948	0.739098	183.934	-11.2891	0	0	5.35265
828	0	0	0	89.7594	2110.22	802.773	1003.97	0	0	7.09124	0	0	6.13158	0	0	4.57188	0	0	-3.38428	0	0	40.9772	0	0	50.4506	0	0	32.8051	0	0	54.1642	0	0	67.5057	0	0	0.390849	0	0	4.55352	0	0	8.28639	12.4931	193.626	-14.9012	0	0	11.766
829	0	0	0	89.8202	2110.17	804.613	1003.81	0	0	7.16714	0	0	6.13276	0	0	4.47669	0	0	-3.2721	0	0	41.8386	0	0	50.3161	0	0	32.4877	0	0	53.394	0	0	68.1306	0	0	-0.17469	0	0	4.40005	0	0	6.08502	-4.86374	183.97	-15.4376	0	0	7.58937
830	0	0	0	89.878	2110.24	806.421	1003.67	0	0	7.24591	0	0	6.14609	0	0	4.38896	0	0	-3.17683	0	0	42.8589	0	0	50.2062	0	0	32.3422	0	0	52.6039	0	0	68.7938	0	0	-0.620308	0	0	4.33798	0	0	5.77561	6.46114	180.799	-14.0786	0	0	7.87734
831	0	0	0	89.9689	2111.73	809.179	1004.53	0	0	7.66641	0	0	6.14486	0	0	4.65433	0	0	-3.11178	0	0	43.8772	0	0	50.0508	0	0	32.2731	0	0	51.7834	0	0	69.4559	0	0	-1.05058	0	0	3.90584	0	0	9.0944	149.202	275.761	85.5565	0	0	42.0502
832	0	0	0	90.0628	2112.53	810.344	1003.98	0	0	7.49107	0	0	6.1383	0	0	4.25196	0	0	-3.03774	0	0	44.8925	0	0	49.9325	0	0	32.1644	0	0	50.8069	0	0	70.1672	0	0	-1.6296	0	0	4.13512	0	0	9.38673	80.1325	116.533	-54.7886	0	0	-17.5338
833	0	0	0	90.1441	2112.47	812.116	1003.77	0	0	7.60713	0	0	6.14238	0	0	4.22506	0	0	-2.98025	0	0	46.0346	0	0	49.7534	0	0	32.116	0	0	49.6585	0	0	70.8934	0	0	-2.19783	0	0	3.86489	0	0	8.12861	-5.79357	177.222	-20.7782	0	0	11.6056
834	0	0	0	90.2153	2112.41	813.64	1003.51	0	0	7.61086	0	0	6.14539	0	0	4.06079	0	0	-2.89906	0	0	47.0871	0	0	49.5844	0	0	32.1013	0	0	48.2309	0	0	71.6597	0	0	-2.83258	0	0	3.73744	0	0	7.11842	-6.03199	152.409	-26.238	0	0	0.372587
835	0	0	0	90.2866	2112.42	815.264	1003.49	0	0	7.6151	0	0	6.15226	0	0	3.90285	0	0	-2.81651	0	0	48.2055	0	0	49.4537	0	0	32.106	0	0	46.6231	0	0	72.5018	0	0	-3.40917	0	0	3.59096	0	0	7.13345	1.07288	162.315	-1.5378	0	0	0.423899
836	0	0	0	90.3433	2112.11	816.865	1003.37	0	0	7.6251	0	0	6.14752	0	0	3.737	0	0	-2.68466	0	0	49.2431	0	0	49.371	0	0	32.107	0	0	44.9045	0	0	73.3443	0	0	-3.90906	0	0	3.35765	0	0	5.66906	-31.352	160.193	-12.5885	0	0	1.00003
837	0	0	0	90.4115	2111.95	818.551	1003.3	0	0	7.83548	0	0	6.17033	0	0	3.86947	0	0	-2.69166	0	0	50.185	0	0	49.3038	0	0	32.0285	0	0	43.0175	0	0	74.2528	0	0	-4.3896	0	0	2.9218	0	0	6.81858	-16.4986	168.508	-6.34193	0	0	21.0383
838	0	0	0	90.4892	2111.84	820.05	1003.18	0	0	7.89172	0	0	6.1699	0	0	3.79109	0	0	-2.6386	0	0	51.1534	0	0	49.3082	0	0	31.8986	0	0	41.0046	0	0	75.1701	0	0	-4.76236	0	0	2.70126	0	0	7.77412	-10.2043	149.965	-12.0759	0	0	5.62364
839	0	0	0	90.5206	2111.58	821.453	1003.17	0	0	7.82024	0	0	6.21326	0	0	3.5762	0	0	-2.56268	0	0	52.001	0	0	49.185	0	0	31.8722	0	0	38.8957	0	0	76.0675	0	0	-4.99928	0	0	2.60689	0	0	3.14052	-25.9161	140.291	-1.0252	0	0	-7.14754
840	0	0	0	90.5974	2111.35	822.951	1002.97	0	0	7.51505	0	0	6.2095	0	0	3.01938	0	0	-2.37519	0	0	52.8412	0	0	49.0596	0	0	31.6555	0	0	37.4987	0	0	77.2304	0	0	-4.93504	0	0	2.71962	0	0	7.67986	-23.6511	149.792	-20.2417	0	0	-30.5187
841	0	0	0	90.6744	2111.07	824.365	1002.96	0	0	7.86684	0	0	6.20086	0	0	3.34818	0	0	-2.42209	0	0	53.8305	0	0	48.9692	0	0	31.7454	0	0	38.0365	0	0	77.8126	0	0	-4.3859	0	0	2.09623	0	0	7.70172	-28.2288	141.424	-1.19209	0	0	35.1791
842	0	0	0	90.7545	2110.74	825.709	1002.95	0	0	7.87803	0	0	6.19687	0	0	3.2426	0	0	-2.37473	0	0	54.7267	0	0	48.9899	0	0	31.6521	0	0	39.0994	0	0	78.2383	0	0	-3.89992	0	0	1.81834	0	0	8.00976	-32.8064	134.331	-1.07288	0	0	1.11913
843	0	0	0	90.8256	2110.55	827.165	1002.82	0	0	8.04273	0	0	6.19666	0	0	3.31541	0	0	-2.35453	0	0	55.772	0	0	48.9459	0	0	31.7465	0	0	39.3746	0	0	78.8134	0	0	-3.88102	0	0	1.34151	0	0	7.10818	-18.5013	145.602	-12.5766	0	0	16.4693
844	0	0	0	90.8926	2110.53	828.559	1002.81	0	0	8.07065	0	0	6.20302	0	0	3.21182	0	0	-2.30114	0	0	56.7596	0	0	49.0194	0	0	32.0783	0	0	38.7758	0	0	79.5755	0	0	-4.2353	0	0	0.952595	0	0	6.70246	-2.21729	139.439	-1.68085	0	0	2.79278
845	0	0	0	90.9584	2110.14	829.826	1002.83	0	0	8.07939	0	0	6.20437	0	0	3.11309	0	0	-2.25339	0	0	57.7731	0	0	49.0923	0	0	32.4148	0	0	37.6202	0	0	80.4677	0	0	-4.7046	0	0	0.51289	0	0	6.57884	-39.4344	126.702	2.11	0	0	0.873667
846	0	0	0	91.0196	2110.01	831.153	1002.77	0	0	8.12667	0	0	6.21067	0	0	3.04801	0	0	-2.20816	0	0	58.6588	0	0	49.2108	0	0	32.5864	0	0	36.3945	0	0	81.3888	0	0	-5.36896	0	0	0.0834201	0	0	6.12053	-12.2309	132.68	-5.6386	0	0	4.72752
847	0	0	0	91.07	2110.31	832.303	1002.83	0	0	8.08537	0	0	6.22903	0	0	2.88504	0	0	-2.16985	0	0	59.4668	0	0	49.3447	0	0	32.7453	0	0	35.3528	0	0	82.1521	0	0	-5.88497	0	0	-0.124547	0	0	5.04068	29.7308	115.055	6.27041	0	0	-4.12936
848	0	0	0	91.1643	2109.85	833.605	1002.81	0	0	8.15746	0	0	6.22447	0	0	2.87036	0	0	-2.15891	0	0	60.186	0	0	49.4916	0	0	32.6517	0	0	34.2633	0	0	82.9633	0	0	-6.50401	0	0	-0.434707	0	0	9.42361	-45.7525	130.2	-2.74181	0	0	7.20824
849	0	0	0	91.2545	2110.06	834.721	1002.74	0	0	8.14009	0	0	6.21299	0	0	2.75205	0	0	-2.14428	0	0	60.8733	0	0	49.6648	0	0	32.5736	0	0	33.2537	0	0	83.7793	0	0	-7.05019	0	0	-0.583006	0	0	9.01927	20.1941	111.598	-6.6638	0	0	-1.73692
850	0	0	0	91.2826	2109.96	835.73	1002.76	0	0	8.10943	0	0	6.2106	0	0	2.60721	0	0	-2.0534	0	0	61.5242	0	0	49.8266	0	0	32.3892	0	0	32.4141	0	0	84.4255	0	0	-7.44781	0	0	-0.748617	0	0	2.81131	-9.36985	100.815	2.26498	0	0	-3.0653
851	0	0	0	91.3093	2110.27	836.766	1002.64	0	0	8.12948	0	0	6.22102	0	0	2.5318	0	0	-2.00664	0	0	62.0866	0	0	49.8848	0	0	31.9603	0	0	31.6111	0	0	85.0188	0	0	-7.94653	0	0	-0.901769	0	0	2.67265	30.5891	103.67	-12.6839	0	0	2.00475
852	0	0	0	91.4312	2110.28	837.652	1002.6	0	0	8.10166	0	0	6.19864	0	0	2.43017	0	0	-2.03156	0	0	62.6327	0	0	49.9537	0	0	31.5357	0	0	31.0386	0	0	85.3727	0	0	-8.21851	0	0	-1.03798	0	0	12.1926	0.905991	88.5665	-3.63588	0	0	-2.78219
853	0	0	0	91.4897	2110.36	838.351	1002.53	0	0	8.03299	0	0	6.19167	0	0	2.28015	0	0	-2.00544	0	0	63.0918	0	0	49.9302	0	0	30.7901	0	0	30.5472	0	0	85.6891	0	0	-8.58648	0	0	-1.09128	0	0	5.84732	8.44002	69.8864	-6.48499	0	0	-6.86682
854	0	0	0	91.5337	2110.5	839.151	1002.35	0	0	8.08309	0	0	6.16816	0	0	2.23718	0	0	-1.93654	0	0	63.6969	0	0	49.8505	0	0	30.1582	0	0	30.096	0	0	85.9543	0	0	-8.82969	0	0	-1.20769	0	0	4.40274	14.329	80.0192	-18.7516	0	0	5.01011
855	0	0	0	91.6138	2110.35	839.822	1002.27	0	0	8.07788	0	0	6.14496	0	0	2.1922	0	0	-1.9451	0	0	64.146	0	0	49.861	0	0	29.3415	0	0	29.7387	0	0	86.0817	0	0	-9.05536	0	0	-1.2865	0	0	8.00498	-15.2111	67.1208	-7.34329	0	0	-0.5214
856	0	0	0	91.6806	2110.62	840.426	1002.02	0	0	8.11509	0	0	6.12357	0	0	2.17379	0	0	-1.94498	0	0	64.5507	0	0	49.7822	0	0	28.2895	0	0	29.2918	0	0	86.2817	0	0	-9.34035	0	0	-1.38477	0	0	6.68471	26.7267	60.3795	-25.0578	0	0	3.72092
857	0	0	0	91.8165	2110.79	840.959	1001.85	0	0	8.2911	0	0	5.97851	0	0	2.33752	0	0	-1.93456	0	0	64.9529	0	0	49.6306	0	0	27.3199	0	0	28.7841	0	0	86.5056	0	0	-9.50028	0	0	-1.65876	0	0	13.5825	17.4046	53.2746	-17.2734	0	0	17.6011
858	0	0	0	91.8185	2110.7	841.422	1001.69	0	0	8.18526	0	0	6.01942	0	0	2.14165	0	0	-1.87631	0	0	65.0886	0	0	49.5084	0	0	26.1871	0	0	28.2669	0	0	86.6291	0	0	-9.67096	0	0	-1.646	0	0	0.208321	-9.75132	46.289	-15.7952	0	0	-10.5833
859	0	0	0	91.8594	2110.62	841.888	1001.56	0	0	8.43214	0	0	5.98652	0	0	2.39179	0	0	-1.88597	0	0	65.2822	0	0	49.5484	0	0	24.9922	0	0	27.886	0	0	86.6346	0	0	-9.80337	0	0	-2.00491	0	0	4.08787	-7.67708	46.5989	-12.7554	0	0	24.688
860	0	0	0	91.8955	2110.74	842.281	1001.47	0	0	8.36148	0	0	5.95891	0	0	2.24052	0	0	-1.80765	0	0	65.3891	0	0	49.6063	0	0	23.6621	0	0	27.5492	0	0	86.5778	0	0	-9.94927	0	0	-2.04339	0	0	3.60429	12.1355	39.3093	-9.0003	0	0	-7.06686
861	0	0	0	91.9361	2110.83	842.594	1001.36	0	0	8.47014	0	0	5.91943	0	0	2.31257	0	0	-1.78829	0	0	65.1107	0	0	49.7035	0	0	22.0941	0	0	27.3145	0	0	86.4841	0	0	-10.0579	0	0	-2.19953	0	0	4.06191	8.58307	31.358	-11.766	0	0	10.8661
862	0	0	0	91.9628	2110.99	842.867	1001.2	0	0	8.50868	0	0	5.8991	0	0	2.31091	0	0	-1.75944	0	0	64.8239	0	0	49.9046	0	0	20.5289	0	0	27.1774	0	0	86.2996	0	0	-10.1465	0	0	-2.26798	0	0	2.67129	16.4747	27.2274	-15.9264	0	0	3.85393
863	0	0	0	91.9942	2111.04	843.026	1000.63	0	0	8.54768	0	0	5.86948	0	0	2.32592	0	0	-1.73631	0	0	64.6122	0	0	50.1062	0	0	18.4761	0	0	27.0667	0	0	86.0523	0	0	-10.6396	0	0	-2.33971	0	0	3.13711	4.57764	15.98	-56.3741	0	0	3.90021
864	0	0	0	91.9993	2111.06	843.164	1000.5	0	0	8.5544	0	0	5.87232	0	0	2.31802	0	0	-1.727	0	0	64.1834	0	0	50.4124	0	0	16.6561	0	0	27.0712	0	0	85.7782	0	0	-10.7411	0	0	-2.38706	0	0	0.509532	2.47955	13.7687	-12.958	0	0	0.672518
865	0	0	0	92.0258	2111.06	843.312	1000.14	0	0	8.5947	0	0	5.85037	0	0	2.35312	0	0	-1.7165	0	0	63.639	0	0	50.6696	0	0	14.6814	0	0	27.0937	0	0	85.4328	0	0	-11.1755	0	0	-2.47652	0	0	2.65558	-0.309944	14.7581	-36.7165	0	0	4.02964
866	0	0	0	92.0593	2111.11	843.422	1000.33	0	0	8.58779	0	0	5.82047	0	0	2.33278	0	0	-1.70447	0	0	63.3024	0	0	50.8974	0	0	13.4481	0	0	27.1553	0	0	85.1221	0	0	-10.9248	0	0	-2.53915	0	0	3.34816	5.55515	11.003	18.8589	0	0	-0.691044
867	0	0	0	92.0989	2111.19	843.505	999.913	0	0	8.62588	0	0	5.78996	0	0	2.36755	0	0	-1.7112	0	0	62.7193	0	0	51.2718	0	0	11.6551	0	0	27.11	0	0	84.8058	0	0	-11.3487	0	0	-2.68357	0	0	3.96356	7.15256	8.37445	-41.2166	0	0	3.80911
868	0	0	0	92.1245	2111.91	843.688	999.885	0	0	8.68117	0	0	5.76734	0	0	2.39816	0	0	-1.70488	0	0	62.3721	0	0	51.5853	0	0	10.3432	0	0	27.114	0	0	84.5084	0	0	-11.4235	0	0	-2.79968	0	0	2.55859	72.1216	18.2509	-2.82526	0	0	5.52912
869	0	0	0	92.1366	2111.62	843.684	999.778	0	0	8.68321	0	0	5.75519	0	0	2.40636	0	0	-1.70287	0	0	61.7504	0	0	51.9298	0	0	8.9085	0	0	27.1892	0	0	84.1551	0	0	-11.5913	0	0	-2.85611	0	0	1.21168	-28.6579	-0.369549	-10.6931	0	0	0.203796
870	0	0	0	92.155	2111.04	843.657	999.69	0	0	8.66166	0	0	5.72821	0	0	2.3843	0	0	-1.67534	0	0	61.3151	0	0	52.4606	0	0	7.82536	0	0	27.2424	0	0	83.8302	0	0	-11.7118	0	0	-2.8682	0	0	1.83595	-58.4841	-2.75373	-8.82745	0	0	-2.15535
871	0	0	0	92.1723	2111.93	843.832	999.763	0	0	8.71349	0	0	5.71216	0	0	2.40494	0	0	-1.66793	0	0	60.5304	0	0	53.1494	0	0	6.52361	0	0	27.3071	0	0	83.4684	0	0	-11.8631	0	0	-2.88992	0	0	1.72667	89.86	17.5238	7.31945	0	0	5.18317
872	0	0	0	92.1989	2109.22	843.301	999.125	0	0	8.51435	0	0	5.68808	0	0	2.27416	0	0	-1.65982	0	0	59.5587	0	0	53.8255	0	0	5.24021	0	0	27.358	0	0	83.1573	0	0	-12.027	0	0	-2.76874	0	0	2.65968	-271.606	-53.0958	-63.7591	0	0	-19.9133
873	0	0	0	92.2247	2112	843.986	999.788	0	0	8.71424	0	0	5.6671	0	0	2.38974	0	0	-1.6564	0	0	58.5109	0	0	54.7308	0	0	4.19076	0	0	27.4596	0	0	82.8579	0	0	-12.0461	0	0	-2.85136	0	0	2.58591	278.544	68.4738	66.2208	0	0	19.9887
874	0	0	0	92.2461	2112.09	844.064	999.696	0	0	8.72201	0	0	5.65491	0	0	2.38792	0	0	-1.65906	0	0	57.3078	0	0	55.5088	0	0	2.98129	0	0	27.5761	0	0	82.5908	0	0	-12.2336	0	0	-2.83772	0	0	2.13648	8.74996	7.82609	-9.17912	0	0	0.77719
875	0	0	0	92.2511	2112.15	844.141	999.635	0	0	8.71888	0	0	5.65468	0	0	2.38026	0	0	-1.6516	0	0	56.1488	0	0	56.3002	0	0	1.90997	0	0	27.6657	0	0	82.3797	0	0	-12.383	0	0	-2.82832	0	0	0.506117	5.65052	7.72476	-6.03795	0	0	-0.313335
876	0	0	0	92.2808	2112.15	844.206	999.547	0	0	8.72723	0	0	5.62951	0	0	2.38223	0	0	-1.64695	0	0	55.3182	0	0	57.1292	0	0	0.938434	0	0	27.799	0	0	82.2017	0	0	-12.541	0	0	-2.80835	0	0	2.96703	0.214577	6.4671	-8.83937	0	0	0.834649
877	0	0	0	92.2792	2112.14	844.271	999.516	0	0	8.72859	0	0	5.63537	0	0	2.38037	0	0	-1.64459	0	0	53.7165	0	0	57.9674	0	0	0.12092	0	0	27.9191	0	0	82.1157	0	0	-12.5901	0	0	-2.77199	0	0	-0.161875	-1.04904	6.49095	-3.0756	0	0	0.136775
878	0	0	0	92.2937	2112.22	844.401	999.519	0	0	8.74556	0	0	5.62957	0	0	2.38821	0	0	-1.64489	0	0	52.7429	0	0	58.8586	0	0	-0.581101	0	0	28.1588	0	0	81.9585	0	0	-12.5851	0	0	-2.70991	0	0	1.44732	8.32081	13.0117	0.280142	0	0	1.69636
879	0	0	0	92.3102	2112.23	844.561	999.52	0	0	8.77288	0	0	5.62397	0	0	2.41385	0	0	-1.65017	0	0	50.8941	0	0	59.9072	0	0	-1.19013	0	0	28.2463	0	0	81.8955	0	0	-12.66	0	0	-2.69988	0	0	1.65017	0.667572	15.9919	0.107288	0	0	2.73225
880	0	0	0	92.3173	2112.29	844.781	999.553	0	0	8.83631	0	0	5.62494	0	0	2.47384	0	0	-1.65462	0	0	49.2617	0	0	60.9282	0	0	-1.8184	0	0	28.4518	0	0	81.9134	0	0	-12.6273	0	0	-2.72012	0	0	0.713072	6.10352	22.012	3.27229	0	0	6.34277
881	0	0	0	92.3203	2112.39	844.785	999.461	0	0	8.80996	0	0	5.62699	0	0	2.43619	0	0	-1.65133	0	0	47.4597	0	0	61.9994	0	0	-2.33092	0	0	28.4785	0	0	82.2259	0	0	-12.5568	0	0	-2.67299	0	0	0.299845	9.72748	0.393391	-9.20296	0	0	-2.63526
882	0	0	0	92.3227	2112.57	844.957	999.462	0	0	8.85536	0	0	5.63127	0	0	2.46529	0	0	-1.64844	0	0	45.7878	0	0	63.2395	0	0	-2.80037	0	0	28.6528	0	0	82.4969	0	0	-12.5013	0	0	-2.71894	0	0	0.242472	17.9291	17.2138	0.172853	0	0	4.54045
883	0	0	0	92.3166	2112.56	845.128	999.486	0	0	8.88305	0	0	5.64467	0	0	2.48015	0	0	-1.64218	0	0	43.0138	0	0	64.5704	0	0	-3.10348	0	0	28.6979	0	0	83.0197	0	0	-12.4134	0	0	-2.7866	0	0	-0.614034	-0.905991	17.0648	2.31266	0	0	2.76904
884	0	0	0	92.3223	2110.66	845.013	998.86	0	0	8.83941	0	0	5.64178	0	0	2.4637	0	0	-1.62587	0	0	40.4785	0	0	65.9561	0	0	-3.32158	0	0	28.8263	0	0	83.6125	0	0	-12.3022	0	0	-2.70061	0	0	0.574419	-189.805	-11.4739	-62.5193	0	0	-4.36372
885	0	0	0	92.3343	2113.12	845.662	999.444	0	0	8.99799	0	0	5.63886	0	0	2.53083	0	0	-1.61209	0	0	38.2793	0	0	67.3843	0	0	-3.41938	0	0	28.9299	0	0	84.3658	0	0	-12.202	0	0	-2.9212	0	0	1.20143	246.525	64.8797	58.3768	0	0	15.8577
886	0	0	0	92.3237	2111.13	845.644	998.77	0	0	8.97258	0	0	5.65895	0	0	2.54021	0	0	-1.60534	0	0	35.0663	0	0	68.9886	0	0	-3.30006	0	0	29.0365	0	0	85.1356	0	0	-12.081	0	0	-2.91762	0	0	-1.06483	-199.819	-1.7345	-67.4546	0	0	-2.54117
887	0	0	0	92.3521	2111.37	846.043	998.645	0	0	9.05232	0	0	5.6433	0	0	2.58524	0	0	-1.59211	0	0	34.752	0	0	70.6888	0	0	-2.63413	0	0	29.175	0	0	85.3598	0	0	-11.9729	0	0	-2.96415	0	0	2.83931	24.4379	39.8636	-12.4633	0	0	7.97373
888	0	0	0	92.395	2113.33	846.655	999.233	0	0	9.13	0	0	5.61725	0	0	2.58806	0	0	-1.57606	0	0	37.8675	0	0	70.9803	0	0	-1.42673	0	0	29.2832	0	0	85.57	0	0	-11.8099	0	0	-3.09201	0	0	4.29551	195.575	61.1842	58.7702	0	0	7.76849
889	0	0	0	92.4226	2111.77	847	998.542	0	0	9.21789	0	0	5.61171	0	0	2.6772	0	0	-1.56958	0	0	39.8908	0	0	71.1121	0	0	-0.758275	0	0	29.3492	0	0	85.7425	0	0	-11.6154	0	0	-3.2508	0	0	2.75598	-155.83	34.5469	-69.046	0	0	8.789
890	0	0	0	92.431	2113.54	847.627	999.244	0	0	9.25665	0	0	5.62663	0	0	2.65715	0	0	-1.56705	0	0	40.2215	0	0	71.6919	0	0	-0.91453	0	0	29.3972	0	0	85.746	0	0	-11.4094	0	0	-3.62238	0	0	0.837381	177.503	62.6922	70.1904	0	0	3.87588
891	0	0	0	92.45	2113.98	848.253	999.22	0	0	9.36625	0	0	5.63588	0	0	2.7223	0	0	-1.57058	0	0	40.0869	0	0	72.34	0	0	-1.29881	0	0	29.4455	0	0	85.6362	0	0	-11.2266	0	0	-4.10097	0	0	1.90084	43.8929	62.5491	-2.39015	0	0	10.9601
892	0	0	0	92.4595	2112.6	848.84	998.664	0	0	9.4758	0	0	5.65936	0	0	2.80885	0	0	-1.56533	0	0	39.6936	0	0	72.7747	0	0	-1.71123	0	0	29.3893	0	0	85.7448	0	0	-11.0062	0	0	-4.50041	0	0	0.952811	-138.307	58.6808	-55.5873	0	0	10.9553
893	0	0	0	92.4767	2113.6	849.506	999.57	0	0	9.43643	0	0	5.68059	0	0	2.74399	0	0	-1.57046	0	0	39.0532	0	0	73.3269	0	0	-2.00291	0	0	29.3666	0	0	85.8158	0	0	-10.815	0	0	-4.73097	0	0	1.71711	99.8259	66.6142	90.5514	0	0	-3.9376
894	0	0	0	92.4899	2112.49	850.229	998.907	0	0	9.58717	0	0	5.70906	0	0	2.85642	0	0	-1.57543	0	0	38.3042	0	0	73.9491	0	0	-2.34825	0	0	29.2913	0	0	85.9739	0	0	-10.7346	0	0	-4.84846	0	0	1.32028	-111.079	72.3362	-66.3042	0	0	15.0747
895	0	0	0	92.517	2113.87	850.935	999.679	0	0	9.52793	0	0	5.72818	0	0	2.73601	0	0	-1.57703	0	0	37.6911	0	0	74.5603	0	0	-2.6082	0	0	29.2264	0	0	86.1082	0	0	-10.6896	0	0	-4.75078	0	0	2.70885	138.474	70.5957	77.2476	0	0	-5.92442
896	0	0	0	92.5551	2113.49	851.579	999.85	0	0	9.49672	0	0	5.73803	0	0	2.67241	0	0	-1.57768	0	0	37.1796	0	0	75.1233	0	0	-2.84799	0	0	29.2146	0	0	86.175	0	0	-10.5815	0	0	-4.66812	0	0	3.81193	-38.0278	64.3551	17.1006	0	0	-3.12097
897	0	0	0	92.5759	2113.4	852.322	999.943	0	0	9.51979	0	0	5.76181	0	0	2.64962	0	0	-1.57593	0	0	36.6341	0	0	75.5493	0	0	-3.16767	0	0	29.1767	0	0	86.2142	0	0	-10.5873	0	0	-4.85258	0	0	2.07706	-8.84533	74.3747	9.22084	0	0	2.30681
898	0	0	0	92.6233	2113.32	853	1000	0	0	9.48538	0	0	5.7682	0	0	2.56216	0	0	-1.5781	0	0	36.0709	0	0	75.8364	0	0	-3.47584	0	0	28.9852	0	0	86.4005	0	0	-10.5608	0	0	-5.06215	0	0	4.73947	-8.67844	67.7347	5.71012	0	0	-3.44096
899	0	0	0	92.6837	2113.03	853.729	1000.03	0	0	9.49343	0	0	5.76332	0	0	2.53194	0	0	-1.58577	0	0	35.5521	0	0	76.1177	0	0	-3.79219	0	0	28.8027	0	0	86.3443	0	0	-10.7784	0	0	-5.26177	0	0	6.04882	-28.944	72.9263	2.70605	0	0	0.805023
900	0	0	0	92.7364	2110.97	854.211	999.503	0	0	9.45362	0	0	5.75823	0	0	2.49032	0	0	-1.57887	0	0	35.1461	0	0	76.3535	0	0	-4.11051	0	0	28.6171	0	0	86.3022	0	0	-11.0442	0	0	-5.32907	0	0	5.26198	-205.731	48.1904	-52.3448	0	0	-3.98098
901	0	0	0	92.7834	2113.05	855.228	999.964	0	0	9.57761	0	0	5.75961	0	0	2.50644	0	0	-1.58165	0	0	34.8647	0	0	76.5664	0	0	-4.4719	0	0	28.5139	0	0	86.1806	0	0	-11.3674	0	0	-5.57623	0	0	4.69849	207.639	101.715	46.0625	0	0	12.3991
902	0	0	0	92.8376	2112.84	856.023	999.876	0	0	9.62494	0	0	5.75412	0	0	2.51101	0	0	-1.57815	0	0	34.6534	0	0	76.7903	0	0	-4.79706	0	0	28.5495	0	0	85.959	0	0	-11.6418	0	0	-5.75372	0	0	5.42454	-20.9332	79.5007	-8.81553	0	0	4.73255
903	0	0	0	92.8935	2113.19	856.768	999.693	0	0	9.68058	0	0	5.748	0	0	2.49612	0	0	-1.57978	0	0	34.5716	0	0	76.9631	0	0	-5.14312	0	0	28.6641	0	0	85.7355	0	0	-11.916	0	0	-6.06465	0	0	5.59051	35.3336	74.4879	-18.2986	0	0	5.56456
904	0	0	0	92.9422	2110.67	857.073	999.043	0	0	9.58162	0	0	5.74605	0	0	2.42987	0	0	-1.57945	0	0	34.5402	0	0	77.1074	0	0	-5.48574	0	0	28.82	0	0	85.4289	0	0	-12.2248	0	0	-6.18957	0	0	4.87061	-251.865	30.5593	-64.9989	0	0	-9.8966
905	0	0	0	92.9921	2112.7	858.19	999.371	0	0	9.75098	0	0	5.74433	0	0	2.49515	0	0	-1.58266	0	0	34.5759	0	0	77.2105	0	0	-5.70963	0	0	28.9222	0	0	85.1813	0	0	-12.413	0	0	-6.55787	0	0	4.9874	202.441	111.634	32.872	0	0	16.9368
906	0	0	0	93.0453	2112.98	858.914	999.162	0	0	9.82075	0	0	5.73755	0	0	2.50182	0	0	-1.58425	0	0	34.5849	0	0	77.3646	0	0	-5.92888	0	0	29.0189	0	0	84.9052	0	0	-12.6562	0	0	-6.89109	0	0	5.32482	28.5149	72.4614	-20.9033	0	0	6.97695
907	0	0	0	93.0971	2113.12	859.608	999	0	0	9.86149	0	0	5.72698	0	0	2.48449	0	0	-1.57371	0	0	34.5811	0	0	77.5466	0	0	-6.08228	0	0	29.0739	0	0	84.6099	0	0	-12.7873	0	0	-7.11092	0	0	5.17933	13.4945	69.4036	-16.278	0	0	4.07361
908	0	0	0	93.1422	2113.05	860.159	998.846	0	0	9.84467	0	0	5.72648	0	0	2.42562	0	0	-1.57234	0	0	34.4573	0	0	77.8909	0	0	-6.10888	0	0	29.0984	0	0	84.3832	0	0	-12.8433	0	0	-7.29033	0	0	4.50929	-6.96182	55.0151	-15.4078	0	0	-1.68219
909	0	0	0	93.1972	2112.89	860.781	998.651	0	0	9.86912	0	0	5.71786	0	0	2.41429	0	0	-1.57715	0	0	34.3584	0	0	78.1276	0	0	-6.27766	0	0	29.1321	0	0	84.1387	0	0	-12.9786	0	0	-7.54483	0	0	5.50172	-15.4257	62.1974	-19.449	0	0	2.44538
910	0	0	0	93.2457	2113.08	861.486	998.527	0	0	9.92981	0	0	5.71141	0	0	2.41418	0	0	-1.57145	0	0	34.2999	0	0	78.2941	0	0	-6.3966	0	0	29.1713	0	0	83.907	0	0	-13.0416	0	0	-7.7468	0	0	4.84192	18.5728	70.5123	-12.362	0	0	6.06905
911	0	0	0	93.2886	2112.95	861.982	998.42	0	0	9.91687	0	0	5.71135	0	0	2.36827	0	0	-1.57496	0	0	34.1839	0	0	78.4375	0	0	-6.43767	0	0	29.3072	0	0	83.6802	0	0	-12.9752	0	0	-7.88269	0	0	4.29414	-12.6123	49.6387	-10.7527	0	0	-1.29432
912	0	0	0	93.3291	2112.7	862.509	998.212	0	0	9.92997	0	0	5.70861	0	0	2.35554	0	0	-1.57365	0	0	34.0196	0	0	78.6542	0	0	-6.51935	0	0	29.3715	0	0	83.4709	0	0	-13.0066	0	0	-8.08937	0	0	4.04825	-25.3916	52.7203	-20.7841	0	0	1.31063
913	0	0	0	93.3663	2110.28	862.419	997.718	0	0	9.71524	0	0	5.70682	0	0	2.19233	0	0	-1.57458	0	0	33.8288	0	0	78.9335	0	0	-6.5485	0	0	29.4951	0	0	83.2187	0	0	-12.9789	0	0	-8.10284	0	0	3.7245	-241.303	-8.97646	-49.4123	0	0	-21.4734
914	0	0	0	93.4019	2110.1	862.764	997.583	0	0	9.69258	0	0	5.70148	0	0	2.14851	0	0	-1.57369	0	0	33.556	0	0	79.2409	0	0	-6.58329	0	0	29.5833	0	0	82.9818	0	0	-12.8995	0	0	-8.27571	0	0	3.55921	-18.5966	34.4157	-13.4706	0	0	-2.26574
915	0	0	0	93.4381	2112.6	863.987	998.235	0	0	10.02	0	0	5.69332	0	0	2.3622	0	0	-1.5745	0	0	33.1287	0	0	79.5598	0	0	-6.69824	0	0	29.7492	0	0	82.7823	0	0	-12.7511	0	0	-8.76329	0	0	3.62273	250.483	122.35	65.2075	0	0	32.7383
916	0	0	0	93.4584	2112.63	864.488	998.267	0	0	10.0855	0	0	5.69974	0	0	2.40399	0	0	-1.57782	0	0	32.708	0	0	79.8427	0	0	-7.11776	0	0	29.8625	0	0	82.5881	0	0	-12.7969	0	0	-9.04534	0	0	2.02379	2.40803	50.056	3.21269	0	0	6.55596
917	0	0	0	93.4766	2112.67	864.686	998.024	0	0	10.0456	0	0	5.7024	0	0	2.33796	0	0	-1.57406	0	0	32.4907	0	0	79.9885	0	0	-7.41441	0	0	29.8262	0	0	82.5876	0	0	-12.8039	0	0	-9.18879	0	0	1.82434	4.45843	19.7947	-24.3783	0	0	-3.99088
918	0	0	0	93.4946	2112.76	865.199	998.198	0	0	10.1247	0	0	5.70872	0	0	2.39446	0	0	-1.57813	0	0	32.2047	0	0	80.3091	0	0	-7.6023	0	0	29.9196	0	0	82.4609	0	0	-12.7823	0	0	-9.46678	0	0	1.79702	8.46386	51.3196	17.4582	0	0	7.90705
919	0	0	0	93.504	2110.13	864.9	997.693	0	0	9.89154	0	0	5.72131	0	0	2.22804	0	0	-1.57591	0	0	32.1005	0	0	80.4717	0	0	-7.85427	0	0	29.8952	0	0	82.4543	0	0	-12.8153	0	0	-9.44962	0	0	0.939151	-262.809	-29.9275	-50.509	0	0	-23.3145
920	0	0	0	93.5338	2112.79	865.958	998.183	0	0	10.1799	0	0	5.71461	0	0	2.40251	0	0	-1.57609	0	0	31.9942	0	0	80.6127	0	0	-8.09453	0	0	29.8024	0	0	82.4628	0	0	-12.8837	0	0	-9.79671	0	0	2.97933	266.266	105.828	48.9652	0	0	28.837
921	0	0	0	93.5545	2110.04	865.67	997.624	0	0	9.954	0	0	5.71514	0	0	2.24711	0	0	-1.57069	0	0	31.8367	0	0	80.7397	0	0	-8.4265	0	0	29.7036	0	0	82.4781	0	0	-13.091	0	0	-9.76248	0	0	2.0716	-274.682	-28.8129	-55.8496	0	0	-22.5909
922	0	0	0	93.5697	2112.75	866.645	997.747	0	0	10.2188	0	0	5.72365	0	0	2.39663	0	0	-1.56889	0	0	31.6611	0	0	80.8585	0	0	-8.98489	0	0	29.5252	0	0	82.4849	0	0	-13.5754	0	0	-10.0522	0	0	1.52245	270.271	97.5728	12.219	0	0	26.4757
923	0	0	0	93.5934	2112.68	866.928	997.429	0	0	10.2299	0	0	5.72511	0	0	2.38966	0	0	-1.57255	0	0	31.4716	0	0	80.9477	0	0	-9.51209	0	0	29.3483	0	0	82.5056	0	0	-14.0771	0	0	-10.1522	0	0	2.36871	-6.31809	28.2168	-31.7276	0	0	1.11477
924	0	0	0	93.6164	2110.66	866.773	996.576	0	0	10.0992	0	0	5.72491	0	0	2.29542	0	0	-1.57082	0	0	31.1932	0	0	81.0165	0	0	-10.3168	0	0	29.1373	0	0	82.5366	0	0	-14.8269	0	0	-10.1675	0	0	2.29631	-202.227	-15.4793	-85.3419	0	0	-13.0659
925	0	0	0	93.6376	2110.9	867.098	996.289	0	0	10.1247	0	0	5.72721	0	0	2.28806	0	0	-1.57082	0	0	30.9134	0	0	81.0619	0	0	-10.7732	0	0	28.9766	0	0	82.5773	0	0	-15.2101	0	0	-10.2799	0	0	2.11941	23.7942	32.5501	-28.7175	0	0	2.54399
926	0	0	0	93.6553	2110.87	867.456	996.209	0	0	10.152	0	0	5.73069	0	0	2.29438	0	0	-1.5688	0	0	30.6542	0	0	81.0655	0	0	-11.1245	0	0	28.8758	0	0	82.6371	0	0	-15.4777	0	0	-10.387	0	0	1.77858	-2.88486	35.7866	-7.98106	0	0	2.72661
927	0	0	0	93.6697	2110.83	867.822	996.234	0	0	10.1789	0	0	5.73695	0	0	2.30203	0	0	-1.56709	0	0	30.3873	0	0	81.069	0	0	-11.4014	0	0	28.8048	0	0	82.682	0	0	-15.6346	0	0	-10.5147	0	0	1.43844	-3.71933	36.5913	2.55704	0	0	2.6981
928	0	0	0	93.6854	2111.09	868.073	996.072	0	0	10.1767	0	0	5.7421	0	0	2.27005	0	0	-1.56749	0	0	30.1677	0	0	81.0077	0	0	-11.8886	0	0	28.7163	0	0	82.7377	0	0	-15.9187	0	0	-10.5692	0	0	1.56821	26.0592	25.0757	-16.2721	0	0	-0.218908
929	0	0	0	93.7042	2111.09	868.37	995.957	0	0	10.1949	0	0	5.74531	0	0	2.27057	0	0	-1.57122	0	0	29.95	0	0	80.9927	0	0	-12.0911	0	0	28.6505	0	0	82.8093	0	0	-16.049	0	0	-10.6565	0	0	1.88035	-0.286102	29.7189	-11.4679	0	0	1.81632
930	0	0	0	93.7211	2111.09	868.678	996.07	0	0	10.2011	0	0	5.74857	0	0	2.25871	0	0	-1.57267	0	0	29.8881	0	0	80.8483	0	0	-12.3027	0	0	28.5722	0	0	82.8915	0	0	-16.0731	0	0	-10.7399	0	0	1.68911	-0.429153	30.7798	11.3368	0	0	0.619669
931	0	0	0	93.7332	2110.96	869.066	996.176	0	0	10.2479	0	0	5.75609	0	0	2.28938	0	0	-1.57242	0	0	29.8851	0	0	80.7187	0	0	-12.4073	0	0	28.4935	0	0	82.9804	0	0	-16.0937	0	0	-10.8411	0	0	1.20826	-12.5885	38.8622	10.5262	0	0	4.67501
932	0	0	0	93.7463	2111.1	869.381	996.172	0	0	10.2698	0	0	5.75925	0	0	2.28517	0	0	-1.56874	0	0	29.9454	0	0	80.5876	0	0	-12.5133	0	0	28.4238	0	0	83.0441	0	0	-16.1385	0	0	-10.9181	0	0	1.31481	13.7568	31.4772	-0.399351	0	0	2.19283
933	0	0	0	93.7611	2110.99	869.694	996.128	0	0	10.2927	0	0	5.76286	0	0	2.28972	0	0	-1.56629	0	0	30.047	0	0	80.458	0	0	-12.558	0	0	28.3395	0	0	83.1379	0	0	-16.2218	0	0	-10.9917	0	0	1.47464	-10.9434	31.3163	-4.38094	0	0	2.29477
934	0	0	0	93.773	2111.95	870.257	996.203	0	0	10.4291	0	0	5.76986	0	0	2.37467	0	0	-1.56861	0	0	30.1466	0	0	80.3332	0	0	-12.6278	0	0	28.3431	0	0	83.1607	0	0	-16.2654	0	0	-11.1729	0	0	1.18914	96.5834	56.2906	7.51019	0	0	13.6336
935	0	0	0	93.7818	2110.77	870.289	996.145	0	0	10.3234	0	0	5.7787	0	0	2.29032	0	0	-1.56725	0	0	30.2574	0	0	80.2168	0	0	-12.6392	0	0	28.3824	0	0	83.152	0	0	-16.2473	0	0	-11.1335	0	0	0.877679	-118.208	3.14116	-5.79953	0	0	-10.5706
936	0	0	0	93.7965	2111.05	870.788	997.083	0	0	10.3422	0	0	5.78414	0	0	2.27918	0	0	-1.56782	0	0	30.4229	0	0	80.1282	0	0	-11.7677	0	0	28.531	0	0	83.1004	0	0	-15.3537	0	0	-11.2221	0	0	1.47805	27.3228	49.9606	93.8177	0	0	1.88829
937	0	0	0	93.8073	2110.99	871.069	997.109	0	0	10.3446	0	0	5.79375	0	0	2.26261	0	0	-1.57042	0	0	30.5325	0	0	80.0408	0	0	-11.7295	0	0	28.6319	0	0	83.0595	0	0	-15.275	0	0	-11.2454	0	0	1.07917	-5.43594	28.1096	2.55108	0	0	0.238117
938	0	0	0	93.8177	2111.03	871.371	997.086	0	0	10.372	0	0	5.8026	0	0	2.27021	0	0	-1.57493	0	0	30.5823	0	0	80.0248	0	0	-11.7149	0	0	28.7331	0	0	83.0075	0	0	-15.2387	0	0	-11.3185	0	0	1.03614	3.76701	30.1838	-2.23517	0	0	2.73993
939	0	0	0	93.8333	2111.11	871.667	996.996	0	0	10.3897	0	0	5.80625	0	0	2.26577	0	0	-1.57741	0	0	30.6286	0	0	80.0066	0	0	-11.7706	0	0	28.7856	0	0	82.9536	0	0	-15.2648	0	0	-11.3819	0	0	1.56343	7.70092	29.5401	-9.03606	0	0	1.76244
940	0	0	0	93.851	2111.65	872.105	996.94	0	0	10.4686	0	0	5.8099	0	0	2.30427	0	0	-1.58114	0	0	30.47	0	0	80.2323	0	0	-11.7449	0	0	28.8561	0	0	82.8834	0	0	-15.279	0	0	-11.5068	0	0	1.7697	54.8124	43.8273	-5.55515	0	0	7.89724
941	0	0	0	93.86	2110.74	872.203	996.836	0	0	10.4026	0	0	5.8212	0	0	2.25225	0	0	-1.58454	0	0	30.4847	0	0	80.2321	0	0	-11.8305	0	0	28.9062	0	0	82.8221	0	0	-15.3283	0	0	-11.5341	0	0	0.902268	-91.6958	9.78708	-10.407	0	0	-6.60624
942	0	0	0	93.877	2110.68	872.537	996.815	0	0	10.4264	0	0	5.82167	0	0	2.253	0	0	-1.57997	0	0	30.7335	0	0	79.9539	0	0	-11.9873	0	0	28.9317	0	0	82.7741	0	0	-15.3464	0	0	-11.6572	0	0	1.69662	-5.91278	33.4501	-2.13385	0	0	2.38382
943	0	0	0	93.8903	2110.56	872.823	996.835	0	0	10.4303	0	0	5.82615	0	0	2.23646	0	0	-1.5763	0	0	30.7269	0	0	79.9797	0	0	-11.9938	0	0	28.9616	0	0	82.7219	0	0	-15.311	0	0	-11.7842	0	0	1.32437	-12.1355	28.5268	1.9908	0	0	0.394358
944	0	0	0	93.8947	2110.45	873.187	996.953	0	0	10.4581	0	0	5.8363	0	0	2.23935	0	0	-1.56701	0	0	30.458	0	0	80.3058	0	0	-11.936	0	0	29.0185	0	0	82.6296	0	0	-15.2809	0	0	-11.9295	0	0	0.449426	-10.4189	36.4363	11.8494	0	0	2.77306
945	0	0	0	93.9126	2110.35	873.478	996.931	0	0	10.4808	0	0	5.8358	0	0	2.24435	0	0	-1.56736	0	0	30.4447	0	0	80.3561	0	0	-11.9329	0	0	29.0691	0	0	82.5752	0	0	-15.2313	0	0	-12.0783	0	0	1.78609	-10.6096	29.0692	-2.21729	0	0	2.27181
946	0	0	0	93.9227	2110.59	873.749	997.184	0	0	10.4747	0	0	5.84338	0	0	2.20798	0	0	-1.56749	0	0	30.3114	0	0	80.5834	0	0	-11.7003	0	0	29.2882	0	0	82.3388	0	0	-14.9994	0	0	-12.1895	0	0	1.01223	24.7478	27.1559	25.2366	0	0	-0.613436
947	0	0	0	93.9354	2110.35	874.096	997.042	0	0	10.5352	0	0	5.84728	0	0	2.25997	0	0	-1.56968	0	0	30.2638	0	0	80.6625	0	0	-11.8791	0	0	29.3516	0	0	82.2704	0	0	-15.189	0	0	-12.356	0	0	1.26768	-24.4617	34.678	-14.1501	0	0	6.05104
948	0	0	0	93.9502	2111.09	874.435	997.138	0	0	10.5853	0	0	5.85017	0	0	2.26446	0	0	-1.57381	0	0	30.3053	0	0	80.6704	0	0	-11.8886	0	0	29.3522	0	0	82.2445	0	0	-15.2309	0	0	-12.4705	0	0	1.47737	74.0528	33.915	9.58443	0	0	5.01788
949	0	0	0	93.9568	2109.87	874.488	997.064	0	0	10.5216	0	0	5.8568	0	0	2.22958	0	0	-1.57261	0	0	30.3561	0	0	80.6784	0	0	-11.8731	0	0	29.3798	0	0	82.208	0	0	-15.258	0	0	-12.5018	0	0	0.661845	-121.951	5.25713	-7.42674	0	0	-6.37462
950	0	0	0	93.9632	2109.98	874.754	997.118	0	0	10.5625	0	0	5.86102	0	0	2.25135	0	0	-1.57124	0	0	30.4183	0	0	80.6797	0	0	-11.8686	0	0	29.3796	0	0	82.1635	0	0	-15.321	0	0	-12.5588	0	0	0.640672	10.9196	26.6373	5.47767	0	0	4.08855
951	0	0	0	93.9654	2109.96	874.932	997.194	0	0	10.5705	0	0	5.86667	0	0	2.2481	0	0	-1.56973	0	0	30.4521	0	0	80.695	0	0	-11.8491	0	0	29.3922	0	0	82.1267	0	0	-15.3482	0	0	-12.6017	0	0	0.219932	-2.0504	17.8218	7.55787	0	0	0.805109
952	0	0	0	93.9669	2109.7	874.957	997.087	0	0	10.5441	0	0	5.87518	0	0	2.22746	0	0	-1.57569	0	0	30.5004	0	0	80.6683	0	0	-11.8834	0	0	29.3628	0	0	82.1214	0	0	-15.4215	0	0	-12.632	0	0	0.145483	-26.4168	2.45571	-10.7288	0	0	-2.64047
953	0	0	0	93.9663	2109.54	874.976	997.093	0	0	10.5173	0	0	5.88064	0	0	2.19968	0	0	-1.576	0	0	30.5274	0	0	80.6457	0	0	-11.9234	0	0	29.3498	0	0	82.108	0	0	-15.4711	0	0	-12.7101	0	0	-0.0566906	-15.974	1.91927	0.667572	0	0	-2.68247
954	0	0	0	93.964	2109.41	874.962	997.16	0	0	10.5018	0	0	5.88451	0	0	2.18736	0	0	-1.5787	0	0	30.5439	0	0	80.6187	0	0	-11.9627	0	0	29.3427	0	0	82.0926	0	0	-15.4989	0	0	-12.6574	0	0	-0.228811	-12.9223	-1.36495	6.62208	0	0	-1.55455
955	0	0	0	93.9635	2109.35	874.929	997.244	0	0	10.5021	0	0	5.88377	0	0	2.19404	0	0	-1.58284	0	0	30.5243	0	0	80.6025	0	0	-12.0115	0	0	29.2572	0	0	82.1061	0	0	-15.5205	0	0	-12.756	0	0	-0.0457623	-5.57899	-3.29614	8.48174	0	0	0.030992
956	0	0	0	93.9591	2109.28	874.838	997.368	0	0	10.4868	0	0	5.88402	0	0	2.18627	0	0	-1.58456	0	0	30.4943	0	0	80.5706	0	0	-12.0524	0	0	29.2024	0	0	82.1125	0	0	-15.5065	0	0	-12.7716	0	0	-0.444645	-6.69956	-9.16123	12.356	0	0	-1.52493
957	0	0	0	93.9488	2109.22	874.704	997.508	0	0	10.4824	0	0	5.88506	0	0	2.19489	0	0	-1.58725	0	0	30.4606	0	0	80.5424	0	0	-12.0622	0	0	29.1491	0	0	82.1029	0	0	-15.4544	0	0	-12.6915	0	0	-1.02999	-6.12736	-13.3455	13.9952	0	0	-0.443194
958	0	0	0	93.9453	2109.27	874.542	997.662	0	0	10.4765	0	0	5.87781	0	0	2.19927	0	0	-1.58981	0	0	30.4194	0	0	80.5156	0	0	-12.0779	0	0	29.0812	0	0	82.0896	0	0	-15.4063	0	0	-12.6867	0	0	-0.352438	5.17368	-16.2423	15.378	0	0	-0.585262
959	0	0	0	93.9334	2109.31	874.316	997.811	0	0	10.4648	0	0	5.87772	0	0	2.20549	0	0	-1.59856	0	0	30.4051	0	0	80.4468	0	0	-12.0718	0	0	28.8321	0	0	82.1072	0	0	-15.3314	0	0	-12.7521	0	0	-1.18367	3.83854	-22.5663	14.931	0	0	-1.17343
960	0	0	0	93.9225	2109.32	874.006	997.913	0	0	10.425	0	0	5.87068	0	0	2.18134	0	0	-1.59607	0	0	30.4047	0	0	80.3672	0	0	-12.0937	0	0	28.9618	0	0	82.1066	0	0	-15.2648	0	0	-12.5761	0	0	-1.09556	0.357628	-30.9825	10.1864	0	0	-3.97739
961	0	0	0	93.9106	2109.59	873.594	997.723	0	0	10.3921	0	0	5.86502	0	0	2.16456	0	0	-1.60411	0	0	30.3605	0	0	80.3193	0	0	-12.4136	0	0	28.9643	0	0	81.8511	0	0	-15.531	0	0	-12.4759	0	0	-1.18845	27.6089	-41.2464	-19.0318	0	0	-3.29198
962	0	0	0	93.9003	2109.37	873.248	998.076	0	0	10.3497	0	0	5.85766	0	0	2.15823	0	0	-1.61114	0	0	30.3824	0	0	80.2632	0	0	-12.141	0	0	29.0243	0	0	81.8006	0	0	-15.1719	0	0	-12.4292	0	0	-1.02999	-22.1252	-34.6124	35.3098	0	0	-4.23822
963	0	0	0	93.8904	2109.28	872.808	997.917	0	0	10.3535	0	0	5.84539	0	0	2.19938	0	0	-1.62355	0	0	30.3756	0	0	80.1757	0	0	-12.471	0	0	29.0436	0	0	81.8099	0	0	-15.3997	0	0	-12.4409	0	0	-0.985596	-8.65459	-44.024	-15.9144	0	0	0.374636
964	0	0	0	93.8703	2109.35	872.377	998.022	0	0	10.3538	0	0	5.83945	0	0	2.2311	0	0	-1.63256	0	0	30.4323	0	0	80.0855	0	0	-12.4601	0	0	29.2314	0	0	81.8172	0	0	-15.3207	0	0	-12.3107	0	0	-2.01081	6.29425	-43.0465	10.5083	0	0	0.0281745
965	0	0	0	93.8527	2109.67	871.818	998.026	0	0	10.2911	0	0	5.82632	0	0	2.18362	0	0	-1.62895	0	0	30.449	0	0	80.0304	0	0	-12.5199	0	0	29.1595	0	0	81.8044	0	0	-15.2723	0	0	-12.1551	0	0	-1.76629	31.9481	-55.8972	0.458956	0	0	-6.2626
966	0	0	0	93.8385	2109.41	871.298	998.159	0	0	10.2547	0	0	5.80821	0	0	2.19033	0	0	-1.62866	0	0	30.702	0	0	79.7687	0	0	-12.5452	0	0	29.3673	0	0	81.8309	0	0	-15.2113	0	0	-12.089	0	0	-1.42	-25.3439	-51.9753	13.262	0	0	-3.64305
967	0	0	0	93.8192	2109.34	870.739	998.377	0	0	10.2185	0	0	5.79503	0	0	2.19693	0	0	-1.63385	0	0	30.8113	0	0	79.7063	0	0	-12.3606	0	0	29.1261	0	0	82.0074	0	0	-15.0017	0	0	-12.0607	0	0	-1.92816	-7.77245	-55.9092	21.8272	0	0	-3.61752
968	0	0	0	93.8034	2109.64	870.153	998.455	0	0	10.1889	0	0	5.7772	0	0	2.19641	0	0	-1.64026	0	0	30.8026	0	0	79.7686	0	0	-12.179	0	0	29.1151	0	0	82.067	0	0	-14.9179	0	0	-11.9282	0	0	-1.58324	30.2553	-58.6271	7.83205	0	0	-2.96405
969	0	0	0	93.7791	2109.45	869.574	998.576	0	0	10.1907	0	0	5.7658	0	0	2.24938	0	0	-1.64945	0	0	31.1159	0	0	79.542	0	0	-12.0281	0	0	29.112	0	0	82.0942	0	0	-14.8209	0	0	-11.818	0	0	-2.42882	-18.7159	-57.9536	12.0938	0	0	0.181768
970	0	0	0	93.7625	2109.09	868.839	998.599	0	0	10.1371	0	0	5.7426	0	0	2.24421	0	0	-1.64973	0	0	31.3011	0	0	79.4738	0	0	-11.8068	0	0	29.3153	0	0	82.1489	0	0	-14.717	0	0	-11.7044	0	0	-1.65632	-36.5257	-73.4568	2.29478	0	0	-5.35658
971	0	0	0	93.7492	2109.45	868.272	999.454	0	0	10.0724	0	0	5.7219	0	0	2.21962	0	0	-1.65859	0	0	31.3745	0	0	79.5978	0	0	-10.8558	0	0	29.3695	0	0	82.1755	0	0	-13.9292	0	0	-11.5957	0	0	-1.33462	36.5019	-56.7436	85.4373	0	0	-6.47639
972	0	0	0	93.7346	2109.61	867.46	998.626	0	0	10.0559	0	0	5.69428	0	0	2.23832	0	0	-1.65934	0	0	31.6341	0	0	79.3842	0	0	-11.3955	0	0	29.534	0	0	81.997	0	0	-14.6268	0	0	-11.4844	0	0	-1.45825	16.0217	-81.1458	-82.7849	0	0	-1.65188
973	0	0	0	93.7022	2109.43	866.558	999.191	0	0	9.90793	0	0	5.68372	0	0	2.13933	0	0	-1.6626	0	0	31.6398	0	0	79.6117	0	0	-10.3603	0	0	29.6764	0	0	81.9221	0	0	-13.796	0	0	-11.2758	0	0	-3.23478	-18.0244	-90.1699	56.535	0	0	-14.7922
974	0	0	0	93.6838	2110.67	866.419	999.946	0	0	10.0817	0	0	5.65611	0	0	2.32386	0	0	-1.66293	0	0	31.8931	0	0	79.46	0	0	-10.1044	0	0	29.6478	0	0	82.024	0	0	-13.695	0	0	-11.3599	0	0	-1.84142	124.192	-13.9594	75.4535	0	0	17.3751
975	0	0	0	93.6595	2111.1	865.641	999.293	0	0	10.073	0	0	5.63621	0	0	2.36211	0	0	-1.66597	0	0	32.1546	0	0	79.2432	0	0	-10.5561	0	0	29.6882	0	0	82.0133	0	0	-14.2448	0	0	-11.3293	0	0	-2.43291	43.1061	-77.7602	-65.285	0	0	-0.863848
976	0	0	0	93.6374	2110.48	864.814	999.367	0	0	10.0044	0	0	5.61117	0	0	2.35746	0	0	-1.66548	0	0	32.3335	0	0	79.169	0	0	-10.2069	0	0	29.7428	0	0	82.0266	0	0	-14.0593	0	0	-11.2434	0	0	-2.20547	-62.2749	-82.7074	7.37309	0	0	-6.86434
977	0	0	0	93.6071	2108.83	863.411	999.796	0	0	9.68547	0	0	5.59673	0	0	2.11313	0	0	-1.66859	0	0	32.3314	0	0	79.3175	0	0	-9.4737	0	0	29.8275	0	0	81.9986	0	0	-13.4884	0	0	-10.8569	0	0	-3.03397	-164.795	-140.285	42.9153	0	0	-31.8929
978	0	0	0	93.584	2110.37	863.07	999.887	0	0	9.78033	0	0	5.57262	0	0	2.23861	0	0	-1.66549	0	0	32.4737	0	0	79.2247	0	0	-9.14354	0	0	29.8548	0	0	82.0406	0	0	-13.2513	0	0	-10.9927	0	0	-2.30724	153.947	-34.0998	9.16719	0	0	9.4856
979	0	0	0	93.5651	2109.83	862.552	1000.36	0	0	9.79789	0	0	5.55142	0	0	2.34096	0	0	-1.67618	0	0	32.5868	0	0	79.1434	0	0	-8.75092	0	0	29.9069	0	0	82.0519	0	0	-12.8965	0	0	-11.0453	0	0	-1.89196	-54.4786	-51.8441	47.7135	0	0	1.75664
980	0	0	0	93.5592	2110.74	861.373	1000.3	0	0	9.58652	0	0	5.51301	0	0	2.13201	0	0	-1.67691	0	0	32.5555	0	0	79.2474	0	0	-8.42278	0	0	30.0814	0	0	81.8887	0	0	-12.6587	0	0	-10.7968	0	0	-0.588762	91.5289	-117.832	-6.65188	0	0	-21.1373
981	0	0	0	93.5393	2110.57	860.94	1000.93	0	0	9.64095	0	0	5.4857	0	0	2.23337	0	0	-1.67106	0	0	32.7746	0	0	79.0611	0	0	-7.85324	0	0	30.043	0	0	82.0132	0	0	-12.1042	0	0	-10.865	0	0	-1.99442	-17.0231	-43.3564	63.2048	0	0	5.44281
982	0	0	0	93.5133	2109.69	860.317	1001.16	0	0	9.66017	0	0	5.46993	0	0	2.31878	0	0	-1.67767	0	0	32.9108	0	0	78.9315	0	0	-7.67502	0	0	30.0676	0	0	82.05	0	0	-11.9486	0	0	-10.9002	0	0	-2.60162	-88.5487	-62.3167	23.1624	0	0	1.92184
983	0	0	0	93.4996	2110.66	859.327	1000.72	0	0	9.52593	0	0	5.43902	0	0	2.19248	0	0	-1.67083	0	0	32.9663	0	0	78.8612	0	0	-7.72954	0	0	30.1123	0	0	82.0464	0	0	-11.9867	0	0	-10.7756	0	0	-1.36126	97.7039	-98.9676	-44.1909	0	0	-13.4239
984	0	0	0	93.4731	2110.5	858.657	1000.7	0	0	9.50495	0	0	5.42079	0	0	2.21672	0	0	-1.66744	0	0	33.0707	0	0	78.7452	0	0	-7.48837	0	0	30.1114	0	0	82.0987	0	0	-11.763	0	0	-10.7919	0	0	-2.65489	-16.1886	-66.9956	-1.5974	0	0	-2.09738
985	0	0	0	93.461	2109.82	857.692	997.826	0	0	9.57759	0	0	5.39422	0	0	2.35194	0	0	-1.67465	0	0	32.8872	0	0	78.6554	0	0	-10.6497	0	0	29.8981	0	0	82.146	0	0	-14.8395	0	0	-10.8936	0	0	-1.21304	-68.1877	-96.5357	-287.825	0	0	7.26416
986	0	0	0	93.4384	2109.2	857.218	998.589	0	0	9.58975	0	0	5.37786	0	0	2.42624	0	0	-1.68092	0	0	32.9535	0	0	78.6215	0	0	-9.81462	0	0	29.9736	0	0	82.1594	0	0	-13.964	0	0	-10.9741	0	0	-2.25533	-62.3703	-47.3857	76.3834	0	0	1.21577
987	0	0	0	93.4176	2109.67	856.463	998.392	0	0	9.55057	0	0	5.358	0	0	2.41883	0	0	-1.68682	0	0	32.9855	0	0	78.5553	0	0	-9.87463	0	0	29.9724	0	0	82.1667	0	0	-13.9315	0	0	-11.0875	0	0	-2.07843	46.9923	-75.4595	-19.7172	0	0	-3.91788
988	0	0	0	93.3985	2109.3	855.885	998.439	0	0	9.56301	0	0	5.33789	0	0	2.48578	0	0	-1.69096	0	0	33.0155	0	0	78.4973	0	0	-9.80679	0	0	29.96	0	0	82.1835	0	0	-13.7723	0	0	-11.0907	0	0	-1.91723	-36.5019	-57.8463	4.68493	0	0	1.2442
989	0	0	0	93.3673	2109.82	855.245	998.474	0	0	9.55419	0	0	5.32639	0	0	2.50377	0	0	-1.69289	0	0	33.0319	0	0	78.4458	0	0	-9.82844	0	0	29.9531	0	0	82.1972	0	0	-13.6803	0	0	-11.1152	0	0	-3.1132	51.4507	-63.9796	3.47495	0	0	-0.882119
990	0	0	0	93.3259	2110.42	854.614	998.371	0	0	9.55751	0	0	5.32758	0	0	2.52455	0	0	-1.69754	0	0	33.0406	0	0	78.4131	0	0	-9.94091	0	0	29.9499	0	0	82.211	0	0	-13.6618	0	0	-11.1256	0	0	-4.14183	60.1053	-63.0677	-10.258	0	0	0.331435
991	0	0	0	93.3107	2110.83	854.232	998.528	0	0	9.64017	0	0	5.30364	0	0	2.61032	0	0	-1.69394	0	0	33.0647	0	0	78.3766	0	0	-9.95547	0	0	29.9814	0	0	82.2209	0	0	-13.556	0	0	-11.3051	0	0	-1.52108	41.7233	-38.2423	15.6879	0	0	8.26598
992	0	0	0	93.2825	2110.68	853.526	998.545	0	0	9.57114	0	0	5.2943	0	0	2.58976	0	0	-1.69637	0	0	33.0683	0	0	78.3742	0	0	-10.0229	0	0	29.9777	0	0	82.2284	0	0	-13.5313	0	0	-11.2487	0	0	-2.81882	-15.6641	-70.56	1.7345	0	0	-6.90302
993	0	0	0	93.251	2109.95	852.404	998.828	0	0	9.26291	0	0	5.28862	0	0	2.39692	0	0	-1.70285	0	0	33.0824	0	0	78.3738	0	0	-10.1472	0	0	29.9863	0	0	82.2171	0	0	-13.5548	0	0	-11.0472	0	0	-3.14599	-72.67	-112.206	28.2645	0	0	-30.8226
994	0	0	0	93.2499	2110.91	852.408	998.645	0	0	9.55954	0	0	5.2553	0	0	2.65355	0	0	-1.70753	0	0	33.0931	0	0	78.3689	0	0	-10.1646	0	0	30.001	0	0	82.2021	0	0	-13.4715	0	0	-11.313	0	0	-0.112015	95.9873	0.339746	-18.2927	0	0	29.6622
995	0	0	0	93.2199	2110.76	851.84	998.687	0	0	9.5201	0	0	5.25044	0	0	2.65625	0	0	-1.70798	0	0	33.0786	0	0	78.393	0	0	-10.1976	0	0	30.0029	0	0	82.1787	0	0	-13.4843	0	0	-11.3182	0	0	-2.99845	-15.0681	-56.7913	4.15444	0	0	-3.94332
996	0	0	0	93.2124	2109.4	850.519	999.144	0	0	9.06481	0	0	5.22805	0	0	2.32211	0	0	-1.71247	0	0	33.0709	0	0	78.4065	0	0	-10.2736	0	0	29.999	0	0	82.146	0	0	-13.5106	0	0	-10.9337	0	0	-0.755419	-136.399	-132.072	45.7168	0	0	-45.5296
997	0	0	0	93.1929	2109.48	849.964	999.153	0	0	9.03514	0	0	5.21452	0	0	2.32378	0	0	-1.71519	0	0	33.0523	0	0	78.4311	0	0	-10.296	0	0	30.0082	0	0	82.1208	0	0	-13.5195	0	0	-10.9488	0	0	-1.95207	8.79765	-55.4681	0.953674	0	0	-2.96618
998	0	0	0	93.1848	2110.54	849.994	998.911	0	0	9.31201	0	0	5.19131	0	0	2.56701	0	0	-1.71993	0	0	33.0611	0	0	78.454	0	0	-10.2909	0	0	30.035	0	0	82.0647	0	0	-13.4954	0	0	-11.1943	0	0	-0.806645	105.929	2.95639	-24.271	0	0	27.687
999	0	0	0	93.1575	2110.49	849.533	998.936	0	0	9.32884	0	0	5.18892	0	0	2.62286	0	0	-1.72941	0	0	32.9985	0	0	78.54	0	0	-10.2722	0	0	30.0284	0	0	82.0289	0	0	-13.5326	0	0	-11.2532	0	0	-2.72934	-5.60284	-46.1042	2.53916	0	0	1.6827
1000	0	0	0	93.1393	2110.39	848.984	998.943	0	0	9.28273	0	0	5.1777	0	0	2.61504	0	0	-1.73442	0	0	32.999	0	0	78.5607	0	0	-10.3431	0	0	30.0384	0	0	81.9744	0	0	-13.5824	0	0	-11.2145	0	0	-1.81888	-9.65595	-54.8899	0.709295	0	0	-4.61106
1001	0	0	0	93.1207	2109.41	847.918	999.272	0	0	8.94258	0	0	5.16752	0	0	2.36884	0	0	-1.73677	0	0	32.9397	0	0	78.6601	0	0	-10.2385	0	0	30.0706	0	0	81.9298	0	0	-13.5758	0	0	-10.9425	0	0	-1.86054	-98.0854	-106.585	32.8481	0	0	-34.0154
1002	0	0	0	93.1019	2110.31	847.895	999.028	0	0	9.16424	0	0	5.15894	0	0	2.56098	0	0	-1.74012	0	0	32.903	0	0	78.743	0	0	-10.2237	0	0	30.09	0	0	81.8745	0	0	-13.5889	0	0	-11.137	0	0	-1.88513	90.313	-2.36034	-24.4021	0	0	22.1666
1003	0	0	0	93.0879	2110.23	847.391	999.111	0	0	9.12782	0	0	5.14318	0	0	2.56094	0	0	-1.74342	0	0	32.9142	0	0	78.7782	0	0	-10.2026	0	0	30.1117	0	0	81.8186	0	0	-13.5497	0	0	-11.133	0	0	-1.39131	-8.44002	-50.3719	8.38041	0	0	-3.64271
1004	0	0	0	93.0685	2110.22	846.945	999.174	0	0	9.12991	0	0	5.13517	0	0	2.59792	0	0	-1.75301	0	0	32.8977	0	0	78.8572	0	0	-10.1341	0	0	30.157	0	0	81.7694	0	0	-13.5001	0	0	-11.1183	0	0	-1.94865	-1.3113	-44.5485	6.20484	0	0	0.209772
1005	0	0	0	93.0462	2109.08	845.752	999.655	0	0	8.74573	0	0	5.12671	0	0	2.31953	0	0	-1.7591	0	0	32.8708	0	0	78.9396	0	0	-10.016	0	0	30.1978	0	0	81.7212	0	0	-13.4551	0	0	-10.752	0	0	-2.22459	-113.702	-119.358	48.1367	0	0	-38.4182
1006	0	0	0	93.0192	2109.06	845.259	999.755	0	0	8.71398	0	0	5.12484	0	0	2.31855	0	0	-1.76321	0	0	32.8763	0	0	78.9998	0	0	-9.91969	0	0	30.2545	0	0	81.6474	0	0	-13.3445	0	0	-10.7258	0	0	-2.70407	-1.83582	-49.2811	9.98378	0	0	-3.17553
1007	0	0	0	92.9982	2110.18	845.413	999.359	0	0	9.04419	0	0	5.11653	0	0	2.60955	0	0	-1.76989	0	0	32.8437	0	0	79.099	0	0	-9.73369	0	0	30.2868	0	0	81.6229	0	0	-13.2294	0	0	-10.9964	0	0	-2.0996	111.747	15.4376	-39.5954	0	0	33.0215
1008	0	0	0	92.9732	2110.21	844.968	999.345	0	0	9.06392	0	0	5.11062	0	0	2.65911	0	0	-1.77604	0	0	32.8631	0	0	79.131	0	0	-9.68602	0	0	30.2945	0	0	81.6141	0	0	-13.228	0	0	-11.0068	0	0	-2.49712	3.43323	-44.4889	-1.3411	0	0	1.97273
1009	0	0	0	92.951	2110.12	844.33	999.426	0	0	8.98456	0	0	5.10368	0	0	2.62387	0	0	-1.78681	0	0	32.9024	0	0	79.1382	0	0	-9.66324	0	0	30.3254	0	0	81.6049	0	0	-13.1541	0	0	-10.8454	0	0	-2.21571	-9.63211	-63.8902	8.07047	0	0	-7.936
1010	0	0	0	92.9312	2110.18	843.84	999.468	0	0	8.98775	0	0	5.0897	0	0	2.65398	0	0	-1.79115	0	0	32.9175	0	0	79.1781	0	0	-9.55281	0	0	30.2718	0	0	81.6163	0	0	-13.0669	0	0	-10.8582	0	0	-1.98007	6.50883	-48.9056	4.22001	0	0	0.318799
1011	0	0	0	92.9129	2108.69	842.567	1000.22	0	0	8.54363	0	0	5.08059	0	0	2.33791	0	0	-1.80168	0	0	32.9355	0	0	79.1737	0	0	-9.44333	0	0	30.2511	0	0	81.6647	0	0	-12.9642	0	0	-10.4462	0	0	-1.838	-149.012	-127.375	74.8694	0	0	-44.4113
1012	0	0	0	92.8968	2108.57	841.983	1000.22	0	0	8.50968	0	0	5.06302	0	0	2.33987	0	0	-1.80427	0	0	32.9288	0	0	79.2301	0	0	-9.34197	0	0	30.2285	0	0	81.685	0	0	-12.9415	0	0	-10.3021	0	0	-1.61124	-12.1832	-58.3828	-0.107288	0	0	-3.39554
1013	0	0	0	92.8811	2108.45	841.392	1000.2	0	0	8.47936	0	0	5.0475	0	0	2.35306	0	0	-1.8161	0	0	32.9524	0	0	79.2037	0	0	-9.29366	0	0	30.1755	0	0	81.7355	0	0	-12.8724	0	0	-10.2691	0	0	-1.56958	-12.3262	-59.098	-1.33514	0	0	-3.03166
1014	0	0	0	92.8516	2108.41	840.785	1000.23	0	0	8.44976	0	0	5.03836	0	0	2.35759	0	0	-1.81573	0	0	32.9589	0	0	79.184	0	0	-9.28451	0	0	30.1221	0	0	81.7961	0	0	-12.8366	0	0	-10.1937	0	0	-2.94245	-3.98159	-60.6656	2.57492	0	0	-2.96012
1015	0	0	0	92.8338	2108.22	840.165	1000.3	0	0	8.37827	0	0	5.01673	0	0	2.31223	0	0	-1.8005	0	0	32.9743	0	0	79.14	0	0	-9.34804	0	0	30.1141	0	0	81.8245	0	0	-12.8144	0	0	-10.0835	0	0	-1.78814	-18.2629	-61.9769	6.74725	0	0	-7.14942
1016	0	0	0	92.8143	2108.09	839.559	1000.33	0	0	8.34786	0	0	4.99867	0	0	2.31795	0	0	-1.7995	0	0	32.936	0	0	79.1723	0	0	-9.35345	0	0	30.1323	0	0	81.8188	0	0	-12.7889	0	0	-10.1011	0	0	-1.94797	-13.3276	-60.6716	3.0756	0	0	-3.04012
1017	0	0	0	92.7939	2107.99	838.904	1000.31	0	0	8.31529	0	0	4.98249	0	0	2.32468	0	0	-1.80371	0	0	32.9208	0	0	79.173	0	0	-9.34692	0	0	30.1233	0	0	81.8422	0	0	-12.7525	0	0	-9.97656	0	0	-2.03471	-9.87053	-65.5055	-1.32322	0	0	-3.25698
1018	0	0	0	92.7882	2107.79	838.231	1000.39	0	0	8.26377	0	0	4.95039	0	0	2.31208	0	0	-1.80356	0	0	32.9182	0	0	79.1697	0	0	-9.31433	0	0	30.1051	0	0	81.8714	0	0	-12.7108	0	0	-9.8593	0	0	-0.575785	-20.504	-67.2638	7.42674	0	0	-5.15244
1019	0	0	0	92.7737	2107.66	837.595	1000.43	0	0	8.23842	0	0	4.92722	0	0	2.32736	0	0	-1.80893	0	0	32.8735	0	0	79.2218	0	0	-9.20422	0	0	30.1084	0	0	81.899	0	0	-12.6461	0	0	-9.80001	0	0	-1.4439	-12.3501	-63.6518	4.68493	0	0	-2.53545
1020	0	0	0	92.7801	2107.43	836.921	1000.43	0	0	8.20038	0	0	4.87956	0	0	2.32706	0	0	-1.80496	0	0	32.9032	0	0	79.1633	0	0	-9.25774	0	0	30.0887	0	0	81.958	0	0	-12.6156	0	0	-9.74519	0	0	0.634525	-23.0789	-67.3294	-0.500679	0	0	-3.80331
1021	0	0	0	92.7685	2107.25	836.277	1000.49	0	0	8.18332	0	0	4.85126	0	0	2.35362	0	0	-1.80829	0	0	32.918	0	0	79.1482	0	0	-9.23597	0	0	30.0616	0	0	82.0181	0	0	-12.571	0	0	-9.68384	0	0	-1.15772	-17.9291	-64.4684	5.80549	0	0	-1.70575
1022	0	0	0	92.7398	2107.18	835.608	1000.54	0	0	8.1373	0	0	4.8391	0	0	2.34	0	0	-1.80293	0	0	32.9332	0	0	79.1615	0	0	-9.06442	0	0	30.0547	0	0	82.076	0	0	-12.4581	0	0	-9.66403	0	0	-2.87414	-7.08103	-66.8347	5.01871	0	0	-4.60218
1023	0	0	0	92.7181	2106.99	834.93	1000.56	0	0	8.09141	0	0	4.81825	0	0	2.3318	0	0	-1.79746	0	0	32.9533	0	0	79.1643	0	0	-9.11951	0	0	30.0775	0	0	82.0677	0	0	-12.45	0	0	-9.53736	0	0	-2.16995	-19.3357	-67.8062	1.97887	0	0	-4.58955
1024	0	0	0	92.6952	2106.82	834.264	1000.52	0	0	8.06394	0	0	4.80133	0	0	2.34365	0	0	-1.79864	0	0	32.9996	0	0	79.1495	0	0	-9.08617	0	0	30.0497	0	0	82.1382	0	0	-12.4053	0	0	-9.43223	0	0	-2.28743	-16.7608	-66.5784	-3.48091	0	0	-2.74659
1025	0	0	0	92.6664	2106.71	833.621	1000.52	0	0	8.01818	0	0	4.79136	0	0	2.33237	0	0	-1.79572	0	0	33.0176	0	0	79.1748	0	0	-8.97122	0	0	30.0037	0	0	82.1851	0	0	-12.2876	0	0	-9.29021	0	0	-2.88097	-10.8719	-64.3194	0.0476837	0	0	-4.5764
1026	0	0	0	92.6402	2106.4	832.869	1000.38	0	0	7.94227	0	0	4.78278	0	0	2.28875	0	0	-1.79989	0	0	33.0229	0	0	79.2102	0	0	-8.83285	0	0	29.9868	0	0	82.2239	0	0	-12.1981	0	0	-9.02794	0	0	-2.61801	-31.0421	-75.2449	-14.2455	0	0	-7.59124
1027	0	0	0	92.6169	2106.33	832.217	1000.38	0	0	7.88412	0	0	4.76768	0	0	2.26316	0	0	-1.7969	0	0	33.0744	0	0	79.2027	0	0	-8.76892	0	0	29.9668	0	0	82.2602	0	0	-12.1228	0	0	-8.8662	0	0	-2.33046	-7.03335	-65.1658	-0.202656	0	0	-5.8142
1028	0	0	0	92.5882	2106.17	831.609	1000.4	0	0	7.85978	0	0	4.75895	0	0	2.27919	0	0	-1.79997	0	0	32.9503	0	0	79.4476	0	0	-8.53664	0	0	29.9452	0	0	82.2798	0	0	-12.0195	0	0	-8.74493	0	0	-2.8639	-16.6178	-60.8146	2.63453	0	0	-2.43479
1029	0	0	0	92.562	2105.99	830.963	1000.37	0	0	7.80142	0	0	4.74758	0	0	2.25312	0	0	-1.79448	0	0	32.9984	0	0	79.4517	0	0	-8.49717	0	0	29.9158	0	0	82.3049	0	0	-12.0332	0	0	-8.58296	0	0	-2.62074	-17.19	-64.6055	-3.73125	0	0	-5.83588
1030	0	0	0	92.5357	2105.87	830.359	1000.36	0	0	7.74634	0	0	4.73578	0	0	2.22819	0	0	-1.78721	0	0	33.0631	0	0	79.4432	0	0	-8.42788	0	0	29.921	0	0	82.313	0	0	-11.9855	0	0	-8.44382	0	0	-2.63167	-11.8971	-60.3557	-1.19209	0	0	-5.50727
1031	0	0	0	92.5182	2105.76	829.772	1000.35	0	0	7.71959	0	0	4.72121	0	0	2.23949	0	0	-1.79416	0	0	33.0739	0	0	79.5068	0	0	-8.30062	0	0	29.9653	0	0	82.2765	0	0	-11.9145	0	0	-8.34889	0	0	-1.75194	-11.611	-58.7225	-0.965595	0	0	-2.6753
1032	0	0	0	92.5	2105.64	829.246	1000.39	0	0	7.70284	0	0	4.70697	0	0	2.25741	0	0	-1.79748	0	0	33.2734	0	0	79.3233	0	0	-8.22089	0	0	29.9551	0	0	82.3034	0	0	-11.8562	0	0	-8.35507	0	0	-1.8182	-11.4918	-52.5892	4.73261	0	0	-1.67536
1033	0	0	0	92.4744	2105.53	828.703	1000.36	0	0	7.67112	0	0	4.69732	0	0	2.25374	0	0	-1.79191	0	0	33.3079	0	0	79.3493	0	0	-8.12741	0	0	29.9428	0	0	82.315	0	0	-11.8586	0	0	-8.2974	0	0	-2.56405	-10.9673	-54.2879	-3.49283	0	0	-3.17185
1034	0	0	0	92.4536	2105.36	828.195	1000.29	0	0	7.65103	0	0	4.6858	0	0	2.2641	0	0	-1.78947	0	0	33.3325	0	0	79.3912	0	0	-8.05846	0	0	29.9511	0	0	82.2994	0	0	-11.8866	0	0	-8.19611	0	0	-2.07774	-17.3092	-50.8308	-7.00951	0	0	-2.00842
1035	0	0	0	92.4442	2105.25	827.715	1000.27	0	0	7.63757	0	0	4.667	0	0	2.27855	0	0	-1.79124	0	0	33.3897	0	0	79.3972	0	0	-7.9749	0	0	29.9348	0	0	82.3042	0	0	-11.9207	0	0	-8.17282	0	0	-0.937102	-11.1103	-47.9579	-1.9908	0	0	-1.34649
1036	0	0	0	92.4386	2105.13	827.279	1000.33	0	0	7.63547	0	0	4.64523	0	0	2.30521	0	0	-1.79491	0	0	33.4292	0	0	79.4178	0	0	-7.75121	0	0	29.8987	0	0	82.3182	0	0	-11.8386	0	0	-8.19526	0	0	-0.562808	-12.2309	-43.6842	6.03199	0	0	-0.210284
1037	0	0	0	92.4317	2104.92	826.886	1000.35	0	0	7.63129	0	0	4.6271	0	0	2.32697	0	0	-1.79521	0	0	33.4593	0	0	79.4288	0	0	-7.64579	0	0	29.8597	0	0	82.3429	0	0	-11.8551	0	0	-8.21496	0	0	-0.693947	-20.5994	-39.2556	1.94311	0	0	-0.418093
1038	0	0	0	92.3971	2104.76	826.521	1000.32	0	0	7.6246	0	0	4.636	0	0	2.34158	0	0	-1.79118	0	0	33.4666	0	0	79.4545	0	0	-7.60344	0	0	29.8834	0	0	82.3269	0	0	-11.8757	0	0	-8.22923	0	0	-3.45949	-16.1409	-36.4661	-3.11136	0	0	-0.668932
1039	0	0	0	92.4024	2104.54	826.159	1000.31	0	0	7.60761	0	0	4.60947	0	0	2.34536	0	0	-1.78944	0	0	33.5068	0	0	79.4488	0	0	-7.47115	0	0	29.8073	0	0	82.3929	0	0	-11.8506	0	0	-8.22539	0	0	0.532072	-22.1014	-36.2515	-0.452995	0	0	-1.69867
1040	0	0	0	92.4066	2104.3	825.824	1000.31	0	0	7.59674	0	0	4.58254	0	0	2.35404	0	0	-1.78572	0	0	33.4204	0	0	79.618	0	0	-7.37574	0	0	29.7986	0	0	82.3927	0	0	-11.8461	0	0	-8.22238	0	0	0.422106	-24.2233	-33.4859	0.190735	0	0	-1.0866
1041	0	0	0	92.3879	2104.1	825.526	1000.33	0	0	7.5959	0	0	4.58088	0	0	2.37109	0	0	-1.78414	0	0	33.5436	0	0	79.4583	0	0	-7.35242	0	0	29.7926	0	0	82.4062	0	0	-11.829	0	0	-8.2627	0	0	-1.86942	-19.2642	-29.8083	1.74046	0	0	-0.0844382
1042	0	0	0	92.3815	2103.94	825.234	1000.37	0	0	7.58763	0	0	4.56768	0	0	2.37853	0	0	-1.78104	0	0	33.4408	0	0	79.6497	0	0	-7.25432	0	0	29.7652	0	0	82.4165	0	0	-11.809	0	0	-8.30885	0	0	-0.641355	-16.284	-29.242	4.02927	0	0	-0.826624
1043	0	0	0	92.3636	2103.78	824.965	1000.4	0	0	7.57513	0	0	4.56718	0	0	2.38091	0	0	-1.77804	0	0	33.5194	0	0	79.5184	0	0	-7.25532	0	0	29.7328	0	0	82.4541	0	0	-11.8046	0	0	-8.35975	0	0	-1.79497	-16.0217	-26.8877	2.63453	0	0	-1.25027
1044	0	0	0	92.3684	2103.57	824.708	1000.42	0	0	7.56604	0	0	4.54528	0	0	2.38917	0	0	-1.77812	0	0	33.5149	0	0	79.5359	0	0	-7.31548	0	0	29.7013	0	0	82.4629	0	0	-11.8344	0	0	-8.38608	0	0	0.483577	-21.1239	-25.63	2.15769	0	0	-0.908586
1045	0	0	0	92.3399	2103.39	824.486	1000.48	0	0	7.55734	0	0	4.55846	0	0	2.39523	0	0	-1.77843	0	0	33.4803	0	0	79.5799	0	0	-7.35816	0	0	29.6408	0	0	82.5018	0	0	-11.8632	0	0	-8.40767	0	0	-2.85365	-18.0006	-22.2445	6.44922	0	0	-0.870337
1046	0	0	0	92.3228	2103.21	824.264	1000.56	0	0	7.55176	0	0	4.55912	0	0	2.40616	0	0	-1.77892	0	0	33.4736	0	0	79.5855	0	0	-7.38157	0	0	29.5836	0	0	82.5306	0	0	-11.8801	0	0	-8.44976	0	0	-1.70345	-17.5714	-22.167	7.55787	0	0	-0.558453
1047	0	0	0	92.3016	2103.03	824.041	1000.59	0	0	7.54823	0	0	4.56463	0	0	2.42027	0	0	-1.78127	0	0	33.4075	0	0	79.6569	0	0	-7.41952	0	0	29.5491	0	0	82.5319	0	0	-11.9131	0	0	-8.5204	0	0	-2.12077	-17.9052	-22.3696	3.32594	0	0	-0.352865
1048	0	0	0	92.2838	2102.89	823.861	1000.62	0	0	7.54884	0	0	4.56991	0	0	2.43529	0	0	-1.78451	0	0	33.3516	0	0	79.6806	0	0	-7.49614	0	0	29.5121	0	0	82.5485	0	0	-11.9293	0	0	-8.57791	0	0	-1.78473	-14.782	-17.9172	2.93255	0	0	0.0608741
1049	0	0	0	92.2689	2102.71	823.715	1000.7	0	0	7.5503	0	0	4.57306	0	0	2.44839	0	0	-1.78499	0	0	33.2595	0	0	79.7661	0	0	-7.53818	0	0	29.4628	0	0	82.5551	0	0	-11.9461	0	0	-8.628	0	0	-1.48215	-17.4522	-14.5972	7.59363	0	0	0.146422
1050	0	0	0	92.2589	2102.56	823.587	1000.72	0	0	7.55371	0	0	4.57237	0	0	2.46069	0	0	-1.78416	0	0	33.0399	0	0	80.0301	0	0	-7.60426	0	0	29.3896	0	0	82.5679	0	0	-12.009	0	0	-8.70802	0	0	-1.0054	-15.1396	-12.809	2.49147	0	0	0.340912
1051	0	0	0	92.2633	2102.38	823.466	1000.76	0	0	7.55361	0	0	4.55944	0	0	2.47139	0	0	-1.787	0	0	32.9184	0	0	80.1581	0	0	-7.66494	0	0	29.3204	0	0	82.5561	0	0	-12.0463	0	0	-8.76754	0	0	0.438498	-17.7145	-12.0997	3.25441	0	0	-0.0100745
1052	0	0	0	92.2432	2102.22	823.341	1000.8	0	0	7.54876	0	0	4.57223	0	0	2.47407	0	0	-1.78808	0	0	32.7986	0	0	80.2925	0	0	-7.67754	0	0	29.2458	0	0	82.5518	0	0	-12.0762	0	0	-8.81309	0	0	-2.00739	-16.5939	-12.4931	4.20809	0	0	-0.484943
1053	0	0	0	92.2384	2102.06	823.246	1000.84	0	0	7.54306	0	0	4.56996	0	0	2.47396	0	0	-1.78724	0	0	32.6831	0	0	80.4129	0	0	-7.74396	0	0	29.1795	0	0	82.5575	0	0	-12.1213	0	0	-8.83196	0	0	-0.476747	-15.4495	-9.54866	4.44651	0	0	-0.570492
1054	0	0	0	92.2493	2101.89	823.167	1000.87	0	0	7.54406	0	0	4.55366	0	0	2.48055	0	0	-1.78708	0	0	32.569	0	0	80.5379	0	0	-7.79701	0	0	29.1177	0	0	82.5602	0	0	-12.1724	0	0	-8.86832	0	0	1.08395	-17.7145	-7.87973	3.18289	0	0	0.100404
1055	0	0	0	92.2362	2101.73	823.089	1000.9	0	0	7.55041	0	0	4.55768	0	0	2.49067	0	0	-1.78201	0	0	32.4655	0	0	80.6742	0	0	-7.82667	0	0	29.0752	0	0	82.5639	0	0	-12.2083	0	0	-8.87728	0	0	-1.31071	-15.378	-7.77841	2.83718	0	0	0.635549
1056	0	0	0	92.2165	2101.6	823.012	1000.93	0	0	7.54814	0	0	4.57392	0	0	2.49528	0	0	-1.78591	0	0	32.3595	0	0	80.8333	0	0	-7.86522	0	0	29.0376	0	0	82.5615	0	0	-12.2389	0	0	-8.88272	0	0	-1.96231	-13.423	-7.74264	2.38419	0	0	-0.227787
1057	0	0	0	92.2076	2101.48	822.929	1000.92	0	0	7.55241	0	0	4.57511	0	0	2.50447	0	0	-1.78375	0	0	32.2419	0	0	81.013	0	0	-7.95145	0	0	28.9954	0	0	82.5447	0	0	-12.3016	0	0	-8.91627	0	0	-0.894755	-11.8971	-8.33273	-0.977516	0	0	0.427741
1058	0	0	0	92.2085	2101.33	822.82	1000.92	0	0	7.54447	0	0	4.5681	0	0	2.50367	0	0	-1.78424	0	0	32.1382	0	0	81.1692	0	0	-8.00153	0	0	28.9687	0	0	82.5339	0	0	-12.3483	0	0	-8.93165	0	0	0.0867434	-15.1634	-10.86	0.107288	0	0	-0.794607
1059	0	0	0	92.2005	2101.24	822.704	1000.91	0	0	7.53336	0	0	4.57079	0	0	2.49906	0	0	-1.7865	0	0	32.0149	0	0	81.3406	0	0	-8.07326	0	0	28.9534	0	0	82.503	0	0	-12.4055	0	0	-8.99	0	0	-0.792985	-8.39233	-11.5573	-0.989437	0	0	-1.11067
1060	0	0	0	92.185	2100.74	822.558	1001.1	0	0	7.5177	0	0	4.57657	0	0	2.49286	0	0	-1.78508	0	0	31.9068	0	0	81.5018	0	0	-8.09595	0	0	28.8979	0	0	82.514	0	0	-12.424	0	0	-8.89567	0	0	-1.54977	-50.7593	-14.627	19.4073	0	0	-1.56625
1061	0	0	0	92.1743	2101.63	822.28	1001.05	0	0	7.42412	0	0	4.57965	0	0	2.39259	0	0	-1.78758	0	0	31.8489	0	0	81.6403	0	0	-8.16731	0	0	28.8423	0	0	82.5061	0	0	-12.4717	0	0	-8.80074	0	0	-1.07166	88.9301	-27.8533	-5.48363	0	0	-9.35744
1062	0	0	0	92.1545	2100.79	822.276	1001.05	0	0	7.49223	0	0	4.58827	0	0	2.48366	0	0	-1.78604	0	0	31.7189	0	0	81.8385	0	0	-8.16539	0	0	28.8246	0	0	82.4886	0	0	-12.4799	0	0	-8.86795	0	0	-1.9828	-83.2081	-0.375509	0.38147	0	0	6.81098
1063	0	0	0	92.1267	2101.04	822.014	1000.95	0	0	7.43079	0	0	4.60439	0	0	2.43136	0	0	-1.78564	0	0	31.6849	0	0	81.9756	0	0	-8.20175	0	0	28.8054	0	0	82.4743	0	0	-12.4904	0	0	-8.83835	0	0	-2.7792	24.7955	-26.1724	-9.78708	0	0	-6.14461
1064	0	0	0	92.1142	2100.98	821.813	1000.94	0	0	7.40806	0	0	4.60729	0	0	2.42232	0	0	-1.79033	0	0	31.6228	0	0	82.1334	0	0	-8.18012	0	0	28.7868	0	0	82.4742	0	0	-12.4767	0	0	-8.77751	0	0	-1.25266	-6.17504	-20.0808	-1.22786	0	0	-2.27292
1065	0	0	0	92.0997	2100.92	821.568	1000.98	0	0	7.37245	0	0	4.61188	0	0	2.40087	0	0	-1.79529	0	0	31.6065	0	0	82.2499	0	0	-8.13784	0	0	28.7796	0	0	82.4645	0	0	-12.4249	0	0	-8.68152	0	0	-1.44459	-6.4373	-24.5392	3.8147	0	0	-3.56109
1066	0	0	0	92.0821	2101.26	821.255	1001.17	0	0	7.29914	0	0	4.61874	0	0	2.33518	0	0	-1.8026	0	0	31.5954	0	0	82.3538	0	0	-8.07827	0	0	28.7885	0	0	82.4425	0	0	-12.3495	0	0	-8.48531	0	0	-1.76492	34.3084	-31.2865	19.3596	0	0	-7.33127
1067	0	0	0	92.0688	2101.2	820.964	1001.19	0	0	7.25547	0	0	4.62027	0	0	2.31088	0	0	-1.80963	0	0	31.5919	0	0	82.4322	0	0	-8.01767	0	0	28.7712	0	0	82.4453	0	0	-12.2942	0	0	-8.41766	0	0	-1.33189	-5.38826	-29.1169	1.28746	0	0	-4.36705
1068	0	0	0	92.0495	2101.18	820.687	1001.25	0	0	7.22757	0	0	4.62479	0	0	2.30304	0	0	-1.81579	0	0	31.5855	0	0	82.5176	0	0	-7.93087	0	0	28.7604	0	0	82.4511	0	0	-12.2367	0	0	-8.32373	0	0	-1.9268	-2.14577	-27.6506	6.91414	0	0	-2.78919
1069	0	0	0	92.0209	2101.17	820.383	1001.27	0	0	7.19748	0	0	4.63588	0	0	2.29396	0	0	-1.81924	0	0	31.5839	0	0	82.5829	0	0	-7.88469	0	0	28.7398	0	0	82.4565	0	0	-12.2183	0	0	-8.19998	0	0	-2.85775	-1.14441	-30.4461	1.16825	0	0	-3.00972
1070	0	0	0	91.9979	2101.19	820.063	1001.25	0	0	7.18436	0	0	4.63772	0	0	2.30308	0	0	-1.82049	0	0	31.5832	0	0	82.6107	0	0	-7.86285	0	0	28.7247	0	0	82.4732	0	0	-12.2163	0	0	-8.10876	0	0	-2.30382	1.50204	-32.0256	-1.7643	0	0	-1.31123
1071	0	0	0	91.9764	2101.19	819.69	1001.23	0	0	7.15708	0	0	4.6357	0	0	2.29849	0	0	-1.81984	0	0	31.6081	0	0	82.5863	0	0	-7.83613	0	0	28.7137	0	0	82.5055	0	0	-12.2182	0	0	-7.97895	0	0	-2.14741	-0.0238419	-37.3125	-1.66893	0	0	-2.72858
1072	0	0	0	91.9525	2101.17	819.298	1001.38	0	0	7.12419	0	0	4.63506	0	0	2.29034	0	0	-1.81899	0	0	31.6683	0	0	82.5213	0	0	-7.71328	0	0	28.7083	0	0	82.542	0	0	-12.1344	0	0	-7.76583	0	0	-2.38715	-1.28746	-39.1722	14.5793	0	0	-3.28908
1073	0	0	0	91.9232	2101.2	818.867	1001.48	0	0	7.09909	0	0	4.63889	0	0	2.29536	0	0	-1.82412	0	0	31.7828	0	0	82.4138	0	0	-7.58337	0	0	28.6829	0	0	82.6021	0	0	-12.0502	0	0	-7.63541	0	0	-2.93698	3.09944	-43.0346	10.705	0	0	-2.51001
1074	0	0	0	91.8948	2101.24	818.421	1001.55	0	0	7.07213	0	0	4.64041	0	0	2.30178	0	0	-1.82997	0	0	31.9302	0	0	82.2831	0	0	-7.47693	0	0	28.6478	0	0	82.685	0	0	-12.0234	0	0	-7.47116	0	0	-2.83999	3.83854	-44.626	6.59227	0	0	-2.69609
1075	0	0	0	91.8607	2101.3	817.923	1001.59	0	0	7.03541	0	0	4.64311	0	0	2.2974	0	0	-1.83028	0	0	32.1199	0	0	82.1023	0	0	-7.34715	0	0	28.6111	0	0	82.7777	0	0	-11.9769	0	0	-7.30223	0	0	-3.40553	5.88894	-49.8593	3.69549	0	0	-3.67191
1076	0	0	0	91.8305	2101.36	817.377	1001.63	0	0	6.99245	0	0	4.64122	0	0	2.28866	0	0	-1.83223	0	0	32.3553	0	0	81.8709	0	0	-7.21263	0	0	28.5609	0	0	82.8972	0	0	-11.9587	0	0	-7.11251	0	0	-3.01826	5.45979	-54.5382	4.25577	0	0	-4.29615
1077	0	0	0	91.7978	2101.46	816.813	1001.75	0	0	6.9571	0	0	4.63575	0	0	2.28895	0	0	-1.82958	0	0	32.6175	0	0	81.6207	0	0	-7.03286	0	0	28.5187	0	0	83.0147	0	0	-11.9123	0	0	-6.9317	0	0	-3.27712	9.91821	-56.3979	12.3978	0	0	-3.53428
1078	0	0	0	91.767	2101.57	816.178	1001.8	0	0	6.9123	0	0	4.62732	0	0	2.28319	0	0	-1.82947	0	0	32.9236	0	0	81.3319	0	0	-6.84922	0	0	28.4456	0	0	83.1428	0	0	-11.8812	0	0	-6.75653	0	0	-3.07973	11.1818	-63.5326	4.95911	0	0	-4.48073
1079	0	0	0	91.7308	2101.7	815.541	1001.87	0	0	6.87639	0	0	4.62404	0	0	2.29086	0	0	-1.83198	0	0	33.2451	0	0	81.0066	0	0	-6.62906	0	0	28.3549	0	0	83.2934	0	0	-11.8355	0	0	-6.57333	0	0	-3.6118	12.9223	-63.7174	6.44922	0	0	-3.59076
1080	0	0	0	91.6935	2101.85	814.856	1001.92	0	0	6.82778	0	0	4.61854	0	0	2.28171	0	0	-1.82962	0	0	33.5896	0	0	80.6422	0	0	-6.41946	0	0	28.254	0	0	83.4613	0	0	-11.8059	0	0	-6.44322	0	0	-3.73406	15.4495	-68.5155	5.126	0	0	-4.86088
1081	0	0	0	91.6272	2102.11	813.992	1001.83	0	0	6.71383	0	0	4.64096	0	0	2.21398	0	0	-1.8315	0	0	33.9179	0	0	80.2792	0	0	-6.21909	0	0	28.2053	0	0	83.5897	0	0	-11.7969	0	0	-6.14031	0	0	-6.62938	25.4393	-86.3552	-8.64267	0	0	-11.3949
1082	0	0	0	91.6004	2102.39	813.134	1001.78	0	0	6.61536	0	0	4.6244	0	0	2.16186	0	0	-1.83471	0	0	34.2778	0	0	79.8904	0	0	-5.99284	0	0	28.1457	0	0	83.7235	0	0	-11.7941	0	0	-5.90053	0	0	-2.67812	28.8248	-85.8366	-5.67436	0	0	-9.84743
1083	0	0	0	91.5718	2102.37	812.651	1002.06	0	0	6.68878	0	0	4.60878	0	0	2.28411	0	0	-1.83816	0	0	34.7692	0	0	79.3363	0	0	-5.78182	0	0	27.9761	0	0	83.9725	0	0	-11.7585	0	0	-5.85732	0	0	-2.86117	-2.02656	-48.2917	28.2407	0	0	7.34258
1084	0	0	0	91.5475	2102.8	811.573	1001.73	0	0	6.51161	0	0	4.58712	0	0	2.15138	0	0	-1.83721	0	0	35.1054	0	0	78.9531	0	0	-5.60855	0	0	27.9408	0	0	84.0664	0	0	-11.8676	0	0	-5.57321	0	0	-2.43428	42.6292	-107.783	-32.8422	0	0	-17.7175
1085	0	0	0	91.5143	2103.01	810.815	1001.8	0	0	6.49111	0	0	4.56816	0	0	2.18104	0	0	-1.83519	0	0	35.4385	0	0	78.595	0	0	-5.28069	0	0	27.8512	0	0	84.2278	0	0	-11.8672	0	0	-5.44386	0	0	-3.31947	21.3861	-75.835	7.15256	0	0	-2.05004
1086	0	0	0	91.4794	2103.24	810.024	1001.9	0	0	6.45424	0	0	4.55014	0	0	2.19104	0	0	-1.82889	0	0	35.7545	0	0	78.2421	0	0	-4.99291	0	0	27.7604	0	0	84.3761	0	0	-11.8499	0	0	-5.29458	0	0	-3.48271	23.0789	-79.0954	10.2162	0	0	-3.68668
1087	0	0	0	91.4447	2103.48	809.202	1001.93	0	0	6.41226	0	0	4.53372	0	0	2.20107	0	0	-1.82951	0	0	36.0795	0	0	77.7951	0	0	-4.73218	0	0	27.7084	0	0	84.5896	0	0	-11.8482	0	0	-5.14533	0	0	-3.47862	23.6511	-82.1769	2.63453	0	0	-4.19809
1088	0	0	0	91.4118	2103.74	808.373	1002.04	0	0	6.38354	0	0	4.51603	0	0	2.22978	0	0	-1.83546	0	0	36.3848	0	0	77.3919	0	0	-4.43163	0	0	27.6898	0	0	84.732	0	0	-11.7455	0	0	-5.00198	0	0	-3.286	25.5346	-82.8624	10.9792	0	0	-2.87154
1089	0	0	0	91.4015	2103.95	807.472	1002.03	0	0	6.32178	0	0	4.4734	0	0	2.22312	0	0	-1.83652	0	0	36.6257	0	0	77.0349	0	0	-4.19484	0	0	27.6518	0	0	84.8881	0	0	-11.7487	0	0	-4.84128	0	0	-1.03204	20.957	-90.1639	-1.27554	0	0	-6.1759
1090	0	0	0	91.3705	2104.23	806.617	1002.13	0	0	6.30582	0	0	4.44811	0	0	2.26666	0	0	-1.84002	0	0	36.8677	0	0	76.6611	0	0	-3.94702	0	0	27.6227	0	0	85.0234	0	0	-11.6708	0	0	-4.71866	0	0	-3.10022	28.3241	-85.4075	10.3712	0	0	-1.59677
1091	0	0	0	91.3358	2104.47	805.697	1002.14	0	0	6.25727	0	0	4.4227	0	0	2.27499	0	0	-1.83566	0	0	37.0537	0	0	76.3781	0	0	-3.72645	0	0	27.5501	0	0	85.1352	0	0	-11.6375	0	0	-4.56406	0	0	-3.46291	23.8657	-92.0713	0.834465	0	0	-4.85456
1092	0	0	0	91.2983	2104.71	804.877	1002.31	0	0	6.23847	0	0	4.40216	0	0	2.31013	0	0	-1.83011	0	0	37.2313	0	0	76.1341	0	0	-3.43677	0	0	27.5413	0	0	85.2155	0	0	-11.5002	0	0	-4.43697	0	0	-3.75319	24.6763	-82.0219	16.8204	0	0	-1.87958
1093	0	0	0	91.267	2105.02	804.042	1002.33	0	0	6.24204	0	0	4.3758	0	0	2.37457	0	0	-1.83386	0	0	37.33	0	0	75.9377	0	0	-3.26727	0	0	27.5542	0	0	85.2693	0	0	-11.4497	0	0	-4.33561	0	0	-3.12959	30.4937	-83.4167	2.38419	0	0	0.356109
1094	0	0	0	91.2361	2105.1	803.106	1002.43	0	0	6.19827	0	0	4.3473	0	0	2.39478	0	0	-1.83291	0	0	37.4578	0	0	75.7881	0	0	-3.03718	0	0	27.5801	0	0	85.3354	0	0	-11.3029	0	0	-4.17886	0	0	-3.09476	8.13007	-93.5972	10.2758	0	0	-4.37644
1095	0	0	0	91.1714	2105.42	802.149	1002.5	0	0	6.13342	0	0	4.35415	0	0	2.38505	0	0	-1.83135	0	0	37.6144	0	0	75.6312	0	0	-2.86394	0	0	27.6343	0	0	85.3671	0	0	-11.215	0	0	-4.00865	0	0	-6.46887	31.5666	-95.7847	6.49691	0	0	-6.48539
1096	0	0	0	91.1603	2105.66	801.238	1002.48	0	0	6.11084	0	0	4.30493	0	0	2.42307	0	0	-1.83127	0	0	37.7547	0	0	75.5211	0	0	-2.66642	0	0	27.7228	0	0	85.3974	0	0	-11.0559	0	0	-3.88697	0	0	-1.11195	24.581	-91.0223	-2.18153	0	0	-2.25815
1097	0	0	0	91.1079	2105.89	800.294	1002.5	0	0	6.05795	0	0	4.30108	0	0	2.42663	0	0	-1.83105	0	0	37.8734	0	0	75.4458	0	0	-2.61322	0	0	27.8351	0	0	85.3798	0	0	-10.9956	0	0	-3.72059	0	0	-5.23944	22.9836	-94.4793	2.6226	0	0	-5.28844
1098	0	0	0	91.0909	2106.09	799.128	1002.43	0	0	5.89396	0	0	4.25776	0	0	2.31613	0	0	-1.82285	0	0	38.0544	0	0	75.3581	0	0	-2.34912	0	0	27.9012	0	0	85.4035	0	0	-10.7678	0	0	-3.43825	0	0	-1.69867	20.2656	-116.533	-7.84397	0	0	-16.3994
1099	0	0	0	91.0553	2106.26	798.195	1002.4	0	0	5.85679	0	0	4.23765	0	0	2.34348	0	0	-1.82988	0	0	38.2316	0	0	75.2791	0	0	-2.27974	0	0	27.9873	0	0	85.3748	0	0	-10.6852	0	0	-3.30625	0	0	-3.56263	16.9992	-93.2872	-2.07424	0	0	-3.71673
1100	0	0	0	91.0262	2106.41	797.378	1002.69	0	0	5.8376	0	0	4.20921	0	0	2.38184	0	0	-1.82681	0	0	38.4413	0	0	75.2666	0	0	-2.12361	0	0	28.1191	0	0	85.3045	0	0	-10.5028	0	0	-3.22076	0	0	-2.90761	14.0667	-81.7001	28.3718	0	0	-1.91881
1101	0	0	0	90.9958	2106.59	796.336	1002.6	0	0	5.72942	0	0	4.18341	0	0	2.32673	0	0	-1.82344	0	0	38.5842	0	0	75.1991	0	0	-2.04504	0	0	28.2109	0	0	85.2686	0	0	-10.3795	0	0	-3.01516	0	0	-3.03943	18.9304	-104.266	-8.84533	0	0	-10.8179
1102	0	0	0	90.9706	2106.9	795.493	1002.51	0	0	5.71002	0	0	4.15024	0	0	2.35654	0	0	-1.81673	0	0	38.7813	0	0	75.1474	0	0	-1.96704	0	0	28.3347	0	0	85.21	0	0	-10.2531	0	0	-2.93209	0	0	-2.52171	30.9229	-84.275	-9.14335	0	0	-1.94041
1103	0	0	0	90.9407	2107.09	794.609	1002.54	0	0	5.66166	0	0	4.12575	0	0	2.36221	0	0	-1.81611	0	0	39.0023	0	0	75.0823	0	0	-1.85311	0	0	28.4337	0	0	85.1739	0	0	-10.0871	0	0	-2.80887	0	0	-2.99026	18.2867	-88.4056	3.27826	0	0	-4.83616
1104	0	0	0	90.9339	2107.16	793.773	1002.67	0	0	5.60564	0	0	4.08825	0	0	2.36164	0	0	-1.82458	0	0	39.2444	0	0	75.0254	0	0	-1.86849	0	0	28.5378	0	0	85.1249	0	0	-10.0347	0	0	-2.68564	0	0	-0.676872	7.60555	-83.6253	13.2203	0	0	-5.60229
1105	0	0	0	90.9055	2107.4	792.96	1002.59	0	0	5.58123	0	0	4.06523	0	0	2.38731	0	0	-1.82446	0	0	39.4761	0	0	74.9717	0	0	-1.75382	0	0	28.6573	0	0	85.0771	0	0	-9.83635	0	0	-2.60581	0	0	-2.83931	23.7942	-81.2411	-8.05855	0	0	-2.44043
1106	0	0	0	90.8969	2107.55	792.172	1002.53	0	0	5.54283	0	0	4.03038	0	0	2.39783	0	0	-1.83032	0	0	39.6916	0	0	74.889	0	0	-1.76532	0	0	28.8094	0	0	85.0117	0	0	-9.79829	0	0	-2.50322	0	0	-0.860604	14.8535	-78.7735	-6.69956	0	0	-3.84023
1107	0	0	0	90.8798	2107.68	791.402	1002.51	0	0	5.48494	0	0	3.99752	0	0	2.37689	0	0	-1.81721	0	0	39.8266	0	0	74.8189	0	0	-1.74125	0	0	28.9501	0	0	84.9518	0	0	-9.69569	0	0	-2.38145	0	0	-1.71438	12.8508	-77.0867	-1.65701	0	0	-5.78901
1108	0	0	0	90.861	2107.75	790.641	1002.56	0	0	5.45141	0	0	3.97142	0	0	2.39301	0	0	-1.82085	0	0	40.0161	0	0	74.735	0	0	-1.70937	0	0	29.125	0	0	84.8549	0	0	-9.54207	0	0	-2.31775	0	0	-1.87694	7.08103	-76.0913	5.00679	0	0	-3.35281
1109	0	0	0	90.8425	2107.78	789.946	1002.54	0	0	5.41947	0	0	3.94839	0	0	2.40689	0	0	-1.82461	0	0	40.2336	0	0	74.6365	0	0	-1.71623	0	0	29.279	0	0	84.7795	0	0	-9.50666	0	0	-2.22742	0	0	-1.85166	3.43323	-69.4334	-2.39611	0	0	-3.19448
1110	0	0	0	90.8164	2107.7	789.321	1002.8	0	0	5.38235	0	0	3.93565	0	0	2.4162	0	0	-1.82698	0	0	40.3975	0	0	74.5767	0	0	-1.59316	0	0	29.4568	0	0	84.681	0	0	-9.34553	0	0	-2.15236	0	0	-2.60845	-8.27312	-62.5312	26.9294	0	0	-3.71144
1111	0	0	0	90.7941	2107.9	788.813	1002.69	0	0	5.40848	0	0	3.91777	0	0	2.47782	0	0	-1.82607	0	0	40.5857	0	0	74.4957	0	0	-1.51218	0	0	29.606	0	0	84.5941	0	0	-9.24638	0	0	-2.17751	0	0	-2.23074	19.6934	-50.8368	-11.6229	0	0	2.61276
1112	0	0	0	90.7596	2107.85	788.02	1002.57	0	0	5.31037	0	0	3.90968	0	0	2.41752	0	0	-1.82145	0	0	40.8899	0	0	74.2765	0	0	-1.43659	0	0	29.6287	0	0	84.6567	0	0	-9.2048	0	0	-2.09221	0	0	-3.44583	-5.17368	-79.2921	-12.0163	0	0	-9.81071
1113	0	0	0	90.7261	2107.67	787.855	1002.94	0	0	5.46417	0	0	3.90588	0	0	2.60967	0	0	-1.82111	0	0	41.2392	0	0	74.1196	0	0	-1.20263	0	0	29.6999	0	0	84.6114	0	0	-9.08551	0	0	-2.24877	0	0	-3.34884	-17.6907	-16.5045	37.5509	0	0	15.3795
1114	0	0	0	90.7153	2107.63	787.276	1002.99	0	0	5.41681	0	0	3.88342	0	0	2.59512	0	0	-1.8203	0	0	41.5279	0	0	73.9324	0	0	-0.958605	0	0	29.7281	0	0	84.6401	0	0	-9.01718	0	0	-2.22144	0	0	-1.08395	-4.22001	-57.8463	4.22001	0	0	-4.73575
1115	0	0	0	90.6874	2107.54	786.725	1003.01	0	0	5.36645	0	0	3.87628	0	0	2.57494	0	0	-1.81473	0	0	41.8713	0	0	73.7063	0	0	-0.767587	0	0	29.7137	0	0	84.6712	0	0	-9.0166	0	0	-2.23824	0	0	-2.78945	-8.34465	-55.1641	2.37226	0	0	-5.03556
1116	0	0	0	90.6634	2107.45	786.198	1002.99	0	0	5.3234	0	0	3.8707	0	0	2.56267	0	0	-1.81569	0	0	42.1919	0	0	73.5328	0	0	-0.564609	0	0	29.7058	0	0	84.6904	0	0	-9.03707	0	0	-2.24668	0	0	-2.39466	-9.70364	-52.6369	-2.30074	0	0	-4.3052
1117	0	0	0	90.6454	2107.35	785.719	1003	0	0	5.27691	0	0	3.86093	0	0	2.54244	0	0	-1.81541	0	0	42.5871	0	0	73.292	0	0	-0.345276	0	0	29.6619	0	0	84.7519	0	0	-9.03741	0	0	-2.25995	0	0	-1.80932	-9.2268	-47.94	1.06096	0	0	-4.64893
1118	0	0	0	90.6347	2107.25	785.286	1002.97	0	0	5.24729	0	0	3.84786	0	0	2.54071	0	0	-1.82094	0	0	42.943	0	0	73.095	0	0	-0.0899998	0	0	29.6433	0	0	84.7757	0	0	-9.03638	0	0	-2.2971	0	0	-1.06209	-10.6096	-43.3028	-2.64645	0	0	-2.96264
1119	0	0	0	90.5725	2107.06	784.907	1003.04	0	0	5.21917	0	0	3.88741	0	0	2.53638	0	0	-1.82073	0	0	43.3142	0	0	72.8512	0	0	0.243081	0	0	29.6017	0	0	84.8483	0	0	-8.9641	0	0	-2.34494	0	0	-6.22572	-18.7159	-37.8728	7.16448	0	0	-2.81186
1120	0	0	0	90.5547	2106.92	784.545	1003.11	0	0	5.18245	0	0	3.8826	0	0	2.51859	0	0	-1.81781	0	0	43.6436	0	0	72.6029	0	0	0.532325	0	0	29.5896	0	0	84.8976	0	0	-8.96426	0	0	-2.36409	0	0	-1.77926	-13.7568	-36.186	6.35386	0	0	-3.67144
1121	0	0	0	90.5316	2106.78	784.256	1003.2	0	0	5.17141	0	0	3.8833	0	0	2.52481	0	0	-1.8142	0	0	44.0029	0	0	72.417	0	0	0.892034	0	0	29.5803	0	0	84.9313	0	0	-8.91379	0	0	-2.42767	0	0	-2.31134	-14.1144	-28.9381	9.77516	0	0	-1.10384
1122	0	0	0	90.5118	2106.62	783.999	1003.24	0	0	5.16405	0	0	3.88609	0	0	2.53574	0	0	-1.81621	0	0	44.3992	0	0	72.1011	0	0	1.12799	0	0	29.541	0	0	85.0425	0	0	-8.90471	0	0	-2.48502	0	0	-1.98144	-15.7833	-25.7015	3.54052	0	0	-0.73638
1123	0	0	0	90.497	2106.47	783.745	1003.26	0	0	5.1616	0	0	3.88496	0	0	2.55229	0	0	-1.82062	0	0	44.8777	0	0	71.8281	0	0	1.51627	0	0	29.5596	0	0	85.0503	0	0	-8.91933	0	0	-2.54532	0	0	-1.47327	-15.1873	-25.3975	2.21729	0	0	-0.244905
1124	0	0	0	90.4785	2106.31	783.493	1003.28	0	0	5.18929	0	0	3.88675	0	0	2.60776	0	0	-1.83542	0	0	45.3194	0	0	71.4785	0	0	1.77892	0	0	29.5679	0	0	85.1541	0	0	-8.90647	0	0	-2.6367	0	0	-1.85645	-15.7595	-25.1532	2.21729	0	0	2.76921
1125	0	0	0	90.4642	2106.1	783.241	1003.31	0	0	5.17651	0	0	3.88686	0	0	2.61401	0	0	-1.83966	0	0	45.6989	0	0	71.3048	0	0	2.10102	0	0	29.611	0	0	85.1443	0	0	-8.9111	0	0	-2.69677	0	0	-1.42136	-21.41	-25.2664	2.41995	0	0	-1.27853
1126	0	0	0	90.4482	2105.96	783.003	1003.35	0	0	5.1603	0	0	3.88558	0	0	2.60914	0	0	-1.83598	0	0	46.0185	0	0	71.0273	0	0	2.23247	0	0	29.6225	0	0	85.1653	0	0	-8.90017	0	0	-2.73481	0	0	-1.601	-13.6375	-23.7405	4.43459	0	0	-1.62059
1127	0	0	0	90.4398	2105.78	782.772	1003.35	0	0	5.13949	0	0	3.88256	0	0	2.60123	0	0	-1.83888	0	0	46.3769	0	0	70.7583	0	0	2.47767	0	0	29.5991	0	0	85.2116	0	0	-8.90504	0	0	-2.76449	0	0	-0.842162	-18.1198	-23.0849	-0.5126	0	0	-2.08103
1128	0	0	0	90.4202	2105.61	782.576	1003.32	0	0	5.13584	0	0	3.88513	0	0	2.60988	0	0	-1.83502	0	0	46.7709	0	0	70.4722	0	0	2.71527	0	0	29.6748	0	0	85.1739	0	0	-8.9161	0	0	-2.81197	0	0	-1.96436	-17.4999	-19.6874	-2.61068	0	0	-0.364903
1129	0	0	0	90.4127	2105.42	782.354	1003.33	0	0	5.11843	0	0	3.8811	0	0	2.60633	0	0	-1.83804	0	0	47.0068	0	0	70.3263	0	0	2.87848	0	0	29.6805	0	0	85.1595	0	0	-8.90475	0	0	-2.8365	0	0	-0.743125	-18.2867	-22.1431	0.607967	0	0	-1.74153
1130	0	0	0	90.3951	2105.26	782.158	1003.38	0	0	5.11387	0	0	3.88299	0	0	2.61253	0	0	-1.83459	0	0	47.2293	0	0	70.1398	0	0	3.03244	0	0	29.6907	0	0	85.1134	0	0	-8.8667	0	0	-2.8566	0	0	-1.76219	-15.974	-19.6159	5.62668	0	0	-0.45536
1131	0	0	0	90.3774	2105.05	781.933	1003.38	0	0	5.10323	0	0	3.88432	0	0	2.61692	0	0	-1.83304	0	0	47.085	0	0	70.2231	0	0	2.86183	0	0	29.7059	0	0	85.0806	0	0	-8.8558	0	0	-2.89151	0	0	-1.77517	-21.3146	-22.5186	-0.441074	0	0	-1.06419
1132	0	0	0	90.3784	2104.88	781.705	1003.42	0	0	5.07644	0	0	3.86932	0	0	2.59877	0	0	-1.8287	0	0	47.0828	0	0	70.0937	0	0	2.95417	0	0	29.7173	0	0	85.0233	0	0	-8.7992	0	0	-2.90668	0	0	0.105185	-17.2377	-22.7749	4.12464	0	0	-2.67982
1133	0	0	0	90.3361	2104.7	781.497	1003.43	0	0	5.07696	0	0	3.89649	0	0	2.61293	0	0	-1.82838	0	0	47.0474	0	0	70.0257	0	0	2.9587	0	0	29.7382	0	0	84.9341	0	0	-8.80282	0	0	-2.92426	0	0	-4.23199	-17.4999	-20.7901	0.941753	0	0	0.0527205
1134	0	0	0	90.3399	2104.55	781.289	1003.43	0	0	5.06344	0	0	3.8797	0	0	2.61073	0	0	-1.82812	0	0	47.4117	0	0	69.6978	0	0	3.23306	0	0	29.7253	0	0	84.8458	0	0	-8.8186	0	0	-2.94769	0	0	0.381808	-15.6879	-20.8378	-0.405312	0	0	-1.35195
1135	0	0	0	90.3303	2104.38	781.073	1003.44	0	0	5.05592	0	0	3.87678	0	0	2.61813	0	0	-1.83115	0	0	47.2403	0	0	69.5536	0	0	3.15579	0	0	29.7536	0	0	84.7912	0	0	-8.79304	0	0	-2.97116	0	0	-0.963057	-16.8085	-21.5232	1.69277	0	0	-0.752345
1136	0	0	0	90.3195	2104.17	780.833	1003.49	0	0	5.04028	0	0	3.87528	0	0	2.61999	0	0	-1.83613	0	0	47.0528	0	0	69.6045	0	0	3.12331	0	0	29.7255	0	0	84.779	0	0	-8.74089	0	0	-2.976	0	0	-1.08327	-20.6947	-24.0147	5.17368	0	0	-1.56441
[truncated: 78 more columns]
