# Supplementary material for: Can lower-limb exoskeletons support sit-to-stand motions in frail elderly without crutches? A study combining optimal control and motion capture
Source: Front Neurorobot. 2024 Apr 4;18:1348029. doi: 10.3389/fnbot.2024.1348029 (PMC11024314; doi:10.3389/fnbot.2024.1348029)
Supplement: Supplementary file 4 [file Data_Sheet_3.CSV]

Devices
1000
		Imported Bertec Force Plate #4 - Force			Imported Bertec Force Plate #4 - Moment			Imported Bertec Force Plate #4 - CoP			Imported Bertec Force Plate #5 - Force			Imported Bertec Force Plate #5 - Moment			Imported Bertec Force Plate #5 - CoP
Frame	Sub Frame	Fx	Fy	Fz	Mx	My	Mz	Cx	Cy	Cz	Fx	Fy	Fz	Mx	My	Mz	Cx	Cy	Cz
		N	N	N	N.mm	N.mm	N.mm	mm	mm	mm	N	N	N	N.mm	N.mm	N.mm	mm	mm	mm
0	0	-37.0425	-4.73953	-249.826	-11277.9	23231.6	-2685.06	1639.99	330.143	0	33.0499	-5.79972	-731.595	4500.72	-86399.5	757.554	2046.9	278.848	0
0	1	-37.1951	-4.73953	-251.047	-11186.4	23414.7	-3051.27	1640.27	329.559	0	33.9655	-5.64713	-731.595	4683.82	-86399.5	940.66	2046.9	278.598	0
0	2	-37.6529	-4.43435	-250.742	-11277.9	23414.7	-3097.05	1640.38	329.978	0	32.8973	-5.79972	-731.29	4500.72	-86124.8	849.107	2047.23	278.846	0
0	3	-35.9744	-4.73953	-250.742	-11277.9	23597.8	-3325.93	1641.11	329.978	0	32.8973	-5.79972	-731.9	4775.38	-86033.3	803.331	2047.45	278.475	0
0	4	-37.3477	-4.73953	-250.436	-11186.4	23414.7	-3371.7	1640.5	329.668	0	32.1344	-5.49454	-731.29	4500.72	-86399.5	986.436	2046.85	278.846	0
0	5	-36.89	-4.89211	-250.436	-11094.8	23323.2	-2776.61	1640.13	329.302	0	32.287	-5.95231	-731.29	4683.82	-86308	1032.21	2046.98	278.595	0
0	6	-36.2796	-4.58694	-250.131	-11277.9	23414.7	-3005.49	1640.61	330.088	0	32.287	-5.03678	-730.985	4683.82	-86033.3	849.107	2047.31	278.592	0
0	7	-36.5848	-4.73953	-249.216	-11277.9	23597.8	-2959.72	1641.69	330.254	0	33.0499	-5.34196	-731.29	4683.82	-86399.5	666.002	2046.85	278.595	0
0	8	-36.7374	-4.43435	-250.436	-11277.9	23323.2	-2959.72	1640.13	330.033	0	32.8973	-5.79972	-730.68	4683.82	-86308	803.331	2046.88	278.59	0
0	9	-36.4322	-5.0447	-250.742	-11277.9	23414.7	-3005.49	1640.38	329.978	0	32.8973	-5.18937	-730.985	4775.38	-86033.3	666.002	2047.31	278.467	0
1	0	-35.8218	-4.89211	-250.436	-11186.4	23414.7	-3142.82	1640.5	329.668	0	32.7448	-5.18937	-730.68	4958.48	-86124.8	711.778	2047.13	278.214	0
1	1	-36.89	-4.12917	-250.742	-11094.8	23323.2	-3417.48	1640.02	329.248	0	33.2025	-6.10489	-730.985	4592.27	-86216.4	711.778	2047.05	278.718	0
1	2	-36.5848	-4.89211	-250.131	-11186.4	23231.6	-3142.82	1639.88	329.722	0	32.7448	-5.49454	-730.985	4866.93	-86124.8	849.107	2047.18	278.342	0
1	3	-36.4322	-4.43435	-250.742	-11369.5	23414.7	-2959.72	1640.38	330.343	0	33.0499	-5.03678	-730.985	4866.93	-86124.8	757.554	2047.18	278.342	0
1	4	-37.3477	-4.28176	-250.436	-11186.4	23323.2	-3142.82	1640.13	329.668	0	33.0499	-5.79972	-731.595	4592.27	-86308	757.554	2047.03	278.723	0
1	5	-36.7374	-3.97659	-250.436	-11369.5	23414.7	-3371.7	1640.5	330.399	0	32.8973	-4.88419	-730.985	4683.82	-86399.5	986.436	2046.8	278.592	0
1	6	-36.4322	-4.43435	-250.742	-11369.5	23323.2	-3051.27	1640.02	330.343	0	32.7448	-5.79972	-731.29	4500.72	-86399.5	803.331	2046.85	278.846	0
1	7	-36.7374	-4.89211	-250.131	-11094.8	23323.2	-3142.82	1640.24	329.356	0	32.8973	-6.25748	-730.985	4500.72	-86033.3	666.002	2047.31	278.843	0
1	8	-36.4322	-4.89211	-249.826	-11186.4	22956.9	-3051.27	1638.89	329.777	0	33.0499	-6.10489	-731.595	4683.82	-86216.4	757.554	2047.15	278.598	0
1	9	-37.3477	-4.73953	-250.436	-11186.4	23323.2	-3280.15	1640.13	329.668	0	32.287	-5.64713	-731.9	4683.82	-86308	986.436	2047.08	278.6	0
2	0	-37.5003	-4.43435	-250.742	-11369.5	23323.2	-3097.05	1640.02	330.343	0	32.287	-5.34196	-731.29	4500.72	-86308	803.331	2046.98	278.846	0
2	1	-35.9744	-4.43435	-250.131	-11186.4	23231.6	-3097.05	1639.88	329.722	0	33.0499	-4.88419	-731.29	4775.38	-86216.4	711.778	2047.1	278.47	0
2	2	-36.4322	-4.58694	-250.436	-11094.8	23414.7	-3188.6	1640.5	329.302	0	33.0499	-5.64713	-731.9	4683.82	-86216.4	757.554	2047.2	278.6	0
2	3	-35.5167	-4.43435	-248.911	-11461	23231.6	-3051.27	1640.33	331.045	0	31.8292	-5.95231	-731.9	4683.82	-86216.4	986.436	2047.2	278.6	0
2	4	-35.9744	-4.58694	-250.436	-11186.4	23323.2	-3097.05	1640.13	329.668	0	33.0499	-5.95231	-730.68	4683.82	-85941.8	757.554	2047.38	278.59	0
2	5	-36.127	-4.58694	-250.131	-11461	22956.9	-3051.27	1638.78	330.82	0	32.8973	-5.64713	-730.985	4775.38	-86308	803.331	2046.93	278.467	0
2	6	-35.8218	-4.43435	-250.742	-11186.4	23140	-3005.49	1639.29	329.613	0	32.287	-5.64713	-730.069	4683.82	-86124.8	711.778	2047.03	278.584	0
2	7	-36.127	-4.43435	-251.047	-11277.9	23414.7	-3097.05	1640.27	329.924	0	32.1344	-6.25748	-731.29	4683.82	-86216.4	803.331	2047.1	278.595	0
2	8	-35.9744	-4.58694	-250.742	-11003.3	23231.6	-3234.38	1639.65	328.883	0	32.8973	-5.79972	-730.68	4592.27	-86033.3	849.107	2047.26	278.715	0
2	9	-36.7374	-4.58694	-249.826	-11094.8	23323.2	-3005.49	1640.36	329.41	0	33.0499	-5.34196	-730.069	4409.17	-86216.4	666.002	2046.91	278.961	0
3	0	-36.89	-5.65505	-250.742	-11094.8	23689.4	-2959.72	1641.48	329.248	0	32.5922	-5.18937	-730.374	4500.72	-86033.3	620.225	2047.21	278.838	0
3	1	-36.4322	-4.58694	-250.436	-11094.8	23231.6	-2959.72	1639.76	329.302	0	33.0499	-5.03678	-730.374	4592.27	-86033.3	711.778	2047.21	278.712	0
3	2	-36.127	-4.73953	-250.742	-11186.4	23414.7	-2959.72	1640.38	329.613	0	32.8973	-5.79972	-729.459	4683.82	-85850.2	849.107	2047.31	278.579	0
3	3	-35.9744	-4.58694	-251.352	-11369.5	23414.7	-3142.82	1640.16	330.233	0	32.7448	-5.79972	-730.374	4683.82	-86124.8	849.107	2047.08	278.587	0
3	4	-35.9744	-4.89211	-250.742	-11094.8	23323.2	-3280.15	1640.02	329.248	0	33.8129	-5.79972	-730.68	4866.93	-86124.8	986.436	2047.13	278.339	0
3	5	-36.5848	-4.73953	-251.047	-11277.9	23048.5	-2959.72	1638.81	329.924	0	32.8973	-5.18937	-730.68	4592.27	-86308	666.002	2046.88	278.715	0
3	6	-35.9744	-4.28176	-250.742	-11094.8	23414.7	-3051.27	1640.38	329.248	0	32.7448	-6.10489	-730.68	4592.27	-86399.5	803.331	2046.75	278.715	0
3	7	-36.5848	-4.28176	-251.047	-11277.9	23414.7	-3325.93	1640.27	329.924	0	32.8973	-5.79972	-731.29	4592.27	-86124.8	803.331	2047.23	278.72	0
3	8	-35.8218	-4.43435	-250.742	-11186.4	23414.7	-3142.82	1640.38	329.613	0	33.3551	-5.18937	-730.985	4500.72	-86033.3	757.554	2047.31	278.843	0
3	9	-36.7374	-4.58694	-250.436	-11094.8	23323.2	-2959.72	1640.13	329.302	0	33.0499	-5.03678	-730.68	4592.27	-86216.4	757.554	2047.01	278.715	0
4	0	-36.127	-4.43435	-250.436	-11003.3	23414.7	-3097.05	1640.5	328.936	0	32.7448	-5.79972	-730.985	4500.72	-86124.8	482.896	2047.18	278.843	0
4	1	-36.127	-5.0447	-251.352	-11094.8	23597.8	-3051.27	1640.88	329.141	0	33.5077	-5.03678	-729.764	4592.27	-86124.8	803.331	2046.98	278.707	0
4	2	-35.9744	-4.73953	-250.436	-11186.4	23414.7	-3280.15	1640.5	329.668	0	32.8973	-4.88419	-730.069	4592.27	-86124.8	620.225	2047.03	278.71	0
4	3	-36.2796	-4.89211	-251.352	-11186.4	23506.3	-3234.38	1640.52	329.505	0	32.7448	-5.18937	-730.374	4775.38	-86308	986.436	2046.83	278.462	0
4	4	-37.3477	-4.58694	-251.657	-11186.4	23323.2	-3051.27	1639.68	329.451	0	33.0499	-5.03678	-730.069	4500.72	-86399.5	711.778	2046.66	278.835	0
4	5	-36.7374	-3.824	-251.352	-11369.5	23506.3	-3325.93	1640.52	330.233	0	32.7448	-5.03678	-730.069	4592.27	-86124.8	711.778	2047.03	278.71	0
4	6	-36.127	-5.19729	-250.742	-11369.5	23506.3	-3097.05	1640.75	330.343	0	32.8973	-5.34196	-730.68	4683.82	-86216.4	711.778	2047.01	278.59	0
4	7	-35.9744	-4.58694	-251.352	-11369.5	23323.2	-2868.16	1639.79	330.233	0	33.2025	-4.7316	-730.68	4683.82	-86308	711.778	2046.88	278.59	0
4	8	-36.7374	-4.89211	-251.047	-11461	23323.2	-2776.61	1639.9	330.653	0	32.7448	-4.88419	-729.764	4592.27	-86308	757.554	2046.73	278.707	0
4	9	-35.8218	-4.43435	-251.047	-11461	23231.6	-3051.27	1639.54	330.653	0	33.2025	-5.03678	-730.68	4592.27	-86216.4	711.778	2047.01	278.715	0
5	0	-36.89	-4.28176	-249.826	-11277.9	23323.2	-3005.49	1640.36	330.143	0	33.0499	-5.64713	-730.069	4409.17	-86216.4	711.778	2046.91	278.961	0
5	1	-35.9744	-5.19729	-251.657	-11186.4	23689.4	-3097.05	1641.13	329.451	0	33.0499	-5.95231	-729.154	4592.27	-86124.8	803.331	2046.88	278.702	0
5	2	-36.4322	-5.65505	-251.352	-11094.8	23414.7	-2959.72	1640.16	329.141	0	33.0499	-5.64713	-730.069	4409.17	-86491.1	803.331	2046.53	278.961	0
5	3	-36.7374	-4.73953	-251.047	-11186.4	23140	-3097.05	1639.17	329.559	0	32.5922	-5.79972	-729.764	4317.61	-86124.8	482.896	2046.98	279.084	0
5	4	-36.7374	-4.43435	-251.047	-11094.8	23506.3	-3097.05	1640.63	329.194	0	33.0499	-5.03678	-729.459	4500.72	-86124.8	711.778	2046.93	278.83	0
5	5	-36.4322	-4.58694	-251.352	-11186.4	23506.3	-3097.05	1640.52	329.505	0	32.8973	-5.95231	-730.374	4409.17	-86399.5	803.331	2046.71	278.963	0
5	6	-37.0425	-4.73953	-251.047	-11277.9	23414.7	-3051.27	1640.27	329.924	0	33.2025	-5.95231	-729.459	4500.72	-86216.4	803.331	2046.81	278.83	0
5	7	-36.5848	-4.89211	-250.742	-11277.9	23323.2	-3097.05	1640.02	329.978	0	33.2025	-5.79972	-729.459	4409.17	-86124.8	711.778	2046.93	278.956	0
5	8	-36.7374	-4.73953	-251.352	-11094.8	23414.7	-3142.82	1640.16	329.141	0	32.5922	-5.18937	-729.459	4409.17	-86033.3	940.66	2047.06	278.956	0
5	9	-36.2796	-4.89211	-251.352	-11003.3	23231.6	-3188.6	1639.43	328.776	0	33.2025	-4.88419	-729.459	4409.17	-86308	849.107	2046.68	278.956	0
6	0	-35.9744	-4.58694	-251.657	-11186.4	23414.7	-3280.15	1640.04	329.451	0	32.287	-5.18937	-729.459	4317.61	-86399.5	1077.99	2046.56	279.081	0
6	1	-35.9744	-4.58694	-251.352	-11277.9	23506.3	-3280.15	1640.52	329.869	0	32.7448	-6.10489	-730.069	4500.72	-86308	849.107	2046.78	278.835	0
6	2	-35.6693	-4.89211	-251.352	-11094.8	23414.7	-3280.15	1640.16	329.141	0	32.5922	-5.34196	-729.764	4409.17	-86124.8	711.778	2046.98	278.958	0
6	3	-36.4322	-4.89211	-251.352	-11186.4	23414.7	-3097.05	1640.16	329.505	0	31.8292	-5.34196	-730.069	4592.27	-86491.1	803.331	2046.53	278.71	0
6	4	-36.4322	-5.0447	-251.352	-11094.8	23323.2	-3234.38	1639.79	329.141	0	32.287	-5.95231	-729.154	4775.38	-86308	940.66	2046.63	278.451	0
6	5	-36.5848	-5.19729	-251.047	-11094.8	23506.3	-3142.82	1640.63	329.194	0	32.8973	-5.95231	-730.069	4683.82	-86216.4	803.331	2046.91	278.584	0
6	6	-35.9744	-4.89211	-251.657	-11186.4	23597.8	-3234.38	1640.77	329.451	0	32.8973	-5.03678	-729.154	4409.17	-86216.4	711.778	2046.76	278.953	0
6	7	-35.9744	-4.58694	-251.047	-11094.8	23597.8	-3097.05	1641	329.194	0	32.8973	-5.64713	-730.374	4409.17	-86399.5	803.331	2046.71	278.963	0
6	8	-35.9744	-4.89211	-251.657	-11003.3	23231.6	-3188.6	1639.31	328.723	0	32.8973	-5.95231	-729.764	4317.61	-86216.4	803.331	2046.86	279.084	0
6	9	-36.7374	-5.0447	-251.352	-11369.5	23506.3	-3371.7	1640.52	330.233	0	33.0499	-4.88419	-729.154	4866.93	-86491.1	757.554	2046.38	278.325	0
7	0	-36.127	-4.89211	-251.657	-11186.4	23414.7	-3325.93	1640.04	329.451	0	33.0499	-5.64713	-730.374	4317.61	-86491.1	803.331	2046.58	279.089	0
7	1	-36.2796	-4.73953	-251.657	-11277.9	23414.7	-3371.7	1640.04	329.815	0	32.8973	-5.95231	-730.374	4409.17	-86308	849.107	2046.83	278.963	0
7	2	-36.127	-5.19729	-250.742	-11277.9	23597.8	-3051.27	1641.11	329.978	0	32.8973	-4.88419	-730.069	4226.06	-86491.1	620.225	2046.53	279.211	0
7	3	-36.127	-5.0447	-251.047	-11094.8	23506.3	-3234.38	1640.63	329.194	0	32.7448	-5.18937	-729.764	4134.51	-86308	711.778	2046.73	279.334	0
7	4	-36.127	-5.19729	-251.962	-11277.9	23689.4	-3097.05	1641.02	329.76	0	32.287	-5.95231	-730.069	4409.17	-86582.6	803.331	2046.41	278.961	0
7	5	-35.6693	-5.0447	-252.267	-11277.9	23231.6	-3280.15	1639.09	329.706	0	32.5922	-5.03678	-729.459	4500.72	-86216.4	986.436	2046.81	278.83	0
7	6	-36.127	-4.58694	-251.352	-11186.4	23414.7	-3051.27	1640.16	329.505	0	31.2189	-5.18937	-729.459	4500.72	-86216.4	986.436	2046.81	278.83	0
7	7	-35.9744	-4.73953	-251.047	-11277.9	23231.6	-3142.82	1639.54	329.924	0	31.3715	-5.03678	-729.459	4317.61	-86399.5	711.778	2046.56	279.081	0
7	8	-36.5848	-4.73953	-251.047	-11277.9	23506.3	-3097.05	1640.63	329.924	0	31.9818	-5.18937	-729.764	4500.72	-86491.1	757.554	2046.48	278.833	0
7	9	-36.5848	-4.89211	-251.962	-11186.4	23323.2	-3097.05	1639.57	329.397	0	31.9818	-5.95231	-729.459	4226.06	-86399.5	757.554	2046.56	279.207	0
8	0	-35.9744	-4.89211	-251.657	-11094.8	23597.8	-2959.72	1640.77	329.087	0	32.1344	-5.18937	-728.543	4042.95	-86399.5	482.896	2046.41	279.451	0
8	1	-35.9744	-4.89211	-251.657	-11003.3	23597.8	-3280.15	1640.77	328.723	0	32.8973	-5.18937	-729.459	4317.61	-86491.1	620.225	2046.43	279.081	0
8	2	-36.2796	-5.34988	-252.267	-11094.8	23323.2	-2776.61	1639.45	328.98	0	33.0499	-5.03678	-728.849	4042.95	-86216.4	757.554	2046.71	279.453	0
8	3	-36.5848	-4.43435	-252.267	-11094.8	23414.7	-3005.49	1639.82	328.98	0	32.287	-5.18937	-729.154	4226.06	-86399.5	849.107	2046.51	279.204	0
8	4	-36.127	-4.58694	-251.657	-11277.9	23231.6	-3142.82	1639.31	329.815	0	31.6766	-5.03678	-729.459	4317.61	-86216.4	711.778	2046.81	279.081	0
8	5	-36.127	-4.28176	-251.962	-11186.4	23140	-3097.05	1638.84	329.397	0	32.1344	-5.95231	-729.764	4226.06	-86399.5	711.778	2046.61	279.209	0
8	6	-36.127	-4.73953	-251.047	-11277.9	23506.3	-3051.27	1640.63	329.924	0	32.1344	-6.10489	-729.764	4226.06	-86216.4	757.554	2046.86	279.209	0
8	7	-36.5848	-4.89211	-251.657	-11186.4	23323.2	-3051.27	1639.68	329.451	0	31.9818	-5.95231	-729.764	4317.61	-86399.5	666.002	2046.61	279.084	0
8	8	-36.89	-4.73953	-251.047	-11186.4	23231.6	-3051.27	1639.54	329.559	0	32.287	-5.18937	-728.849	4226.06	-86216.4	482.896	2046.71	279.202	0
8	9	-37.0425	-4.73953	-251.352	-11186.4	23323.2	-3097.05	1639.79	329.505	0	32.1344	-5.03678	-728.849	4226.06	-85758.6	666.002	2047.34	279.202	0
9	0	-36.89	-4.28176	-251.352	-10911.7	23780.9	-3097.05	1641.61	328.412	0	31.9818	-5.34196	-728.543	4317.61	-86582.6	528.673	2046.16	279.074	0
9	1	-36.4322	-4.73953	-251.352	-11186.4	23414.7	-3097.05	1640.16	329.505	0	31.8292	-5.79972	-728.238	4226.06	-86308	757.554	2046.48	279.197	0
9	2	-36.5848	-5.19729	-251.352	-11277.9	23689.4	-3142.82	1641.25	329.869	0	31.3715	-5.03678	-728.543	4409.17	-86582.6	711.778	2046.16	278.948	0
9	3	-36.7374	-5.0447	-251.352	-11094.8	23689.4	-3325.93	1641.25	329.141	0	32.5922	-5.03678	-728.849	4226.06	-86216.4	666.002	2046.71	279.202	0
9	4	-36.7374	-4.58694	-251.352	-11003.3	23597.8	-3097.05	1640.88	328.776	0	32.5922	-5.03678	-727.933	4317.61	-86308	757.554	2046.43	279.069	0
9	5	-36.5848	-5.34988	-251.962	-11186.4	23597.8	-3005.49	1640.66	329.397	0	32.8973	-4.88419	-728.238	4317.61	-86491.1	757.554	2046.23	279.071	0
9	6	-36.5848	-5.0447	-252.267	-11186.4	23689.4	-3097.05	1640.91	329.343	0	31.9818	-4.7316	-729.154	4226.06	-86399.5	711.778	2046.51	279.204	0
9	7	-36.7374	-4.73953	-251.657	-11277.9	23506.3	-3005.49	1640.41	329.815	0	32.287	-4.88419	-729.459	4042.95	-86216.4	528.673	2046.81	279.458	0
9	8	-36.5848	-4.43435	-251.352	-11003.3	23414.7	-2959.72	1640.16	328.776	0	31.6766	-4.7316	-728.238	4134.51	-86399.5	757.554	2046.36	279.323	0
9	9	-36.7374	-4.73953	-251.352	-11094.8	23506.3	-2822.39	1640.52	329.141	0	32.1344	-4.57902	-728.238	4134.51	-86491.1	757.554	2046.23	279.323	0
10	0	-35.8218	-4.89211	-251.047	-11094.8	23506.3	-3005.49	1640.63	329.194	0	33.2025	-5.18937	-727.628	4134.51	-86399.5	711.778	2046.26	279.318	0
10	1	-36.2796	-5.0447	-252.267	-11094.8	23597.8	-3325.93	1640.54	328.98	0	32.5922	-5.18937	-727.323	4317.61	-86308	437.12	2046.33	279.064	0
10	2	-36.7374	-4.73953	-252.573	-11369.5	23506.3	-3051.27	1640.07	330.015	0	31.9818	-5.18937	-729.154	3951.4	-86124.8	620.225	2046.88	279.581	0
10	3	-37.6529	-4.89211	-251.962	-11277.9	23414.7	-3325.93	1639.93	329.76	0	31.9818	-4.88419	-728.543	4226.06	-86491.1	757.554	2046.28	279.199	0
10	4	-37.1951	-4.89211	-251.047	-11277.9	23689.4	-3371.7	1641.36	329.924	0	31.8292	-5.03678	-728.238	4317.61	-86124.8	666.002	2046.74	279.071	0
10	5	-37.1951	-4.58694	-251.047	-11094.8	23597.8	-3234.38	1641	329.194	0	32.1344	-4.88419	-728.543	4226.06	-86399.5	620.225	2046.41	279.199	0
10	6	-36.4322	-4.43435	-252.267	-11094.8	23597.8	-3005.49	1640.54	328.98	0	32.4396	-5.03678	-727.933	3951.4	-86399.5	528.673	2046.31	279.572	0
10	7	-36.7374	-4.43435	-251.657	-11277.9	23597.8	-3005.49	1640.77	329.815	0	32.1344	-5.18937	-729.154	4042.95	-86308	482.896	2046.63	279.455	0
10	8	-36.7374	-4.58694	-251.962	-11094.8	23597.8	-3005.49	1640.66	329.034	0	32.4396	-5.03678	-728.238	4409.17	-86216.4	528.673	2046.61	278.945	0
10	9	-36.5848	-4.89211	-251.047	-11094.8	23323.2	-3097.05	1639.9	329.194	0	32.287	-4.88419	-728.238	4226.06	-86216.4	666.002	2046.61	279.197	0
11	0	-36.4322	-4.73953	-251.657	-11186.4	23414.7	-3097.05	1640.04	329.451	0	31.524	-4.7316	-727.933	4226.06	-86491.1	849.107	2046.18	279.194	0
11	1	-36.5848	-4.89211	-251.657	-11003.3	23689.4	-3142.82	1641.13	328.723	0	31.8292	-4.7316	-727.933	4134.51	-86308	666.002	2046.43	279.32	0
11	2	-36.89	-4.28176	-252.573	-11094.8	23506.3	-2959.72	1640.07	328.927	0	31.3715	-4.88419	-728.543	3951.4	-86582.6	803.331	2046.16	279.576	0
11	3	-36.7374	-4.43435	-252.573	-11003.3	23597.8	-2959.72	1640.43	328.565	0	31.8292	-4.7316	-728.543	3859.85	-86399.5	757.554	2046.41	279.702	0
11	4	-36.89	-4.89211	-252.573	-11369.5	23597.8	-2959.72	1640.43	330.015	0	31.8292	-5.03678	-727.628	3951.4	-86399.5	666.002	2046.26	279.57	0
11	5	-36.4322	-4.73953	-251.962	-11186.4	23689.4	-3142.82	1641.02	329.397	0	31.524	-5.03678	-728.238	3951.4	-86308	803.331	2046.48	279.574	0
11	6	-35.9744	-5.34988	-251.962	-11094.8	23506.3	-3005.49	1640.29	329.034	0	31.2189	-4.42643	-728.543	3859.85	-86124.8	666.002	2046.79	279.702	0
11	7	-35.9744	-5.34988	-252.573	-11277.9	23506.3	-3051.27	1640.07	329.652	0	32.1344	-4.88419	-728.543	4134.51	-86308	666.002	2046.53	279.325	0
11	8	-36.5848	-4.58694	-252.573	-11277.9	23597.8	-3005.49	1640.43	329.652	0	31.9818	-4.7316	-728.849	4134.51	-86308	711.778	2046.58	279.327	0
11	9	-36.7374	-4.43435	-252.267	-11277.9	23506.3	-2913.94	1640.18	329.706	0	32.287	-4.27384	-728.238	4042.95	-86308	482.896	2046.48	279.448	0
12	0	-36.7374	-4.43435	-253.488	-11186.4	23689.4	-3005.49	1640.45	329.13	0	31.2189	-4.88419	-727.628	4134.51	-86399.5	711.778	2046.26	279.318	0
12	1	-36.7374	-4.89211	-251.962	-11277.9	23414.7	-2868.16	1639.93	329.76	0	32.287	-4.88419	-728.849	4042.95	-86308	711.778	2046.58	279.453	0
12	2	-36.7374	-4.73953	-252.267	-10911.7	23414.7	-3051.27	1639.82	328.255	0	31.9818	-4.7316	-728.849	4134.51	-86124.8	757.554	2046.83	279.327	0
12	3	-36.89	-5.34988	-251.962	-11461	23414.7	-2959.72	1639.93	330.487	0	32.5922	-4.42643	-729.154	4134.51	-86491.1	437.12	2046.38	279.33	0
12	4	-36.7374	-5.0447	-251.657	-11186.4	23597.8	-3051.27	1640.77	329.451	0	31.3715	-5.34196	-729.154	3951.4	-86308	711.778	2046.63	279.581	0
12	5	-36.5848	-4.43435	-251.962	-11003.3	23506.3	-3097.05	1640.29	328.67	0	31.3715	-4.27384	-728.238	4042.95	-86308	711.778	2046.48	279.448	0
12	6	-35.9744	-4.89211	-251.962	-11003.3	23414.7	-3188.6	1639.93	328.67	0	31.3715	-3.96866	-728.849	4042.95	-86399.5	666.002	2046.46	279.453	0
12	7	-36.5848	-5.19729	-251.657	-11094.8	23414.7	-3051.27	1640.04	329.087	0	32.287	-4.12125	-728.543	3859.85	-86308	482.896	2046.53	279.702	0
12	8	-36.89	-4.58694	-252.267	-11277.9	23323.2	-2959.72	1639.45	329.706	0	32.1344	-4.42643	-729.764	4134.51	-86308	437.12	2046.73	279.334	0
12	9	-36.5848	-4.28176	-251.962	-11186.4	23597.8	-3051.27	1640.66	329.397	0	31.2189	-4.27384	-729.154	3859.85	-86491.1	757.554	2046.38	279.706	0
13	0	-35.9744	-4.89211	-251.657	-11369.5	23597.8	-3325.93	1640.77	330.178	0	31.524	-4.12125	-728.849	3768.3	-86674.2	711.778	2046.08	279.83	0
13	1	-36.127	-4.58694	-252.573	-11277.9	23689.4	-3005.49	1640.79	329.652	0	32.5922	-4.27384	-728.849	3951.4	-86399.5	940.66	2046.46	279.579	0
13	2	-36.2796	-4.89211	-252.878	-11094.8	23414.7	-2822.39	1639.59	328.874	0	32.4396	-4.27384	-729.154	3951.4	-86491.1	894.883	2046.38	279.581	0
13	3	-35.9744	-4.58694	-251.962	-10911.7	23231.6	-2685.06	1639.2	328.307	0	31.3715	-4.12125	-728.849	4042.95	-86216.4	757.554	2046.71	279.453	0
13	4	-36.5848	-5.50246	-252.267	-11277.9	23414.7	-3005.49	1639.82	329.706	0	32.287	-4.27384	-728.543	3951.4	-86308	528.673	2046.53	279.576	0
13	5	-36.5848	-4.58694	-251.962	-11186.4	23414.7	-2822.39	1639.93	329.397	0	32.1344	-3.96866	-728.849	3859.85	-86582.6	528.673	2046.21	279.704	0
13	6	-36.4322	-5.19729	-252.878	-11186.4	23597.8	-3280.15	1640.32	329.236	0	31.0663	-3.96866	-728.849	3951.4	-86674.2	666.002	2046.08	279.579	0
13	7	-35.9744	-4.73953	-252.573	-11277.9	23414.7	-3234.38	1639.7	329.652	0	31.6766	-4.88419	-729.154	3768.3	-86399.5	574.449	2046.51	279.832	0
13	8	-36.89	-4.89211	-252.878	-11094.8	23414.7	-3097.05	1639.59	328.874	0	31.0663	-4.57902	-729.459	3768.3	-86491.1	666.002	2046.43	279.834	0
13	9	-36.89	-4.43435	-252.878	-11186.4	23506.3	-3051.27	1639.96	329.236	0	31.524	-4.12125	-729.154	3768.3	-86674.2	666.002	2046.13	279.832	0
14	0	-36.7374	-4.73953	-252.573	-11094.8	23506.3	-3097.05	1640.07	328.927	0	31.9818	-5.03678	-729.154	3951.4	-86308	1032.21	2046.63	279.581	0
14	1	-36.89	-5.50246	-251.962	-11094.8	23140	-2913.94	1638.84	329.034	0	31.3715	-4.12125	-729.459	3951.4	-86308	620.225	2046.68	279.583	0
14	2	-36.5848	-4.73953	-252.267	-11369.5	23597.8	-3142.82	1640.54	330.069	0	32.4396	-3.96866	-729.154	3859.85	-86124.8	482.896	2046.88	279.706	0
14	3	-36.127	-4.73953	-252.267	-11277.9	23323.2	-3280.15	1639.45	329.706	0	31.524	-4.12125	-729.459	3859.85	-86582.6	757.554	2046.31	279.709	0
14	4	-35.8218	-4.58694	-252.573	-11094.8	23231.6	-3280.15	1638.98	328.927	0	32.1344	-3.96866	-730.069	3859.85	-86582.6	620.225	2046.41	279.713	0
14	5	-35.8218	-4.73953	-252.573	-11277.9	23323.2	-3280.15	1639.34	329.652	0	32.8973	-4.12125	-728.849	3859.85	-86399.5	620.225	2046.46	279.704	0
14	6	-36.5848	-4.58694	-251.962	-11277.9	23506.3	-2913.94	1640.29	329.76	0	32.287	-4.27384	-729.459	3951.4	-86308	894.883	2046.68	279.583	0
14	7	-37.0425	-4.58694	-251.962	-11277.9	23597.8	-3051.27	1640.66	329.76	0	31.524	-5.03678	-729.764	3859.85	-86491.1	803.331	2046.48	279.711	0
14	8	-35.8218	-4.43435	-252.267	-11369.5	23506.3	-2822.39	1640.18	330.069	0	32.287	-4.12125	-729.764	3859.85	-86308	849.107	2046.73	279.711	0
14	9	-36.127	-4.43435	-251.962	-11186.4	23597.8	-2868.16	1640.66	329.397	0	31.6766	-4.88419	-729.764	3859.85	-86308	574.449	2046.73	279.711	0
15	0	-36.7374	-4.73953	-252.573	-11369.5	23414.7	-2959.72	1639.7	330.015	0	31.524	-4.57902	-729.764	3951.4	-86124.8	666.002	2046.98	279.585	0
15	1	-36.89	-5.19729	-252.573	-11094.8	23323.2	-3142.82	1639.34	328.927	0	32.5922	-4.27384	-728.849	3951.4	-86674.2	528.673	2046.08	279.579	0
15	2	-35.9744	-4.58694	-252.267	-11369.5	23140	-3097.05	1638.73	330.069	0	31.6766	-4.27384	-728.849	3859.85	-86582.6	757.554	2046.21	279.704	0
15	3	-37.3477	-4.89211	-251.657	-11094.8	23414.7	-3234.38	1640.04	329.087	0	32.1344	-4.57902	-728.849	3768.3	-86491.1	894.883	2046.33	279.83	0
15	4	-36.4322	-4.89211	-251.352	-11003.3	23414.7	-3097.05	1640.16	328.776	0	32.287	-3.96866	-729.764	3585.19	-86308	894.883	2046.73	280.087	0
15	5	-36.7374	-5.0447	-252.573	-11277.9	23689.4	-3097.05	1640.79	329.652	0	32.5922	-5.18937	-728.849	3676.74	-86491.1	666.002	2046.33	279.955	0
15	6	-37.1951	-4.58694	-252.573	-11277.9	23506.3	-3280.15	1640.07	329.652	0	33.0499	-4.7316	-728.849	3951.4	-86216.4	574.449	2046.71	279.579	0
15	7	-36.4322	-4.89211	-252.573	-11369.5	23506.3	-3051.27	1640.07	330.015	0	32.287	-4.7316	-728.849	3768.3	-86308	711.778	2046.58	279.83	0
15	8	-37.0425	-4.58694	-252.878	-11186.4	23506.3	-3051.27	1639.96	329.236	0	31.524	-4.7316	-729.154	3859.85	-86308	574.449	2046.63	279.706	0
15	9	-36.7374	-4.58694	-251.657	-11094.8	23506.3	-3097.05	1640.41	329.087	0	31.8292	-3.81608	-729.459	3676.74	-86216.4	528.673	2046.81	279.96	0
16	0	-36.5848	-5.0447	-251.962	-11186.4	23506.3	-3005.49	1640.29	329.397	0	32.4396	-4.12125	-729.154	3859.85	-86308	894.883	2046.63	279.706	0
16	1	-35.9744	-4.43435	-252.573	-11003.3	23231.6	-3097.05	1638.98	328.565	0	32.4396	-4.57902	-728.849	3859.85	-86399.5	391.343	2046.46	279.704	0
16	2	-36.127	-5.19729	-253.183	-11003.3	23323.2	-3051.27	1639.12	328.46	0	32.4396	-4.27384	-729.154	3768.3	-86216.4	849.107	2046.76	279.832	0
16	3	-36.7374	-4.58694	-252.267	-11186.4	23414.7	-3142.82	1639.82	329.343	0	32.287	-4.12125	-729.154	3859.85	-86399.5	482.896	2046.51	279.706	0
16	4	-35.9744	-4.73953	-252.267	-11094.8	23506.3	-2685.06	1640.18	328.98	0	33.2025	-4.27384	-728.543	3768.3	-86491.1	666.002	2046.28	279.828	0
16	5	-35.9744	-5.0447	-253.183	-11094.8	23323.2	-3097.05	1639.12	328.821	0	32.1344	-4.27384	-729.154	3768.3	-86216.4	940.66	2046.76	279.832	0
16	6	-37.0425	-4.89211	-252.573	-11094.8	23414.7	-3005.49	1639.7	328.927	0	32.1344	-3.96866	-729.154	3768.3	-86124.8	482.896	2046.88	279.832	0
16	7	-36.5848	-4.89211	-252.573	-11277.9	23597.8	-3142.82	1640.43	329.652	0	32.8973	-4.27384	-727.628	3768.3	-86216.4	620.225	2046.51	279.821	0
16	8	-36.7374	-5.0447	-252.878	-11186.4	23506.3	-3005.49	1639.96	329.236	0	32.287	-4.12125	-728.238	3585.19	-86033.3	849.107	2046.86	280.077	0
16	9	-36.127	-4.58694	-252.573	-11003.3	23597.8	-2913.94	1640.43	328.565	0	32.5922	-4.12125	-728.238	3859.85	-86216.4	894.883	2046.61	279.7	0
17	0	-36.2796	-4.89211	-251.657	-10820.2	23414.7	-3051.27	1640.04	327.996	0	31.524	-3.81608	-728.849	3768.3	-86216.4	757.554	2046.71	279.83	0
17	1	-35.9744	-5.19729	-252.573	-11186.4	23323.2	-3188.6	1639.34	329.29	0	31.0663	-4.27384	-728.238	3768.3	-86033.3	711.778	2046.86	279.825	0
17	2	-35.9744	-5.0447	-253.793	-11186.4	23323.2	-3051.27	1638.9	329.077	0	31.6766	-4.27384	-727.933	3859.85	-86033.3	711.778	2046.81	279.698	0
17	3	-35.5167	-4.89211	-252.878	-10911.7	23414.7	-3051.27	1639.59	328.15	0	32.287	-4.42643	-728.543	3859.85	-86033.3	894.883	2046.91	279.702	0
17	4	-36.7374	-4.73953	-252.878	-11186.4	23414.7	-3097.05	1639.59	329.236	0	31.524	-4.12125	-728.849	3859.85	-86124.8	711.778	2046.83	279.704	0
17	5	-35.9744	-4.89211	-252.573	-11186.4	23689.4	-3280.15	1640.79	329.29	0	31.524	-4.12125	-728.238	3493.64	-86033.3	620.225	2046.86	280.203	0
17	6	-36.5848	-5.0447	-252.878	-11186.4	23780.9	-3051.27	1641.04	329.236	0	31.2189	-4.12125	-728.238	3859.85	-86033.3	757.554	2046.86	279.7	0
17	7	-36.4322	-4.73953	-252.267	-11186.4	23414.7	-2959.72	1639.82	329.343	0	32.5922	-4.27384	-728.543	3768.3	-86124.8	482.896	2046.79	279.828	0
17	8	-36.7374	-4.28176	-252.878	-11003.3	23689.4	-2959.72	1640.68	328.512	0	32.5922	-3.96866	-729.459	3676.74	-86308	849.107	2046.68	279.96	0
17	9	-37.0425	-4.28176	-252.878	-11186.4	23323.2	-3051.27	1639.23	329.236	0	33.0499	-3.66349	-727.628	3676.74	-86124.8	666.002	2046.64	279.947	0
18	0	-35.8218	-5.34988	-252.267	-11277.9	23323.2	-3097.05	1639.45	329.706	0	32.8973	-3.96866	-727.018	3859.85	-86033.3	620.225	2046.66	279.691	0
18	1	-35.9744	-5.0447	-252.573	-11277.9	23689.4	-2639.28	1640.79	329.652	0	32.4396	-4.42643	-727.628	3676.74	-86033.3	849.107	2046.76	279.947	0
18	2	-35.3641	-4.43435	-253.183	-11186.4	23597.8	-3005.49	1640.2	329.183	0	32.1344	-3.5109	-727.628	3859.85	-85941.8	666.002	2046.89	279.695	0
18	3	-36.127	-4.58694	-252.878	-11277.9	23323.2	-2913.94	1639.23	329.598	0	33.2025	-4.12125	-727.933	3951.4	-85850.2	711.778	2047.06	279.572	0
18	4	-36.5848	-4.58694	-252.573	-11186.4	23323.2	-3005.49	1639.34	329.29	0	31.3715	-4.12125	-728.238	4042.95	-85850.2	757.554	2047.11	279.448	0
18	5	-36.7374	-4.73953	-252.573	-11003.3	23506.3	-3097.05	1640.07	328.565	0	31.8292	-4.57902	-728.849	3859.85	-85941.8	437.12	2047.09	279.704	0
18	6	-35.9744	-4.43435	-253.488	-10911.7	23231.6	-3051.27	1638.65	328.046	0	31.8292	-4.27384	-727.628	3676.74	-86033.3	482.896	2046.76	279.947	0
18	7	-36.2796	-4.73953	-252.573	-11186.4	23414.7	-3005.49	1639.7	329.29	0	32.4396	-3.96866	-727.323	3676.74	-86033.3	299.791	2046.71	279.945	0
18	8	-36.89	-5.0447	-252.878	-11186.4	23597.8	-3142.82	1640.32	329.236	0	32.4396	-4.42643	-727.933	3768.3	-85850.2	299.791	2047.06	279.823	0
18	9	-36.7374	-4.43435	-253.183	-11094.8	23506.3	-3005.49	1639.84	328.821	0	32.4396	-4.88419	-727.628	3768.3	-85941.8	437.12	2046.89	279.821	0
19	0	-36.5848	-4.58694	-253.793	-11186.4	23689.4	-3142.82	1640.34	329.077	0	33.2025	-4.42643	-727.018	3585.19	-86124.8	620.225	2046.54	280.069	0
19	1	-37.1951	-4.89211	-253.183	-11277.9	23780.9	-3051.27	1640.93	329.545	0	33.0499	-4.7316	-728.238	3585.19	-86216.4	345.567	2046.61	280.077	0
19	2	-36.89	-4.73953	-252.573	-11277.9	23597.8	-3051.27	1640.43	329.652	0	32.5922	-4.27384	-727.323	3768.3	-86033.3	482.896	2046.71	279.819	0
19	3	-36.5848	-4.58694	-252.878	-11277.9	23414.7	-3142.82	1639.59	329.598	0	32.5922	-3.66349	-728.543	3585.19	-85850.2	482.896	2047.16	280.079	0
19	4	-35.9744	-4.89211	-253.488	-11094.8	23689.4	-3005.49	1640.45	328.769	0	32.4396	-4.27384	-727.933	3768.3	-86033.3	528.673	2046.81	279.823	0
19	5	-36.127	-4.73953	-252.878	-11277.9	23414.7	-3280.15	1639.59	329.598	0	33.0499	-4.42643	-727.323	3585.19	-85850.2	666.002	2046.96	280.071	0
19	6	-35.8218	-4.89211	-252.573	-11277.9	23506.3	-3325.93	1640.07	329.652	0	33.0499	-4.12125	-727.933	3951.4	-85941.8	528.673	2046.94	279.572	0
19	7	-36.127	-5.0447	-253.183	-10911.7	23780.9	-3051.27	1640.93	328.098	0	33.0499	-4.12125	-727.323	3676.74	-86033.3	711.778	2046.71	279.945	0
19	8	-35.6693	-5.0447	-253.183	-11277.9	23780.9	-3280.15	1640.93	329.545	0	32.287	-4.12125	-727.018	3768.3	-86033.3	574.449	2046.66	279.817	0
19	9	-36.5848	-4.58694	-254.099	-11186.4	23506.3	-3097.05	1639.51	329.024	0	33.0499	-4.7316	-727.933	3859.85	-86216.4	391.343	2046.56	279.698	0
20	0	-35.8218	-5.0447	-253.488	-11277.9	23597.8	-2913.94	1640.09	329.491	0	31.524	-3.96866	-727.628	3951.4	-86033.3	620.225	2046.76	279.57	0
20	1	-36.127	-5.0447	-252.878	-11094.8	23689.4	-3234.38	1640.68	328.874	0	31.6766	-4.12125	-726.712	3859.85	-85850.2	528.673	2046.86	279.689	0
20	2	-35.9744	-5.0447	-253.488	-11186.4	23597.8	-3371.7	1640.09	329.13	0	32.1344	-3.81608	-727.018	3951.4	-85941.8	437.12	2046.79	279.565	0
20	3	-35.9744	-4.58694	-253.793	-11186.4	23597.8	-3097.05	1639.98	329.077	0	31.8292	-4.27384	-726.407	3951.4	-86033.3	528.673	2046.56	279.56	0
20	4	-36.2796	-5.0447	-253.183	-10911.7	23414.7	-3234.38	1639.48	328.098	0	32.5922	-4.12125	-727.018	3951.4	-85758.6	528.673	2047.04	279.565	0
20	5	-35.9744	-5.0447	-253.183	-11094.8	23506.3	-3051.27	1639.84	328.821	0	32.287	-4.57902	-727.323	4042.95	-85941.8	574.449	2046.84	279.441	0
20	6	-36.5848	-4.73953	-253.183	-11186.4	23506.3	-3051.27	1639.84	329.183	0	32.287	-4.7316	-727.018	3768.3	-86033.3	299.791	2046.66	279.817	0
20	7	-35.9744	-5.34988	-253.183	-11094.8	23506.3	-3005.49	1639.84	328.821	0	32.287	-4.7316	-727.933	3676.74	-86033.3	391.343	2046.81	279.949	0
20	8	-36.127	-5.34988	-252.878	-11186.4	23689.4	-3005.49	1640.68	329.236	0	32.4396	-4.27384	-727.323	3768.3	-86033.3	482.896	2046.71	279.819	0
20	9	-36.5848	-5.19729	-252.878	-11186.4	23506.3	-2959.72	1639.96	329.236	0	32.8973	-3.81608	-727.628	3859.85	-85758.6	574.449	2047.14	279.695	0
21	0	-36.127	-4.89211	-253.488	-11186.4	23506.3	-3280.15	1639.73	329.13	0	33.2025	-4.12125	-727.323	3951.4	-86033.3	757.554	2046.71	279.567	0
21	1	-36.127	-4.43435	-252.573	-11094.8	23506.3	-3325.93	1640.07	328.927	0	32.4396	-4.42643	-727.018	4134.51	-85941.8	849.107	2046.79	279.313	0
21	2	-35.9744	-4.89211	-252.878	-11186.4	23414.7	-3280.15	1639.59	329.236	0	31.2189	-4.12125	-727.018	3951.4	-86033.3	711.778	2046.66	279.565	0
21	3	-35.9744	-4.43435	-252.573	-11186.4	23689.4	-3280.15	1640.79	329.29	0	32.1344	-4.57902	-726.407	3951.4	-85941.8	528.673	2046.69	279.56	0
21	4	-36.5848	-4.73953	-253.793	-10911.7	23414.7	-3051.27	1639.26	327.995	0	33.0499	-3.96866	-728.238	3493.64	-86308	574.449	2046.48	280.203	0
21	5	-36.2796	-4.58694	-253.488	-11094.8	23506.3	-2913.94	1639.73	328.769	0	32.5922	-3.96866	-727.323	3676.74	-86124.8	345.567	2046.59	279.945	0
21	6	-35.6693	-4.89211	-252.878	-10911.7	23597.8	-3234.38	1640.32	328.15	0	32.1344	-3.96866	-727.018	3951.4	-86033.3	437.12	2046.66	279.565	0
21	7	-35.9744	-5.19729	-252.878	-11186.4	23414.7	-3234.38	1639.59	329.236	0	33.0499	-4.12125	-726.407	3768.3	-86124.8	574.449	2046.44	279.812	0
21	8	-36.127	-5.0447	-253.183	-10911.7	23414.7	-3371.7	1639.48	328.098	0	33.2025	-5.03678	-727.018	3676.74	-85941.8	574.449	2046.79	279.943	0
21	9	-35.3641	-4.89211	-252.878	-11094.8	23597.8	-3188.6	1640.32	328.874	0	32.7448	-4.27384	-726.712	3859.85	-86033.3	803.331	2046.61	279.689	0
22	0	-35.9744	-5.0447	-253.183	-11094.8	23689.4	-3325.93	1640.57	328.821	0	32.287	-4.12125	-727.018	3676.74	-86216.4	528.673	2046.41	279.943	0
22	1	-36.127	-4.73953	-252.878	-11003.3	23689.4	-3280.15	1640.68	328.512	0	32.4396	-4.12125	-726.712	3493.64	-86124.8	482.896	2046.49	280.193	0
22	2	-36.4322	-4.58694	-252.573	-10911.7	23506.3	-3234.38	1640.07	328.202	0	33.2025	-4.57902	-727.628	3676.74	-86033.3	574.449	2046.76	279.947	0
22	3	-35.9744	-4.58694	-252.878	-10911.7	23506.3	-3234.38	1639.96	328.15	0	32.287	-4.57902	-727.323	4134.51	-86124.8	528.673	2046.59	279.315	0
22	4	-35.9744	-5.34988	-252.573	-10820.2	23597.8	-3097.05	1640.43	327.84	0	32.4396	-3.96866	-726.712	3493.64	-86033.3	391.343	2046.61	280.193	0
22	5	-36.127	-5.0447	-252.573	-10911.7	23597.8	-3280.15	1640.43	328.202	0	32.287	-4.7316	-727.323	3768.3	-86308	757.554	2046.33	279.819	0
22	6	-36.127	-4.73953	-252.267	-11094.8	23597.8	-3280.15	1640.54	328.98	0	31.524	-4.57902	-727.018	3951.4	-86124.8	757.554	2046.54	279.565	0
22	7	-36.89	-4.73953	-252.878	-10728.6	23597.8	-3142.82	1640.32	327.426	0	32.287	-4.27384	-727.323	3676.74	-85941.8	482.896	2046.84	279.945	0
22	8	-36.7374	-4.58694	-253.488	-11186.4	23414.7	-3051.27	1639.37	329.13	0	33.0499	-4.12125	-727.018	3676.74	-85941.8	574.449	2046.79	279.943	0
22	9	-36.7374	-4.73953	-251.962	-11094.8	23597.8	-3097.05	1640.66	329.034	0	32.7448	-4.57902	-727.018	3676.74	-86216.4	528.673	2046.41	279.943	0
23	0	-36.2796	-4.73953	-253.488	-11003.3	23597.8	-3234.38	1640.09	328.407	0	32.287	-4.12125	-727.018	3768.3	-85941.8	482.896	2046.79	279.817	0
23	1	-36.127	-5.0447	-252.878	-11277.9	23597.8	-3234.38	1640.32	329.598	0	32.287	-4.42643	-727.018	4042.95	-86033.3	482.896	2046.66	279.439	0
23	2	-36.2796	-4.58694	-252.573	-10728.6	23689.4	-3325.93	1640.79	327.477	0	32.4396	-3.96866	-727.628	3859.85	-86399.5	574.449	2046.26	279.695	0
23	3	-36.2796	-4.43435	-252.573	-11186.4	23689.4	-3234.38	1640.79	329.29	0	32.4396	-4.12125	-726.712	3951.4	-86033.3	482.896	2046.61	279.563	0
23	4	-36.2796	-4.89211	-253.488	-10911.7	23506.3	-3280.15	1639.73	328.046	0	32.7448	-4.42643	-727.628	3951.4	-86124.8	482.896	2046.64	279.57	0
23	5	-36.2796	-4.89211	-252.573	-10911.7	23597.8	-3234.38	1640.43	328.202	0	31.9818	-4.57902	-727.933	3676.74	-85758.6	574.449	2047.19	279.949	0
23	6	-35.8218	-4.12917	-252.878	-11186.4	23506.3	-3051.27	1639.96	329.236	0	32.4396	-4.7316	-727.628	3585.19	-86216.4	391.343	2046.51	280.073	0
23	7	-36.4322	-4.73953	-252.267	-11003.3	23597.8	-3097.05	1640.54	328.617	0	32.5922	-4.7316	-727.628	3951.4	-85941.8	345.567	2046.89	279.57	0
23	8	-36.89	-4.89211	-252.878	-11003.3	23414.7	-3097.05	1639.59	328.512	0	32.5922	-3.96866	-727.933	3768.3	-86124.8	482.896	2046.69	279.823	0
23	9	-37.1951	-5.0447	-253.183	-11094.8	23597.8	-2913.94	1640.2	328.821	0	32.287	-4.42643	-727.933	3859.85	-85941.8	437.12	2046.94	279.698	0
24	0	-36.2796	-4.58694	-253.488	-11094.8	23323.2	-3280.15	1639.01	328.769	0	32.287	-4.7316	-728.543	3859.85	-86124.8	437.12	2046.79	279.702	0
24	1	-35.8218	-4.73953	-253.488	-11186.4	23414.7	-3325.93	1639.37	329.13	0	32.1344	-4.88419	-728.238	3859.85	-85941.8	437.12	2046.99	279.7	0
24	2	-36.4322	-4.43435	-252.878	-11186.4	23506.3	-3051.27	1639.96	329.236	0	31.2189	-4.12125	-727.933	3859.85	-86582.6	711.778	2046.06	279.698	0
24	3	-35.9744	-4.73953	-253.793	-11003.3	23414.7	-3234.38	1639.26	328.355	0	32.4396	-4.57902	-727.933	3951.4	-86124.8	620.225	2046.69	279.572	0
24	4	-36.127	-4.73953	-254.099	-10911.7	23414.7	-3188.6	1639.15	327.943	0	32.287	-4.42643	-728.238	3768.3	-86124.8	574.449	2046.74	279.825	0
24	5	-36.127	-4.28176	-252.573	-10820.2	23506.3	-3234.38	1640.07	327.84	0	32.287	-4.12125	-729.154	3676.74	-86124.8	528.673	2046.88	279.958	0
24	6	-35.9744	-4.58694	-251.962	-10911.7	23414.7	-3371.7	1639.93	328.307	0	32.287	-4.42643	-727.628	3859.85	-86308	482.896	2046.38	279.695	0
24	7	-35.9744	-5.0447	-252.878	-10911.7	23597.8	-3234.38	1640.32	328.15	0	32.287	-5.03678	-727.933	3859.85	-86491.1	437.12	2046.18	279.698	0
24	8	-37.6529	-4.58694	-252.878	-11003.3	23414.7	-3234.38	1639.59	328.512	0	32.4396	-3.66349	-728.543	3585.19	-86216.4	482.896	2046.66	280.079	0
24	9	-35.6693	-5.0447	-253.183	-11003.3	23414.7	-3280.15	1639.48	328.46	0	32.287	-4.7316	-727.933	3951.4	-86399.5	482.896	2046.31	279.572	0
25	0	-36.4322	-5.0447	-253.183	-11094.8	23597.8	-3051.27	1640.2	328.821	0	31.6766	-4.7316	-728.238	3585.19	-86308	528.673	2046.48	280.077	0
25	1	-36.127	-5.0447	-252.573	-11094.8	23323.2	-3325.93	1639.34	328.927	0	32.5922	-5.34196	-728.238	3676.74	-86216.4	528.673	2046.61	279.951	0
25	2	-36.7374	-4.73953	-253.488	-10728.6	23689.4	-3051.27	1640.45	327.324	0	31.6766	-4.88419	-727.323	3951.4	-86491.1	116.685	2046.08	279.567	0
25	3	-37.3477	-4.73953	-253.793	-11003.3	23597.8	-3234.38	1639.98	328.355	0	31.524	-4.12125	-727.323	3676.74	-86216.4	711.778	2046.46	279.945	0
25	4	-37.1951	-4.89211	-252.573	-11186.4	23506.3	-3325.93	1640.07	329.29	0	32.5922	-4.27384	-728.238	3951.4	-86399.5	574.449	2046.36	279.574	0
25	5	-35.8218	-4.43435	-252.573	-11094.8	23780.9	-3142.82	1641.15	328.927	0	32.287	-5.03678	-727.323	3859.85	-86491.1	391.343	2046.08	279.693	0
25	6	-36.4322	-4.73953	-252.573	-11186.4	23689.4	-3371.7	1640.79	329.29	0	32.287	-4.27384	-727.323	3951.4	-86308	437.12	2046.33	279.567	0
25	7	-36.5848	-4.58694	-252.878	-11003.3	23414.7	-3325.93	1639.59	328.512	0	32.287	-4.12125	-728.543	3951.4	-86216.4	391.343	2046.66	279.576	0
25	8	-35.8218	-4.73953	-252.878	-11094.8	23414.7	-3280.15	1639.59	328.874	0	32.5922	-5.34196	-727.323	3493.64	-86308	482.896	2046.33	280.197	0
25	9	-35.6693	-4.73953	-253.183	-11186.4	23780.9	-3280.15	1640.93	329.183	0	32.4396	-4.88419	-727.018	3676.74	-86399.5	345.567	2046.16	279.943	0
26	0	-35.8218	-4.89211	-252.573	-11094.8	23780.9	-3280.15	1641.15	328.927	0	32.4396	-4.42643	-728.238	3585.19	-86124.8	528.673	2046.74	280.077	0
26	1	-36.89	-4.89211	-251.657	-11277.9	23597.8	-3097.05	1640.77	329.815	0	32.287	-4.12125	-728.238	3585.19	-86216.4	528.673	2046.61	280.077	0
26	2	-36.7374	-4.73953	-253.793	-11186.4	23506.3	-3051.27	1639.62	329.077	0	32.1344	-4.88419	-727.323	3768.3	-86308	757.554	2046.33	279.819	0
26	3	-36.7374	-4.73953	-253.183	-11186.4	23597.8	-3325.93	1640.2	329.183	0	31.524	-4.57902	-727.628	3768.3	-86308	666.002	2046.38	279.821	0
26	4	-37.0425	-4.89211	-252.573	-11003.3	23597.8	-3234.38	1640.43	328.565	0	32.287	-4.7316	-727.628	3859.85	-86399.5	528.673	2046.26	279.695	0
26	5	-36.5848	-4.89211	-253.183	-10911.7	23689.4	-3417.48	1640.57	328.098	0	31.524	-4.27384	-727.628	3951.4	-86308	711.778	2046.38	279.57	0
26	6	-35.9744	-4.89211	-251.962	-11186.4	23231.6	-3325.93	1639.2	329.397	0	32.287	-4.88419	-727.628	3951.4	-86582.6	345.567	2046.01	279.57	0
26	7	-37.3477	-5.0447	-253.183	-11094.8	23506.3	-3051.27	1639.84	328.821	0	32.4396	-4.7316	-727.323	3859.85	-86308	391.343	2046.33	279.693	0
26	8	-35.9744	-5.19729	-253.183	-11277.9	23506.3	-3051.27	1639.84	329.545	0	32.1344	-4.42643	-727.018	3768.3	-86216.4	528.673	2046.41	279.817	0
26	9	-35.8218	-5.0447	-252.573	-11369.5	23964	-3600.59	1641.88	330.015	0	32.1344	-4.88419	-727.323	3951.4	-86491.1	345.567	2046.08	279.567	0
27	0	-36.5848	-4.73953	-252.573	-11003.3	23506.3	-3463.26	1640.07	328.565	0	31.524	-4.42643	-727.018	3859.85	-86216.4	391.343	2046.41	279.691	0
27	1	-36.2796	-5.0447	-252.573	-11094.8	23506.3	-3509.03	1640.07	328.927	0	31.2189	-4.7316	-727.933	3676.74	-86399.5	803.331	2046.31	279.949	0
27	2	-36.7374	-5.0447	-252.878	-10911.7	23689.4	-3371.7	1640.68	328.15	0	32.4396	-4.88419	-727.323	3218.98	-86491.1	391.343	2046.08	280.574	0
27	3	-36.7374	-4.73953	-251.352	-11277.9	23414.7	-3371.7	1640.16	329.869	0	32.4396	-4.12125	-727.628	3768.3	-86216.4	574.449	2046.51	279.821	0
27	4	-36.89	-5.34988	-252.878	-11186.4	23506.3	-3234.38	1639.96	329.236	0	32.287	-4.57902	-728.238	3859.85	-86308	482.896	2046.48	279.7	0
27	5	-36.7374	-5.19729	-252.878	-11277.9	23597.8	-3280.15	1640.32	329.598	0	32.1344	-4.88419	-728.238	3676.74	-86216.4	391.343	2046.61	279.951	0
27	6	-36.7374	-5.0447	-251.657	-10820.2	23597.8	-3417.48	1640.77	327.996	0	32.287	-4.7316	-727.018	3676.74	-86491.1	437.12	2046.03	279.943	0
27	7	-36.127	-4.58694	-253.183	-10911.7	23414.7	-3234.38	1639.48	328.098	0	32.4396	-4.57902	-727.628	3676.74	-86124.8	391.343	2046.64	279.947	0
27	8	-36.4322	-5.0447	-252.878	-11003.3	23231.6	-3280.15	1638.87	328.512	0	32.287	-4.27384	-727.018	3585.19	-86216.4	437.12	2046.41	280.069	0
27	9	-35.9744	-5.34988	-253.183	-11277.9	23597.8	-3097.05	1640.2	329.545	0	32.4396	-4.7316	-727.628	3859.85	-86216.4	345.567	2046.51	279.695	0
28	0	-36.127	-4.89211	-251.657	-11094.8	23597.8	-3142.82	1640.77	329.087	0	32.4396	-4.12125	-727.933	3585.19	-86124.8	528.673	2046.69	280.075	0
28	1	-36.89	-5.0447	-252.878	-11094.8	23597.8	-3142.82	1640.32	328.874	0	32.5922	-4.27384	-727.018	3859.85	-86216.4	482.896	2046.41	279.691	0
28	2	-35.9744	-4.73953	-252.878	-11003.3	23323.2	-3280.15	1639.23	328.512	0	32.287	-4.7316	-727.323	3676.74	-86216.4	391.343	2046.46	279.945	0
28	3	-35.9744	-5.0447	-251.962	-11186.4	23414.7	-3280.15	1639.93	329.397	0	32.287	-4.12125	-727.018	3676.74	-86216.4	574.449	2046.41	279.943	0
28	4	-36.5848	-5.0447	-253.183	-11003.3	23597.8	-2959.72	1640.2	328.46	0	32.4396	-4.42643	-727.628	3493.64	-86216.4	528.673	2046.51	280.199	0
28	5	-36.7374	-5.34988	-252.878	-11003.3	23597.8	-2959.72	1640.32	328.512	0	32.287	-4.12125	-727.933	3859.85	-86124.8	437.12	2046.69	279.698	0
28	6	-35.9744	-4.89211	-251.962	-11094.8	23506.3	-3325.93	1640.29	329.034	0	32.287	-4.27384	-726.407	3951.4	-85941.8	528.673	2046.69	279.56	0
28	7	-35.9744	-5.19729	-252.573	-11277.9	23506.3	-3051.27	1640.07	329.652	0	31.9818	-3.5109	-728.543	3585.19	-86216.4	620.225	2046.66	280.079	0
28	8	-36.2796	-5.19729	-252.573	-11094.8	23780.9	-3005.49	1641.15	328.927	0	31.2189	-4.27384	-727.933	3493.64	-86216.4	757.554	2046.56	280.201	0
28	9	-36.89	-4.58694	-253.183	-10911.7	23597.8	-3188.6	1640.2	328.098	0	32.7448	-4.27384	-727.018	3676.74	-86308	528.673	2046.28	279.943	0
29	0	-36.4322	-5.19729	-252.878	-11277.9	23323.2	-3097.05	1639.23	329.598	0	30.9137	-4.57902	-727.933	3859.85	-86216.4	711.778	2046.56	279.698	0
29	1	-35.8218	-5.0447	-252.267	-11094.8	23506.3	-3280.15	1640.18	328.98	0	31.6766	-5.03678	-727.018	3676.74	-86124.8	574.449	2046.54	279.943	0
29	2	-36.2796	-4.58694	-252.573	-11094.8	23506.3	-2913.94	1640.07	328.927	0	32.287	-4.27384	-727.018	3768.3	-86216.4	528.673	2046.41	279.817	0
29	3	-35.9744	-5.50247	-252.267	-11186.4	23597.8	-2868.16	1640.54	329.343	0	32.1344	-4.12125	-727.933	3676.74	-86216.4	528.673	2046.56	279.949	0
29	4	-36.2796	-5.0447	-252.267	-11277.9	23414.7	-3097.05	1639.82	329.706	0	31.9818	-4.12125	-727.628	3676.74	-86308	574.449	2046.38	279.947	0
29	5	-36.5848	-5.34988	-252.267	-11277.9	23506.3	-2913.94	1640.18	329.706	0	31.3715	-4.27384	-726.712	3676.74	-86308	757.554	2046.24	279.941	0
29	6	-36.127	-5.19729	-251.962	-11277.9	23597.8	-3188.6	1640.66	329.76	0	31.3715	-4.27384	-726.712	3493.64	-86216.4	757.554	2046.36	280.193	0
29	7	-36.5848	-5.50246	-252.267	-11186.4	23689.4	-3051.27	1640.91	329.343	0	31.2189	-4.12125	-726.712	3585.19	-86216.4	666.002	2046.36	280.067	0
29	8	-36.5848	-4.73953	-252.878	-11094.8	23414.7	-3371.7	1639.59	328.874	0	32.4396	-5.03678	-727.018	3493.64	-86399.5	482.896	2046.16	280.195	0
29	9	-36.89	-4.89211	-251.962	-11094.8	23597.8	-3051.27	1640.66	329.034	0	32.1344	-3.96866	-726.712	3859.85	-86308	437.12	2046.24	279.689	0
30	0	-36.4322	-4.58694	-252.267	-11186.4	23506.3	-3005.49	1640.18	329.343	0	30.9137	-4.27384	-726.712	3585.19	-86399.5	620.225	2046.11	280.067	0
30	1	-36.127	-4.73953	-253.183	-11186.4	23323.2	-3417.48	1639.12	329.183	0	33.0499	-4.42643	-727.018	3493.64	-86216.4	620.225	2046.41	280.195	0
30	2	-36.89	-4.89211	-251.962	-11277.9	23597.8	-3097.05	1640.66	329.76	0	31.524	-5.18937	-726.712	3585.19	-86308	574.449	2046.24	280.067	0
30	3	-36.2796	-4.89211	-252.878	-11094.8	23140	-3234.38	1638.51	328.874	0	32.287	-4.12125	-727.018	3493.64	-86491.1	391.343	2046.03	280.195	0
30	4	-36.127	-4.89211	-252.878	-11186.4	23597.8	-3234.38	1640.32	329.236	0	32.4396	-3.96866	-727.323	3493.64	-86399.5	482.896	2046.21	280.197	0
30	5	-36.7374	-5.0447	-252.878	-11277.9	23689.4	-3051.27	1640.68	329.598	0	32.1344	-3.81608	-727.628	3218.98	-86399.5	482.896	2046.26	280.576	0
30	6	-36.7374	-5.19729	-252.267	-11277.9	23597.8	-3005.49	1640.54	329.706	0	32.5922	-3.66349	-727.018	3585.19	-86308	711.778	2046.28	280.069	0
30	7	-37.5003	-5.65505	-253.183	-11094.8	23597.8	-2776.61	1640.2	328.821	0	32.5922	-3.66349	-727.628	3402.08	-86491.1	437.12	2046.13	280.324	0
30	8	-36.4322	-5.80764	-252.573	-11277.9	23323.2	-3051.27	1639.34	329.652	0	32.4396	-4.12125	-727.323	3218.98	-86399.5	345.567	2046.21	280.574	0
30	9	-36.5848	-5.65505	-253.183	-11369.5	23506.3	-2959.72	1639.84	329.906	0	33.2025	-4.27384	-727.933	3402.08	-86582.6	711.778	2046.06	280.326	0
31	0	-36.7374	-5.19729	-253.488	-11277.9	23597.8	-3097.05	1640.09	329.491	0	32.287	-4.27384	-727.018	3585.19	-86308	620.225	2046.28	280.069	0
31	1	-36.89	-4.89211	-253.183	-11186.4	23597.8	-3097.05	1640.2	329.183	0	31.6766	-4.27384	-727.628	3310.53	-86491.1	666.002	2046.13	280.45	0
31	2	-36.5848	-4.58694	-252.573	-11094.8	23506.3	-3005.49	1640.07	328.927	0	31.524	-3.81608	-728.543	3585.19	-86399.5	528.673	2046.41	280.079	0
31	3	-37.3477	-4.89211	-252.878	-11277.9	23597.8	-2913.94	1640.32	329.598	0	31.524	-4.42643	-727.933	2944.32	-86308	437.12	2046.43	280.955	0
31	4	-38.2632	-5.50246	-252.573	-10911.7	23414.7	-3005.49	1639.7	328.202	0	32.287	-5.03678	-728.543	3493.64	-86124.8	391.343	2046.79	280.205	0
31	5	-36.4322	-5.50246	-252.878	-11277.9	23506.3	-3051.27	1639.96	329.598	0	31.6766	-3.81608	-727.018	3310.53	-86308	620.225	2046.28	280.446	0
31	6	-36.5848	-5.65505	-252.573	-11186.4	23597.8	-2913.94	1640.43	329.29	0	31.6766	-3.96866	-728.238	3493.64	-86491.1	620.225	2046.23	280.203	0
31	7	-36.89	-5.34988	-252.573	-11094.8	23414.7	-2913.94	1639.7	328.927	0	31.8292	-3.96866	-727.933	3218.98	-86491.1	620.225	2046.18	280.578	0
31	8	-36.89	-5.19729	-252.573	-11277.9	23506.3	-2913.94	1640.07	329.652	0	31.8292	-3.05314	-727.933	3402.08	-86491.1	482.896	2046.18	280.326	0
31	9	-36.5848	-5.50246	-253.183	-11094.8	23780.9	-2959.72	1640.93	328.821	0	31.6766	-3.96866	-728.238	3310.53	-86216.4	299.791	2046.61	280.454	0
32	0	-37.5003	-5.34988	-252.573	-11461	23597.8	-3097.05	1640.43	330.377	0	32.287	-3.81608	-728.849	3402.08	-86399.5	162.462	2046.46	280.332	0
32	1	-37.5003	-4.73953	-251.657	-11186.4	23597.8	-3280.15	1640.77	329.451	0	32.8973	-3.05314	-727.933	3585.19	-86216.4	391.343	2046.56	280.075	0
32	2	-37.0425	-4.89211	-251.962	-11369.5	23231.6	-3097.05	1639.2	330.124	0	33.0499	-2.90055	-728.543	3218.98	-86216.4	391.343	2046.66	280.582	0
32	3	-36.5848	-5.34988	-251.962	-11644.1	23323.2	-2959.72	1639.57	331.214	0	32.8973	-3.35831	-728.238	3127.43	-86491.1	437.12	2046.23	280.705	0
32	4	-36.5848	-5.34988	-251.962	-11369.5	23506.3	-2913.94	1640.29	330.124	0	33.2025	-3.35831	-729.459	3218.98	-86491.1	345.567	2046.43	280.587	0
32	5	-37.3477	-4.73953	-252.573	-11186.4	23414.7	-3280.15	1639.7	329.29	0	32.287	-3.05314	-729.154	3218.98	-86491.1	482.896	2046.38	280.585	0
32	6	-36.7374	-4.73953	-251.962	-11186.4	23414.7	-3097.05	1639.93	329.397	0	32.8973	-3.96866	-728.849	3218.98	-86216.4	254.014	2046.71	280.583	0
32	7	-36.5848	-4.43435	-251.962	-11094.8	23414.7	-3005.49	1639.93	329.034	0	33.2025	-4.57902	-728.238	3402.09	-86308	437.12	2046.48	280.328	0
32	8	-36.7374	-4.43435	-252.878	-11277.9	23597.8	-2959.72	1640.32	329.598	0	31.9818	-4.12125	-729.154	3035.87	-86582.6	299.791	2046.26	280.836	0
32	9	-36.5848	-4.73953	-252.878	-11277.9	23597.8	-2959.72	1640.32	329.598	0	31.9818	-3.05314	-729.154	2852.77	-86399.5	620.225	2046.51	281.088	0
33	0	-36.5848	-4.89211	-251.657	-11094.8	23414.7	-2776.61	1640.04	329.087	0	32.5922	-3.35831	-728.849	3127.43	-86308	620.225	2046.58	280.709	0
33	1	-36.7374	-5.50246	-251.657	-11277.9	23414.7	-3280.15	1640.04	329.815	0	32.7448	-3.96866	-728.543	3035.87	-86399.5	345.567	2046.41	280.833	0
33	2	-36.5848	-5.50246	-251.962	-11277.9	23414.7	-2913.94	1639.93	329.76	0	32.8973	-4.27384	-728.543	2852.77	-86491.1	345.567	2046.28	281.084	0
33	3	-37.3477	-4.73953	-251.962	-11369.5	23323.2	-2959.72	1639.57	330.124	0	32.8973	-3.96866	-728.849	3218.98	-86491.1	254.014	2046.33	280.583	0
33	4	-36.5848	-4.58694	-251.962	-10911.7	23414.7	-2868.16	1639.93	328.307	0	32.5922	-3.5109	-729.154	2944.32	-86308	528.673	2046.63	280.962	0
33	5	-37.0425	-5.34988	-252.573	-11186.4	23323.2	-3051.27	1639.34	329.29	0	32.1344	-3.96866	-728.238	3218.98	-86124.8	528.673	2046.74	280.58	0
33	6	-37.3477	-5.34988	-251.962	-11369.5	23414.7	-3097.05	1639.93	330.124	0	32.7448	-3.66349	-729.459	3127.43	-86308	116.685	2046.68	280.713	0
33	7	-36.7374	-4.43435	-250.742	-11186.4	23506.3	-3005.49	1640.75	329.613	0	32.7448	-3.66349	-729.459	3127.43	-86491.1	254.014	2046.43	280.713	0
33	8	-37.5003	-4.73953	-251.047	-11094.8	23597.8	-3280.15	1641	329.194	0	32.287	-3.96866	-729.459	2852.77	-86674.2	574.449	2046.18	281.089	0
33	9	-37.5003	-4.58694	-251.962	-11003.3	23414.7	-3280.15	1639.93	328.67	0	32.287	-3.96866	-729.459	2944.32	-86308	528.673	2046.68	280.964	0
34	0	-37.1951	-5.19729	-252.573	-11369.5	23506.3	-3188.6	1640.07	330.015	0	32.4396	-3.35831	-729.459	2944.32	-86308	254.014	2046.68	280.964	0
34	1	-37.5003	-4.89211	-252.267	-11369.5	23597.8	-3188.6	1640.54	330.069	0	32.5922	-3.81608	-729.459	3127.43	-86308	254.014	2046.68	280.713	0
34	2	-37.1951	-5.34988	-251.352	-11369.5	23323.2	-3097.05	1639.79	330.233	0	32.1344	-3.5109	-729.764	2852.77	-86399.5	254.014	2046.61	281.091	0
34	3	-36.7374	-5.0447	-252.573	-11369.5	23323.2	-2959.72	1639.34	330.015	0	32.287	-2.90055	-730.069	3035.87	-86399.5	620.225	2046.66	280.842	0
34	4	-36.5848	-4.89211	-251.657	-11461	23323.2	-3097.05	1639.68	330.542	0	32.287	-3.20572	-730.069	3035.87	-86216.4	437.12	2046.91	280.842	0
34	5	-36.5848	-5.50246	-251.352	-11461	23323.2	-3005.49	1639.79	330.598	0	32.4396	-3.35831	-728.849	2669.66	-86216.4	299.791	2046.71	281.337	0
34	6	-37.5003	-5.34988	-251.352	-11369.5	23323.2	-3005.49	1639.79	330.233	0	32.5922	-2.90055	-729.459	2944.32	-86216.4	208.238	2046.81	280.964	0
34	7	-36.7374	-5.50246	-251.352	-11277.9	23323.2	-3051.27	1639.79	329.869	0	32.4396	-3.5109	-730.069	2944.32	-86399.5	254.014	2046.66	280.967	0
34	8	-36.7374	-5.50246	-251.352	-11277.9	23140	-2959.72	1639.06	329.869	0	32.287	-3.81608	-730.069	2852.77	-86399.5	299.791	2046.66	281.092	0
34	9	-37.1951	-5.34988	-251.657	-11277.9	23414.7	-3234.38	1640.04	329.815	0	32.1344	-3.81608	-730.069	3035.87	-86399.5	254.014	2046.66	280.842	0
35	0	-37.5003	-4.89211	-251.657	-11369.5	23323.2	-3051.27	1639.68	330.178	0	32.287	-3.66349	-730.069	2761.22	-86399.5	254.014	2046.66	281.218	0
35	1	-36.89	-5.50246	-251.657	-11369.5	23506.3	-2959.72	1640.41	330.178	0	32.287	-3.35831	-730.069	2944.32	-86124.8	208.238	2047.03	280.967	0
35	2	-36.5848	-4.73953	-251.047	-11277.9	23231.6	-3005.49	1639.54	329.924	0	32.1344	-3.66349	-730.68	2852.77	-85850.2	345.567	2047.51	281.096	0
35	3	-36.7374	-4.73953	-251.962	-11277.9	23414.7	-2868.16	1639.93	329.76	0	33.2025	-3.81608	-729.459	2761.22	-85941.8	437.12	2047.18	281.215	0
35	4	-36.7374	-4.73953	-251.657	-11369.5	23231.6	-3051.27	1639.31	330.178	0	32.8973	-3.5109	-730.069	2944.32	-85941.8	528.673	2047.28	280.967	0
35	5	-36.5848	-4.73953	-251.657	-11461	23597.8	-3097.05	1640.77	330.542	0	33.0499	-2.90055	-730.374	2944.32	-86216.4	574.449	2046.96	280.969	0
35	6	-36.7374	-4.73953	-250.742	-11369.5	23414.7	-2959.72	1640.38	330.343	0	33.0499	-2.90055	-730.374	2944.32	-85941.8	620.225	2047.33	280.969	0
35	7	-36.7374	-4.58694	-251.352	-11644.1	23323.2	-2913.94	1639.79	331.326	0	33.0499	-3.66349	-729.154	2761.22	-86124.8	437.12	2046.88	281.213	0
35	8	-36.7374	-4.58694	-251.657	-11644.1	23414.7	-2822.39	1640.04	331.27	0	32.8973	-3.96866	-730.069	2761.22	-86308	482.896	2046.78	281.218	0
35	9	-36.5848	-4.73953	-251.657	-11461	23323.2	-2959.72	1639.68	330.542	0	32.7448	-3.05314	-730.68	2944.32	-85850.2	254.014	2047.51	280.97	0
36	0	-36.5848	-4.73953	-251.657	-11461	23323.2	-3005.49	1639.68	330.542	0	33.0499	-3.05314	-730.069	2852.77	-86399.5	299.791	2046.66	281.092	0
36	1	-37.0425	-4.73953	-251.657	-11461	23323.2	-3051.27	1639.68	330.542	0	32.7448	-3.5109	-730.68	2852.77	-86216.4	528.673	2047.01	281.096	0
36	2	-36.89	-5.34988	-251.657	-11552.6	23597.8	-3097.05	1640.77	330.906	0	32.5922	-3.96866	-730.069	2669.66	-85941.8	345.567	2047.28	281.343	0
36	3	-36.89	-4.89211	-251.657	-11277.9	23414.7	-2913.94	1640.04	329.815	0	32.8973	-2.74796	-730.374	3035.87	-85850.2	345.567	2047.46	280.843	0
36	4	-37.5003	-4.58694	-251.352	-11369.5	23506.3	-3142.82	1640.52	330.233	0	32.7448	-2.59537	-730.069	3310.53	-86216.4	482.896	2046.91	280.465	0
36	5	-37.1951	-5.19729	-251.047	-11552.6	23597.8	-3005.49	1641	331.018	0	33.6603	-2.74796	-730.374	2852.77	-86124.8	299.791	2047.08	281.094	0
36	6	-36.2796	-5.19729	-251.962	-11461	23597.8	-3005.49	1640.66	330.487	0	32.8973	-2.90055	-730.069	2944.32	-86216.4	482.896	2046.91	280.967	0
36	7	-37.0425	-5.19729	-250.436	-11552.6	23414.7	-3005.49	1640.5	331.13	0	33.8129	-3.5109	-730.069	2578.11	-86033.3	528.673	2047.16	281.469	0
36	8	-37.1951	-5.34988	-250.436	-11644.1	23414.7	-3005.49	1640.5	331.495	0	32.7448	-3.5109	-730.069	2761.22	-86033.3	437.12	2047.16	281.218	0
36	9	-36.5848	-5.0447	-251.657	-11552.6	23597.8	-3142.82	1640.77	330.906	0	32.8973	-3.5109	-730.68	2944.32	-85758.6	482.896	2047.63	280.97	0
37	0	-36.5848	-4.89211	-251.962	-11461	23506.3	-3051.27	1640.29	330.487	0	33.0499	-3.05314	-730.68	3035.87	-86124.8	391.343	2047.13	280.845	0
37	1	-36.89	-5.34988	-251.352	-11644.1	23506.3	-2959.72	1640.52	331.326	0	33.0499	-3.20572	-730.069	2944.32	-85941.8	345.567	2047.28	280.967	0
37	2	-36.7374	-5.34988	-250.742	-11277.9	23414.7	-2822.39	1640.38	329.978	0	32.8973	-3.5109	-730.374	2944.32	-85850.2	528.673	2047.46	280.969	0
37	3	-35.9744	-4.89211	-251.657	-11461	23597.8	-3280.15	1640.77	330.542	0	33.3551	-3.20572	-730.069	2944.32	-85941.8	391.343	2047.28	280.967	0
37	4	-36.4322	-4.43435	-251.047	-11644.1	23506.3	-3051.27	1640.63	331.382	0	33.2025	-2.90055	-730.069	2852.77	-85941.8	391.343	2047.28	281.092	0
37	5	-36.5848	-5.0447	-250.436	-11461	23506.3	-3097.05	1640.86	330.764	0	32.8973	-3.05314	-731.29	2852.77	-85850.2	391.343	2047.6	281.099	0
37	6	-36.4322	-4.58694	-251.657	-11644.1	23414.7	-3051.27	1640.04	331.27	0	32.8973	-3.5109	-731.29	3035.87	-86033.3	254.014	2047.35	280.849	0
37	7	-35.8218	-4.73953	-250.742	-11644.1	23597.8	-2959.72	1641.11	331.439	0	33.0499	-2.90055	-730.68	2852.77	-85941.8	528.673	2047.38	281.096	0
37	8	-36.5848	-4.28176	-250.742	-11644.1	23506.3	-3051.27	1640.75	331.439	0	33.3551	-3.20572	-730.069	2944.32	-85941.8	528.673	2047.28	280.967	0
37	9	-35.9744	-4.73953	-250.742	-11461	23506.3	-2913.94	1640.75	330.709	0	32.8973	-3.35831	-730.069	2578.11	-86033.3	574.449	2047.16	281.469	0
38	0	-36.7374	-4.43435	-250.436	-11461	23231.6	-3188.6	1639.76	330.764	0	32.8973	-3.66349	-731.9	2944.32	-85758.6	528.673	2047.83	280.977	0
38	1	-36.7374	-4.43435	-250.742	-11735.7	23323.2	-3051.27	1640.02	331.804	0	33.3551	-2.74796	-730.985	2852.77	-85941.8	162.462	2047.43	281.097	0
38	2	-36.5848	-5.65505	-251.047	-11644.1	23506.3	-3051.27	1640.63	331.382	0	33.6603	-3.05314	-730.069	2761.22	-86033.3	208.238	2047.16	281.218	0
38	3	-36.127	-5.34988	-250.131	-11369.5	23323.2	-2730.84	1640.24	330.454	0	33.6603	-2.74796	-730.374	3035.87	-86033.3	208.238	2047.21	280.843	0
38	4	-35.2115	-4.73953	-250.131	-11461	23414.7	-3051.27	1640.61	330.82	0	33.3551	-2.74796	-730.374	2852.77	-85941.8	254.014	2047.33	281.094	0
38	5	-35.9744	-4.58694	-250.742	-11644.1	23048.5	-3234.38	1638.92	331.439	0	33.8129	-3.35831	-730.68	2669.66	-85850.2	-112.197	2047.51	281.346	0
38	6	-36.2796	-4.73953	-251.047	-11461	23597.8	-3097.05	1641	330.653	0	33.8129	-4.12125	-730.374	2761.22	-85850.2	208.238	2047.46	281.219	0
38	7	-35.9744	-4.43435	-249.521	-11461	23414.7	-3234.38	1640.84	330.932	0	33.2025	-3.05314	-729.764	2761.22	-85941.8	391.343	2047.23	281.216	0
38	8	-35.8218	-4.58694	-249.826	-11552.6	23323.2	-3188.6	1640.36	331.242	0	32.8973	-3.05314	-729.764	2578.11	-85941.8	482.896	2047.23	281.467	0
38	9	-36.2796	-4.43435	-251.047	-11461	23414.7	-3051.27	1640.27	330.653	0	33.8129	-2.90055	-729.154	2669.66	-86033.3	528.673	2047.01	281.339	0
39	0	-36.7374	-5.34988	-250.131	-11461	23323.2	-3005.49	1640.24	330.82	0	33.8129	-2.74796	-729.764	2761.22	-85941.8	391.343	2047.23	281.216	0
39	1	-35.9744	-4.58694	-250.742	-11369.5	23414.7	-3097.05	1640.38	330.343	0	32.8973	-3.35831	-728.849	2669.66	-85850.2	208.238	2047.21	281.337	0
39	2	-36.5848	-4.58694	-250.742	-11369.5	23689.4	-3005.49	1641.48	330.343	0	32.7448	-2.90055	-729.764	2944.32	-85667.1	345.567	2047.61	280.965	0
39	3	-35.9744	-4.28176	-250.131	-11461	23414.7	-3051.27	1640.61	330.82	0	34.4232	-3.66349	-730.069	2761.22	-85941.8	208.238	2047.28	281.218	0
39	4	-36.5848	-4.73953	-250.436	-11461	23506.3	-3280.15	1640.86	330.764	0	33.5077	-3.5109	-729.459	2578.11	-86033.3	391.343	2047.06	281.466	0
39	5	-36.89	-5.0447	-250.742	-11461	23506.3	-3371.7	1640.75	330.709	0	33.9655	-3.81608	-730.069	2852.77	-85941.8	-20.6439	2047.28	281.092	0
39	6	-36.127	-4.43435	-250.131	-11369.5	23414.7	-3097.05	1640.61	330.454	0	33.5077	-2.59537	-729.764	2578.11	-85758.6	254.014	2047.48	281.467	0
39	7	-35.9744	-4.58694	-249.216	-11461	23506.3	-3142.82	1641.32	330.988	0	33.8129	-3.66349	-730.069	2669.66	-85850.2	254.014	2047.41	281.343	0
39	8	-35.9744	-4.43435	-251.047	-11552.6	23414.7	-3097.05	1640.27	331.018	0	33.8129	-3.05314	-730.069	2669.66	-85758.6	208.238	2047.53	281.343	0
39	9	-35.3641	-4.28176	-250.131	-11277.9	23231.6	-2959.72	1639.88	330.088	0	33.5077	-3.5109	-729.154	2669.66	-85758.6	437.12	2047.39	281.339	0
40	0	-35.3641	-4.73953	-250.131	-11277.9	23323.2	-2913.94	1640.24	330.088	0	33.3551	-3.96866	-729.764	2944.32	-85941.8	208.238	2047.23	280.965	0
40	1	-36.127	-3.97659	-250.131	-11552.6	23414.7	-3234.38	1640.61	331.186	0	33.6603	-3.5109	-729.459	2852.77	-85850.2	299.791	2047.31	281.089	0
40	2	-35.6693	-3.824	-250.436	-11369.5	23414.7	-3371.7	1640.5	330.399	0	34.2706	-3.81608	-730.374	3035.87	-85941.8	162.462	2047.33	280.843	0
40	3	-35.9744	-4.58694	-250.436	-11277.9	23414.7	-3097.05	1640.5	330.033	0	33.6603	-3.81608	-729.459	3035.87	-85758.6	-249.526	2047.44	280.838	0
40	4	-36.127	-4.58694	-250.131	-11461	23597.8	-3097.05	1641.34	330.82	0	33.3551	-3.66349	-728.543	2669.66	-86033.3	25.1324	2046.91	281.336	0
40	5	-36.2796	-5.19729	-251.352	-11644.1	23597.8	-3234.38	1640.88	331.326	0	33.9655	-3.5109	-729.764	2669.66	-85850.2	254.014	2047.36	281.342	0
40	6	-35.8218	-4.43435	-250.436	-11461	23048.5	-3142.82	1639.03	330.764	0	33.0499	-3.5109	-728.849	2578.11	-85758.6	254.014	2047.34	281.463	0
40	7	-35.9744	-4.43435	-250.131	-11552.6	23597.8	-3142.82	1641.34	331.186	0	33.6603	-4.12125	-729.459	2669.66	-85667.1	208.238	2047.56	281.34	0
40	8	-35.5167	-4.58694	-251.047	-11277.9	23231.6	-3463.26	1639.54	329.924	0	33.5077	-3.81608	-729.154	2669.66	-85667.1	162.462	2047.51	281.339	0
40	9	-35.5167	-4.12917	-249.521	-11369.5	23231.6	-3280.15	1640.1	330.565	0	33.6603	-3.66349	-729.154	2761.22	-85850.2	254.014	2047.26	281.213	0
41	0	-35.5167	-5.0447	-250.742	-11461	23597.8	-3097.05	1641.11	330.709	0	33.6603	-4.12125	-729.459	2852.77	-85850.2	254.014	2047.31	281.089	0
41	1	-35.5167	-4.43435	-250.131	-11277.9	23048.5	-3280.15	1639.15	330.088	0	33.0499	-3.81608	-729.764	2761.22	-85758.6	254.014	2047.48	281.216	0
41	2	-35.5167	-4.89211	-250.742	-11644.1	23414.7	-3142.82	1640.38	331.439	0	33.6603	-4.12125	-729.459	2761.22	-85667.1	437.12	2047.56	281.215	0
41	3	-36.127	-4.28176	-250.436	-11277.9	23323.2	-3097.05	1640.13	330.033	0	33.6603	-3.20572	-728.543	2578.11	-85850.2	345.567	2047.16	281.461	0
41	4	-35.6693	-4.43435	-250.742	-11369.5	23231.6	-3142.82	1639.65	330.343	0	33.8129	-3.81608	-729.764	2669.66	-85941.8	254.014	2047.23	281.342	0
41	5	-36.2796	-3.97659	-250.131	-11277.9	23689.4	-3142.82	1641.71	330.088	0	33.6603	-3.66349	-729.459	2761.22	-85575.5	208.238	2047.69	281.215	0
41	6	-35.9744	-4.73953	-251.047	-11277.9	23140	-3188.6	1639.17	329.924	0	33.0499	-3.81608	-729.459	2852.77	-85850.2	391.343	2047.31	281.089	0
41	7	-35.8218	-4.58694	-249.521	-11277.9	23414.7	-3051.27	1640.84	330.198	0	33.0499	-4.12125	-729.764	2761.22	-85941.8	-112.197	2047.23	281.216	0
41	8	-35.9744	-4.58694	-250.131	-11186.4	23414.7	-3371.7	1640.61	329.722	0	33.8129	-4.12125	-729.154	2669.66	-85850.2	208.238	2047.26	281.339	0
41	9	-36.4322	-3.824	-250.742	-11461	23414.7	-3280.15	1640.38	330.709	0	33.6603	-3.35831	-729.459	2761.22	-85667.1	254.014	2047.56	281.215	0
42	0	-35.5167	-3.824	-250.436	-11461	23414.7	-3142.82	1640.5	330.764	0	33.3551	-3.66349	-729.459	2761.22	-85850.2	162.462	2047.31	281.215	0
42	1	-35.9744	-3.824	-250.436	-11277.9	23231.6	-3280.15	1639.76	330.033	0	33.6603	-3.35831	-728.849	2761.22	-85850.2	-66.4203	2047.21	281.212	0
42	2	-35.5167	-4.28176	-249.826	-11277.9	23414.7	-3509.03	1640.72	330.143	0	33.6603	-3.96866	-728.849	2761.22	-85758.6	162.462	2047.34	281.212	0
42	3	-35.3641	-3.97659	-250.131	-11277.9	23414.7	-3280.15	1640.61	330.088	0	32.7448	-3.66349	-729.459	2852.77	-85758.6	70.9088	2047.44	281.089	0
42	4	-35.8218	-4.89211	-250.131	-11461	23323.2	-3325.93	1640.24	330.82	0	32.7448	-3.81608	-729.764	2852.77	-85941.8	70.9088	2047.23	281.091	0
42	5	-36.2796	-4.89211	-250.742	-11186.4	23323.2	-3234.38	1640.02	329.613	0	33.5077	-4.12125	-730.374	2669.66	-86033.3	345.567	2047.21	281.345	0
42	6	-36.2796	-5.0447	-251.047	-11369.5	23323.2	-3188.6	1639.9	330.288	0	33.3551	-3.66349	-729.459	2944.32	-85758.6	254.014	2047.44	280.964	0
42	7	-35.3641	-4.12917	-250.131	-11461	23414.7	-3280.15	1640.61	330.82	0	33.2025	-2.74796	-729.764	2852.77	-86033.3	299.791	2047.11	281.091	0
42	8	-36.127	-4.73953	-250.436	-11461	23323.2	-3325.93	1640.13	330.764	0	32.8973	-3.81608	-729.764	2944.32	-86033.3	299.791	2047.11	280.965	0
42	9	-36.4322	-4.73953	-250.131	-11461	23231.6	-3051.27	1639.88	330.82	0	32.7448	-3.96866	-729.459	2852.77	-86033.3	25.1324	2047.06	281.089	0
43	0	-36.7374	-4.12917	-250.742	-11277.9	23414.7	-3051.27	1640.38	329.978	0	33.0499	-3.35831	-729.459	2761.22	-85758.6	162.462	2047.44	281.215	0
43	1	-36.2796	-4.12917	-250.131	-11277.9	23506.3	-3005.49	1640.98	330.088	0	33.6603	-3.81608	-728.849	2761.22	-86308	391.343	2046.58	281.212	0
43	2	-35.5167	-3.97659	-250.131	-11369.5	23414.7	-3051.27	1640.61	330.454	0	32.4396	-3.66349	-729.459	2761.22	-86033.3	345.567	2047.06	281.215	0
43	3	-35.5167	-4.58694	-250.436	-11369.5	23048.5	-3005.49	1639.03	330.399	0	32.287	-3.66349	-730.069	2761.22	-86033.3	299.791	2047.16	281.218	0
43	4	-35.5167	-4.89211	-250.436	-11369.5	23140	-3051.27	1639.4	330.399	0	33.0499	-3.20572	-729.764	2761.22	-86033.3	208.238	2047.11	281.216	0
43	5	-35.9744	-4.43435	-250.131	-11369.5	23140	-3097.05	1639.51	330.454	0	33.0499	-3.5109	-729.764	2944.32	-86124.8	254.014	2046.98	280.965	0
43	6	-35.6693	-3.824	-249.826	-11552.6	23689.4	-3371.7	1641.82	331.242	0	33.2025	-3.35831	-729.764	2761.22	-86216.4	208.238	2046.86	281.216	0
43	7	-34.9063	-4.12917	-249.826	-11277.9	23597.8	-3371.7	1641.46	330.143	0	32.287	-3.66349	-729.764	2852.77	-85941.8	299.791	2047.23	281.091	0
43	8	-35.5167	-4.43435	-250.131	-11094.8	23323.2	-2959.72	1640.24	329.356	0	33.0499	-3.66349	-730.069	2578.11	-85941.8	25.1324	2047.28	281.469	0
43	9	-35.3641	-4.58694	-250.131	-11369.5	23414.7	-2959.72	1640.61	330.454	0	32.1344	-3.66349	-730.985	2578.11	-86216.4	208.238	2047.05	281.473	0
44	0	-35.6693	-4.73953	-250.742	-11735.7	23323.2	-3142.82	1640.02	331.804	0	32.287	-3.96866	-730.68	2761.22	-86124.8	162.462	2047.13	281.221	0
44	1	-35.8218	-4.58694	-250.742	-11644.1	23414.7	-2776.61	1640.38	331.439	0	32.8973	-3.81608	-729.459	2761.22	-86033.3	25.1324	2047.06	281.215	0
44	2	-36.127	-4.43435	-251.352	-11369.5	23414.7	-3097.05	1640.16	330.233	0	33.2025	-3.35831	-729.459	2669.66	-86216.4	254.014	2046.81	281.34	0
44	3	-35.8218	-4.43435	-251.352	-11277.9	23414.7	-3051.27	1640.16	329.869	0	32.7448	-3.66349	-729.154	2669.66	-86033.3	162.462	2047.01	281.339	0
44	4	-36.127	-4.58694	-251.962	-11369.5	23048.5	-3280.15	1638.48	330.124	0	32.5922	-4.12125	-729.459	2669.66	-86308	208.238	2046.68	281.34	0
44	5	-35.9744	-4.73953	-251.657	-11369.5	23323.2	-3051.27	1639.68	330.178	0	32.5922	-3.5109	-730.985	2669.66	-86216.4	254.014	2047.05	281.348	0
44	6	-35.3641	-4.89211	-251.657	-11277.9	23414.7	-3097.05	1640.04	329.815	0	32.7448	-3.96866	-730.069	2761.22	-86491.1	25.1324	2046.53	281.218	0
44	7	-35.9744	-4.58694	-251.657	-11186.4	23323.2	-3234.38	1639.68	329.451	0	32.8973	-3.66349	-729.459	2669.66	-86491.1	70.9088	2046.43	281.34	0
44	8	-36.127	-4.43435	-251.047	-11369.5	23231.6	-3097.05	1639.54	330.288	0	32.287	-3.66349	-730.069	2761.22	-86399.5	391.343	2046.66	281.218	0
44	9	-36.127	-4.28176	-251.657	-11369.5	23231.6	-3051.27	1639.31	330.178	0	32.287	-4.57902	-730.069	2669.66	-86216.4	391.343	2046.91	281.343	0
45	0	-35.9744	-4.89211	-250.436	-11461	23597.8	-3280.15	1641.23	330.764	0	32.287	-3.81608	-729.764	2669.66	-86124.8	70.9088	2046.98	281.342	0
45	1	-36.127	-4.43435	-251.657	-11186.4	23414.7	-3005.49	1640.04	329.451	0	33.0499	-4.57902	-730.069	2852.77	-86308	70.9088	2046.78	281.092	0
45	2	-36.127	-4.28176	-251.352	-11369.5	23323.2	-3417.48	1639.79	330.233	0	32.287	-3.66349	-729.459	2669.66	-86491.1	-66.4203	2046.43	281.34	0
45	3	-36.2796	-3.824	-251.657	-11552.6	23140	-3280.15	1638.95	330.906	0	33.0499	-3.96866	-729.764	2669.66	-86491.1	-20.6439	2046.48	281.342	0
45	4	-35.9744	-4.43435	-251.962	-11277.9	23323.2	-3051.27	1639.57	329.76	0	32.8973	-4.57902	-729.154	2486.56	-86308	70.9088	2046.63	281.59	0
45	5	-35.8218	-4.28176	-251.962	-11094.8	23506.3	-3051.27	1640.29	329.034	0	32.8973	-3.96866	-729.459	2761.22	-86491.1	-20.6439	2046.43	281.215	0
45	6	-36.2796	-4.89211	-251.352	-11461	23414.7	-3280.15	1640.16	330.598	0	33.2025	-4.7316	-729.764	2578.11	-86308	299.791	2046.73	281.467	0
45	7	-36.5848	-4.43435	-251.352	-11461	23140	-3097.05	1639.06	330.598	0	32.8973	-3.35831	-729.459	2761.22	-86308	208.238	2046.68	281.215	0
45	8	-35.9744	-3.824	-250.742	-11186.4	23597.8	-2913.94	1641.11	329.613	0	32.8973	-3.81608	-729.459	2761.22	-86308	299.791	2046.68	281.215	0
45	9	-36.7374	-4.43435	-251.657	-11186.4	23414.7	-3051.27	1640.04	329.451	0	32.7448	-4.12125	-729.459	2761.22	-86124.8	254.014	2046.93	281.215	0
46	0	-36.5848	-4.43435	-251.352	-11094.8	23689.4	-3005.49	1641.25	329.141	0	32.5922	-3.5109	-729.154	2578.11	-86308	254.014	2046.63	281.464	0
46	1	-36.127	-4.12917	-252.267	-11277.9	23597.8	-3280.15	1640.54	329.706	0	32.8973	-4.12125	-729.154	2761.22	-86308	345.567	2046.63	281.213	0
46	2	-36.5848	-4.58694	-251.962	-11094.8	23597.8	-3097.05	1640.66	329.034	0	32.1344	-4.12125	-729.764	2761.22	-86124.8	482.896	2046.98	281.216	0
46	3	-36.89	-5.34988	-251.962	-11186.4	23414.7	-3005.49	1639.93	329.397	0	32.8973	-3.66349	-728.543	2761.22	-86308	-20.6439	2046.53	281.21	0
46	4	-35.8218	-4.12917	-251.657	-11277.9	23414.7	-3005.49	1640.04	329.815	0	32.8973	-2.44279	-728.543	2852.77	-86033.3	70.9088	2046.91	281.084	0
46	5	-35.9744	-4.43435	-251.962	-11094.8	23323.2	-2822.39	1639.57	329.034	0	33.2025	-3.81608	-729.154	2486.56	-86124.8	208.238	2046.88	281.59	0
46	6	-35.9744	-4.58694	-251.962	-11369.5	23506.3	-3005.49	1640.29	330.124	0	33.2025	-3.96866	-728.238	2761.22	-86033.3	208.238	2046.86	281.208	0
46	7	-35.9744	-4.58694	-251.047	-11461	23323.2	-3051.27	1639.9	330.653	0	32.4396	-3.66349	-729.459	2486.56	-86216.4	116.685	2046.81	281.591	0
46	8	-36.127	-4.58694	-252.267	-11277.9	23231.6	-2776.61	1639.09	329.706	0	33.0499	-3.96866	-729.764	2669.66	-86308	299.791	2046.73	281.342	0
46	9	-35.5167	-4.43435	-251.657	-11186.4	23414.7	-2959.72	1640.04	329.451	0	32.287	-4.57902	-728.543	2395.01	-86308	-112.197	2046.53	281.713	0
47	0	-35.5167	-4.89211	-251.657	-11369.5	23506.3	-2913.94	1640.41	330.178	0	33.0499	-3.5109	-728.543	2761.22	-86308	208.238	2046.53	281.21	0
47	1	-35.9744	-4.43435	-252.267	-11277.9	23323.2	-2822.39	1639.45	329.706	0	33.0499	-3.66349	-728.543	2578.11	-86491.1	116.685	2046.28	281.461	0
47	2	-35.9744	-4.73953	-252.267	-11369.5	23414.7	-2822.39	1639.82	330.069	0	31.9818	-3.66349	-728.238	2486.56	-86308	25.1324	2046.48	281.586	0
47	3	-36.127	-5.0447	-251.657	-11461	23231.6	-2959.72	1639.31	330.542	0	32.4396	-3.66349	-727.628	2761.22	-86308	-66.4203	2046.38	281.205	0
47	4	-36.2796	-4.73953	-251.962	-11094.8	23414.7	-2959.72	1639.93	329.034	0	32.287	-4.57902	-727.933	2486.56	-86124.8	254.014	2046.69	281.584	0
47	5	-36.5848	-4.89211	-252.267	-11094.8	23597.8	-3097.05	1640.54	328.98	0	32.7448	-3.81608	-728.238	2578.11	-86308	391.343	2046.48	281.46	0
47	6	-36.7374	-4.43435	-252.878	-11003.3	23323.2	-2959.72	1639.23	328.512	0	31.9818	-3.96866	-728.849	2395.01	-86308	70.9088	2046.58	281.714	0
47	7	-35.9744	-5.0447	-251.657	-11094.8	23414.7	-3234.38	1640.04	329.087	0	33.0499	-3.81608	-727.933	2486.56	-86582.6	254.014	2046.06	281.584	0
47	8	-36.7374	-4.89211	-252.573	-11369.5	23414.7	-3005.49	1639.7	330.015	0	32.287	-3.05314	-728.238	2852.77	-86308	70.9088	2046.48	281.083	0
47	9	-36.7374	-3.824	-252.267	-11277.9	23597.8	-3097.05	1640.54	329.706	0	31.8292	-3.66349	-727.628	2578.11	-86033.3	162.462	2046.76	281.457	0
48	0	-36.2796	-4.73953	-252.878	-11277.9	23414.7	-2776.61	1639.59	329.598	0	31.9818	-3.66349	-727.933	2486.56	-86308	482.896	2046.43	281.584	0
48	1	-36.5848	-4.43435	-252.573	-11461	23597.8	-3051.27	1640.43	330.377	0	32.1344	-4.12125	-727.933	2395	-86399.5	482.896	2046.31	281.71	0
48	2	-37.0425	-4.58694	-252.267	-11003.3	23506.3	-3005.49	1640.18	328.617	0	32.5922	-3.35831	-726.712	2578.11	-86308	299.791	2046.24	281.452	0
48	3	-35.9744	-4.58694	-252.573	-11094.8	23597.8	-2822.39	1640.43	328.927	0	31.6766	-2.90055	-728.238	2761.22	-86216.4	208.238	2046.61	281.208	0
48	4	-35.8218	-4.43435	-252.878	-11277.9	23323.2	-2822.39	1639.23	329.598	0	31.6766	-3.66349	-727.018	2578.11	-86216.4	345.567	2046.41	281.454	0
48	5	-35.8218	-4.43435	-252.573	-11094.8	23323.2	-2730.84	1639.34	328.927	0	32.287	-3.20572	-727.933	2669.66	-86582.6	254.014	2046.06	281.333	0
48	6	-36.4322	-4.58694	-253.488	-11277.9	23414.7	-2959.72	1639.37	329.491	0	32.1344	-3.05314	-727.628	2578.11	-86491.1	116.685	2046.13	281.457	0
48	7	-36.2796	-4.28176	-252.878	-11186.4	23323.2	-2822.39	1639.23	329.236	0	31.6766	-3.5109	-727.628	2578.11	-86491.1	162.462	2046.13	281.457	0
48	8	-35.8218	-4.58694	-252.573	-11003.3	23414.7	-2913.94	1639.7	328.565	0	31.6766	-3.5109	-726.712	2486.56	-86308	391.343	2046.24	281.578	0
48	9	-36.4322	-4.43435	-252.573	-11277.9	23689.4	-2776.61	1640.79	329.652	0	32.4396	-3.20572	-727.018	2578.11	-86308	391.343	2046.28	281.454	0
49	0	-36.7374	-4.58694	-251.962	-11186.4	23689.4	-2959.72	1641.02	329.397	0	31.6766	-4.12125	-727.323	2761.22	-86216.4	391.343	2046.46	281.204	0
49	1	-36.7374	-4.73953	-252.573	-11094.8	23506.3	-2959.72	1640.07	328.927	0	31.524	-3.66349	-727.628	2486.56	-86308	254.014	2046.38	281.583	0
49	2	-36.5848	-4.43435	-253.183	-11186.4	23506.3	-2959.72	1639.84	329.183	0	31.6766	-3.81608	-727.628	2395	-86491.1	299.791	2046.13	281.708	0
49	3	-36.2796	-4.28176	-252.878	-11094.8	23414.7	-2730.84	1639.59	328.874	0	31.3715	-3.35831	-726.712	2578.11	-86308	345.567	2046.24	281.452	0
49	4	-36.5848	-4.28176	-253.793	-11094.8	23597.8	-2639.28	1639.98	328.716	0	32.5922	-3.20572	-727.018	2578.11	-86582.6	299.791	2045.91	281.454	0
49	5	-36.5848	-4.12917	-253.488	-11186.4	23323.2	-2913.94	1639.01	329.13	0	30.9137	-3.35831	-726.712	2486.56	-86491.1	391.343	2045.98	281.578	0
49	6	-35.9744	-4.89211	-254.099	-11094.8	23506.3	-2730.84	1639.51	328.663	0	31.6766	-3.35831	-726.712	2761.22	-86582.6	391.343	2045.86	281.2	0
49	7	-36.4322	-4.58694	-254.099	-10911.7	23689.4	-3005.49	1640.23	327.943	0	31.8292	-3.35831	-726.407	2486.56	-86491.1	482.896	2045.93	281.577	0
49	8	-37.3477	-5.0447	-253.183	-11094.8	23597.8	-2685.06	1640.2	328.821	0	31.2189	-3.35831	-727.018	2486.56	-86491.1	391.343	2046.03	281.58	0
49	9	-36.5848	-4.73953	-253.183	-11186.4	23597.8	-2913.94	1640.2	329.183	0	31.0663	-3.35831	-727.018	2578.11	-86491.1	391.343	2046.03	281.454	0
50	0	-37.0425	-3.97659	-253.488	-11094.8	23323.2	-2913.94	1639.01	328.769	0	31.6766	-3.05314	-726.712	2578.11	-86491.1	391.343	2045.98	281.452	0
50	1	-37.1951	-3.824	-253.488	-11003.3	23323.2	-2593.51	1639.01	328.407	0	31.524	-3.81608	-726.407	2303.45	-86399.5	574.449	2046.06	281.829	0
50	2	-37.1951	-3.97659	-253.183	-11003.3	23414.7	-2685.06	1639.48	328.46	0	31.524	-4.12125	-726.102	2578.11	-86491.1	254.014	2045.88	281.449	0
50	3	-37.5003	-4.43435	-253.488	-11186.4	23872.5	-2822.39	1641.18	329.13	0	31.6766	-4.42643	-726.407	2669.66	-86582.6	116.685	2045.81	281.325	0
50	4	-36.89	-5.0447	-252.573	-11277.9	23506.3	-2593.51	1640.07	329.652	0	30.9137	-4.7316	-725.492	2578.11	-86674.2	437.12	2045.53	281.446	0
50	5	-36.7374	-4.43435	-253.793	-11003.3	23689.4	-2959.72	1640.34	328.355	0	31.2189	-4.12125	-726.407	2578.11	-86491.1	482.896	2045.93	281.451	0
50	6	-36.7374	-4.28176	-253.793	-11277.9	23506.3	-2959.72	1639.62	329.437	0	31.2189	-3.20572	-725.186	2486.56	-86582.6	299.791	2045.61	281.571	0
50	7	-37.5003	-5.0447	-254.404	-11094.8	24055.6	-2685.06	1641.56	328.611	0	30.9137	-3.96866	-726.102	2578.11	-86765.7	391.343	2045.5	281.449	0
50	8	-37.3477	-4.43435	-253.793	-11094.8	23140	-2730.84	1638.18	328.716	0	31.0663	-4.57902	-725.492	2578.11	-86491.1	299.791	2045.78	281.446	0
50	9	-36.89	-5.50246	-253.793	-11186.4	23689.4	-2822.39	1640.34	329.077	0	31.3715	-3.66349	-725.797	2578.11	-86582.6	345.567	2045.71	281.448	0
51	0	-36.7374	-4.58694	-253.793	-11094.8	23414.7	-2730.84	1639.26	328.716	0	30.6085	-3.96866	-725.186	2486.56	-86399.5	437.12	2045.86	281.571	0
51	1	-37.5003	-3.824	-253.793	-11277.9	23506.3	-2730.84	1639.62	329.437	0	30.6085	-3.96866	-724.576	2852.77	-86582.6	620.225	2045.51	281.063	0
51	2	-37.0425	-4.58694	-254.099	-11094.8	23780.9	-2730.84	1640.59	328.663	0	29.9982	-3.81608	-725.492	2669.66	-86491.1	437.12	2045.78	281.32	0
51	3	-37.1951	-4.89211	-254.709	-11094.8	23323.2	-2730.84	1638.57	328.559	0	30.6085	-3.96866	-724.881	2852.77	-86674.2	711.778	2045.43	281.065	0
51	4	-36.7374	-4.43435	-253.793	-11186.4	23323.2	-2685.06	1638.9	329.077	0	31.2189	-3.66349	-724.881	2578.11	-86765.7	345.567	2045.3	281.443	0
51	5	-36.2796	-4.43435	-254.404	-10911.7	23506.3	-2639.28	1639.4	327.891	0	30.9137	-3.66349	-725.492	2486.56	-86674.2	482.896	2045.53	281.573	0
51	6	-36.7374	-3.824	-254.099	-11094.8	23414.7	-2501.95	1639.15	328.663	0	30.1508	-3.81608	-724.881	2761.22	-86491.1	254.014	2045.68	281.191	0
51	7	-37.1951	-4.58694	-253.488	-11369.5	23597.8	-2822.39	1640.09	329.852	0	29.8456	-4.12125	-724.881	2761.22	-86765.7	391.343	2045.3	281.191	0
51	8	-37.3477	-4.43435	-254.099	-11277.9	23597.8	-2822.39	1639.87	329.384	0	30.1508	-3.96866	-724.881	2852.77	-86765.7	437.12	2045.3	281.065	0
51	9	-37.1951	-4.12917	-254.404	-11094.8	23689.4	-2822.39	1640.12	328.611	0	29.9982	-4.12125	-723.966	2761.22	-86857.3	345.567	2045.03	281.186	0
52	0	-37.3477	-5.0447	-254.099	-11186.4	23689.4	-2776.61	1640.23	329.024	0	30.9137	-3.66349	-724.271	2669.66	-86857.3	437.12	2045.08	281.314	0
52	1	-37.1951	-4.43435	-255.014	-11094.8	23780.9	-2547.73	1640.25	328.507	0	29.9982	-3.66349	-723.966	2852.77	-86948.8	391.343	2044.9	281.06	0
52	2	-37.3477	-5.0447	-253.183	-11094.8	23689.4	-2776.61	1640.57	328.821	0	29.9982	-3.96866	-723.966	2761.22	-86857.3	345.567	2045.03	281.186	0
52	3	-36.7374	-4.58694	-254.709	-11277.9	23414.7	-2730.84	1638.93	329.278	0	30.6085	-4.27384	-724.271	2761.22	-86582.6	391.343	2045.46	281.188	0
52	4	-37.8055	-4.43435	-254.099	-11094.8	23597.8	-2685.06	1639.87	328.663	0	29.2352	-4.12125	-722.745	2578.11	-86765.7	620.225	2044.95	281.433	0
52	5	-37.8055	-4.58694	-254.709	-11186.4	23506.3	-2685.06	1639.29	328.918	0	29.8456	-4.12125	-723.05	2669.66	-86674.2	345.567	2045.13	281.308	0
52	6	-37.1951	-4.58694	-254.404	-11003.3	23597.8	-2822.39	1639.76	328.251	0	30.7611	-3.81608	-723.966	2669.66	-86948.8	391.343	2044.9	281.312	0
52	7	-36.89	-4.43435	-255.014	-11277.9	23689.4	-2730.84	1639.89	329.225	0	30.7611	-4.57902	-723.05	2669.66	-86765.7	620.225	2045	281.308	0
52	8	-37.3477	-4.73953	-255.624	-11094.8	23506.3	-2685.06	1638.96	328.403	0	30.7611	-4.12125	-723.355	2852.77	-86674.2	482.896	2045.18	281.056	0
52	9	-37.8055	-4.73953	-255.624	-11186.4	23689.4	-2501.95	1639.67	328.761	0	29.5404	-4.7316	-723.05	2852.77	-86765.7	437.12	2045	281.055	0
53	0	-36.89	-5.0447	-254.709	-10911.7	23506.3	-2410.4	1639.29	327.84	0	29.3878	-4.7316	-723.355	2669.66	-86857.3	574.449	2044.92	281.309	0
53	1	-37.9581	-5.0447	-255.624	-11003.3	23506.3	-2501.95	1638.96	328.045	0	30.6085	-4.42643	-722.745	3035.87	-86674.2	574.449	2045.08	280.8	0
53	2	-38.721	-4.58694	-254.709	-11003.3	23597.8	-2547.73	1639.65	328.199	0	31.0663	-4.88419	-722.135	2944.32	-87040.4	482.896	2044.47	280.923	0
53	3	-37.8055	-5.0447	-254.099	-10911.7	23506.3	-2456.18	1639.51	327.943	0	29.693	-4.42643	-723.661	3035.87	-86948.8	345.567	2044.85	280.805	0
53	4	-37.8055	-4.73953	-255.014	-11277.9	23597.8	-2410.4	1639.54	329.225	0	29.5404	-4.88419	-723.355	2944.32	-86582.6	574.449	2045.3	280.93	0
53	5	-38.2632	-4.73953	-255.93	-11094.8	23323.2	-2547.73	1638.13	328.351	0	29.693	-4.42643	-723.05	2852.77	-86948.8	620.225	2044.75	281.055	0
53	6	-37.6529	-4.43435	-255.624	-11277.9	23231.6	-2547.73	1637.88	329.119	0	29.9982	-4.42643	-723.355	3035.87	-86948.8	528.673	2044.8	280.803	0
53	7	-37.3477	-4.73953	-254.709	-11186.4	23506.3	-2456.18	1639.29	328.918	0	29.0826	-4.12125	-722.135	2852.77	-87131.9	437.12	2044.34	281.05	0
53	8	-37.5003	-4.58694	-255.319	-11277.9	23414.7	-2410.4	1638.71	329.172	0	28.9301	-4.42643	-721.83	2852.77	-86674.2	345.567	2044.92	281.048	0
53	9	-37.9581	-4.28176	-254.709	-10911.7	23597.8	-2456.18	1639.65	327.84	0	29.3878	-4.7316	-722.135	2944.32	-86948.8	666.002	2044.59	280.923	0
54	0	-37.0425	-4.58694	-255.014	-11277.9	23414.7	-2318.85	1638.82	329.225	0	29.5404	-5.03678	-722.745	2852.77	-86765.7	620.225	2044.95	281.053	0
54	1	-37.3477	-4.73953	-255.014	-11003.3	23689.4	-2456.18	1639.89	328.148	0	28.6249	-4.27384	-722.135	2761.22	-86857.3	574.449	2044.72	281.176	0
54	2	-37.9581	-5.0447	-255.624	-11094.8	23506.3	-2547.73	1638.96	328.403	0	29.0826	-4.57902	-722.135	3035.87	-86857.3	482.896	2044.72	280.796	0
54	3	-37.3477	-4.28176	-255.319	-11186.4	23597.8	-2501.95	1639.42	328.813	0	29.693	-4.27384	-722.44	3127.43	-86765.7	528.673	2044.9	280.671	0
54	4	-37.9581	-4.58694	-255.014	-11094.8	23506.3	-2547.73	1639.18	328.507	0	28.7775	-5.03678	-722.44	3127.43	-86948.8	620.225	2044.65	280.671	0
54	5	-37.9581	-4.89211	-254.709	-11094.8	23506.3	-2547.73	1639.29	328.559	0	28.9301	-4.12125	-722.135	3035.87	-86765.7	574.449	2044.85	280.796	0
54	6	-38.4158	-5.0447	-253.793	-11186.4	23597.8	-2685.06	1639.98	329.077	0	28.7775	-4.27384	-721.83	3035.87	-86948.8	666.002	2044.54	280.794	0
54	7	-37.9581	-4.89211	-254.404	-11003.3	23323.2	-2456.18	1638.68	328.251	0	28.9301	-4.12125	-721.524	3402.08	-87223.5	620.225	2044.11	280.285	0
54	8	-37.8055	-4.73953	-255.624	-11277.9	23506.3	-2456.18	1638.96	329.119	0	28.4723	-4.57902	-721.219	3035.87	-86948.8	803.331	2044.44	280.791	0
54	9	-38.8736	-4.12917	-254.709	-11003.3	23506.3	-2868.16	1639.29	328.199	0	29.0826	-4.57902	-721.524	3127.43	-86948.8	757.554	2044.49	280.666	0
55	0	-37.9581	-4.73953	-255.319	-11277.9	23597.8	-2547.73	1639.42	329.172	0	29.3878	-5.34195	-721.83	3035.87	-86948.8	299.791	2044.54	280.794	0
55	1	-38.5684	-5.19729	-255.014	-11186.4	23506.3	-2730.84	1639.18	328.866	0	28.0145	-5.34195	-722.135	3310.53	-87040.4	391.343	2044.47	280.416	0
55	2	-37.8055	-4.43435	-255.014	-10911.7	23780.9	-2547.73	1640.25	327.789	0	28.7775	-5.34195	-721.83	2944.32	-86948.8	528.673	2044.54	280.921	0
55	3	-37.9581	-4.28176	-255.319	-11003.3	23414.7	-2501.95	1638.71	328.096	0	29.0826	-5.03678	-721.524	3310.53	-86765.7	666.002	2044.75	280.412	0
55	4	-37.9581	-4.89211	-255.319	-11277.9	23414.7	-2501.95	1638.71	329.172	0	29.5404	-4.42643	-721.219	3402.08	-86948.8	620.225	2044.44	280.283	0
55	5	-37.8055	-4.58694	-255.319	-11186.4	23323.2	-2501.95	1638.35	328.813	0	29.3878	-4.42643	-721.524	3310.53	-86948.8	620.225	2044.49	280.412	0
55	6	-37.9581	-4.73953	-255.319	-11003.3	23597.8	-2410.4	1639.42	328.096	0	28.7775	-4.57902	-721.219	3218.98	-86765.7	482.896	2044.7	280.537	0
55	7	-37.9581	-4.89211	-254.709	-11094.8	23323.2	-2456.18	1638.57	328.559	0	28.9301	-5.18937	-720.914	3310.53	-86948.8	666.002	2044.39	280.408	0
55	8	-38.1107	-5.34988	-254.404	-11277.9	23323.2	-2730.84	1638.68	329.331	0	28.9301	-4.42643	-722.135	3402.08	-86857.3	894.883	2044.72	280.289	0
55	9	-37.8055	-5.50246	-255.319	-11186.4	23597.8	-2364.62	1639.42	328.813	0	28.9301	-5.18937	-720.914	3310.53	-86765.7	345.567	2044.64	280.408	0
56	0	-38.721	-4.89211	-254.099	-11094.8	23414.7	-2730.84	1639.15	328.663	0	29.5404	-5.34195	-720.304	3402.08	-87131.9	437.12	2044.03	280.277	0
56	1	-38.4158	-4.28176	-254.709	-11277.9	23689.4	-2776.61	1640.01	329.278	0	29.0826	-4.27384	-720.609	3585.19	-86857.3	391.343	2044.47	280.025	0
56	2	-38.5684	-4.58694	-255.014	-11186.4	23506.3	-2776.61	1639.18	328.866	0	28.1671	-4.42643	-720.914	3310.53	-86857.3	666.002	2044.52	280.408	0
56	3	-38.1107	-4.89211	-255.014	-11094.8	23414.7	-2593.51	1638.82	328.507	0	28.9301	-4.42643	-720.609	3493.64	-86765.7	849.107	2044.59	280.152	0
56	4	-38.4158	-5.50246	-255.319	-11003.3	23597.8	-2501.95	1639.42	328.096	0	28.9301	-4.57902	-720.914	3310.53	-86948.8	345.567	2044.39	280.408	0
56	5	-38.721	-4.58694	-254.099	-11003.3	23506.3	-2776.61	1639.51	328.303	0	29.0826	-4.57902	-721.219	3310.53	-86857.3	299.791	2044.57	280.41	0
56	6	-37.9581	-4.73953	-255.319	-11277.9	23414.7	-2547.73	1638.71	329.172	0	28.0145	-5.03678	-719.998	3493.64	-86765.7	391.343	2044.49	280.148	0
56	7	-37.9581	-4.89211	-255.319	-11277.9	23597.8	-2456.18	1639.42	329.172	0	28.9301	-5.34195	-719.998	3493.64	-86857.3	711.778	2044.36	280.148	0
56	8	-37.9581	-5.19729	-255.319	-11277.9	23414.7	-2318.85	1638.71	329.172	0	28.3197	-5.03678	-719.998	3493.64	-86765.7	711.778	2044.49	280.148	0
56	9	-38.4158	-5.80764	-254.709	-11277.9	23597.8	-2822.39	1639.65	329.278	0	28.9301	-4.27384	-720.304	3493.64	-86674.2	849.107	2044.67	280.15	0
57	0	-38.721	-4.73953	-254.099	-11277.9	23506.3	-2685.06	1639.51	329.384	0	29.3878	-5.64713	-719.693	3768.3	-86674.2	620.225	2044.57	279.764	0
57	1	-37.9581	-4.89211	-255.014	-11003.3	23323.2	-2547.73	1638.46	328.148	0	28.3197	-5.49454	-720.609	3402.08	-86674.2	620.225	2044.72	280.279	0
57	2	-37.6529	-4.89211	-255.014	-11003.3	23597.8	-2547.73	1639.54	328.148	0	28.4723	-5.34195	-719.998	3676.74	-86765.7	391.343	2044.49	279.893	0
57	3	-38.5684	-4.73953	-254.404	-11277.9	23414.7	-2639.28	1639.04	329.331	0	28.3197	-5.64713	-720.609	3585.19	-86765.7	666.002	2044.59	280.025	0
57	4	-38.1107	-5.0447	-254.404	-11186.4	23506.3	-2501.95	1639.4	328.971	0	28.1671	-5.34195	-719.388	3493.64	-86765.7	711.778	2044.39	280.144	0
57	5	-38.721	-4.89211	-255.014	-11461	23323.2	-2730.84	1638.46	329.943	0	28.3197	-4.27384	-720.914	3676.74	-86948.8	849.107	2044.39	279.9	0
57	6	-38.2632	-4.58694	-255.319	-11277.9	23597.8	-2685.06	1639.42	329.172	0	28.7775	-5.18937	-719.998	3402.08	-86674.2	803.331	2044.62	280.275	0
57	7	-38.5684	-5.50246	-254.709	-11186.4	23597.8	-2593.51	1639.65	328.918	0	28.6249	-5.49454	-720.609	3676.74	-86674.2	757.554	2044.72	279.898	0
57	8	-38.5684	-5.50246	-255.014	-11277.9	23323.2	-2639.28	1638.46	329.225	0	28.1671	-4.42643	-720.304	3585.19	-86674.2	711.778	2044.67	280.023	0
57	9	-38.5684	-4.58694	-254.099	-11461	23414.7	-2456.18	1639.15	330.105	0	29.3878	-5.49454	-720.609	3859.85	-86674.2	574.449	2044.72	279.644	0
58	0	-38.5684	-5.50246	-254.099	-11094.8	23780.9	-2593.51	1640.59	328.663	0	28.3197	-5.49454	-720.914	3676.74	-86857.3	666.002	2044.52	279.9	0
58	1	-38.4158	-4.73953	-255.014	-11186.4	23414.7	-2456.18	1638.82	328.866	0	28.7775	-5.49454	-719.693	3493.64	-86491.1	666.002	2044.82	280.146	0
58	2	-37.9581	-5.50246	-254.709	-11277.9	23414.7	-2318.85	1638.93	329.278	0	28.0145	-5.34195	-720.609	3585.19	-86674.2	528.673	2044.72	280.025	0
58	3	-38.8736	-4.28176	-256.235	-11277.9	23506.3	-2593.51	1638.74	329.014	0	29.5404	-5.18937	-720.914	4042.95	-86674.2	620.225	2044.77	279.392	0
58	4	-38.721	-4.73953	-254.404	-11277.9	23506.3	-2730.84	1639.4	329.331	0	29.0826	-5.64713	-720.914	3859.85	-86674.2	437.12	2044.77	279.646	0
58	5	-39.3314	-5.0447	-255.319	-11003.3	23506.3	-2501.95	1639.07	328.096	0	29.5404	-5.64713	-720.609	3859.85	-86674.2	620.225	2044.72	279.644	0
58	6	-38.4158	-4.58694	-254.404	-11094.8	23323.2	-2730.84	1638.68	328.611	0	28.9301	-5.34195	-720.914	3676.74	-86857.3	894.883	2044.52	279.9	0
58	7	-38.5684	-4.89211	-254.709	-11277.9	23689.4	-2730.84	1640.01	329.278	0	29.9982	-5.49454	-722.135	3676.74	-86765.7	666.002	2044.85	279.909	0
58	8	-37.9581	-4.89211	-254.099	-11277.9	23597.8	-2547.73	1639.87	329.384	0	30.3033	-6.10489	-721.219	3859.85	-86674.2	711.778	2044.82	279.648	0
58	9	-38.5684	-5.50246	-254.099	-11277.9	23597.8	-2685.06	1639.87	329.384	0	29.0826	-5.34195	-720.609	3676.74	-86399.5	620.225	2045.1	279.898	0
59	0	-38.5684	-4.73953	-255.319	-11186.4	23597.8	-2685.06	1639.42	328.813	0	29.3878	-5.34195	-721.219	3768.3	-86765.7	574.449	2044.7	279.775	0
59	1	-39.1788	-4.58694	-254.709	-11186.4	23506.3	-2501.95	1639.29	328.918	0	29.3878	-5.49454	-721.524	3768.3	-86765.7	894.883	2044.75	279.777	0
59	2	-38.5684	-4.89211	-254.404	-11003.3	23506.3	-2685.06	1639.4	328.251	0	29.5404	-5.18937	-721.219	3859.85	-86765.7	437.12	2044.7	279.648	0
59	3	-38.4158	-4.89211	-254.404	-11461	23506.3	-2685.06	1639.4	330.051	0	29.3878	-5.79972	-721.524	3676.74	-86765.7	986.436	2044.75	279.904	0
59	4	-38.5684	-5.50246	-253.793	-11461	23689.4	-2730.84	1640.34	330.159	0	29.9982	-5.34195	-721.219	3951.4	-86674.2	757.554	2044.82	279.521	0
59	5	-38.4158	-5.34988	-255.014	-11369.5	23414.7	-2547.73	1638.82	329.584	0	29.693	-5.34195	-720.914	3676.74	-86765.7	574.449	2044.64	279.9	0
59	6	-38.1107	-4.58694	-254.099	-11461	23414.7	-2547.73	1639.15	330.105	0	30.3033	-5.49454	-721.219	3951.4	-86674.2	757.554	2044.82	279.521	0
59	7	-39.3314	-5.19729	-253.488	-11277.9	23323.2	-2501.95	1639.01	329.491	0	29.5404	-5.34195	-722.135	3585.19	-86948.8	849.107	2044.59	280.035	0
59	8	-38.5684	-5.65505	-253.183	-11277.9	23506.3	-2639.28	1639.84	329.545	0	29.3878	-5.49454	-722.135	3859.85	-86765.7	1077.99	2044.85	279.655	0
59	9	-38.721	-5.34988	-254.404	-11277.9	23597.8	-2547.73	1639.76	329.331	0	29.5404	-5.03678	-722.135	3859.85	-86765.7	666.002	2044.85	279.655	0
60	0	-39.3314	-4.73952	-253.183	-11369.5	23689.4	-2501.95	1640.57	329.906	0	30.3033	-4.7316	-721.83	3951.4	-86857.3	940.66	2044.67	279.526	0
60	1	-38.5684	-5.80764	-254.099	-11277.9	23323.2	-2501.95	1638.79	329.384	0	29.9982	-5.34195	-721.83	3859.85	-86765.7	940.66	2044.8	279.653	0
60	2	-37.8055	-5.65505	-254.099	-11369.5	23323.2	-2456.18	1638.79	329.744	0	29.9982	-5.95231	-721.83	3676.74	-86582.6	574.449	2045.05	279.906	0
60	3	-37.8055	-4.89211	-254.099	-11461	23140	-2456.18	1638.07	330.105	0	30.1508	-5.18937	-722.745	3951.4	-86857.3	803.331	2044.82	279.533	0
60	4	-38.721	-4.58694	-253.183	-11094.8	23323.2	-2547.73	1639.12	328.821	0	29.0826	-5.03678	-723.661	4042.95	-86491.1	849.107	2045.48	279.413	0
60	5	-38.5684	-6.2654	-253.488	-11277.9	23323.2	-2547.73	1639.01	329.491	0	30.3033	-6.25748	-723.661	3493.64	-86582.6	849.107	2045.35	280.172	0
60	6	-38.5684	-4.43435	-253.488	-11277.9	23597.8	-2639.28	1640.09	329.491	0	29.9982	-5.79972	-723.661	3859.85	-86491.1	849.107	2045.48	279.666	0
60	7	-38.721	-5.0447	-253.183	-11644.1	23323.2	-2685.06	1639.12	330.991	0	29.9982	-5.64713	-723.661	3951.4	-86582.6	894.883	2045.35	279.54	0
60	8	-39.1788	-4.89211	-252.878	-11552.6	23323.2	-2547.73	1639.23	330.684	0	30.1508	-6.10489	-723.966	3951.4	-86582.6	711.778	2045.41	279.542	0
60	9	-39.0262	-5.50246	-253.488	-11277.9	23140	-2685.06	1638.29	329.491	0	29.9982	-5.79972	-724.271	3859.85	-86674.2	849.107	2045.33	279.671	0
61	0	-38.5684	-4.73953	-253.488	-11735.7	23414.7	-2776.61	1639.37	331.297	0	31.524	-5.95231	-724.881	3768.3	-86491.1	849.107	2045.68	279.802	0
61	1	-38.8736	-4.73952	-252.573	-11461	23689.4	-2730.84	1640.79	330.377	0	31.2189	-5.79972	-725.186	3585.19	-86765.7	849.107	2045.35	280.056	0
61	2	-38.5684	-4.43435	-252.878	-11277.9	23414.7	-2639.28	1639.59	329.598	0	29.9982	-5.79972	-724.271	3859.85	-86674.2	849.107	2045.33	279.671	0
61	3	-38.5684	-4.89211	-252.573	-11369.5	23323.2	-2685.06	1639.34	330.015	0	30.7611	-5.03678	-725.797	3676.74	-86399.5	1215.32	2045.96	279.934	0
61	4	-39.0262	-5.65505	-252.878	-11552.6	23597.8	-2410.4	1640.32	330.684	0	31.524	-5.64713	-725.492	3585.19	-86582.6	803.331	2045.66	280.058	0
61	5	-38.5684	-5.50246	-252.878	-11461	23323.2	-2547.73	1639.23	330.322	0	31.3715	-5.95231	-725.186	3768.3	-86491.1	757.554	2045.73	279.804	0
61	6	-38.721	-4.73953	-251.962	-11186.4	23506.3	-2685.06	1640.29	329.397	0	31.3715	-5.03678	-725.492	3859.85	-86491.1	574.449	2045.78	279.68	0
61	7	-38.721	-5.80764	-251.657	-11552.6	23414.7	-2547.73	1640.04	330.906	0	31.9818	-5.95231	-726.407	3768.3	-86674.2	849.107	2045.68	279.812	0
61	8	-38.721	-5.50246	-252.267	-11644.1	23323.2	-2593.51	1639.45	331.158	0	31.9818	-5.34196	-724.881	3676.74	-86674.2	757.554	2045.43	279.928	0
61	9	-38.721	-5.19729	-252.573	-11369.5	23323.2	-2639.28	1639.34	330.015	0	31.9818	-5.18937	-726.102	3951.4	-86308	711.778	2046.14	279.558	0
62	0	-38.5684	-5.65505	-251.962	-11644.1	23689.4	-2593.51	1641.02	331.214	0	32.287	-5.64713	-726.407	3859.85	-86399.5	757.554	2046.06	279.686	0
62	1	-38.721	-4.89211	-251.047	-11552.6	23414.7	-2730.84	1640.27	331.018	0	31.9818	-5.79972	-726.407	3859.85	-86308	986.436	2046.19	279.686	0
62	2	-38.8736	-5.50246	-251.047	-11644.1	23323.2	-2593.51	1639.9	331.382	0	31.3715	-5.79972	-727.323	3768.3	-86399.5	803.331	2046.21	279.819	0
62	3	-38.1107	-4.89211	-251.657	-11461	22956.9	-2913.94	1638.22	330.542	0	32.1344	-5.34196	-727.323	4226.06	-86216.4	482.896	2046.46	279.19	0
62	4	-37.6529	-5.50246	-251.962	-11552.6	23231.6	-2501.95	1639.2	330.85	0	31.3715	-5.64713	-727.933	3951.4	-86308	803.331	2046.43	279.572	0
62	5	-38.4158	-5.34988	-251.657	-11461	23506.3	-2685.06	1640.41	330.542	0	31.9818	-5.95231	-727.323	3951.4	-86216.4	940.66	2046.46	279.567	0
62	6	-38.4158	-4.89211	-250.742	-11552.6	23414.7	-2776.61	1640.38	331.074	0	32.5922	-5.34196	-728.238	3859.85	-86216.4	803.331	2046.61	279.7	0
62	7	-37.5003	-5.34988	-251.352	-11735.7	23323.2	-2593.51	1639.79	331.69	0	32.7448	-5.49454	-727.933	3951.4	-86216.4	574.449	2046.56	279.572	0
62	8	-38.5684	-5.50246	-251.352	-11644.1	23323.2	-2547.73	1639.79	331.326	0	32.5922	-6.41007	-729.154	3951.4	-86124.8	803.331	2046.88	279.581	0
62	9	-37.8055	-5.65505	-250.436	-11644.1	23048.5	-2685.06	1639.03	331.495	0	33.2025	-5.34196	-729.154	3768.3	-86033.3	803.331	2047.01	279.832	0
63	0	-37.6529	-4.73953	-250.436	-11644.1	22956.9	-2639.28	1638.67	331.495	0	33.3551	-5.64713	-729.154	3768.3	-86308	666.002	2046.63	279.832	0
63	1	-37.5003	-5.19729	-250.742	-11735.7	23140	-2639.28	1639.29	331.804	0	33.0499	-5.79972	-729.764	3768.3	-85941.8	894.883	2047.23	279.836	0
63	2	-37.5003	-5.34988	-250.131	-11735.7	23140	-2593.51	1639.51	331.918	0	33.5077	-5.79972	-729.764	3676.74	-86124.8	620.225	2046.98	279.962	0
63	3	-37.9581	-5.19729	-249.826	-11735.7	22865.4	-2730.84	1638.53	331.975	0	33.3551	-5.34196	-728.849	3585.19	-86124.8	528.673	2046.83	280.081	0
63	4	-38.1107	-5.34988	-249.826	-11735.7	23231.6	-2685.06	1639.99	331.975	0	33.0499	-5.34196	-730.069	3585.19	-86033.3	620.225	2047.16	280.089	0
63	5	-37.9581	-5.34988	-249.826	-11918.8	23323.2	-2730.84	1640.36	332.708	0	33.0499	-5.64713	-730.374	3768.3	-86124.8	666.002	2047.08	279.841	0
63	6	-37.8055	-5.50246	-249.521	-11735.7	23140	-2730.84	1639.74	332.033	0	33.8129	-5.03678	-730.374	3676.74	-85575.5	482.896	2047.83	279.966	0
63	7	-37.8055	-5.34988	-249.521	-12010.3	23048.5	-2685.06	1639.37	333.134	0	34.4232	-5.79972	-730.069	4042.95	-86216.4	711.778	2046.91	279.462	0
63	8	-38.1107	-5.50246	-249.216	-11644.1	23140	-2639.28	1639.85	331.723	0	34.4232	-5.49454	-730.985	3859.85	-85667.1	711.778	2047.81	279.72	0
63	9	-37.3477	-5.65505	-249.216	-12010.3	23231.6	-2593.51	1640.22	333.193	0	34.881	-5.49454	-730.069	3768.3	-85575.5	940.66	2047.78	279.838	0
64	0	-37.0425	-5.80764	-249.216	-12010.3	23140	-2685.06	1639.85	333.193	0	35.1862	-5.64713	-731.595	3676.74	-85667.1	986.436	2047.9	279.974	0
64	1	-37.1951	-5.19729	-250.131	-12010.3	23231.6	-2822.39	1639.88	333.016	0	35.0336	-4.57902	-730.985	3676.74	-85392.4	757.554	2048.18	279.97	0
64	2	-37.1951	-4.73953	-249.216	-11918.8	22956.9	-2685.06	1639.12	332.825	0	34.7284	-4.57902	-730.374	3493.64	-85667.1	757.554	2047.71	280.217	0
64	3	-37.1951	-5.80764	-249.216	-12010.3	23323.2	-2913.94	1640.59	333.193	0	34.881	-4.7316	-730.985	3859.85	-85667.1	803.331	2047.81	279.72	0
64	4	-36.7374	-5.65505	-249.216	-12010.3	23140	-2730.84	1639.85	333.193	0	35.6439	-5.49454	-730.985	3310.53	-85300.9	711.778	2048.31	280.471	0
64	5	-37.0425	-5.96023	-248.605	-12010.3	23140	-2822.39	1640.08	333.311	0	35.3387	-5.03678	-731.595	3585.19	-85484	574.449	2048.15	280.1	0
64	6	-36.7374	-5.19729	-249.521	-11827.2	23231.6	-2913.94	1640.1	332.4	0	34.5758	-4.88419	-731.9	3493.64	-85300.9	803.331	2048.45	280.227	0
64	7	-36.4322	-5.50246	-248.605	-12101.9	23323.2	-2959.72	1640.82	333.679	0	34.881	-5.49454	-730.985	3768.3	-85026.2	894.883	2048.68	279.845	0
64	8	-36.5848	-5.34988	-248.3	-11918.8	23048.5	-2547.73	1639.83	333.002	0	35.6439	-5.49454	-731.9	3218.98	-85484	666.002	2048.2	280.602	0
64	9	-36.5848	-4.58694	-248.911	-12010.3	23231.6	-2776.61	1640.33	333.252	0	36.1017	-5.34196	-732.206	3585.19	-85392.4	711.778	2048.38	280.104	0
65	0	-36.5848	-5.65505	-249.216	-12193.4	23323.2	-3005.49	1640.59	333.927	0	36.1017	-4.57902	-732.511	3493.64	-85026.2	620.225	2048.93	280.231	0
65	1	-36.5848	-5.65505	-248.3	-11827.2	22956.9	-3005.49	1639.46	332.633	0	35.9491	-4.42643	-732.816	3402.09	-85209.3	666.002	2048.72	280.358	0
65	2	-36.7374	-5.65505	-248.605	-12101.9	23048.5	-2730.84	1639.71	333.679	0	35.6439	-4.57902	-733.426	3585.19	-85117.8	711.778	2048.95	280.112	0
65	3	-35.8218	-5.80764	-248.3	-12010.3	22773.8	-3005.49	1638.72	333.37	0	36.8646	-3.96866	-732.511	3585.19	-85026.2	940.66	2048.93	280.106	0
65	4	-36.7374	-4.89211	-248.605	-12193.4	22956.9	-2868.16	1639.34	334.047	0	37.0172	-4.57902	-731.9	3218.98	-84934.7	757.554	2048.95	280.602	0
65	5	-36.7374	-5.65505	-247.079	-12010.3	23048.5	-2868.16	1640.28	333.609	0	36.8646	-3.96866	-731.9	3310.53	-84843.1	757.554	2049.08	280.477	0
65	6	-37.5003	-5.50246	-247.69	-12193.4	22956.9	-3005.49	1639.68	334.229	0	37.0172	-4.42643	-732.511	3402.09	-84843.1	849.107	2049.17	280.356	0
65	7	-36.127	-5.65505	-247.69	-11918.8	23140	-3005.49	1640.42	333.12	0	36.712	-4.42643	-732.816	3127.43	-84751.6	528.673	2049.35	280.732	0
65	8	-36.127	-5.19729	-246.774	-12193.4	22773.8	-3097.05	1639.29	334.411	0	36.8646	-4.27384	-733.121	3127.43	-84660	711.778	2049.52	280.734	0
65	9	-36.89	-5.65505	-247.69	-12285	23140	-2639.28	1640.42	334.598	0	36.712	-3.35831	-733.121	3127.43	-84568.5	574.449	2049.65	280.734	0
66	0	-36.2796	-5.65505	-246.774	-12101.9	23048.5	-3234.38	1640.4	334.04	0	36.5594	-4.12125	-733.121	3035.87	-84934.7	482.896	2049.15	280.859	0
66	1	-36.127	-5.19729	-247.079	-12376.6	23140	-3234.38	1640.65	335.091	0	37.3224	-4.27384	-733.731	3127.43	-84751.6	940.66	2049.49	280.738	0
66	2	-36.127	-5.80764	-246.469	-12101.9	23048.5	-3325.93	1640.51	334.101	0	37.475	-3.35831	-733.426	2852.77	-84476.9	803.331	2049.82	281.11	0
66	3	-36.127	-5.65505	-246.774	-12193.4	23140	-3051.27	1640.77	334.411	0	38.0853	-4.27384	-733.426	3035.87	-84568.5	437.12	2049.69	280.861	0
66	4	-34.9063	-5.34988	-247.385	-12193.4	23140	-2913.94	1640.54	334.289	0	39.0009	-3.66349	-733.121	3035.87	-84568.5	528.673	2049.65	280.859	0
66	5	-35.9744	-5.50247	-247.079	-12376.6	23140	-3142.82	1640.65	335.091	0	38.6957	-3.96867	-733.731	2944.32	-84660	482.896	2049.62	280.987	0
66	6	-35.9744	-4.58694	-246.469	-12101.9	23140	-2959.72	1640.89	334.101	0	37.6276	-3.81608	-734.342	2852.77	-84476.9	482.896	2049.96	281.115	0
66	7	-36.127	-5.65505	-246.164	-12285	22956.9	-3005.49	1640.26	334.906	0	38.2379	-3.96867	-734.037	2852.77	-84385.3	528.673	2050.04	281.114	0
66	8	-35.2115	-5.19729	-247.079	-12376.6	23231.6	-3280.15	1641.02	335.091	0	38.8483	-3.81608	-734.342	2944.32	-84660	620.225	2049.71	280.991	0
66	9	-36.127	-5.50247	-246.469	-12376.6	23048.5	-3142.82	1640.51	335.215	0	38.5431	-3.35831	-733.731	3218.98	-84293.8	574.449	2050.12	280.613	0
67	0	-35.8218	-5.34988	-246.164	-12376.6	22956.9	-3051.27	1640.26	335.278	0	38.2379	-3.35831	-734.342	2944.32	-84385.3	482.896	2050.09	280.991	0
67	1	-35.3641	-5.65505	-246.469	-12376.6	22956.9	-2959.72	1640.14	335.215	0	38.2379	-3.35831	-735.562	2669.66	-84385.3	528.673	2050.28	281.371	0
67	2	-34.9063	-5.34988	-245.859	-12559.7	22956.9	-3005.49	1640.37	336.085	0	38.3905	-3.05314	-736.478	2852.77	-84476.9	391.343	2050.3	281.126	0
67	3	-35.9744	-5.50247	-246.469	-12468.1	23048.5	-3051.27	1640.51	335.587	0	38.6957	-2.90055	-736.173	2761.22	-84476.9	437.12	2050.25	281.249	0
67	4	-35.0589	-5.0447	-245.554	-12468.1	23140	-3325.93	1641.24	335.776	0	38.3905	-3.35831	-736.783	2578.11	-84660	482.896	2050.09	281.501	0
67	5	-36.2796	-5.19729	-245.554	-12559.7	23048.5	-3142.82	1640.86	336.148	0	38.2379	-4.27384	-736.478	2852.77	-84476.9	391.343	2050.3	281.126	0
67	6	-35.3641	-5.65505	-245.248	-12559.7	22865.4	-2959.72	1640.23	336.212	0	38.0853	-3.35831	-736.173	2303.45	-84568.5	208.238	2050.12	281.871	0
67	7	-35.5167	-5.34988	-245.554	-12376.6	23048.5	-3097.05	1640.86	335.403	0	38.2379	-3.35831	-737.088	2578.11	-84568.5	162.462	2050.27	281.502	0
67	8	-35.3641	-5.50247	-245.859	-12468.1	23323.2	-2913.94	1641.86	335.712	0	38.8483	-3.35831	-736.783	2486.56	-84385.3	437.12	2050.47	281.625	0
67	9	-34.296	-5.65505	-245.248	-12559.7	22865.4	-3051.27	1640.23	336.212	0	39.6112	-3.20573	-737.393	2303.45	-84385.3	254.014	2050.56	281.876	0
68	0	-35.3641	-5.50247	-245.554	-12376.6	22956.9	-2868.16	1640.49	335.403	0	39.1534	-3.20573	-737.088	2395.01	-84293.8	116.685	2050.64	281.751	0
68	1	-35.3641	-4.89211	-245.248	-12376.6	22773.8	-3234.38	1639.86	335.465	0	39.0009	-2.90055	-737.088	2303.45	-84293.8	254.014	2050.64	281.875	0
68	2	-34.7537	-5.19729	-244.943	-12468.1	22956.9	-3097.05	1640.72	335.902	0	39.1534	-2.13761	-737.699	2395.01	-84293.8	482.896	2050.73	281.753	0
68	3	-35.2115	-4.89211	-244.943	-12651.2	23048.5	-3417.48	1641.1	336.65	0	38.6957	-2.44279	-737.699	2395.01	-84110.7	391.343	2050.98	281.753	0
68	4	-35.5167	-4.73953	-245.248	-12559.7	23048.5	-3417.48	1640.98	336.212	0	39.6112	-2.74796	-738.614	2303.45	-84385.3	437.12	2050.75	281.881	0
68	5	-35.0589	-4.43435	-245.554	-12559.7	23048.5	-3234.38	1640.86	336.148	0	39.4586	-2.13761	-738.614	2395.01	-84293.8	254.014	2050.88	281.757	0
68	6	-35.2115	-4.58694	-244.943	-12651.2	22682.3	-3005.49	1639.6	336.65	0	39.1534	-1.98502	-738.309	2211.9	-84293.8	437.12	2050.83	282.004	0
68	7	-35.9744	-5.65505	-244.943	-12742.8	23048.5	-3051.27	1641.1	337.023	0	39.7638	-2.44279	-738.614	2028.79	-84293.8	345.567	2050.88	282.253	0
68	8	-35.5167	-5.0447	-244.638	-12651.2	22773.8	-3417.48	1640.09	336.714	0	39.4586	-2.2902	-739.225	2028.79	-84385.3	299.791	2050.85	282.256	0
68	9	-35.6693	-5.19729	-244.943	-12559.7	22865.4	-3280.15	1640.35	336.276	0	39.4586	-2.44279	-740.14	2120.35	-84293.8	208.238	2051.11	282.135	0
69	0	-35.8218	-4.89211	-244.028	-12559.7	22865.4	-3234.38	1640.7	336.468	0	39.306	-1.98502	-739.835	2120.35	-84293.8	-20.6439	2051.06	282.134	0
69	1	-35.3641	-4.89211	-244.028	-12834.3	22865.4	-3463.26	1640.7	337.594	0	39.4586	-2.13761	-739.835	2211.9	-84110.7	116.685	2051.31	282.01	0
69	2	-36.127	-4.43435	-243.723	-12559.7	22865.4	-3005.49	1640.82	336.533	0	40.069	-2.13761	-738.919	2028.79	-84385.3	299.791	2050.8	282.254	0
69	3	-35.9744	-4.28176	-244.028	-12559.7	22865.4	-3051.27	1640.7	336.468	0	40.5267	-1.52726	-740.14	1754.14	-84110.7	391.343	2051.36	282.63	0
69	4	-35.6693	-4.89211	-244.028	-12834.3	22865.4	-3280.15	1640.7	337.594	0	40.8319	-1.98502	-739.53	2028.79	-84202.2	-66.4203	2051.14	282.257	0
69	5	-35.2115	-4.58694	-243.417	-12742.8	22865.4	-3371.7	1640.94	337.349	0	40.2216	-1.37467	-739.53	1845.69	-84110.7	-203.749	2051.26	282.504	0
69	6	-35.2115	-4.43435	-244.333	-12559.7	22682.3	-2959.72	1639.83	336.404	0	40.3741	-1.52726	-740.75	1754.14	-84202.2	162.462	2051.33	282.632	0
69	7	-35.9744	-4.28176	-244.028	-12559.7	23048.5	-3097.05	1641.45	336.468	0	39.9164	-1.98502	-740.14	2211.9	-84202.2	162.462	2051.23	282.012	0
69	8	-35.3641	-4.28176	-243.723	-12742.8	22590.7	-3280.15	1639.69	337.284	0	40.8319	-1.67985	-740.75	1754.14	-84202.2	-20.6439	2051.33	282.632	0
69	9	-34.7537	-4.58694	-243.417	-12651.2	22773.8	-2913.94	1640.56	336.973	0	40.3741	-1.67985	-741.056	1754.14	-84202.2	208.238	2051.38	282.633	0
70	0	-34.9063	-5.0447	-244.333	-12742.8	22773.8	-3280.15	1640.21	337.153	0	40.8319	-0.76432	-741.056	1662.58	-84293.8	-157.973	2051.25	282.756	0
70	1	-35.3641	-4.58694	-244.028	-12925.9	22865.4	-3325.93	1640.7	337.969	0	40.6793	-1.0695	-740.75	1754.14	-84019.1	299.791	2051.58	282.632	0
70	2	-35.8218	-4.28176	-243.417	-12559.7	22773.8	-3280.15	1640.56	336.597	0	41.1371	-1.0695	-740.75	1662.58	-84202.2	254.014	2051.33	282.756	0
70	3	-35.8218	-4.28176	-243.112	-12651.2	22773.8	-3234.38	1640.68	337.039	0	41.4423	-0.916908	-740.75	1571.03	-84110.7	116.685	2051.45	282.879	0
70	4	-35.2115	-4.43435	-243.417	-13017.4	22773.8	-3234.38	1640.56	338.478	0	40.9845	-1.22208	-741.361	1479.48	-83927.6	208.238	2051.79	283.004	0
70	5	-34.9063	-3.824	-243.417	-12925.9	22590.7	-3280.15	1639.81	338.102	0	40.3741	-1.0695	-741.361	1662.58	-84019.1	-20.6439	2051.67	282.757	0
70	6	-34.7537	-4.43435	-243.112	-12651.2	22773.8	-3371.7	1640.68	337.039	0	41.2897	-1.0695	-742.276	1204.82	-83927.6	-20.6439	2051.93	283.377	0
70	7	-34.9063	-4.43435	-243.417	-12834.3	22682.3	-3463.26	1640.18	337.726	0	41.1371	-1.22208	-741.056	1387.93	-84019.1	-66.4203	2051.62	283.127	0
70	8	-35.2115	-4.58694	-242.197	-12742.8	22682.3	-3463.26	1640.65	337.613	0	40.8319	-0.916908	-741.666	1479.48	-83561.4	162.462	2052.33	283.005	0
70	9	-34.7537	-4.43435	-242.807	-12834.3	22590.7	-3005.49	1640.04	337.858	0	41.2897	-0.916908	-741.971	1662.58	-83836	482.896	2052.01	282.759	0
71	0	-34.9063	-3.67141	-242.197	-12559.7	22590.7	-3234.38	1640.27	336.857	0	41.7474	-0.916908	-741.971	1571.03	-83927.6	70.9088	2051.89	282.883	0
71	1	-35.6693	-4.28176	-242.502	-12742.8	22682.3	-3280.15	1640.53	337.547	0	42.2052	-0.76432	-742.581	1296.37	-83652.9	25.1324	2052.35	283.254	0
71	2	-34.7537	-4.58694	-243.417	-12742.8	22682.3	-3463.26	1640.18	337.349	0	42.0526	-1.0695	-741.971	1204.82	-83836	-112.197	2052.01	283.376	0
71	3	-34.1434	-4.58694	-243.112	-12651.2	22499.2	-3325.93	1639.55	337.039	0	42.2052	-0.916908	-742.276	1387.93	-84202.2	-66.4203	2051.56	283.13	0
71	4	-33.9908	-4.12917	-242.807	-12651.2	22499.2	-3371.7	1639.66	337.104	0	42.0526	-0.153968	-741.666	1387.93	-84110.7	-112.197	2051.59	283.129	0
71	5	-34.1434	-3.824	-243.112	-12834.3	22590.7	-3371.7	1639.92	337.792	0	41.5948	-0.916908	-742.276	1387.93	-83927.6	-112.197	2051.93	283.13	0
71	6	-35.0589	-3.67141	-242.807	-12742.8	22499.2	-3554.81	1639.66	337.481	0	42.2052	0.151207	-742.276	1296.37	-84019.1	-66.4203	2051.81	283.254	0
71	7	-35.0589	-3.97659	-243.417	-12651.2	22773.8	-3600.59	1640.56	336.973	0	41.9	-0.76432	-742.276	1754.14	-83744.5	116.685	2052.18	282.637	0
71	8	-33.8382	-4.43435	-242.197	-12651.2	22499.2	-3325.93	1639.9	337.235	0	42.3578	-0.459144	-743.192	1113.27	-83744.5	208.238	2052.32	283.502	0
71	9	-34.7537	-4.43435	-242.502	-12468.1	22682.3	-3509.03	1640.53	336.415	0	42.8156	-0.00138073	-742.887	1479.48	-83836	208.238	2052.15	283.008	0
72	0	-34.4485	-4.12917	-242.807	-12651.2	22865.4	-3600.59	1641.17	337.104	0	42.0526	-0.916908	-742.581	1296.37	-83652.9	-203.749	2052.35	283.254	0
72	1	-34.1434	-3.824	-243.723	-12742.8	22499.2	-3371.7	1639.31	337.284	0	42.0526	-0.611732	-741.666	1113.27	-83744.5	-203.749	2052.09	283.499	0
72	2	-33.533	-3.67141	-241.891	-12742.8	22407.6	-3509.03	1639.64	337.68	0	41.9	-0.00138056	-742.581	1204.82	-83469.8	-157.973	2052.6	283.378	0
72	3	-34.296	-4.58694	-242.807	-12742.8	22499.2	-3554.81	1639.66	337.481	0	41.2897	-0.153968	-742.276	1113.27	-83561.4	162.462	2052.43	283.5	0
72	4	-34.1434	-3.67141	-243.112	-12651.2	22499.2	-3554.81	1639.55	337.039	0	41.9	-0.00138056	-742.581	1479.48	-83744.5	-112.197	2052.23	283.008	0
72	5	-34.9063	-4.28176	-243.112	-12559.7	22773.8	-3280.15	1640.68	336.662	0	42.2052	-0.76432	-742.581	1296.37	-83652.9	-203.749	2052.35	283.254	0
72	6	-34.296	-3.824	-242.807	-12651.2	22682.3	-3325.93	1640.42	337.104	0	42.0526	-0.611732	-742.887	1204.82	-83378.3	-66.4203	2052.76	283.378	0
72	7	-33.9908	-3.67141	-242.502	-12742.8	22682.3	-3417.48	1640.53	337.547	0	41.9	-1.37467	-742.581	1387.93	-83561.4	-20.6439	2052.47	283.131	0
72	8	-34.7537	-3.67141	-243.112	-12834.3	22590.7	-3600.59	1639.92	337.792	0	41.9	-0.916908	-742.581	1296.37	-83469.8	-112.197	2052.6	283.254	0
72	9	-35.0589	-3.97659	-242.807	-12742.8	22499.2	-3554.81	1639.66	337.481	0	42.0526	-0.611732	-743.497	1387.93	-83652.9	162.462	2052.49	283.133	0
73	0	-33.533	-3.97659	-242.502	-12651.2	22316.1	-3554.81	1639.02	337.17	0	41.9	-0.916908	-742.581	1479.48	-83561.4	162.462	2052.47	283.008	0
73	1	-33.533	-3.824	-242.502	-12651.2	22773.8	-3646.36	1640.91	337.17	0	42.2052	-0.76432	-741.666	1204.82	-83652.9	70.9088	2052.21	283.376	0
73	2	-33.533	-3.97659	-242.197	-12651.2	22682.3	-3600.59	1640.65	337.235	0	42.0526	-0.76432	-741.971	1204.82	-83469.8	-157.973	2052.5	283.376	0
73	3	-33.533	-3.97659	-243.112	-12559.7	22590.7	-3600.59	1639.92	336.662	0	42.9681	-0.153969	-742.276	1296.37	-83561.4	-341.079	2052.43	283.254	0
73	4	-33.533	-4.12917	-242.807	-12651.2	22682.3	-3509.03	1640.42	337.104	0	42.2052	-0.611732	-742.581	1204.82	-83744.5	-112.197	2052.23	283.378	0
73	5	-34.296	-3.824	-242.807	-12651.2	22407.6	-3417.48	1639.29	337.104	0	43.1207	-0.76432	-742.276	1204.82	-83652.9	-20.6439	2052.3	283.377	0
73	6	-33.6856	-4.12917	-243.112	-12559.7	22499.2	-3280.15	1639.55	336.662	0	42.3578	-0.306556	-741.971	1387.93	-83561.4	-112.197	2052.38	283.129	0
73	7	-33.533	-4.12917	-242.502	-12651.2	22865.4	-3692.14	1641.29	337.17	0	42.0526	-1.22208	-741.971	1296.37	-83286.7	25.1324	2052.75	283.253	0
73	8	-34.1434	-4.12917	-242.502	-12742.8	22773.8	-3325.93	1640.91	337.547	0	42.3578	-0.916908	-741.666	1021.71	-83378.3	-157.973	2052.58	283.622	0
73	9	-34.1434	-3.67141	-243.112	-12651.2	22773.8	-3463.26	1640.68	337.039	0	42.5104	-1.22208	-741.666	1021.71	-83561.4	-203.749	2052.33	283.622	0
74	0	-33.533	-3.36624	-242.807	-12376.6	22682.3	-3783.69	1640.42	335.973	0	42.9681	-0.916908	-741.361	1021.71	-83378.3	-386.855	2052.53	283.622	0
74	1	-33.2278	-3.824	-242.502	-12742.8	22682.3	-3554.81	1640.53	337.547	0	41.9	-0.153968	-741.361	1113.27	-83286.7	-249.526	2052.66	283.498	0
74	2	-33.533	-3.97659	-243.112	-12742.8	22590.7	-3554.81	1639.92	337.415	0	41.4423	-1.0695	-741.666	1021.71	-83286.7	-157.973	2052.7	283.622	0
74	3	-33.3804	-3.67141	-243.112	-12651.2	22590.7	-3325.93	1639.92	337.039	0	41.7474	-0.306556	-741.361	1204.82	-83652.9	-157.973	2052.16	283.375	0
74	4	-33.0753	-3.67141	-241.586	-12651.2	22773.8	-3646.36	1641.27	337.367	0	41.2897	-0.459144	-741.666	930.162	-83469.8	-112.197	2052.46	283.746	0
74	5	-34.296	-4.73953	-242.807	-12925.9	22865.4	-3600.59	1641.17	338.235	0	42.0526	-0.00138059	-741.361	1113.27	-83469.8	-295.302	2052.41	283.498	0
74	6	-33.6856	-3.97659	-243.112	-12468.1	22773.8	-3737.92	1640.68	336.285	0	42.2052	-0.76432	-741.056	1021.71	-83378.3	-249.526	2052.49	283.621	0
74	7	-33.0753	-3.67141	-244.028	-12651.2	22590.7	-3325.93	1639.57	336.843	0	42.0526	-0.916908	-740.14	930.162	-83469.8	-341.079	2052.22	283.743	0
74	8	-33.6856	-3.51882	-244.028	-12559.7	22865.4	-3646.36	1640.7	336.468	0	41.9	-0.916908	-739.225	1113.27	-83469.8	-295.302	2052.08	283.494	0
74	9	-33.533	-3.97659	-243.723	-12559.7	22865.4	-3600.59	1640.82	336.533	0	42.0526	-0.76432	-740.75	930.162	-83561.4	-249.526	2052.19	283.744	0
75	0	-33.533	-3.67141	-243.723	-12559.7	22773.8	-3646.36	1640.44	336.533	0	42.3578	-0.459144	-740.14	1204.82	-83561.4	-249.526	2052.1	283.372	0
75	1	-33.3804	-3.67141	-243.417	-12559.7	22682.3	-3600.59	1640.18	336.597	0	42.3578	-0.459144	-739.835	930.162	-83561.4	-203.749	2052.05	283.743	0
75	2	-33.6856	-3.36624	-243.417	-12559.7	22865.4	-3692.14	1640.94	336.597	0	40.5267	0.151208	-739.835	1204.82	-83195.2	-295.302	2052.55	283.372	0
75	3	-33.3804	-3.67141	-244.333	-12559.7	22499.2	-3692.14	1639.08	336.404	0	41.2897	-0.459144	-738.614	1113.27	-83652.9	-341.079	2051.74	283.493	0
75	4	-33.8382	-3.67141	-244.333	-12559.7	22865.4	-3600.59	1640.58	336.404	0	41.5948	-0.611732	-739.53	1204.82	-83561.4	-341.079	2052.01	283.371	0
75	5	-33.0753	-3.67141	-244.943	-12559.7	23048.5	-3554.81	1641.1	336.276	0	41.1371	-0.76432	-738.004	1204.82	-83469.8	-295.302	2051.9	283.367	0
75	6	-33.2278	-3.97659	-244.638	-12376.6	22682.3	-3325.93	1639.72	335.591	0	41.5948	-0.916908	-738.919	747.056	-83652.9	-295.302	2051.79	283.989	0
75	7	-32.7701	-3.51882	-244.028	-12376.6	22773.8	-3600.59	1640.32	335.718	0	41.4423	-0.611732	-737.699	1021.71	-83378.3	-386.855	2051.98	283.615	0
75	8	-32.9227	-3.824	-244.333	-12468.1	22956.9	-3554.81	1640.96	336.029	0	40.6793	-0.916908	-737.699	1021.71	-83378.3	-295.302	2051.98	283.615	0
75	9	-32.7701	-3.67141	-245.248	-12468.1	22956.9	-3509.03	1640.61	335.839	0	41.1371	0.151207	-738.309	930.162	-83469.8	-295.302	2051.94	283.74	0
76	0	-34.1434	-3.51882	-245.554	-12193.4	22865.4	-3509.03	1640.12	334.657	0	41.2897	-0.76432	-738.309	1021.71	-83652.9	-341.079	2051.7	283.616	0
76	1	-33.533	-3.21365	-245.248	-12376.6	23323.2	-3646.36	1642.1	335.465	0	40.8319	-0.611732	-738.004	930.162	-83469.8	-478.408	2051.9	283.74	0
76	2	-33.533	-3.824	-245.859	-12285	22956.9	-3554.81	1640.37	334.968	0	40.069	-0.76432	-736.783	1021.71	-83561.4	-386.855	2051.59	283.613	0
76	3	-33.533	-3.51882	-245.859	-12468.1	22956.9	-3692.14	1640.37	335.712	0	40.2216	-0.76432	-737.699	1021.71	-83469.8	-615.737	2051.85	283.615	0
76	4	-32.6175	-2.90847	-245.859	-12101.9	23048.5	-3692.14	1640.75	334.223	0	40.2216	-1.22208	-738.309	1021.71	-83652.9	-524.184	2051.7	283.616	0
76	5	-33.8382	-3.51882	-245.554	-12010.3	22956.9	-3371.7	1640.49	333.911	0	40.069	-1.0695	-737.393	1021.71	-83469.8	-295.302	2051.8	283.614	0
76	6	-33.0753	-3.824	-245.554	-11918.8	22956.9	-3554.81	1640.49	333.538	0	39.4586	-1.0695	-737.088	1204.82	-83469.8	-249.526	2051.76	283.365	0
76	7	-33.0753	-3.51882	-245.859	-12101.9	22865.4	-3554.81	1640	334.223	0	39.4586	-1.37467	-736.783	930.162	-83469.8	-295.302	2051.71	283.738	0
76	8	-33.0753	-2.29812	-246.164	-12101.9	22956.9	-3509.03	1640.26	334.162	0	40.2216	-0.76432	-736.783	930.162	-83469.8	-615.737	2051.71	283.738	0
76	9	-33.0753	-2.75588	-246.164	-11918.8	23048.5	-3646.36	1640.63	333.418	0	40.3741	-1.37467	-737.088	1021.71	-83744.5	-569.96	2051.39	283.614	0
77	0	-33.0753	-3.67141	-246.164	-12101.9	22956.9	-3509.03	1640.26	334.162	0	40.2216	-1.67985	-736.478	930.162	-83469.8	-341.079	2051.66	283.737	0
77	1	-33.3804	-2.90847	-246.774	-12193.4	23048.5	-3509.03	1640.4	334.411	0	40.3741	-1.0695	-736.478	930.162	-83652.9	-524.184	2051.42	283.737	0
77	2	-33.533	-3.51882	-247.079	-12193.4	22956.9	-3280.15	1639.91	334.35	0	39.6112	-1.0695	-735.562	1113.27	-83836	-753.066	2051.02	283.487	0
77	3	-33.2278	-2.90847	-247.079	-11918.8	23140	-3875.24	1640.65	333.239	0	39.0009	-1.0695	-735.868	1113.27	-83927.6	-524.184	2050.95	283.487	0
77	4	-33.3804	-3.06106	-247.385	-11827.2	22956.9	-3600.59	1639.8	332.809	0	39.4586	-0.153968	-736.173	1296.37	-83744.5	-478.408	2051.24	283.239	0
77	5	-33.6856	-2.90847	-247.69	-12101.9	23048.5	-3554.81	1640.05	333.859	0	39.306	-0.611732	-735.868	1204.82	-83927.6	-615.737	2050.95	283.363	0
77	6	-33.8382	-2.75588	-247.69	-11827.2	23231.6	-3600.59	1640.79	332.75	0	39.4586	-0.611732	-736.783	1021.71	-83836	-524.184	2051.21	283.613	0
77	7	-33.6856	-3.06106	-247.385	-11918.8	23231.6	-3646.36	1640.91	333.179	0	38.2379	-0.459144	-734.952	1021.71	-84019.1	-524.184	2050.68	283.61	0
77	8	-33.533	-3.36624	-247.69	-12010.3	23231.6	-3371.7	1640.79	333.489	0	39.0009	-0.916907	-734.647	930.162	-84019.1	-203.749	2050.63	283.734	0
77	9	-33.533	-2.6033	-248.911	-12101.9	22773.8	-3417.48	1638.49	333.619	0	39.7638	-0.76432	-734.647	1021.71	-84110.7	-432.631	2050.51	283.609	0
78	0	-34.296	-3.06106	-248.3	-11918.8	23140	-3371.7	1640.19	333.002	0	38.6957	-1.22208	-734.952	1021.71	-83927.6	-524.184	2050.81	283.61	0
78	1	-33.3804	-2.6033	-247.69	-11827.2	23048.5	-3371.7	1640.05	332.75	0	39.0009	-1.0695	-734.647	930.162	-83927.6	-478.408	2050.76	283.734	0
78	2	-33.2278	-3.06106	-248.605	-11735.7	22865.4	-3280.15	1638.97	332.206	0	38.8483	-0.916907	-734.952	1021.71	-83927.6	-478.408	2050.81	283.61	0
78	3	-33.533	-2.90847	-248.911	-11644.1	23140	-3280.15	1639.97	331.78	0	38.2379	-1.22208	-734.037	1021.71	-84110.7	-753.066	2050.41	283.608	0
78	4	-34.296	-3.06106	-249.216	-11461	23323.2	-3371.7	1640.59	330.988	0	38.0853	-1.22208	-733.731	1021.71	-84110.7	-569.96	2050.37	283.608	0
78	5	-33.533	-2.45071	-247.995	-11735.7	23140	-3417.48	1640.31	332.322	0	38.6957	-1.37467	-733.121	930.161	-84293.8	-615.737	2050.02	283.731	0
78	6	-33.533	-2.45071	-249.216	-11735.7	23140	-3417.48	1639.85	332.09	0	38.3905	-1.37467	-733.426	838.609	-84019.1	-524.184	2050.44	283.857	0
78	7	-33.533	-3.21365	-249.521	-11735.7	23323.2	-3325.93	1640.47	332.033	0	37.6276	-1.37467	-733.121	1113.27	-84019.1	-341.079	2050.4	283.481	0
78	8	-34.296	-2.75588	-250.131	-11552.6	23048.5	-3325.93	1639.15	331.186	0	37.6276	-1.22208	-732.511	930.162	-84110.7	-707.289	2050.18	283.73	0
78	9	-33.9908	-3.06106	-249.826	-11644.1	23140	-3142.82	1639.62	331.609	0	38.0853	-1.52726	-732.511	1021.71	-84476.9	-707.289	2049.68	283.605	0
79	0	-34.296	-3.21365	-249.521	-11552.6	23323.2	-3142.82	1640.47	331.299	0	37.6276	-1.52726	-732.206	1113.27	-84110.7	-753.066	2050.13	283.48	0
79	1	-34.4485	-2.6033	-250.436	-11461	23140	-3097.05	1639.4	330.764	0	37.1698	-1.37467	-732.816	1113.27	-84293.8	-341.079	2049.97	283.481	0
79	2	-33.8382	-3.06106	-250.742	-11735.7	23414.7	-3417.48	1640.38	331.804	0	37.3224	-1.06949	-731.9	1021.71	-84385.3	-569.96	2049.7	283.604	0
79	3	-33.6856	-2.29812	-250.131	-11552.6	23414.7	-3051.27	1640.61	331.186	0	36.4069	-1.37467	-731.9	1021.71	-84293.8	-569.96	2049.83	283.604	0
79	4	-33.8382	-2.6033	-251.352	-11277.9	23231.6	-3097.05	1639.43	329.869	0	37.3224	-1.37467	-731.29	1021.71	-84385.3	-478.408	2049.61	283.603	0
79	5	-34.4485	-2.75588	-250.436	-11461	23231.6	-3371.7	1639.76	330.764	0	36.5594	-1.37467	-731.595	1113.27	-84568.5	-569.96	2049.41	283.478	0
79	6	-34.4485	-2.90847	-250.742	-11277.9	23506.3	-3142.82	1640.75	329.978	0	36.4069	-1.37467	-731.29	930.161	-84385.3	-524.184	2049.61	283.728	0
79	7	-34.296	-2.75588	-251.352	-11369.5	23506.3	-3188.6	1640.52	330.233	0	36.4069	-1.22208	-730.985	1204.82	-84568.5	-478.408	2049.31	283.352	0
79	8	-34.1434	-2.75588	-251.047	-11644.1	23323.2	-2959.72	1639.9	331.382	0	35.7965	-0.916907	-730.985	1021.71	-84751.6	-615.737	2049.06	283.602	0
79	9	-34.7537	-2.6033	-251.352	-11552.6	23414.7	-2959.72	1640.16	330.962	0	35.4913	-1.98502	-730.985	1113.27	-84751.6	-524.184	2049.06	283.477	0
80	0	-33.9908	-2.90847	-251.657	-11277.9	23414.7	-3188.6	1640.04	329.815	0	35.9491	-1.67985	-729.764	1113.27	-84568.5	-341.079	2049.12	283.475	0
80	1	-34.7537	-3.21365	-252.267	-11369.5	23231.6	-2959.72	1639.09	330.069	0	35.9491	-1.67985	-730.985	1021.71	-84934.7	-432.631	2048.81	283.602	0
80	2	-35.0589	-3.06106	-251.047	-11277.9	23414.7	-3005.49	1640.27	329.924	0	35.4913	-2.2902	-730.985	1204.82	-84751.6	-753.066	2049.06	283.352	0
80	3	-34.6011	-2.75588	-252.267	-11369.5	23414.7	-2959.72	1639.82	330.069	0	35.6439	-1.98502	-730.374	1204.82	-84660	-707.289	2049.09	283.35	0
80	4	-34.7537	-2.75588	-251.657	-11186.4	23140	-2959.72	1638.95	329.451	0	35.3387	-2.59537	-730.069	1204.82	-84751.6	-753.066	2048.91	283.35	0
80	5	-34.7537	-3.51882	-252.267	-11094.8	23414.7	-3005.49	1639.82	328.98	0	35.0336	-2.13761	-729.764	1021.71	-85026.2	-341.079	2048.49	283.6	0
80	6	-34.7537	-3.06106	-251.657	-11186.4	23506.3	-2959.72	1640.41	329.451	0	34.881	-1.67985	-729.154	1113.27	-85117.8	-753.066	2048.26	283.473	0
80	7	-34.6011	-3.06106	-252.573	-11369.5	23231.6	-2913.94	1638.98	330.015	0	34.881	-1.37467	-729.764	1296.37	-84934.7	-569.96	2048.61	283.224	0
80	8	-34.7537	-2.6033	-252.878	-11094.8	23140	-2959.72	1638.51	328.874	0	34.5758	-2.13761	-728.543	1296.37	-85026.2	-661.513	2048.29	283.221	0
80	9	-34.6011	-3.06106	-252.573	-11186.4	23414.7	-2913.94	1639.7	329.29	0	33.9655	-1.52726	-728.543	1296.37	-85117.8	-295.302	2048.17	283.221	0
81	0	-34.296	-2.75588	-252.573	-11003.3	23506.3	-2776.61	1640.07	328.565	0	34.4232	-2.13761	-728.543	1387.93	-85209.3	-478.408	2048.04	283.095	0
81	1	-34.1434	-2.75588	-253.488	-11094.8	23414.7	-3005.49	1639.37	328.769	0	34.7284	-2.2902	-727.628	1113.27	-85484	-569.96	2047.52	283.47	0
81	2	-34.4485	-3.06106	-253.488	-11003.3	23689.4	-2776.61	1640.45	328.407	0	34.118	-2.44279	-727.628	1296.37	-85209.3	-615.737	2047.89	283.218	0
81	3	-34.6011	-2.75588	-254.099	-10820.2	23597.8	-2913.94	1639.87	327.583	0	33.8129	-2.74796	-727.323	1204.82	-85117.8	-386.855	2047.97	283.344	0
81	4	-34.9063	-3.21365	-254.709	-10820.2	23506.3	-3005.49	1639.29	327.481	0	33.5077	-2.90055	-727.018	1479.48	-85209.3	-432.631	2047.8	282.965	0
81	5	-33.8382	-3.06106	-254.709	-11003.3	23597.8	-2913.94	1639.65	328.199	0	34.2706	-1.67985	-727.018	1387.93	-85392.4	-478.408	2047.54	283.091	0
81	6	-34.7537	-3.06106	-255.319	-11094.8	23414.7	-2639.28	1638.71	328.455	0	33.8129	-2.44279	-726.102	1387.93	-85575.5	-157.973	2047.14	283.089	0
81	7	-34.7537	-2.90847	-254.404	-10911.7	23597.8	-2639.28	1639.76	327.891	0	33.6603	-2.74796	-726.102	1204.82	-84843.1	-112.197	2048.15	283.341	0
81	8	-35.2115	-2.90847	-255.319	-10911.7	23414.7	-2822.39	1638.71	327.738	0	32.7448	-2.59537	-725.797	1387.93	-85026.2	-341.079	2047.85	283.088	0
81	9	-34.1434	-3.06106	-255.014	-10820.2	23780.9	-2776.61	1640.25	327.43	0	32.7448	-1.98502	-726.102	1571.03	-85484	-295.302	2047.27	282.836	0
82	0	-34.296	-3.06106	-254.404	-10820.2	23689.4	-2776.61	1640.12	327.531	0	32.8973	-2.44279	-725.492	1296.37	-85575.5	-341.079	2047.05	283.213	0
82	1	-34.1434	-3.21365	-255.319	-10545.5	23689.4	-2868.16	1639.78	326.303	0	32.7448	-2.74796	-724.881	1479.48	-85575.5	-386.855	2046.95	282.959	0
82	2	-34.9063	-2.90847	-255.624	-10270.8	23964	-2959.72	1640.75	325.179	0	32.8973	-2.90055	-724.576	1387.93	-85392.4	-295.302	2047.15	283.085	0
82	3	-34.7537	-2.90847	-256.845	-10545.5	23780.9	-2501.95	1639.59	326.058	0	32.4396	-2.44279	-725.186	1387.93	-85667.1	-249.526	2046.87	283.086	0
82	4	-34.9063	-2.6033	-256.845	-10270.8	23964	-2501.95	1640.3	324.988	0	32.1344	-3.05314	-724.881	1479.48	-85758.6	-295.302	2046.69	282.959	0
82	5	-34.9063	-2.45071	-256.235	-10453.9	23689.4	-2456.18	1639.45	325.798	0	32.4396	-2.2902	-724.881	1571.03	-85484	-249.526	2047.07	282.833	0
82	6	-34.6011	-2.45071	-256.845	-10362.4	23689.4	-2501.95	1639.23	325.345	0	32.287	-3.05314	-724.271	1571.03	-85575.5	-203.749	2046.85	282.831	0
82	7	-34.7537	-2.75588	-257.15	-10545.5	23689.4	-2685.06	1639.12	326.009	0	32.4396	-2.2902	-723.966	1571.03	-85850.2	-249.526	2046.42	282.83	0
82	8	-34.9063	-2.75588	-256.54	-10637.1	23872.5	-2685.06	1640.06	326.464	0	32.8973	-2.13761	-723.966	1662.58	-85758.6	-386.855	2046.54	282.704	0
82	9	-34.296	-2.75588	-257.15	-10270.8	23689.4	-2593.51	1639.12	324.941	0	32.4396	-3.05314	-722.745	1662.58	-85667.1	-157.973	2046.47	282.7	0
83	0	-34.9063	-3.06106	-256.54	-10362.4	23964	-2456.18	1640.41	325.393	0	32.4396	-2.90055	-723.355	1754.14	-85850.2	-157.973	2046.32	282.575	0
83	1	-34.7537	-2.75588	-256.235	-10270.8	23689.4	-2318.85	1639.45	325.084	0	31.524	-3.20572	-722.44	1571.03	-86124.8	-203.749	2045.79	282.825	0
83	2	-34.7537	-3.36623	-256.845	-10179.3	23872.5	-2456.18	1639.95	324.632	0	31.524	-2.90055	-722.44	1571.03	-85758.6	-157.973	2046.29	282.825	0
83	3	-33.8382	-3.51882	-257.761	-10087.7	23780.9	-2685.06	1639.26	324.136	0	31.6766	-3.96866	-721.83	1845.69	-86033.3	-112.197	2045.81	282.443	0
83	4	-34.6011	-3.51882	-258.371	-10362.4	23689.4	-2501.95	1638.69	325.107	0	31.8292	-4.12125	-721.83	1662.58	-86033.3	25.1324	2045.81	282.697	0
83	5	-34.9063	-3.51882	-257.761	-10179.3	23780.9	-2593.51	1639.26	324.491	0	31.3715	-3.81608	-721.524	1571.03	-85850.2	-112.197	2046.02	282.823	0
83	6	-34.1434	-3.824	-257.761	-10362.4	23689.4	-2227.29	1638.9	325.202	0	30.7611	-3.81608	-723.05	1479.48	-85941.8	-203.749	2046.14	282.954	0
83	7	-33.9908	-2.90847	-257.761	-9996.18	23964	-2227.29	1639.97	323.781	0	31.3715	-3.81608	-720.609	1845.69	-86308	-157.973	2045.23	282.439	0
83	8	-34.7537	-2.90847	-257.761	-9996.18	23780.9	-2410.4	1639.26	323.781	0	30.1508	-4.12125	-720.914	1845.69	-86033.3	-112.197	2045.66	282.44	0
83	9	-34.1434	-3.51882	-258.371	-9996.18	23780.9	-2456.18	1639.04	323.689	0	29.9982	-4.12125	-720.609	1754.14	-86124.8	-203.749	2045.48	282.566	0
84	0	-35.3641	-3.824	-257.15	-9996.18	23964	-2410.4	1640.19	323.873	0	29.9982	-3.81608	-719.693	1754.14	-86124.8	-66.4203	2045.33	282.563	0
84	1	-34.296	-3.67141	-258.066	-10179.3	23964	-2364.62	1639.86	324.445	0	30.1508	-3.81608	-719.998	1937.24	-86033.3	-66.4203	2045.51	282.309	0
84	2	-33.9908	-3.824	-257.455	-9904.63	24238.7	-2410.4	1641.15	323.471	0	29.9982	-3.66349	-720.609	2028.79	-86124.8	-157.973	2045.48	282.185	0
84	3	-33.9908	-3.67141	-258.371	-10087.7	24147.1	-2410.4	1640.46	324.044	0	29.5404	-4.27384	-719.693	2120.35	-86399.5	-112.197	2044.95	282.054	0
84	4	-34.4485	-3.97659	-259.286	-9813.08	24147.1	-2410.4	1640.13	322.846	0	29.8456	-4.57902	-720.609	1845.69	-86308	70.9088	2045.23	282.439	0
84	5	-33.8382	-3.824	-258.371	-9813.08	24147.1	-2227.29	1640.46	322.981	0	29.693	-4.27384	-719.998	2211.9	-86216.4	25.1324	2045.26	281.928	0
84	6	-33.2278	-3.51882	-258.066	-9813.08	24147.1	-2273.07	1640.57	323.025	0	29.3878	-4.57902	-719.388	2120.35	-86674.2	70.9088	2044.52	282.053	0
84	7	-35.0589	-2.6033	-258.981	-9629.97	24147.1	-2227.29	1640.24	322.184	0	29.5404	-4.57902	-719.693	2303.45	-86491.1	116.685	2044.82	281.799	0
84	8	-34.1434	-3.21365	-258.676	-9721.52	23964	-2181.52	1639.64	322.582	0	28.9301	-4.57902	-719.083	2303.45	-86216.4	-203.749	2045.1	281.797	0
84	9	-34.4485	-3.824	-259.592	-9629.97	24330.2	-2456.18	1640.72	322.097	0	28.7775	-4.88419	-718.778	2303.45	-86491.1	25.1324	2044.67	281.795	0
85	0	-33.3804	-3.67141	-259.592	-9721.52	24421.8	-2227.29	1641.08	322.449	0	28.7775	-5.18937	-718.167	2395	-86582.6	116.685	2044.44	281.665	0
85	1	-33.8382	-3.51882	-259.897	-9538.42	24330.2	-2318.85	1640.62	321.701	0	29.3878	-5.03678	-718.778	2395	-86948.8	116.685	2044.03	281.668	0
85	2	-33.533	-3.06106	-258.981	-9538.42	24330.2	-2181.52	1640.95	321.831	0	28.7775	-5.18937	-718.167	2303.45	-86674.2	-20.6439	2044.31	281.793	0
85	3	-33.8382	-3.824	-259.286	-9355.31	24238.7	-2089.97	1640.48	321.081	0	28.1671	-5.18937	-719.083	2395	-86765.7	116.685	2044.34	281.669	0
85	4	-34.296	-3.51882	-260.507	-9355.31	24330.2	-2044.19	1640.4	320.912	0	28.9301	-5.49454	-718.473	2395	-86765.7	70.9088	2044.24	281.667	0
85	5	-34.1434	-3.67141	-259.592	-9355.31	24238.7	-1861.08	1640.37	321.039	0	28.4723	-5.34195	-719.388	2303.45	-86857.3	208.238	2044.26	281.798	0
85	6	-33.533	-3.824	-260.812	-9355.31	24238.7	-2135.74	1639.94	320.87	0	28.3197	-5.49454	-719.083	2669.66	-87040.4	-66.4203	2043.96	281.287	0
85	7	-33.533	-3.97659	-260.202	-9355.31	24330.2	-2135.74	1640.51	320.954	0	28.3197	-5.34195	-718.473	2761.22	-86491.1	-112.197	2044.62	281.157	0
85	8	-33.6856	-3.97659	-260.507	-9538.42	24604.9	-2227.29	1641.45	321.615	0	27.8619	-5.34195	-717.862	2578.11	-87131.9	-20.6439	2043.62	281.409	0
85	9	-33.8382	-3.67141	-261.118	-9080.65	24513.3	-2089.97	1640.88	319.776	0	27.8619	-6.25748	-717.557	2761.22	-87040.4	162.462	2043.7	281.152	0
86	0	-34.1434	-4.12917	-261.118	-9080.65	24513.3	-1861.08	1640.88	319.776	0	28.4723	-5.18937	-718.167	2852.77	-86948.8	-157.973	2043.93	281.028	0
86	1	-33.6856	-3.51882	-261.423	-9080.65	24421.8	-1586.43	1640.42	319.736	0	27.7093	-5.79972	-717.252	2761.22	-86857.3	437.12	2043.9	281.15	0
86	2	-33.8382	-3.97659	-261.728	-8989.1	24604.9	-1906.86	1641.01	319.345	0	28.6249	-5.34195	-717.557	2669.66	-87040.4	208.238	2043.7	281.28	0
86	3	-34.296	-3.824	-261.423	-8897.55	24421.8	-1998.41	1640.42	319.035	0	28.0145	-5.64713	-717.252	2669.66	-87131.9	254.014	2043.52	281.278	0
86	4	-33.9908	-4.12917	-262.643	-8897.55	24696.4	-1952.64	1641.03	318.877	0	27.4042	-6.10489	-716.947	2486.56	-87315	574.449	2043.21	281.532	0
86	5	-33.6856	-3.51882	-261.423	-8897.55	24879.5	-1677.98	1642.17	319.035	0	28.3197	-6.25748	-717.252	2669.66	-87223.5	345.567	2043.39	281.278	0
86	6	-33.3804	-3.824	-262.643	-8806	24788	-1952.64	1641.38	318.528	0	27.5568	-6.41007	-716.642	2761.22	-87040.4	-20.6439	2043.54	281.147	0
86	7	-34.1434	-3.51882	-262.643	-8622.89	24696.4	-1677.98	1641.03	317.831	0	27.5568	-6.41007	-716.947	2578.11	-87223.5	-20.6439	2043.34	281.404	0
86	8	-34.1434	-3.36624	-262.949	-8714.44	25062.7	-1861.08	1642.31	318.141	0	27.4042	-6.41007	-717.252	3127.43	-86948.8	25.1324	2043.78	280.64	0
86	9	-34.296	-3.67141	-263.559	-8714.44	24513.3	-1952.64	1640.01	318.065	0	27.7093	-5.79972	-716.336	2852.77	-87040.4	208.238	2043.49	281.018	0
87	0	-34.1434	-3.67141	-263.559	-8439.79	24788	-1952.64	1641.05	317.022	0	26.7938	-5.79972	-717.252	2852.77	-87223.5	-20.6439	2043.39	281.023	0
87	1	-34.296	-3.824	-263.864	-8439.79	24513.3	-1952.64	1639.9	316.985	0	27.099	-5.79972	-716.031	2578.11	-87040.4	-20.6439	2043.44	281.399	0
87	2	-34.1434	-3.51882	-263.864	-8256.68	24788	-1861.08	1640.94	316.291	0	27.2516	-6.71525	-716.336	2761.22	-87131.9	482.896	2043.36	281.145	0
87	3	-33.9908	-3.824	-263.559	-8531.34	25062.7	-2044.19	1642.09	317.37	0	27.7093	-7.02042	-716.031	2852.77	-87131.9	208.238	2043.31	281.016	0
87	4	-33.3804	-3.97659	-264.474	-8439.79	24879.5	-1861.08	1641.07	316.912	0	27.4042	-6.56266	-716.336	2578.11	-87315	254.014	2043.11	281.401	0
87	5	-34.1434	-4.58694	-264.474	-8348.23	24971.1	-1952.64	1641.42	316.565	0	26.7938	-6.71525	-715.116	2486.56	-87223.5	345.567	2043.03	281.523	0
87	6	-33.9908	-3.824	-264.169	-8348.23	24971.1	-1952.64	1641.53	316.602	0	27.099	-6.71525	-715.421	2303.45	-87315	162.462	2042.95	281.78	0
87	7	-33.533	-4.28176	-264.474	-8165.13	24971.1	-1769.53	1641.42	315.873	0	26.1835	-6.41007	-715.116	3035.87	-87223.5	299.791	2043.03	280.755	0
87	8	-33.533	-4.43435	-264.78	-8165.13	25062.7	-1586.43	1641.65	315.837	0	26.4886	-6.41007	-715.116	2852.77	-87406.6	299.791	2042.77	281.011	0
87	9	-33.3804	-4.43435	-265.39	-8256.68	25062.7	-1586.43	1641.44	316.112	0	25.4205	-6.86783	-714.505	2761.22	-87223.5	620.225	2042.92	281.135	0
88	0	-33.8382	-4.43435	-264.78	-7982.02	25154.2	-1861.08	1642	315.146	0	26.0309	-6.86783	-714.2	2669.66	-87223.5	437.12	2042.87	281.262	0
88	1	-33.9908	-4.58694	-265.39	-7798.92	24879.5	-1723.76	1640.75	314.387	0	26.6412	-7.02042	-714.2	2761.22	-87681.2	299.791	2042.23	281.134	0
88	2	-33.3804	-4.43435	-265.39	-7982.02	24971.1	-1769.53	1641.09	315.077	0	26.1835	-6.86783	-714.2	2761.22	-87406.6	437.12	2042.62	281.134	0
88	3	-33.6856	-4.28176	-266.916	-7982.02	24971.1	-1632.2	1640.55	314.905	0	25.4205	-6.10489	-714.2	2761.22	-87315	482.896	2042.74	281.134	0
88	4	-33.533	-3.67141	-265.695	-7982.02	24971.1	-1632.2	1640.98	315.042	0	25.4205	-7.17301	-715.116	2761.22	-87315	391.343	2042.9	281.139	0
88	5	-34.7537	-4.58694	-266.306	-8073.57	25154.2	-1632.2	1641.46	315.317	0	25.1154	-7.17301	-713.59	2761.22	-87223.5	437.12	2042.77	281.131	0
88	6	-33.533	-4.58694	-266.306	-7890.47	25154.2	-1586.43	1641.46	314.629	0	25.8783	-7.47818	-714.81	2944.32	-87406.6	620.225	2042.72	280.881	0
88	7	-34.296	-3.67141	-266.916	-7890.47	25062.7	-1540.65	1640.9	314.562	0	25.4205	-6.56266	-714.81	2669.66	-87406.6	299.791	2042.72	281.265	0
88	8	-34.4485	-3.824	-266	-7615.81	25154.2	-1677.98	1641.56	313.631	0	25.7257	-7.3256	-714.2	2852.77	-87589.7	437.12	2042.36	281.006	0
88	9	-33.3804	-4.43435	-267.221	-7798.92	25337.3	-1677.98	1641.82	314.185	0	24.8102	-6.56266	-713.59	2578.11	-87589.7	666.002	2042.25	281.387	0
89	0	-34.296	-3.97659	-267.221	-7798.92	25520.4	-2044.19	1642.5	314.185	0	24.505	-7.47818	-713.59	2944.32	-87681.2	528.673	2042.13	280.874	0
89	1	-34.296	-4.28176	-267.526	-7524.26	25428.9	-1677.98	1642.05	313.125	0	24.505	-6.56266	-714.505	2486.56	-87864.4	437.12	2042.03	281.52	0
89	2	-34.7537	-4.73953	-268.137	-7524.26	25337.3	-1540.65	1641.49	313.061	0	23.8947	-7.3256	-712.064	2761.22	-87315	391.343	2042.38	281.122	0
89	3	-34.1434	-4.12917	-268.137	-7615.81	25520.4	-1449.1	1642.18	313.403	0	23.5895	-7.3256	-713.59	2852.77	-87681.2	345.567	2042.13	281.002	0
89	4	-34.296	-4.58694	-268.442	-7707.36	25612	-1540.65	1642.41	313.711	0	24.9628	-7.47818	-713.285	2669.66	-87772.8	437.12	2041.95	281.257	0
89	5	-34.1434	-4.43435	-267.526	-7524.26	25520.4	-1632.2	1642.39	313.125	0	24.8102	-6.86783	-712.369	2852.77	-87498.1	391.343	2042.17	280.995	0
89	6	-33.9908	-4.43435	-268.137	-7707.36	25612	-1632.2	1642.52	313.744	0	24.1998	-6.71524	-712.979	2944.32	-87589.7	620.225	2042.15	280.87	0
89	7	-33.9908	-4.58694	-268.747	-7707.36	25520.4	-1586.43	1641.96	313.679	0	24.1998	-7.17301	-713.285	2669.66	-87681.2	711.778	2042.07	281.257	0
89	8	-34.296	-4.43435	-268.747	-7158.05	25337.3	-1540.65	1641.28	311.635	0	23.7421	-7.63077	-711.759	2669.66	-87589.7	620.225	2041.94	281.249	0
89	9	-34.7537	-4.43435	-269.357	-7249.6	25703.5	-1632.2	1642.43	311.914	0	24.1998	-6.41007	-712.064	2852.77	-87681.2	620.225	2041.86	280.994	0
90	0	-35.0589	-3.824	-269.357	-7432.7	25703.5	-1861.08	1642.43	312.594	0	23.8947	-7.47818	-712.369	2761.22	-87772.8	711.778	2041.79	281.124	0
90	1	-34.296	-4.58694	-270.273	-7524.26	25428.9	-1632.2	1641.09	312.839	0	24.1998	-7.47818	-712.064	2852.77	-87955.9	437.12	2041.48	280.994	0
90	2	-33.9908	-4.58694	-269.052	-7432.71	25337.3	-1632.2	1641.17	312.626	0	22.9791	-7.47818	-711.454	2852.77	-87589.7	528.673	2041.89	280.99	0
90	3	-34.4485	-3.67141	-269.662	-7158.05	25612	-1540.65	1641.98	311.544	0	24.1998	-7.78336	-712.064	2761.22	-87864.4	254.014	2041.61	281.122	0
90	4	-35.2115	-4.58694	-269.357	-7158.05	25520.4	-1494.87	1641.75	311.575	0	24.0472	-7.3256	-712.064	2761.22	-88047.5	437.12	2041.35	281.122	0
90	5	-34.6011	-4.73953	-269.968	-7066.49	25703.5	-1449.1	1642.21	311.175	0	23.8947	-7.63077	-712.064	2944.32	-87772.8	208.238	2041.73	280.865	0
90	6	-35.6693	-3.67141	-269.968	-6974.94	25612	-1403.32	1641.87	310.836	0	23.7421	-8.39371	-711.759	2944.32	-87955.9	254.014	2041.42	280.863	0
90	7	-34.7537	-3.824	-270.273	-7066.49	25520.4	-1586.43	1641.42	311.146	0	23.4369	-8.39371	-711.454	2761.22	-88139	437.12	2041.11	281.119	0
90	8	-34.1434	-3.51882	-270.273	-6883.39	25612	-1357.54	1641.76	310.468	0	22.9791	-8.08854	-711.454	2669.66	-87955.9	208.238	2041.37	281.248	0
90	9	-34.4485	-4.43435	-269.662	-7066.49	25520.4	-1494.87	1641.64	311.205	0	22.6739	-7.63077	-711.454	2669.66	-87681.2	162.462	2041.76	281.248	0
91	0	-35.6693	-4.89211	-270.273	-6883.39	25886.6	-1357.54	1642.78	310.468	0	22.9791	-7.47818	-711.454	2852.77	-88047.5	574.449	2041.24	280.99	0
91	1	-35.5167	-4.28176	-270.273	-7158.05	25886.6	-1632.2	1642.78	311.485	0	23.1317	-7.93595	-711.148	2761.22	-88139	574.449	2041.06	281.117	0
91	2	-35.5167	-4.43435	-270.883	-7158.05	25703.5	-1632.2	1641.89	311.425	0	22.9791	-7.78336	-710.538	2852.77	-87955.9	482.896	2041.21	280.985	0
91	3	-35.5167	-3.97659	-270.273	-6883.39	25612	-1494.87	1641.76	310.468	0	23.1317	-7.78336	-711.148	2578.11	-88047.5	574.449	2041.19	281.375	0
91	4	-35.2115	-3.824	-270.883	-7158.05	25612	-1311.77	1641.55	311.425	0	23.5895	-7.93595	-710.233	2852.77	-88047.5	528.673	2041.03	280.983	0
91	5	-35.5167	-3.97659	-270.883	-6974.94	25703.5	-1449.1	1641.89	310.749	0	22.6739	-7.78336	-710.538	3218.98	-88322.1	437.12	2040.7	280.47	0
91	6	-34.6011	-4.28176	-272.104	-6883.39	25520.4	-1494.87	1640.79	310.297	0	22.5214	-7.78336	-710.538	3035.87	-88230.6	391.343	2040.83	280.727	0
91	7	-35.5167	-4.43435	-271.494	-6700.28	25795.1	-1494.87	1642.01	309.679	0	22.9791	-7.78336	-710.538	2669.66	-88047.5	482.896	2041.08	281.243	0
91	8	-35.2115	-3.824	-271.494	-6791.84	25795.1	-1449.1	1642.01	310.017	0	22.3688	-8.08854	-710.233	2761.22	-88322.1	574.449	2040.64	281.112	0
91	9	-35.0589	-4.12917	-271.494	-6974.94	25612	-1449.1	1641.34	310.691	0	22.2162	-8.24112	-710.233	2944.32	-88230.6	528.673	2040.77	280.854	0
92	0	-35.5167	-3.824	-271.188	-6608.73	25795.1	-1311.77	1642.12	309.37	0	22.3688	-7.93595	-709.928	2761.22	-88139	574.449	2040.85	281.111	0
92	1	-35.5167	-4.89211	-271.494	-6974.94	25886.6	-1494.87	1642.35	310.691	0	22.5214	-7.93595	-708.707	2944.32	-88322.1	757.554	2040.38	280.845	0
92	2	-35.3641	-4.43435	-272.409	-6700.28	25886.6	-1357.54	1642.03	309.596	0	22.2162	-8.5463	-709.317	2852.77	-88139	711.778	2040.74	280.978	0
92	3	-35.5167	-4.58694	-272.104	-6517.18	25886.6	-1632.2	1642.14	308.951	0	22.0636	-8.5463	-709.622	2852.77	-88322.1	620.225	2040.54	280.98	0
92	4	-35.2115	-4.43435	-272.104	-6791.84	25703.5	-1586.43	1641.46	309.96	0	21.6058	-8.69889	-709.012	2852.77	-88322.1	711.778	2040.43	280.976	0
92	5	-35.5167	-4.12917	-272.409	-6517.18	25612	-1220.21	1641.02	308.924	0	22.0636	-9.00406	-709.928	2944.32	-88230.6	482.896	2040.72	280.853	0
92	6	-35.5167	-4.58694	-272.104	-6791.84	25978.2	-1403.32	1642.47	309.96	0	22.0636	-8.24112	-708.707	3218.98	-88413.7	574.449	2040.25	280.458	0
92	7	-35.3641	-4.89211	-271.799	-6700.28	25978.2	-1449.1	1642.58	309.652	0	22.0636	-8.85147	-709.317	3127.43	-88413.7	574.449	2040.35	280.591	0
92	8	-34.7537	-4.73953	-271.188	-6791.84	25795.1	-1357.54	1642.12	310.045	0	21.7584	-8.5463	-709.317	3402.08	-88322.1	711.778	2040.48	280.204	0
92	9	-34.9063	-4.89211	-272.409	-6334.07	25703.5	-1311.77	1641.36	308.252	0	22.0636	-8.69889	-709.012	2852.77	-88322.1	574.449	2040.43	280.976	0
93	0	-34.7537	-3.824	-272.409	-6425.62	26252.8	-1357.54	1643.37	308.588	0	21.911	-8.5463	-708.402	2669.66	-88139	574.449	2040.58	281.231	0
93	1	-35.5167	-4.73953	-272.714	-6517.18	25886.6	-1357.54	1641.92	308.897	0	22.3688	-8.5463	-708.097	3035.87	-88413.7	528.673	2040.14	280.713	0
93	2	-35.3641	-4.89211	-273.325	-6425.62	26069.7	-1403.32	1642.38	308.509	0	21.911	-8.69889	-708.402	2852.77	-88230.6	574.449	2040.45	280.973	0
93	3	-35.5167	-4.28176	-272.409	-6425.62	25886.6	-1586.43	1642.03	308.588	0	22.5214	-8.24112	-709.012	3310.53	-88322.1	528.673	2040.43	280.331	0
93	4	-35.3641	-4.43435	-272.409	-6517.18	26069.7	-1586.43	1642.7	308.924	0	21.1481	-9.30924	-708.097	2944.32	-87864.4	803.331	2040.91	280.842	0
93	5	-35.5167	-4.28176	-272.714	-6608.73	25886.6	-1540.65	1641.92	309.233	0	21.4532	-8.69889	-708.097	3127.43	-88139	757.554	2040.53	280.583	0
93	6	-34.9063	-4.73953	-272.714	-6242.52	25886.6	-1311.77	1641.92	307.89	0	21.911	-8.5463	-707.791	3127.43	-87955.9	620.225	2040.73	280.581	0
93	7	-35.0589	-4.43435	-272.714	-6242.52	26069.7	-1494.87	1642.59	307.89	0	21.3007	-9.00406	-709.012	3035.87	-88047.5	620.225	2040.82	280.718	0
93	8	-35.5167	-4.43435	-273.019	-6059.41	26161.3	-1586.43	1642.82	307.194	0	21.6058	-9.00406	-708.097	3218.98	-88139	574.449	2040.53	280.454	0
93	9	-34.7537	-5.0447	-272.714	-6242.52	25978.2	-1403.32	1642.26	307.89	0	21.4532	-8.69889	-708.097	3035.87	-88230.6	666.002	2040.4	280.713	0
94	0	-35.5167	-4.73953	-273.935	-6150.97	26069.7	-1311.77	1642.17	307.454	0	21.7584	-8.85147	-708.097	2944.32	-88413.7	574.449	2040.14	280.842	0
94	1	-34.296	-4.58694	-273.019	-6334.07	25795.1	-1403.32	1641.48	308.2	0	21.911	-8.69889	-707.486	3127.43	-88322.1	711.778	2040.16	280.58	0
94	2	-34.9063	-4.73953	-273.935	-6242.52	26161.3	-1265.99	1642.5	307.788	0	22.3688	-9.15665	-707.791	2944.32	-88322.1	757.554	2040.21	280.84	0
94	3	-35.0589	-4.89211	-273.63	-6059.41	26069.7	-1265.99	1642.27	307.145	0	21.3007	-8.69889	-707.486	3127.43	-88230.6	620.225	2040.29	280.58	0
94	4	-35.6693	-4.89211	-273.325	-6150.97	26069.7	-1449.1	1642.38	307.504	0	21.7584	-9.00406	-707.791	3127.43	-88413.7	894.883	2040.09	280.581	0
94	5	-34.7537	-4.73953	-272.409	-6150.97	25886.6	-1311.77	1642.03	307.58	0	20.9955	-9.46183	-708.097	3035.87	-88139	803.331	2040.53	280.713	0
94	6	-34.7537	-4.43435	-273.325	-5967.86	26161.3	-1449.1	1642.72	306.834	0	20.9955	-9.30924	-707.791	3127.43	-88322.1	849.107	2040.21	280.581	0
94	7	-35.5167	-4.73953	-273.935	-6150.97	25978.2	-1494.87	1641.83	307.454	0	20.9955	-9.46183	-708.707	3035.87	-88139	849.107	2040.63	280.716	0
94	8	-34.1434	-4.89211	-273.019	-6059.41	25703.5	-1449.1	1641.15	307.194	0	20.8429	-8.85147	-707.486	3127.43	-88505.2	666.002	2039.9	280.58	0
94	9	-34.296	-4.89211	-273.325	-6059.41	25886.6	-1494.87	1641.71	307.169	0	21.1481	-9.00406	-707.791	3127.43	-88596.8	803.331	2039.83	280.581	0
95	0	-34.296	-4.89211	-273.63	-5967.86	25978.2	-1311.77	1641.94	306.81	0	21.4532	-9.00406	-707.791	3035.87	-88413.7	574.449	2040.09	280.711	0
95	1	-34.9063	-5.0447	-273.019	-5967.86	25978.2	-1632.2	1642.15	306.859	0	21.6058	-8.85147	-707.791	3218.98	-88505.2	666.002	2039.96	280.452	0
95	2	-35.3641	-4.73953	-273.63	-6150.97	26069.7	-1449.1	1642.27	307.479	0	20.8429	-9.00406	-706.266	2944.32	-88139	940.66	2040.2	280.831	0
95	3	-34.296	-5.0447	-274.545	-5967.86	25886.6	-1449.1	1641.29	306.737	0	21.4532	-8.85147	-706.876	3127.43	-88505.2	620.225	2039.79	280.576	0
95	4	-34.4485	-4.73953	-273.63	-5784.76	25795.1	-1494.87	1641.27	306.141	0	20.9955	-9.00406	-707.181	3218.98	-88413.7	666.002	2039.98	280.448	0
95	5	-34.7537	-4.89211	-273.63	-5876.31	26161.3	-1265.99	1642.61	306.475	0	21.1481	-8.69889	-707.486	3310.53	-88596.8	986.436	2039.77	280.321	0
95	6	-34.296	-4.73953	-273.935	-5876.31	25978.2	-1449.1	1641.83	306.452	0	20.8429	-9.61441	-706.571	3310.53	-88139	940.66	2040.26	280.315	0
95	7	-34.6011	-5.0447	-272.714	-5693.2	26161.3	-1403.32	1642.93	305.876	0	21.1481	-9.61441	-707.181	3218.98	-88322.1	940.66	2040.11	280.448	0
95	8	-35.0589	-4.58694	-272.714	-6059.41	26069.7	-1357.54	1642.59	307.219	0	21.1481	-9.61441	-707.181	3218.98	-88596.8	894.883	2039.72	280.448	0
95	9	-34.7537	-4.89211	-273.019	-5967.86	26252.8	-1265.99	1643.16	306.859	0	20.9955	-9.46183	-706.571	3127.43	-88230.6	894.883	2040.13	280.574	0
96	0	-34.9063	-4.89211	-273.019	-5693.2	26069.7	-1311.77	1642.49	305.853	0	21.4532	-9.61441	-705.96	3127.43	-88322.1	986.436	2039.89	280.57	0
96	1	-34.7537	-4.73953	-272.409	-5876.31	25886.6	-1265.99	1642.03	306.572	0	20.9955	-9.61441	-706.876	3310.53	-88505.2	528.673	2039.79	280.317	0
96	2	-34.296	-4.89211	-272.409	-5601.65	25978.2	-1403.32	1642.36	305.563	0	20.2325	-8.69889	-707.181	3127.43	-88139	894.883	2040.37	280.578	0
96	3	-35.3641	-4.89211	-273.325	-5418.54	26344.4	-1357.54	1643.39	304.825	0	20.2325	-9.00406	-706.876	3218.98	-88596.8	803.331	2039.66	280.446	0
96	4	-33.9908	-4.58694	-273.019	-5510.1	25978.2	-1449.1	1642.15	305.182	0	21.3007	-8.5463	-707.181	3218.98	-88596.8	849.107	2039.72	280.448	0
96	5	-34.1434	-5.0447	-273.325	-5693.2	25978.2	-1449.1	1642.05	305.829	0	20.9955	-10.2248	-707.486	3310.53	-88596.8	986.436	2039.77	280.321	0
96	6	-34.296	-4.73953	-273.019	-5784.76	25978.2	-1540.65	1642.15	306.188	0	20.8429	-10.2248	-706.266	3493.64	-88322.1	986.436	2039.95	280.053	0
96	7	-34.7537	-4.73953	-273.019	-5601.65	26069.7	-1265.99	1642.49	305.517	0	21.1481	-10.2248	-706.876	3310.53	-88596.8	940.66	2039.66	280.317	0
96	8	-34.9063	-4.43435	-273.63	-5510.1	25886.6	-1311.77	1641.6	305.137	0	21.911	-9.61441	-706.876	3585.19	-88505.2	574.449	2039.79	279.928	0
96	9	-34.6011	-4.58694	-273.019	-5693.2	26344.4	-1311.77	1643.49	305.853	0	21.3007	-9.767	-706.876	3402.08	-88688.3	986.436	2039.53	280.187	0
97	0	-33.3804	-4.43435	-273.325	-5693.2	25886.6	-1220.21	1641.71	305.829	0	20.6903	-9.91959	-706.571	3493.64	-88230.6	986.436	2040.13	280.056	0
97	1	-34.296	-4.89211	-273.325	-5693.2	26252.8	-1403.32	1643.05	305.829	0	20.9955	-9.46183	-707.181	3310.53	-88413.7	1123.77	2039.98	280.319	0
97	2	-33.9908	-4.73953	-273.63	-5693.2	25978.2	-1449.1	1641.94	305.806	0	20.8429	-9.767	-706.876	3402.08	-88688.3	1077.99	2039.53	280.187	0
97	3	-33.9908	-4.58694	-272.409	-5693.2	25978.2	-1449.1	1642.36	305.9	0	21.3007	-9.91959	-706.571	3493.64	-88779.9	1077.99	2039.35	280.056	0
97	4	-34.9063	-5.19729	-274.24	-5418.54	26344.4	-1357.54	1643.06	304.758	0	21.1481	-9.767	-706.571	3310.53	-88413.7	940.66	2039.87	280.315	0
97	5	-34.6011	-5.50247	-272.714	-5510.1	26161.3	-1220.21	1642.93	305.205	0	20.6903	-9.46183	-706.571	3402.08	-88596.8	894.883	2039.61	280.185	0
97	6	-34.296	-5.19729	-273.325	-5418.54	26161.3	-1357.54	1642.72	304.825	0	20.9955	-10.0722	-706.876	3676.74	-88505.2	1032.21	2039.79	279.799	0
97	7	-33.8382	-4.73953	-273.935	-5510.1	26161.3	-1403.32	1642.5	305.115	0	20.8429	-10.0722	-706.571	3310.53	-88596.8	986.436	2039.61	280.315	0
97	8	-34.296	-4.73953	-273.325	-5601.65	25978.2	-1357.54	1642.05	305.495	0	20.9955	-9.61441	-706.876	3676.74	-88322.1	894.883	2040.05	279.799	0
97	9	-34.296	-4.73953	-273.019	-5510.1	26161.3	-1403.32	1642.82	305.182	0	20.8429	-9.767	-705.96	3493.64	-88505.2	894.883	2039.63	280.051	0
98	0	-33.8382	-4.89211	-272.409	-5784.76	26069.7	-1311.77	1642.7	306.236	0	20.9955	-9.91959	-706.571	3402.08	-88688.3	1123.77	2039.48	280.185	0
98	1	-34.1434	-5.0447	-273.019	-5693.2	26252.8	-1449.1	1643.16	305.853	0	20.6903	-10.8351	-706.571	3402.08	-88413.7	986.436	2039.87	280.185	0
98	2	-34.6011	-4.89211	-272.409	-5601.65	25886.6	-1403.32	1642.03	305.563	0	21.1481	-10.3774	-707.486	3218.98	-88413.7	894.883	2040.03	280.45	0
98	3	-34.6011	-4.89211	-273.63	-5693.2	26069.7	-1357.54	1642.27	305.806	0	20.9955	-9.61441	-707.791	3218.98	-88779.9	894.883	2039.57	280.452	0
98	4	-34.1434	-4.73953	-272.714	-5235.44	26161.3	-1311.77	1642.93	304.198	0	20.5377	-9.61441	-707.486	3585.19	-88871.4	894.883	2039.38	279.932	0
98	5	-33.9908	-4.73953	-273.019	-5418.54	25703.5	-1494.87	1641.15	304.847	0	21.3007	-9.46183	-707.486	3310.53	-88505.2	894.883	2039.9	280.321	0
98	6	-34.296	-4.43435	-272.714	-5510.1	26161.3	-1586.43	1642.93	305.205	0	20.6903	-9.61441	-707.181	3493.64	-88505.2	849.107	2039.85	280.06	0
98	7	-34.296	-4.73953	-273.935	-5326.99	25978.2	-1449.1	1641.83	304.446	0	20.8429	-9.91959	-708.097	3218.98	-88688.3	986.436	2039.75	280.454	0
98	8	-34.1434	-4.73953	-272.714	-5418.54	25795.1	-1311.77	1641.59	304.869	0	20.8429	-10.2248	-707.486	3585.19	-88688.3	986.436	2039.64	279.932	0
98	9	-34.296	-4.89211	-272.714	-5418.54	25978.2	-1357.54	1642.26	304.869	0	21.7584	-9.767	-708.097	3310.53	-88779.9	803.331	2039.62	280.325	0
99	0	-33.8382	-4.89211	-272.409	-5418.54	26161.3	-1311.77	1643.04	304.891	0	21.3007	-9.61441	-709.012	3585.19	-88688.3	1123.77	2039.91	279.943	0
99	1	-33.8382	-5.0447	-273.019	-5601.65	26069.7	-1403.32	1642.49	305.517	0	20.9955	-9.61441	-707.486	3310.53	-88505.2	940.66	2039.9	280.321	0
99	2	-33.9908	-4.73953	-271.799	-5326.99	25886.6	-1494.87	1642.24	304.599	0	20.5377	-9.767	-707.791	3402.08	-88688.3	1077.99	2039.7	280.193	0
99	3	-33.3804	-4.89211	-272.409	-5418.54	26252.8	-1265.99	1643.37	304.891	0	20.9955	-9.30924	-708.707	3402.08	-88779.9	894.883	2039.73	280.2	0
99	4	-33.3804	-4.58694	-272.104	-5418.54	25978.2	-1220.21	1642.47	304.914	0	20.8429	-9.46183	-708.097	3310.53	-88779.9	940.66	2039.62	280.325	0
99	5	-34.296	-5.19729	-270.883	-5235.44	26161.3	-1494.87	1643.58	304.327	0	20.2325	-9.91959	-708.402	3585.19	-88505.2	1215.32	2040.06	279.939	0
99	6	-34.4485	-5.0447	-271.799	-5326.99	26161.3	-1494.87	1643.25	304.599	0	20.8429	-9.767	-709.012	3402.08	-88688.3	711.778	2039.91	280.202	0
99	7	-33.0753	-4.58694	-271.799	-5418.54	25795.1	-1586.43	1641.91	304.936	0	21.6058	-9.91959	-709.012	3493.64	-88779.9	894.883	2039.78	280.073	0
99	8	-33.2278	-4.73953	-271.188	-5326.99	25795.1	-1586.43	1642.12	304.643	0	21.1481	-9.91959	-708.707	3585.19	-88688.3	986.436	2039.86	279.941	0
99	9	-32.7701	-4.73953	-271.799	-5235.44	25886.6	-1494.87	1642.24	304.262	0	21.4532	-10.5299	-709.012	3402.08	-88688.3	940.66	2039.91	280.202	0
100	0	-32.7701	-4.73953	-271.188	-5235.44	25886.6	-1403.32	1642.46	304.306	0	22.2162	-9.91959	-709.317	3676.74	-89054.5	666.002	2039.45	279.816	0
100	1	-33.533	-5.0447	-272.409	-5418.54	25886.6	-1449.1	1642.03	304.891	0	21.7584	-9.61441	-709.012	3493.64	-88779.9	803.331	2039.78	280.073	0
100	2	-32.9227	-5.19729	-272.409	-5326.99	26069.7	-1265.99	1642.7	304.555	0	20.9955	-9.767	-709.317	3310.53	-88505.2	620.225	2040.22	280.333	0
100	3	-34.1434	-4.73953	-271.188	-5418.54	25886.6	-1449.1	1642.46	304.981	0	21.4532	-10.2248	-709.928	3493.64	-88871.4	894.883	2039.82	280.079	0
100	4	-33.533	-5.34988	-271.494	-5235.44	25703.5	-1357.54	1641.67	304.284	0	21.7584	-9.91959	-709.622	3585.19	-88871.4	803.331	2039.76	279.948	0
100	5	-33.8382	-5.0447	-271.799	-5326.99	25886.6	-1174.44	1642.24	304.599	0	21.3007	-9.91959	-709.928	3402.08	-88871.4	894.883	2039.82	280.208	0
100	6	-33.8382	-5.0447	-271.494	-5418.54	25795.1	-1540.65	1642.01	304.958	0	22.3688	-10.3774	-709.928	3402.08	-88413.7	1215.32	2040.46	280.208	0
100	7	-32.9227	-5.19729	-270.578	-5326.99	25795.1	-1220.21	1642.33	304.687	0	21.6058	-9.767	-709.928	3585.19	-88779.9	894.883	2039.95	279.95	0
100	8	-33.6856	-5.19729	-271.188	-5143.89	25703.5	-1449.1	1641.78	303.968	0	22.2162	-10.5299	-710.233	3127.43	-88871.4	1032.21	2039.87	280.597	0
100	9	-32.7701	-5.34988	-271.494	-5143.89	25795.1	-1311.77	1642.01	303.947	0	21.6058	-9.46183	-710.233	3310.53	-88596.8	894.883	2040.26	280.339	0
101	0	-33.6856	-5.19729	-272.104	-5510.1	25886.6	-1220.21	1642.14	305.25	0	21.6058	-9.767	-711.148	3310.53	-88871.4	803.331	2040.03	280.345	0
101	1	-33.533	-4.58694	-271.188	-5326.99	25612	-1311.77	1641.44	304.643	0	21.3007	-9.46183	-710.538	3402.08	-88871.4	1032.21	2039.92	280.212	0
101	2	-32.6175	-4.89211	-270.883	-5235.44	25795.1	-1311.77	1642.23	304.327	0	21.911	-9.61441	-710.538	3310.53	-88688.3	1123.77	2040.18	280.341	0
101	3	-33.0753	-5.65505	-270.578	-5235.44	26161.3	-1265.99	1643.69	304.349	0	22.0636	-10.2248	-710.843	3402.08	-88871.4	1032.21	2039.98	280.214	0
101	4	-33.0753	-5.0447	-270.273	-5143.89	25886.6	-1220.21	1642.78	304.032	0	22.9791	-10.2248	-710.843	3493.64	-88596.8	1123.77	2040.36	280.085	0
101	5	-33.0753	-4.58694	-270.883	-5235.44	25795.1	-1357.54	1642.23	304.327	0	22.2162	-10.2248	-710.843	3218.98	-88963	894.883	2039.85	280.472	0
101	6	-32.9227	-5.19729	-270.578	-5235.44	25703.5	-1220.21	1641.99	304.349	0	22.2162	-10.5299	-711.454	3310.53	-88505.2	940.66	2040.6	280.347	0
101	7	-32.6175	-5.19729	-270.883	-5326.99	25520.4	-1311.77	1641.21	304.665	0	21.3007	-9.91959	-711.454	3218.98	-88688.3	940.66	2040.34	280.475	0
101	8	-32.9227	-4.89211	-270.273	-5418.54	25886.6	-1265.99	1642.78	305.048	0	22.3688	-10.2248	-712.064	3218.98	-88596.8	986.436	2040.58	280.479	0
101	9	-33.0753	-4.89211	-271.188	-5510.1	25703.5	-1311.77	1641.78	305.318	0	21.7584	-9.61441	-710.538	3859.85	-88596.8	1077.99	2040.31	279.568	0
102	0	-32.7701	-5.19729	-270.273	-5235.44	25703.5	-1265.99	1642.1	304.371	0	22.3688	-9.30924	-711.454	3310.53	-88871.4	1215.32	2040.08	280.347	0
102	1	-33.0753	-5.0447	-269.968	-5235.44	25886.6	-1311.77	1642.89	304.393	0	22.0636	-9.767	-712.369	3402.08	-88871.4	940.66	2040.25	280.224	0
102	2	-32.6175	-5.34988	-270.273	-5326.99	25886.6	-1265.99	1642.78	304.71	0	22.0636	-9.61441	-711.759	3402.08	-88871.4	849.107	2040.14	280.22	0
102	3	-32.9227	-5.34988	-269.662	-5326.99	25978.2	-1357.54	1643.34	304.754	0	22.6739	-9.61441	-711.759	3218.98	-88871.4	1077.99	2040.14	280.477	0
102	4	-33.0753	-4.89211	-269.662	-5143.89	25886.6	-1403.32	1643	304.075	0	22.9791	-10.2248	-712.369	3218.98	-88688.3	894.883	2040.5	280.481	0
102	5	-32.9227	-4.89211	-269.357	-5601.65	25795.1	-1311.77	1642.77	305.796	0	22.6739	-10.2248	-712.979	3402.08	-88596.8	1077.99	2040.74	280.228	0
102	6	-32.3123	-4.58694	-268.747	-5235.44	25612	-1449.1	1642.3	304.481	0	22.5214	-9.767	-712.674	3127.43	-88596.8	1215.32	2040.68	280.612	0
102	7	-33.0753	-5.50247	-269.052	-5326.99	25703.5	-1449.1	1642.53	304.799	0	22.6739	-10.0722	-712.369	3310.53	-88871.4	849.107	2040.25	280.353	0
102	8	-32.6175	-5.0447	-269.052	-5143.89	25978.2	-1265.99	1643.55	304.119	0	22.9791	-10.0722	-712.674	3402.08	-88596.8	1123.77	2040.68	280.226	0
102	9	-33.0753	-5.19729	-269.357	-5601.65	25886.6	-1311.77	1643.11	305.796	0	23.4369	-10.2248	-712.979	3310.53	-88596.8	1077.99	2040.74	280.357	0
103	0	-32.7701	-5.0447	-269.968	-5235.44	25795.1	-1220.21	1642.55	304.393	0	22.3688	-10.2248	-712.979	3402.08	-88779.9	1123.77	2040.48	280.228	0
103	1	-32.1597	-4.73953	-268.747	-5326.99	25795.1	-1586.43	1642.98	304.822	0	22.3688	-10.0722	-712.979	3127.43	-88505.2	1032.21	2040.87	280.614	0
103	2	-33.0753	-5.50247	-269.662	-5326.99	25795.1	-1174.44	1642.66	304.754	0	23.5895	-9.46183	-713.285	3127.43	-88688.3	986.436	2040.66	280.615	0
103	3	-31.702	-5.80764	-269.052	-5601.65	25703.5	-1494.87	1642.53	305.82	0	23.2843	-10.0722	-712.369	3035.87	-88596.8	1123.77	2040.63	280.738	0
103	4	-32.1597	-5.0447	-268.747	-5326.99	25795.1	-1449.1	1642.98	304.822	0	23.4369	-10.2248	-712.369	3127.43	-88596.8	1077.99	2040.63	280.61	0
103	5	-32.0071	-5.65505	-269.968	-5510.1	25703.5	-1586.43	1642.21	305.41	0	23.4369	-9.30924	-713.285	3218.98	-88596.8	1169.54	2040.79	280.487	0
103	6	-32.9227	-5.0447	-269.052	-5418.54	25886.6	-1220.21	1643.21	305.139	0	23.1317	-9.61441	-713.895	3127.43	-88322.1	986.436	2041.28	280.619	0
103	7	-32.3123	-4.73953	-268.747	-5235.44	25703.5	-1494.87	1642.64	304.481	0	23.4369	-10.2248	-713.285	3127.43	-88322.1	1123.77	2041.18	280.615	0
103	8	-32.0071	-5.0447	-267.526	-5326.99	25795.1	-1494.87	1643.42	304.912	0	22.8265	-9.767	-714.2	3127.43	-88230.6	1077.99	2041.46	280.621	0
103	9	-32.7701	-5.34988	-268.747	-5418.54	25886.6	-1220.21	1643.32	305.162	0	23.4369	-9.46183	-713.285	3127.43	-88139	1032.21	2041.43	280.615	0
104	0	-31.5494	-4.73953	-267.526	-5418.54	25886.6	-1449.1	1643.76	305.254	0	22.9791	-10.2248	-713.285	3310.53	-88322.1	986.436	2041.18	280.359	0
104	1	-32.3123	-5.19729	-269.357	-5326.99	25703.5	-1723.76	1642.43	304.777	0	23.7421	-10.0722	-713.59	3218.98	-88413.7	803.331	2041.1	280.489	0
104	2	-31.3968	-5.96023	-268.137	-5418.54	25612	-1494.87	1642.52	305.208	0	22.5214	-10.0722	-712.979	2852.77	-88047.5	1032.21	2041.51	280.999	0
104	3	-32.6175	-5.50247	-267.526	-5510.1	25886.6	-1494.87	1643.76	305.596	0	23.2843	-10.0722	-713.285	2944.32	-88322.1	1077.99	2041.18	280.872	0
104	4	-32.3123	-5.19729	-267.831	-5418.54	25886.6	-1632.2	1643.65	305.231	0	23.5895	-10.2248	-712.979	2852.77	-88230.6	849.107	2041.25	280.999	0
104	5	-32.4649	-5.19729	-268.137	-5326.99	25795.1	-1632.2	1643.2	304.867	0	23.4369	-9.767	-713.285	2852.77	-88322.1	986.436	2041.18	281.001	0
104	6	-32.0071	-4.89211	-267.526	-5143.89	25612	-1540.65	1642.74	304.228	0	23.8947	-10.2248	-714.2	3035.87	-88139	803.331	2041.59	280.749	0
104	7	-31.8546	-4.89211	-268.137	-5510.1	25795.1	-1265.99	1643.2	305.55	0	24.1998	-9.91959	-714.2	2944.32	-88139	757.554	2041.59	280.877	0
104	8	-30.4813	-4.89211	-267.831	-5601.65	25703.5	-1586.43	1642.97	305.915	0	24.9628	-9.15665	-715.116	2852.77	-87955.9	1077.99	2042	281.011	0
104	9	-32.0071	-4.73953	-268.442	-5326.99	25795.1	-1815.31	1643.09	304.844	0	24.1998	-9.15665	-713.895	3035.87	-87864.4	986.436	2041.92	280.747	0
105	0	-30.7864	-4.89211	-267.831	-5418.54	25703.5	-1586.43	1642.97	305.231	0	24.0472	-9.767	-714.505	2761.22	-88139	803.331	2041.64	281.135	0
105	1	-30.7864	-5.0447	-267.831	-5510.1	25703.5	-1632.2	1642.97	305.573	0	24.1998	-9.30924	-714.81	2852.77	-87864.4	620.225	2042.08	281.009	0
105	2	-31.0916	-5.80764	-266.611	-5418.54	25886.6	-1632.2	1644.1	305.324	0	23.5895	-9.91959	-714.505	2944.32	-87955.9	986.436	2041.9	280.879	0
105	3	-31.2442	-5.19729	-267.221	-5601.65	25703.5	-1632.2	1643.19	305.963	0	24.9628	-9.91959	-714.81	2669.66	-87589.7	711.778	2042.46	281.265	0
105	4	-30.7864	-6.11282	-267.526	-5601.65	25886.6	-1540.65	1643.76	305.939	0	24.6576	-8.85148	-714.2	2578.11	-87681.2	849.107	2042.23	281.39	0
105	5	-31.0916	-4.89211	-266.916	-5418.54	25795.1	-1494.87	1643.64	305.301	0	24.9628	-9.91959	-715.116	2486.56	-87955.9	620.225	2042	281.523	0
105	6	-31.0916	-4.73953	-267.221	-5418.54	25612	-1494.87	1642.85	305.277	0	24.6576	-9.15665	-713.59	2486.56	-87864.4	849.107	2041.87	281.515	0
105	7	-30.939	-5.34988	-267.221	-5418.54	25795.1	-1540.65	1643.53	305.277	0	24.6576	-10.2248	-714.505	2578.11	-87772.8	757.554	2042.16	281.392	0
105	8	-31.5494	-4.89211	-267.526	-5418.54	25886.6	-1815.31	1643.76	305.254	0	24.0472	-9.00406	-714.505	2395	-87681.2	482.896	2042.28	281.648	0
105	9	-30.4813	-5.0447	-266.611	-5876.31	25703.5	-1906.86	1643.41	307.041	0	24.6576	-9.30924	-714.81	2578.11	-87772.8	666.002	2042.21	281.393	0
106	0	-31.702	-5.50247	-266.611	-5510.1	25520.4	-1861.08	1642.72	305.667	0	25.1154	-9.30924	-715.116	2486.56	-87589.7	574.449	2042.52	281.523	0
106	1	-31.702	-4.89211	-266.611	-5784.76	25886.6	-1861.08	1644.1	306.697	0	25.1154	-9.30924	-714.505	2303.45	-87772.8	666.002	2042.16	281.776	0
106	2	-30.0235	-4.58694	-266.306	-5326.99	25703.5	-1769.53	1643.52	305.003	0	24.8102	-9.30924	-714.81	2211.9	-87681.2	666.002	2042.34	281.906	0
106	3	-30.3287	-5.34988	-266.306	-5693.2	25428.9	-1815.31	1642.49	306.378	0	25.2679	-9.15665	-714.81	2303.45	-87772.8	666.002	2042.21	281.778	0
106	4	-30.1761	-4.73953	-266.306	-5418.54	25612	-1723.76	1643.18	305.347	0	25.5731	-8.39371	-714.81	2303.45	-87681.2	666.002	2042.34	281.778	0
106	5	-30.1761	-5.0447	-267.221	-5601.65	25612	-1906.86	1642.85	305.963	0	25.4205	-9.61442	-714.81	2395	-87681.2	849.107	2042.34	281.649	0
106	6	-30.4813	-4.58694	-266.306	-5601.65	25612	-1861.08	1643.18	306.035	0	25.8783	-8.69889	-715.116	2211.9	-87681.2	620.225	2042.39	281.907	0
106	7	-30.3287	-5.0447	-266.306	-5418.54	25428.9	-1861.08	1642.49	305.347	0	25.8783	-9.15665	-715.726	1937.24	-87589.7	666.002	2042.62	282.293	0
106	8	-30.3287	-5.0447	-266.916	-5510.1	25795.1	-1769.53	1643.64	305.644	0	25.8783	-8.5463	-715.116	2120.35	-87772.8	528.673	2042.26	282.035	0
106	9	-30.3287	-5.19729	-266.306	-5784.76	25612	-1861.08	1643.18	306.722	0	25.7257	-8.5463	-716.336	2028.79	-87681.2	482.896	2042.6	282.168	0
107	0	-31.2442	-5.19729	-266.306	-5601.65	25612	-2089.97	1643.18	306.035	0	25.5731	-9.00406	-715.116	1754.14	-87498.1	391.343	2042.65	282.547	0
107	1	-31.0916	-5.65505	-266	-5693.2	25795.1	-1586.43	1643.97	306.403	0	25.2679	-8.69889	-716.031	2028.79	-87589.7	574.449	2042.67	282.167	0
107	2	-31.0916	-5.34988	-266.306	-5693.2	25703.5	-1723.76	1643.52	306.378	0	26.0309	-9.00406	-716.031	1662.58	-87589.7	299.791	2042.67	282.678	0
107	3	-30.1761	-4.12918	-266	-5510.1	25795.1	-1906.86	1643.97	305.715	0	26.3361	-8.85148	-716.031	1845.69	-87589.7	528.673	2042.67	282.422	0
107	4	-30.1761	-4.12918	-265.39	-5510.1	25428.9	-1769.53	1642.82	305.762	0	25.7257	-7.93595	-716.031	2120.35	-87772.8	391.343	2042.42	282.039	0
107	5	-30.3287	-4.43435	-265.695	-5418.54	25428.9	-1952.64	1642.71	305.394	0	26.3361	-8.5463	-716.031	1845.69	-87406.6	620.225	2042.93	282.422	0
107	6	-30.1761	-4.89211	-266	-5601.65	25428.9	-1723.76	1642.6	306.059	0	26.3361	-9.46183	-716.642	1571.03	-87315	528.673	2043.16	282.808	0
107	7	-30.1761	-4.73953	-265.39	-5601.65	25337.3	-1906.86	1642.47	306.107	0	26.1835	-7.93595	-715.116	1662.58	-87498.1	482.896	2042.65	282.675	0
107	8	-30.7864	-5.19729	-265.39	-5876.31	25520.4	-1815.31	1643.16	307.142	0	26.6412	-7.78336	-717.862	1754.14	-87589.7	482.896	2042.99	282.556	0
107	9	-30.3287	-5.34988	-265.085	-5784.76	25703.5	-1861.08	1643.96	306.822	0	25.7257	-8.85148	-716.336	1662.58	-87406.6	528.673	2042.98	282.679	0
108	0	-29.7183	-5.34988	-265.085	-5601.65	25612	-2044.19	1643.62	306.132	0	26.4886	-8.24112	-717.252	1479.48	-87315	528.673	2043.26	282.937	0
108	1	-29.8709	-5.19729	-266	-5601.65	25154.2	-2044.19	1641.56	306.059	0	25.7257	-8.08854	-716.947	1387.92	-87223.5	345.567	2043.34	283.064	0
108	2	-30.1761	-5.19729	-265.695	-5510.1	25428.9	-1952.64	1642.71	305.738	0	26.3361	-7.63077	-716.336	1571.03	-87223.5	208.238	2043.24	282.807	0
108	3	-29.8709	-5.19729	-264.78	-5784.76	25428.9	-2089.97	1643.04	306.847	0	26.9464	-8.08854	-716.336	1296.37	-87131.9	437.12	2043.36	283.19	0
108	4	-29.5657	-4.58694	-265.085	-5693.2	25612	-2135.74	1643.62	306.477	0	27.099	-7.93595	-716.947	1387.92	-87223.5	482.896	2043.34	283.064	0
108	5	-30.3287	-4.73953	-265.085	-5784.76	25520.4	-2181.52	1643.27	306.822	0	27.2516	-7.3256	-717.862	1296.37	-87315	345.567	2043.37	283.194	0
108	6	-29.4131	-4.58694	-264.78	-5693.2	25337.3	-2135.74	1642.69	306.502	0	26.7938	-7.47818	-716.336	1479.48	-87315	162.462	2043.11	282.935	0
108	7	-30.1761	-4.28176	-264.474	-5784.76	25337.3	-1952.64	1642.8	306.873	0	26.9464	-7.78336	-717.252	1296.37	-87223.5	391.343	2043.39	283.193	0
108	8	-30.1761	-4.43435	-264.474	-5784.76	25337.3	-1952.64	1642.8	306.873	0	26.7938	-8.08854	-717.557	1021.71	-87315	162.462	2043.32	283.576	0
108	9	-30.6339	-4.28176	-264.169	-5876.31	25428.9	-1861.08	1643.26	307.244	0	26.9464	-6.86783	-717.862	1296.37	-87223.5	116.685	2043.5	283.194	0
109	0	-29.4131	-4.28176	-264.169	-5967.86	25245.8	-2089.97	1642.57	307.591	0	26.1835	-7.47818	-718.473	1204.82	-87131.9	345.567	2043.73	283.323	0
109	1	-29.5657	-4.28176	-264.169	-5967.86	25337.3	-2089.97	1642.91	307.591	0	26.4886	-7.17301	-718.473	1021.71	-87223.5	345.567	2043.6	283.578	0
109	2	-29.8709	-4.28176	-263.864	-6059.41	25428.9	-2227.29	1643.37	307.964	0	27.099	-7.47818	-718.778	1021.71	-87315	254.014	2043.52	283.579	0
109	3	-29.5657	-3.824	-263.864	-5967.86	25428.9	-2135.74	1643.37	307.617	0	26.3361	-6.86783	-718.167	930.161	-87315	254.014	2043.42	283.705	0
109	4	-29.8709	-4.89211	-264.169	-5967.86	25520.4	-2089.97	1643.61	307.591	0	26.9464	-7.47818	-718.167	930.161	-87498.1	162.462	2043.16	283.705	0
109	5	-29.8709	-3.97659	-263.559	-5967.86	25428.9	-2089.97	1643.48	307.643	0	26.7938	-6.86783	-719.388	838.608	-87315	254.014	2043.63	283.834	0
109	6	-30.3287	-4.89211	-263.864	-5784.76	25428.9	-1952.64	1643.37	306.923	0	27.2516	-6.56266	-719.388	655.503	-87315	254.014	2043.63	284.089	0
109	7	-29.7183	-4.58694	-263.254	-5876.31	25337.3	-2227.29	1643.25	307.322	0	27.2516	-6.71525	-719.998	563.95	-87406.6	299.791	2043.6	284.217	0
109	8	-29.2606	-4.43435	-263.559	-5876.31	25154.2	-2273.07	1642.44	307.296	0	27.099	-7.63077	-720.304	472.397	-87223.5	162.462	2043.91	284.344	0
109	9	-28.9554	-4.89211	-264.169	-5784.76	25428.9	-2273.07	1643.26	306.898	0	27.4042	-7.3256	-720.304	838.608	-87315	345.567	2043.78	283.836	0
110	0	-29.2606	-3.97659	-263.559	-6059.41	25520.4	-2181.52	1643.83	307.991	0	27.8619	-6.71525	-720.609	747.055	-87315	162.462	2043.83	283.963	0
110	1	-29.8709	-3.97659	-264.169	-5784.76	25428.9	-2135.74	1643.26	306.898	0	26.6412	-6.71525	-721.524	655.503	-87406.6	-112.197	2043.86	284.091	0
110	2	-30.4813	-4.12918	-263.254	-5876.31	25612	-2410.4	1644.29	307.322	0	28.1671	-6.86783	-720.914	289.292	-87315	-20.6439	2043.88	284.599	0
110	3	-29.5657	-4.28176	-263.864	-5784.76	25520.4	-2273.07	1643.72	306.923	0	28.3197	-6.56266	-720.609	380.845	-87131.9	25.1324	2044.09	284.471	0
110	4	-29.5657	-4.28176	-263.254	-6150.97	25428.9	-2273.07	1643.59	308.365	0	27.8619	-6.71525	-720.304	472.397	-87223.5	-66.4203	2043.91	284.344	0
110	5	-29.7183	-4.28176	-263.254	-6150.97	25154.2	-2273.07	1642.55	308.365	0	28.1671	-6.56266	-721.83	1021.71	-87315	345.567	2044.04	283.585	0
110	6	-28.8028	-4.73953	-262.643	-6059.41	25245.8	-2227.29	1643.12	308.071	0	27.7093	-6.86783	-721.524	289.292	-87315	208.238	2043.99	284.599	0
110	7	-29.2606	-3.824	-262.643	-5876.31	25337.3	-2227.29	1643.47	307.374	0	27.8619	-7.3256	-721.83	380.845	-87223.5	-112.197	2044.16	284.472	0
110	8	-29.108	-4.28176	-262.949	-6150.97	25428.9	-2410.4	1643.71	308.392	0	28.0145	-7.47818	-722.44	563.95	-87315	-20.6439	2044.14	284.219	0
110	9	-29.2606	-3.97659	-262.949	-5876.31	25154.2	-2318.85	1642.66	307.348	0	27.5568	-7.3256	-722.44	380.845	-87406.6	116.685	2044.01	284.473	0
111	0	-30.3287	-4.12918	-261.728	-6242.52	25428.9	-2410.4	1644.16	308.851	0	26.9464	-7.17301	-722.135	380.845	-87315	-66.4203	2044.09	284.473	0
111	1	-30.0235	-4.58694	-262.338	-5876.31	25154.2	-2318.85	1642.88	307.4	0	27.5568	-7.3256	-722.44	563.95	-87040.4	116.685	2044.52	284.219	0
111	2	-29.108	-4.28176	-262.949	-6334.07	25337.3	-2410.4	1643.36	309.089	0	27.2516	-7.3256	-722.745	472.397	-87131.9	116.685	2044.44	284.346	0
111	3	-29.108	-4.28176	-262.643	-6425.62	25428.9	-2410.4	1643.82	309.465	0	27.5568	-6.56266	-722.44	289.292	-87223.5	162.462	2044.27	284.6	0
111	4	-29.4131	-4.58694	-262.643	-6059.41	25337.3	-2318.85	1643.47	308.071	0	27.7093	-6.71525	-722.44	197.739	-87406.6	345.567	2044.01	284.726	0
111	5	-29.5657	-5.0447	-262.338	-6150.97	25428.9	-2181.52	1643.93	308.447	0	28.3197	-7.3256	-722.745	380.845	-87223.5	208.238	2044.32	284.473	0
111	6	-29.108	-4.43435	-260.812	-6059.41	25245.8	-2456.18	1643.8	308.233	0	28.7775	-7.47819	-723.05	472.397	-87498.1	-66.4203	2043.99	284.347	0
111	7	-29.5657	-5.19729	-261.423	-6059.41	25245.8	-2364.62	1643.57	308.179	0	28.3197	-7.02042	-722.745	289.292	-87315	70.9088	2044.19	284.6	0
111	8	-29.4131	-4.12918	-261.423	-6334.07	25062.7	-2364.62	1642.87	309.229	0	28.3197	-7.02042	-723.355	-76.9192	-87498.1	162.462	2044.04	285.106	0
111	9	-28.9554	-3.97659	-261.423	-6242.52	25245.8	-2410.4	1643.57	308.879	0	28.4723	-7.02042	-724.881	106.186	-87498.1	70.9088	2044.29	284.854	0
112	0	-28.9554	-4.58694	-260.812	-6150.97	25245.8	-2501.95	1643.8	308.584	0	29.2352	-7.02042	-724.271	289.292	-87589.7	-20.6439	2044.07	284.601	0
112	1	-29.8709	-4.12918	-262.033	-6242.52	25245.8	-2181.52	1643.35	308.823	0	28.9301	-6.41007	-724.576	106.186	-87315	70.9088	2044.5	284.853	0
112	2	-29.108	-4.12918	-261.118	-6242.52	25337.3	-2456.18	1644.03	308.907	0	29.3878	-6.86783	-724.271	106.186	-87223.5	70.9088	2044.57	284.853	0
112	3	-29.4131	-4.12918	-261.423	-6242.52	25520.4	-2456.18	1644.62	308.879	0	29.2352	-6.86783	-724.576	106.186	-87406.6	-66.4203	2044.37	284.853	0
112	4	-29.4131	-4.28176	-261.728	-6334.07	24971.1	-2501.95	1642.41	309.201	0	29.3878	-7.17301	-724.271	14.6336	-87406.6	-20.6439	2044.32	284.98	0
112	5	-29.5657	-4.12918	-260.812	-6334.07	25062.7	-2547.73	1643.09	309.286	0	29.0826	-7.17301	-724.881	106.186	-87315	-295.302	2044.55	284.854	0
112	6	-29.108	-4.12918	-261.118	-6425.62	25154.2	-2410.4	1643.33	309.608	0	28.4723	-6.56266	-725.492	-76.9192	-87498.1	-249.526	2044.39	285.106	0
112	7	-29.108	-3.97659	-260.812	-6425.62	25245.8	-2364.62	1643.8	309.637	0	29.2352	-6.25748	-724.881	-76.9191	-87131.9	25.1324	2044.8	285.106	0
112	8	-29.108	-3.97659	-261.728	-6334.07	25245.8	-2364.62	1643.46	309.201	0	29.0826	-6.25748	-725.492	-168.472	-87315	-20.6439	2044.65	285.232	0
112	9	-28.9554	-4.73953	-261.728	-6517.18	25245.8	-2227.29	1643.46	309.901	0	29.3878	-6.25748	-726.102	-76.9192	-87315	70.9088	2044.75	285.106	0
113	0	-29.108	-5.34988	-260.507	-6517.18	25154.2	-2227.29	1643.56	310.017	0	29.8456	-6.41007	-726.102	-260.025	-87406.6	-569.96	2044.62	285.358	0
113	1	-29.5657	-4.89211	-261.118	-6425.62	25245.8	-2410.4	1643.68	309.608	0	29.693	-6.41007	-725.186	-168.472	-87315	-295.302	2044.6	285.232	0
113	2	-30.0235	-3.97659	-261.423	-6425.62	25245.8	-2456.18	1643.57	309.579	0	28.9301	-6.56266	-726.102	-351.577	-87223.5	-112.197	2044.87	285.484	0
113	3	-29.108	-4.28176	-261.118	-6700.28	25154.2	-2456.18	1643.33	310.66	0	30.4559	-6.41007	-726.407	-76.9191	-87223.5	-295.302	2044.92	285.106	0
113	4	-28.6502	-4.12918	-260.202	-6700.28	24879.5	-2501.95	1642.62	310.75	0	29.5404	-6.10489	-726.407	14.6336	-86948.8	-249.526	2045.3	284.98	0
113	5	-29.7183	-4.12918	-260.812	-6608.73	25337.3	-2501.95	1644.15	310.339	0	29.693	-5.95231	-726.102	-351.577	-87315	-20.6439	2044.75	285.484	0
113	6	-29.108	-4.28176	-260.507	-6608.73	24879.5	-2410.4	1642.5	310.369	0	29.8456	-5.95231	-727.018	-260.025	-87315	-112.197	2044.9	285.358	0
113	7	-28.9554	-3.97659	-260.507	-6608.73	24879.5	-2456.18	1642.5	310.369	0	29.9982	-6.25748	-726.102	-534.683	-87315	25.1324	2044.75	285.736	0
113	8	-29.4131	-4.28176	-260.202	-6974.94	25062.7	-2456.18	1643.32	311.806	0	29.9982	-5.79972	-726.407	-626.236	-87131.9	-295.302	2045.05	285.862	0
113	9	-28.6502	-4.12918	-259.897	-6791.84	25154.2	-2501.95	1643.79	311.133	0	29.8456	-5.95231	-727.018	-626.236	-86948.8	-295.302	2045.4	285.861	0
114	0	-28.9554	-4.12918	-260.507	-6700.28	25245.8	-2501.95	1643.91	310.72	0	30.4559	-6.10489	-727.628	-443.13	-87131.9	116.685	2045.25	285.609	0
114	1	-29.5657	-4.28176	-260.812	-6700.28	25062.7	-2501.95	1643.09	310.69	0	30.4559	-5.34195	-727.018	-443.13	-87131.9	25.1324	2045.15	285.61	0
114	2	-29.5657	-4.28176	-260.507	-6608.73	25245.8	-2593.51	1643.91	310.369	0	29.693	-5.18937	-725.797	-443.13	-87131.9	-66.4203	2044.95	285.611	0
114	3	-29.108	-4.28176	-260.507	-6608.73	24971.1	-2410.4	1642.86	310.369	0	30.3033	-5.64713	-727.018	-626.236	-87040.4	25.1324	2045.28	285.861	0
114	4	-28.345	-4.43435	-260.812	-6974.94	25154.2	-2364.62	1643.45	311.743	0	30.4559	-5.03678	-727.628	-809.341	-86948.8	-203.749	2045.5	286.112	0
114	5	-29.4131	-4.28176	-259.897	-6791.84	24971.1	-2456.18	1643.08	311.133	0	30.3033	-5.64713	-727.323	-443.13	-87040.4	25.1324	2045.33	285.609	0
114	6	-28.8028	-4.28176	-260.202	-6791.84	24971.1	-2364.62	1642.97	311.102	0	30.3033	-5.34195	-727.018	-717.788	-86857.3	-157.973	2045.53	285.987	0
114	7	-28.4976	-4.43435	-259.592	-6791.84	25062.7	-2181.52	1643.55	311.164	0	30.6085	-5.64713	-727.323	-534.683	-87131.9	25.1324	2045.2	285.735	0
114	8	-29.4131	-3.824	-259.897	-6974.94	24971.1	-2181.52	1643.08	311.837	0	30.4559	-4.88419	-727.323	-626.236	-87040.4	-157.973	2045.33	285.861	0
114	9	-28.6502	-4.28176	-259.592	-6883.39	25154.2	-2501.95	1643.9	311.516	0	30.4559	-5.18937	-728.543	-717.788	-86948.8	-157.973	2045.65	285.985	0
115	0	-28.9554	-3.97659	-259.286	-7158.05	25154.2	-2456.18	1644.01	312.607	0	30.3033	-5.34195	-727.323	-626.236	-87223.5	-157.973	2045.08	285.861	0
115	1	-29.7183	-4.43435	-259.592	-6974.94	24971.1	-2501.95	1643.19	311.869	0	30.3033	-5.64713	-727.323	-1084	-86674.2	-20.6439	2045.83	286.49	0
115	2	-28.8028	-3.67141	-259.592	-6883.39	24879.5	-2547.73	1642.84	311.516	0	30.9137	-4.88419	-727.933	-1084	-86765.7	-112.197	2045.81	286.489	0
115	3	-29.108	-4.28176	-259.592	-6974.94	25154.2	-2364.62	1643.9	311.869	0	30.4559	-5.03678	-727.628	-992.446	-86491.1	-112.197	2046.13	286.364	0
115	4	-29.108	-4.89211	-258.981	-6883.39	24971.1	-2501.95	1643.42	311.579	0	30.3033	-4.88419	-728.543	-717.788	-87040.4	-295.302	2045.53	285.985	0
115	5	-29.7183	-4.12918	-259.286	-6974.94	25062.7	-2547.73	1643.66	311.901	0	30.4559	-5.34195	-729.154	-809.341	-86674.2	-295.302	2046.13	286.11	0
115	6	-29.108	-4.12918	-258.676	-7158.05	24879.5	-2364.62	1643.18	312.672	0	30.3033	-4.88419	-728.849	-1084	-86674.2	-386.855	2046.08	286.487	0
115	7	-28.345	-3.97659	-258.676	-6974.94	24971.1	-2730.84	1643.53	311.964	0	30.3033	-4.88419	-727.933	-809.341	-86857.3	-341.079	2045.68	286.112	0
115	8	-29.108	-3.824	-258.676	-7158.05	24971.1	-2410.4	1643.53	312.672	0	30.7611	-5.34195	-728.543	-992.446	-86857.3	-157.973	2045.78	286.362	0
115	9	-30.0235	-3.824	-258.676	-6974.94	24971.1	-2685.06	1643.53	311.964	0	30.9137	-5.03678	-729.154	-1175.55	-86582.6	-157.973	2046.26	286.612	0
116	0	-29.4131	-2.90847	-258.066	-7066.49	24696.4	-2410.4	1642.7	312.383	0	30.6085	-4.57902	-727.933	-1175.55	-86765.7	-386.855	2045.81	286.615	0
116	1	-28.4976	-4.43435	-258.371	-7341.15	24788	-2456.18	1642.94	313.413	0	31.2189	-4.42643	-728.543	-900.894	-86765.7	-341.079	2045.91	286.237	0
116	2	-28.9554	-4.43435	-258.676	-7249.6	24879.5	-2501.95	1643.18	313.026	0	31.2189	-3.96866	-727.933	-1084	-86765.7	-203.749	2045.81	286.489	0
116	3	-29.108	-4.28176	-258.981	-6883.39	25062.7	-2410.4	1643.77	311.579	0	31.2189	-4.12125	-728.238	-809.341	-86491.1	-295.302	2046.23	286.111	0
116	4	-29.108	-3.06106	-258.371	-6883.39	25062.7	-2410.4	1644	311.641	0	31.524	-4.27384	-728.849	-900.894	-86674.2	-432.631	2046.08	286.236	0
116	5	-28.345	-3.67141	-258.981	-7158.05	25062.7	-2685.06	1643.77	312.639	0	31.8292	-4.88419	-728.543	-1267.1	-86582.6	-341.079	2046.16	286.739	0
116	6	-28.1924	-4.58694	-259.286	-6883.39	25062.7	-2501.95	1643.66	311.547	0	31.0663	-3.96866	-729.154	-1084	-86582.6	-203.749	2046.26	286.487	0
116	7	-28.1924	-4.43435	-258.676	-7432.71	24788	-2501.95	1642.83	313.734	0	31.524	-4.27384	-728.849	-992.446	-86582.6	-432.631	2046.21	286.362	0
116	8	-29.2606	-3.67141	-258.981	-7341.15	24879.5	-2456.18	1643.07	313.346	0	31.8292	-3.96866	-728.849	-992.446	-86674.2	-478.408	2046.08	286.362	0
116	9	-29.108	-4.28176	-258.066	-7341.15	24971.1	-2364.62	1643.76	313.447	0	31.3715	-4.12125	-728.238	-1175.55	-86399.5	-341.079	2046.36	286.614	0
117	0	-28.1924	-3.67141	-258.066	-7341.15	24788	-2730.84	1643.05	313.447	0	31.524	-4.12125	-728.238	-1084	-86491.1	-203.749	2046.23	286.489	0
117	1	-28.8028	-3.67141	-258.371	-7158.05	25062.7	-2547.73	1644	312.705	0	31.0663	-4.12125	-729.154	-1084	-86308	-295.302	2046.63	286.487	0
117	2	-28.1924	-3.824	-257.761	-7066.49	24788	-2593.51	1643.17	312.415	0	31.9818	-4.12125	-727.933	-1267.1	-86491.1	-524.184	2046.18	286.741	0
117	3	-29.2606	-3.36624	-256.845	-7158.05	24788	-2501.95	1643.51	312.869	0	30.9137	-3.66349	-729.154	-992.446	-86491.1	-432.631	2046.38	286.361	0
117	4	-28.6502	-3.824	-258.066	-7249.6	24879.5	-2685.06	1643.41	313.092	0	30.9137	-3.81608	-728.238	-1541.76	-86124.8	-478.408	2046.74	287.117	0
117	5	-29.108	-3.97659	-257.455	-7341.15	24879.5	-2593.51	1643.64	313.514	0	30.9137	-3.96866	-729.154	-1175.55	-86308	-341.079	2046.63	286.612	0
117	6	-29.8709	-3.97659	-257.761	-7066.49	25062.7	-2501.95	1644.23	312.415	0	31.8292	-3.66349	-729.764	-1267.1	-86674.2	-295.302	2046.23	286.736	0
117	7	-28.8028	-4.43435	-257.15	-7524.26	24879.5	-2456.18	1643.75	314.26	0	31.6766	-3.66349	-728.238	-1267.1	-86582.6	-249.526	2046.11	286.74	0
117	8	-28.9554	-3.824	-257.455	-7341.15	24879.5	-2410.4	1643.64	313.514	0	31.524	-3.96866	-728.849	-1358.66	-86674.2	-295.302	2046.08	286.864	0
117	9	-29.7183	-3.97659	-258.066	-7066.49	24879.5	-2776.61	1643.41	312.383	0	32.287	-3.81608	-728.849	-1541.76	-86308	-432.631	2046.58	287.115	0
118	0	-29.5657	-3.824	-258.066	-7158.05	24971.1	-2730.84	1643.76	312.737	0	31.2189	-3.20572	-729.764	-1175.55	-86216.4	-478.408	2046.86	286.611	0
118	1	-29.108	-3.21365	-257.455	-7249.6	24696.4	-2364.62	1642.93	313.159	0	31.6766	-3.35831	-729.459	-1358.66	-86308	-341.079	2046.68	286.863	0
118	2	-28.9554	-2.90847	-258.066	-7066.49	24788	-2410.4	1643.05	312.383	0	31.0663	-3.35831	-729.459	-1358.66	-86216.4	-478.408	2046.81	286.863	0
118	3	-29.108	-3.21365	-257.455	-7341.15	24879.5	-2456.18	1643.64	313.514	0	31.0663	-3.35831	-729.459	-1633.32	-86308	-524.184	2046.68	287.239	0
118	4	-29.4131	-2.90847	-258.066	-7341.15	24879.5	-2501.95	1643.41	313.447	0	32.287	-3.5109	-729.154	-1358.66	-86308	-569.96	2046.63	286.863	0
118	5	-29.5657	-3.67141	-255.93	-7432.71	24604.9	-2639.28	1643.14	314.042	0	32.5922	-3.96866	-729.154	-1541.76	-86124.8	-478.408	2046.88	287.114	0
118	6	-29.108	-3.824	-258.371	-7432.71	24879.5	-2501.95	1643.29	313.768	0	31.2189	-3.35831	-729.764	-1541.76	-86033.3	-524.184	2047.11	287.113	0
118	7	-28.8028	-3.824	-257.761	-7432.71	24879.5	-2685.06	1643.52	313.836	0	32.4396	-3.05314	-730.069	-1724.87	-86491.1	-524.184	2046.53	287.363	0
118	8	-28.9554	-3.97659	-256.845	-7341.15	24879.5	-2685.06	1643.87	313.582	0	31.6766	-3.20572	-729.764	-1633.32	-86216.4	-295.302	2046.86	287.238	0
118	9	-28.4976	-3.67141	-256.845	-7432.71	24879.5	-2730.84	1643.87	313.939	0	31.9818	-3.05314	-729.459	-1633.32	-86399.5	-341.079	2046.56	287.239	0
119	0	-29.108	-3.97659	-256.235	-7341.15	24879.5	-2868.16	1644.1	313.65	0	32.4396	-3.05314	-729.459	-1633.32	-86399.5	-341.079	2046.56	287.239	0
119	1	-28.6502	-4.12918	-258.066	-7249.6	24788	-2639.28	1643.05	313.092	0	32.4396	-3.35831	-730.069	-1816.42	-86399.5	-432.631	2046.66	287.488	0
119	2	-29.2606	-3.21365	-257.761	-7341.15	24696.4	-2501.95	1642.81	313.481	0	31.3715	-2.90055	-729.764	-1816.42	-86308	-569.96	2046.73	287.489	0
119	3	-29.2606	-3.824	-256.845	-7249.6	24696.4	-2501.95	1643.15	313.226	0	31.8292	-3.05314	-729.154	-1633.32	-86308	-569.96	2046.63	287.24	0
119	4	-29.2606	-3.21365	-257.761	-7249.6	24788	-2456.18	1643.17	313.125	0	32.287	-3.5109	-728.543	-1633.32	-86399.5	-478.408	2046.41	287.242	0
119	5	-29.108	-3.97659	-257.15	-7615.81	24879.5	-2501.95	1643.75	314.616	0	32.5922	-2.74796	-729.764	-1816.42	-86124.8	-569.96	2046.98	287.489	0
119	6	-29.108	-3.824	-258.066	-7615.81	25154.2	-2593.51	1644.47	314.511	0	32.4396	-2.90055	-729.459	-1816.42	-85941.8	-569.96	2047.18	287.49	0
119	7	-30.1761	-3.21365	-257.455	-7341.15	24971.1	-2547.73	1643.99	313.514	0	30.9137	-3.05314	-729.154	-1816.42	-86124.8	-569.96	2046.88	287.491	0
119	8	-29.108	-3.36624	-257.15	-7615.81	24971.1	-2410.4	1644.11	314.616	0	31.6766	-3.20572	-729.459	-1724.87	-86216.4	-661.513	2046.81	287.365	0
119	9	-29.108	-3.824	-257.455	-7432.71	25062.7	-2456.18	1644.35	313.87	0	32.1344	-3.05314	-728.543	-1907.97	-86308	-798.842	2046.53	287.619	0
120	0	-28.4976	-4.12918	-256.54	-7615.81	24971.1	-2547.73	1644.34	314.687	0	32.287	-3.05314	-728.849	-1907.97	-85850.2	-615.737	2047.21	287.618	0
120	1	-28.4976	-3.824	-258.066	-7432.71	24971.1	-2639.28	1643.76	313.802	0	31.8292	-2.44279	-728.543	-1999.53	-86124.8	-615.737	2046.79	287.745	0
120	2	-29.2606	-3.824	-257.761	-7798.92	25154.2	-2547.73	1644.59	315.256	0	31.8292	-2.74796	-728.543	-1999.53	-86216.4	-615.737	2046.66	287.745	0
120	3	-29.2606	-3.67141	-257.761	-7524.26	24788	-2501.95	1643.17	314.191	0	32.287	-2.44279	-729.459	-1907.97	-86033.3	-844.619	2047.06	287.616	0
120	4	-28.345	-3.824	-256.54	-7524.26	24879.5	-2685.06	1643.98	314.33	0	31.8292	-2.44279	-729.459	-1999.53	-86124.8	-615.737	2046.93	287.741	0
120	5	-29.2606	-4.58694	-257.455	-7615.81	24879.5	-2410.4	1643.64	314.581	0	32.5922	-2.59537	-730.069	-1907.97	-86216.4	-615.737	2046.91	287.613	0
120	6	-29.7183	-3.97659	-257.761	-7432.71	24696.4	-2776.61	1642.81	313.836	0	31.524	-2.2902	-729.459	-2091.08	-85941.8	-569.96	2047.18	287.867	0
120	7	-29.2606	-3.97659	-256.235	-7707.36	24879.5	-2547.73	1644.1	315.079	0	31.6766	-2.44279	-729.459	-1907.97	-86124.8	-615.737	2046.93	287.616	0
120	8	-28.9554	-3.824	-258.066	-7524.26	24696.4	-2501.95	1642.7	314.156	0	31.524	-2.44279	-728.849	-1816.42	-85941.8	-615.737	2047.09	287.492	0
120	9	-28.9554	-3.824	-257.761	-7524.26	24696.4	-2639.28	1642.81	314.191	0	32.5922	-2.74796	-728.238	-2274.18	-85941.8	-478.408	2046.99	288.123	0
121	0	-28.9554	-3.824	-257.15	-7615.81	24879.5	-2639.28	1643.75	314.616	0	31.6766	-2.59537	-728.849	-2091.08	-86033.3	-524.184	2046.96	287.869	0
121	1	-29.2606	-3.824	-257.15	-7615.81	25062.7	-2456.18	1644.46	314.616	0	31.8292	-2.44279	-728.849	-2182.63	-86124.8	-615.737	2046.83	287.995	0
121	2	-28.8028	-3.97659	-258.066	-7615.81	24971.1	-2593.51	1643.76	314.511	0	32.287	-2.44279	-727.628	-2182.63	-86124.8	-707.289	2046.64	288	0
121	3	-29.7183	-3.21365	-258.066	-7158.05	25245.8	-2364.62	1644.83	312.737	0	31.6766	-2.59537	-728.238	-2091.08	-85941.8	-615.737	2046.99	287.871	0
121	4	-29.2606	-3.824	-256.235	-7798.92	24879.5	-2501.95	1644.1	315.437	0	31.9818	-1.83243	-727.323	-2091.08	-86033.3	-753.066	2046.71	287.875	0
121	5	-29.2606	-3.824	-258.066	-7524.26	25154.2	-2501.95	1644.47	314.156	0	31.8292	-2.59537	-727.323	-1907.97	-85850.2	-615.737	2046.96	287.623	0
121	6	-28.8028	-3.824	-258.371	-7707.36	24971.1	-2685.06	1643.65	314.831	0	32.4396	-2.13761	-727.933	-1907.97	-85758.6	-661.513	2047.19	287.621	0
121	7	-28.4976	-3.21365	-257.761	-7615.81	25062.7	-2456.18	1644.23	314.546	0	31.6766	-2.44279	-728.849	-1907.97	-86033.3	-569.96	2046.96	287.618	0
121	8	-28.9554	-4.12918	-257.455	-7707.36	25062.7	-2456.18	1644.35	314.937	0	31.8292	-3.35831	-728.238	-2274.18	-85667.1	-890.395	2047.36	288.123	0
121	9	-28.9554	-3.36624	-257.15	-7615.81	24971.1	-2547.73	1644.11	314.616	0	32.5922	-3.05314	-728.849	-2091.08	-85941.8	-524.184	2047.09	287.869	0
122	0	-28.6502	-3.824	-257.761	-7524.26	24879.5	-2776.61	1643.52	314.191	0	31.524	-2.74796	-728.238	-2091.08	-86124.8	-478.408	2046.74	287.871	0
122	1	-28.1924	-3.824	-258.066	-7798.92	25062.7	-2776.61	1644.12	315.221	0	31.6766	-2.44279	-728.849	-1999.53	-85850.2	-936.171	2047.21	287.743	0
122	2	-28.4976	-3.97659	-257.15	-7615.81	24879.5	-2776.61	1643.75	314.616	0	32.287	-2.2902	-727.323	-2182.63	-85941.8	-661.513	2046.84	288.001	0
122	3	-29.2606	-3.824	-257.761	-7524.26	24971.1	-2593.51	1643.88	314.191	0	32.4396	-2.13761	-728.543	-2091.08	-85850.2	-661.513	2047.16	287.87	0
122	4	-28.4976	-3.67141	-258.371	-7524.26	25154.2	-2730.84	1644.36	314.122	0	31.9818	-3.05314	-727.933	-2091.08	-85850.2	-524.184	2047.06	287.873	0
122	5	-29.108	-3.824	-258.066	-7707.36	24971.1	-2547.73	1643.76	314.866	0	31.9818	-2.90055	-728.543	-2274.18	-85667.1	-661.513	2047.41	288.122	0
122	6	-28.8028	-3.824	-258.066	-7615.81	25154.2	-2501.95	1644.47	314.511	0	31.524	-2.59537	-728.543	-2365.74	-85758.6	-569.96	2047.29	288.247	0
122	7	-29.2606	-4.28176	-258.371	-7707.36	24971.1	-2776.61	1643.65	314.831	0	31.9818	-2.90055	-729.154	-2457.29	-86124.8	-661.513	2046.88	288.37	0
122	8	-28.345	-4.12918	-258.371	-7524.26	24971.1	-2685.06	1643.65	314.122	0	31.8292	-2.74796	-728.849	-2365.74	-85941.8	-707.289	2047.09	288.246	0
122	9	-28.4976	-3.824	-258.981	-7615.81	25154.2	-2685.06	1644.13	314.407	0	31.2189	-2.59537	-728.238	-2365.74	-85758.6	-707.289	2047.24	288.249	0
123	0	-28.1924	-3.67141	-258.676	-7524.26	25062.7	-2639.28	1643.89	314.088	0	31.3715	-2.59537	-728.238	-2182.63	-85941.8	-890.395	2046.99	287.997	0
123	1	-30.0235	-3.824	-258.676	-7524.26	25062.7	-2685.06	1643.89	314.088	0	31.6766	-2.2902	-727.628	-2182.63	-86033.3	-890.395	2046.76	288	0
123	2	-29.108	-3.824	-258.371	-7432.71	25154.2	-2456.18	1644.36	313.768	0	32.7448	-3.05314	-728.238	-2274.18	-85941.8	-569.96	2046.99	288.123	0
123	3	-28.345	-3.824	-258.066	-7524.26	24971.1	-2593.51	1643.76	314.156	0	31.524	-3.05314	-728.238	-2091.08	-86033.3	-798.842	2046.86	287.871	0
123	4	-28.6502	-3.824	-258.981	-7615.81	25245.8	-2730.84	1644.48	314.407	0	31.6766	-2.2902	-727.323	-2548.84	-85941.8	-890.395	2046.84	288.504	0
123	5	-28.345	-4.12918	-258.371	-7707.36	25154.2	-2730.84	1644.36	314.831	0	31.8292	-2.44279	-728.543	-2274.18	-85941.8	-798.842	2047.04	288.122	0
123	6	-28.9554	-3.824	-258.676	-7249.6	24971.1	-2501.95	1643.53	313.026	0	31.2189	-3.05314	-726.712	-2182.63	-85850.2	-844.619	2046.86	288.003	0
123	7	-28.345	-3.06106	-258.981	-7249.6	25154.2	-2822.39	1644.13	312.993	0	31.8292	-2.2902	-727.933	-2274.18	-86399.5	-844.619	2046.31	288.124	0
123	8	-28.345	-3.97659	-258.981	-7615.81	24971.1	-2639.28	1643.42	314.407	0	31.6766	-2.44279	-727.628	-2274.18	-86216.4	-524.184	2046.51	288.126	0
123	9	-28.345	-3.97659	-258.981	-7615.81	25245.8	-2639.28	1644.48	314.407	0	30.9137	-2.2902	-727.323	-2091.08	-86216.4	-524.184	2046.46	287.875	0
124	0	-29.108	-4.12918	-259.286	-7615.81	25245.8	-2456.18	1644.37	314.372	0	30.9137	-3.20572	-728.238	-2274.18	-86124.8	-524.184	2046.74	288.123	0
124	1	-28.345	-3.67141	-259.592	-7615.81	24971.1	-2639.28	1643.19	314.338	0	30.9137	-2.90055	-727.628	-2182.63	-86308	-981.948	2046.38	288	0
124	2	-28.345	-4.12918	-260.507	-7432.71	24971.1	-2639.28	1642.86	313.532	0	30.7611	-2.44278	-727.628	-1999.53	-86216.4	-432.631	2046.51	287.748	0
124	3	-28.9554	-3.824	-258.981	-7615.81	24971.1	-2501.95	1643.42	314.407	0	31.0663	-1.98502	-727.323	-1907.97	-86216.4	-569.96	2046.46	287.623	0
124	4	-29.108	-3.824	-259.286	-7615.81	25245.8	-2822.39	1644.37	314.372	0	31.0663	-2.13761	-726.712	-2274.18	-86216.4	-524.184	2046.36	288.129	0
124	5	-28.9554	-3.824	-260.507	-7615.81	25154.2	-2593.51	1643.56	314.235	0	31.2189	-2.13761	-727.628	-2182.63	-86308	-478.408	2046.38	288	0
124	6	-28.9554	-4.12918	-259.897	-7341.15	25520.4	-2547.73	1645.19	313.246	0	31.524	-3.20572	-727.323	-2274.18	-86216.4	-753.066	2046.46	288.127	0
124	7	-29.2606	-4.43435	-259.286	-7524.26	25154.2	-2410.4	1644.01	314.019	0	31.6766	-2.74796	-727.018	-2457.29	-86216.4	-890.395	2046.41	288.38	0
124	8	-29.2606	-4.12918	-259.592	-7524.26	25062.7	-2456.18	1643.55	313.985	0	30.9137	-2.90055	-726.712	-2182.63	-86399.5	-615.737	2046.11	288.003	0
124	9	-28.6502	-3.67141	-259.592	-7432.71	25062.7	-2639.28	1643.55	313.632	0	30.9137	-2.44278	-727.018	-2457.29	-86216.4	-478.408	2046.41	288.38	0
125	0	-29.2606	-3.824	-259.592	-7341.15	25062.7	-2501.95	1643.55	313.28	0	30.3033	-3.05314	-727.018	-2365.74	-86216.4	-478.408	2046.41	288.254	0
125	1	-28.9554	-3.97659	-260.202	-7432.7	25520.4	-2501.95	1645.08	313.565	0	31.2189	-2.90055	-726.712	-2365.74	-86399.5	-890.395	2046.11	288.255	0
125	2	-29.7183	-4.12918	-260.507	-7341.15	25428.9	-2593.51	1644.61	313.18	0	31.0663	-3.35831	-727.018	-2365.74	-86674.2	-707.289	2045.78	288.254	0
125	3	-29.4131	-3.824	-260.202	-7524.26	25337.3	-2593.51	1644.38	313.917	0	31.2189	-3.05314	-727.018	-2365.74	-86582.6	-890.395	2045.91	288.254	0
125	4	-29.4131	-3.97659	-260.202	-7524.26	25428.9	-2501.95	1644.73	313.917	0	30.9137	-2.44278	-726.407	-2091.08	-86399.5	-707.289	2046.06	287.879	0
125	5	-29.4131	-3.824	-261.118	-7341.15	25062.7	-2501.95	1642.98	313.114	0	31.2189	-3.05314	-726.712	-2182.63	-86308	-798.842	2046.24	288.003	0
125	6	-29.108	-3.67141	-260.507	-7432.71	25245.8	-2547.73	1643.91	313.532	0	31.2189	-3.05314	-727.323	-2274.18	-86674.2	-707.289	2045.83	288.127	0
125	7	-29.108	-4.12918	-260.507	-7341.15	25062.7	-2547.73	1643.21	313.18	0	31.0663	-2.90055	-726.712	-2457.29	-86491.1	-661.513	2045.98	288.381	0
125	8	-28.9554	-3.97659	-260.507	-7432.71	25154.2	-2547.73	1643.56	313.532	0	30.7611	-3.35831	-726.712	-2182.63	-86582.6	-661.513	2045.86	288.003	0
125	9	-29.7183	-3.51882	-261.118	-7158.05	25245.8	-2639.28	1643.68	312.413	0	29.8456	-3.35831	-726.102	-2457.29	-86491.1	-432.631	2045.88	288.384	0
126	0	-30.3287	-3.824	-261.423	-7524.26	25245.8	-2685.06	1643.57	313.782	0	30.1508	-2.90055	-726.102	-2091.08	-86491.1	-798.842	2045.88	287.88	0
126	1	-29.108	-3.824	-260.812	-7341.15	25245.8	-2547.73	1643.8	313.147	0	30.3033	-3.20572	-726.712	-2274.18	-86857.3	-890.395	2045.48	288.129	0
126	2	-29.108	-3.36624	-260.812	-7341.15	25245.8	-2501.95	1643.8	313.147	0	30.4559	-3.35831	-725.797	-2365.74	-86582.6	-936.171	2045.71	288.26	0
126	3	-29.7183	-3.824	-262.338	-7249.6	25612	-2730.84	1644.63	312.635	0	29.8456	-2.90055	-725.797	-2091.08	-86582.6	-707.289	2045.71	287.881	0
126	4	-29.8709	-3.67141	-261.423	-7249.6	25428.9	-2639.28	1644.27	312.731	0	30.3033	-2.13761	-725.492	-2091.08	-86674.2	-707.289	2045.53	287.882	0
126	5	-29.7183	-3.97659	-261.728	-7158.05	25062.7	-2685.06	1642.76	312.349	0	30.4559	-3.20572	-726.102	-2274.18	-86765.7	-753.066	2045.5	288.132	0
126	6	-28.9554	-3.824	-262.643	-7341.15	25520.4	-2501.95	1644.17	312.951	0	29.693	-3.35831	-725.797	-2274.18	-86491.1	-524.184	2045.83	288.133	0
126	7	-29.8709	-3.67141	-262.033	-7432.71	25245.8	-2822.39	1643.35	313.366	0	29.693	-3.05314	-725.797	-1999.53	-86674.2	-432.631	2045.58	287.755	0
126	8	-29.108	-3.824	-263.254	-7066.49	25612	-2501.95	1644.29	311.843	0	30.3033	-4.12125	-724.881	-2091.08	-86582.6	-615.737	2045.56	287.885	0
126	9	-28.9554	-4.12918	-262.338	-7249.6	25245.8	-2547.73	1643.23	312.635	0	29.693	-3.5109	-725.492	-1999.53	-86948.8	-844.619	2045.15	287.756	0
127	0	-29.5657	-3.97659	-261.728	-7341.15	25337.3	-2639.28	1643.81	313.049	0	29.3878	-3.05314	-725.492	-2274.18	-86765.7	-524.184	2045.4	288.135	0
127	1	-29.7183	-3.824	-262.338	-7249.6	25245.8	-2410.4	1643.23	312.635	0	29.2352	-3.96866	-725.492	-2182.63	-86857.3	-524.184	2045.28	288.009	0
127	2	-29.4131	-4.12918	-262.949	-7158.05	25428.9	-2913.94	1643.71	312.222	0	29.5404	-3.5109	-725.797	-2274.18	-86765.7	-707.289	2045.45	288.133	0
127	3	-29.4131	-3.51882	-262.949	-7158.05	25520.4	-2501.95	1644.05	312.222	0	29.8456	-3.66349	-725.492	-2091.08	-86948.8	-707.289	2045.15	287.882	0
127	4	-29.8709	-3.67141	-262.338	-7432.7	25612	-2776.61	1644.63	313.333	0	29.693	-3.35831	-725.186	-2091.08	-86765.7	-661.513	2045.35	287.884	0
127	5	-29.8709	-3.67141	-262.949	-7341.15	25520.4	-2685.06	1644.05	312.919	0	28.3197	-3.81608	-723.966	-2182.63	-86674.2	-707.289	2045.28	288.015	0
127	6	-29.8709	-3.97659	-262.338	-7249.6	25337.3	-2730.84	1643.58	312.635	0	29.2352	-3.35831	-724.881	-2365.74	-86582.6	-432.631	2045.56	288.264	0
127	7	-29.5657	-3.67141	-262.643	-7158.05	25428.9	-2776.61	1643.82	312.254	0	29.693	-3.5109	-723.05	-2182.63	-87040.4	-615.737	2044.62	288.019	0
127	8	-29.7183	-3.824	-264.169	-7249.6	25245.8	-2639.28	1642.57	312.443	0	29.0826	-3.81608	-723.05	-2091.08	-86765.7	-569.96	2045	287.892	0
127	9	-29.7183	-3.97659	-263.864	-7066.49	25245.8	-2685.06	1642.68	311.781	0	28.3197	-3.96866	-723.966	-2182.63	-86674.2	-707.289	2045.28	288.015	0
128	0	-30.0235	-4.12918	-262.949	-7158.05	25337.3	-2685.06	1643.36	312.222	0	28.6249	-3.20572	-723.355	-2365.74	-86857.3	-524.184	2044.92	288.271	0
128	1	-29.108	-3.824	-263.864	-7341.15	25337.3	-2593.51	1643.02	312.822	0	29.0826	-3.66349	-722.44	-2091.08	-86948.8	-707.289	2044.65	287.895	0
128	2	-29.2606	-3.97659	-263.864	-7066.49	25428.9	-2593.51	1643.37	311.781	0	28.6249	-3.05314	-722.745	-2091.08	-86765.7	-615.737	2044.95	287.893	0
128	3	-29.7183	-4.28176	-264.169	-7341.15	25612	-2501.95	1643.95	312.79	0	28.6249	-3.66349	-722.135	-2182.63	-86948.8	-341.079	2044.59	288.022	0
128	4	-29.7183	-3.97659	-265.39	-7066.49	25154.2	-2501.95	1641.78	311.627	0	28.4723	-3.66349	-722.44	-2091.08	-87040.4	-844.619	2044.52	287.895	0
128	5	-30.0235	-3.824	-263.864	-7158.05	25428.9	-2364.62	1643.37	312.128	0	28.4723	-3.5109	-722.745	-2091.08	-86857.3	-798.842	2044.82	287.893	0
128	6	-30.1761	-3.97659	-264.169	-7341.15	25612	-2456.18	1643.95	312.79	0	28.6249	-3.81608	-722.44	-2365.74	-86857.3	-798.842	2044.77	288.275	0
128	7	-29.108	-3.97659	-264.169	-7158.05	25428.9	-2456.18	1643.26	312.096	0	28.4723	-3.66349	-722.135	-2182.63	-86765.7	-844.619	2044.85	288.022	0
128	8	-30.0235	-3.97659	-263.864	-7249.6	25337.3	-2776.61	1643.02	312.475	0	28.0145	-3.66349	-721.83	-2274.18	-86674.2	-615.737	2044.92	288.151	0
128	9	-29.108	-3.97659	-264.78	-6974.94	25612	-2501.95	1643.73	311.342	0	28.1671	-3.66349	-722.44	-2182.63	-86948.8	-524.184	2044.65	288.021	0
129	0	-29.2606	-4.73953	-264.78	-6974.94	25612	-2364.62	1643.73	311.342	0	28.4723	-3.66349	-722.745	-2182.63	-87040.4	-844.619	2044.57	288.02	0
129	1	-29.8709	-3.97659	-265.085	-7066.49	25337.3	-2456.18	1642.58	311.658	0	27.099	-3.96866	-722.135	-1999.53	-87040.4	-798.842	2044.47	287.769	0
129	2	-30.0235	-3.67141	-265.085	-6883.39	25612	-2364.62	1643.62	310.967	0	27.8619	-3.96866	-721.83	-2091.08	-87040.4	-615.737	2044.42	287.897	0
129	3	-29.7183	-3.67141	-265.695	-6974.94	25612	-2410.4	1643.4	311.252	0	26.9464	-4.27384	-721.83	-2365.74	-87131.9	-569.96	2044.29	288.277	0
129	4	-29.8709	-4.12918	-265.39	-7066.49	25612	-2364.62	1643.51	311.627	0	28.1671	-3.81608	-721.524	-2182.63	-87223.5	-661.513	2044.11	288.025	0
129	5	-29.5657	-3.97659	-265.085	-7249.6	25612	-2501.95	1643.62	312.348	0	27.7094	-3.5109	-720.914	-2091.08	-86857.3	-295.302	2044.52	287.901	0
129	6	-29.5657	-4.12918	-264.78	-6883.39	25428.9	-2593.51	1643.04	310.997	0	27.2516	-3.66349	-720.914	-1999.53	-86857.3	-386.855	2044.52	287.774	0
129	7	-29.5657	-3.824	-266	-7158.05	25245.8	-2501.95	1641.91	311.91	0	26.9464	-3.5109	-720.304	-1999.53	-86948.8	-707.289	2044.29	287.776	0
129	8	-29.7183	-4.43435	-265.085	-6791.84	25520.4	-2227.29	1643.27	310.621	0	27.2516	-3.35831	-721.219	-1907.97	-86857.3	-569.96	2044.57	287.645	0
129	9	-30.1761	-3.824	-266.611	-6791.84	25703.5	-2410.4	1643.41	310.475	0	27.5568	-3.5109	-720.304	-2091.08	-87406.6	-478.408	2043.65	287.903	0
130	0	-29.5657	-3.67141	-266.916	-6974.94	25520.4	-2501.95	1642.61	311.132	0	27.8619	-3.35831	-720.304	-2182.63	-86948.8	-615.737	2044.29	288.03	0
130	1	-29.8709	-3.824	-266.916	-6883.39	25612	-2364.62	1642.96	310.789	0	27.5568	-3.5109	-719.083	-2091.08	-87040.4	-844.619	2043.96	287.908	0
130	2	-30.4813	-3.67141	-266.611	-6883.39	25612	-2456.18	1643.07	310.818	0	27.7094	-3.81608	-719.693	-2091.08	-87131.9	-661.513	2043.93	287.906	0
130	3	-30.6339	-4.12918	-266.306	-6883.39	25520.4	-2501.95	1642.83	310.848	0	26.3361	-3.81608	-719.083	-2091.08	-87131.9	-569.96	2043.83	287.908	0
130	4	-30.4813	-4.43435	-266.611	-7341.15	25795.1	-2456.18	1643.75	312.535	0	26.6412	-3.05314	-719.083	-2091.08	-86765.7	-478.408	2044.34	287.908	0
130	5	-30.3287	-3.824	-266.611	-6883.39	25520.4	-1952.64	1642.72	310.818	0	27.099	-3.66349	-719.693	-1999.53	-87315	-844.619	2043.68	287.778	0
130	6	-30.6339	-4.12918	-266.306	-6883.39	25703.5	-2089.97	1643.52	310.848	0	27.099	-3.96866	-719.388	-2274.18	-87315	-707.289	2043.63	288.161	0
130	7	-29.4131	-4.12918	-266.611	-6700.28	25612	-2181.52	1643.07	310.131	0	26.4886	-3.66349	-719.693	-2182.63	-87040.4	-478.408	2044.06	288.033	0
130	8	-30.6339	-3.97659	-267.221	-6608.73	25703.5	-2364.62	1643.19	309.731	0	26.3361	-4.12125	-719.083	-2091.08	-87315	-524.184	2043.57	287.908	0
130	9	-30.3287	-4.28176	-266.916	-7066.49	25612	-2364.62	1642.96	311.475	0	26.1835	-3.5109	-718.167	-2091.08	-87223.5	-386.855	2043.55	287.912	0
131	0	-31.2442	-3.97659	-266.916	-6883.39	25612	-2227.29	1642.96	310.789	0	26.3361	-3.5109	-718.778	-2182.63	-87131.9	-478.408	2043.78	288.037	0
131	1	-30.4813	-4.89211	-267.221	-6791.84	25612	-1906.86	1642.85	310.417	0	26.4886	-3.66349	-718.778	-2091.08	-87223.5	-478.408	2043.65	287.909	0
131	2	-30.4813	-3.824	-267.831	-6974.94	25795.1	-2227.29	1643.31	311.042	0	25.7257	-3.66349	-719.388	-2365.74	-87315	-798.842	2043.63	288.289	0
131	3	-29.8709	-3.824	-268.137	-6974.94	25612	-2089.97	1642.52	311.013	0	26.6412	-3.5109	-718.167	-2548.84	-87223.5	-615.737	2043.55	288.549	0
131	4	-31.0916	-3.67141	-267.831	-6700.28	25886.6	-2089.97	1643.65	310.017	0	26.6412	-3.81608	-717.862	-2274.18	-87498.1	-707.289	2043.11	288.168	0
131	5	-30.7864	-3.97659	-268.442	-6700.28	25886.6	-2135.74	1643.43	309.96	0	26.0309	-4.12125	-719.388	-2182.63	-87681.2	-524.184	2043.12	288.034	0
131	6	-31.0916	-5.0447	-267.221	-7158.05	25886.6	-2135.74	1643.87	311.787	0	25.7257	-3.81607	-718.473	-1999.53	-87864.4	-661.513	2042.71	287.783	0
131	7	-30.3287	-4.43435	-267.526	-6883.39	25520.4	-2089.97	1642.39	310.73	0	25.5731	-3.96866	-718.778	-2091.08	-87589.7	-707.289	2043.14	287.909	0
131	8	-30.6339	-3.824	-267.221	-7066.49	25520.4	-1906.86	1642.5	311.444	0	26.3361	-3.81608	-718.778	-2182.63	-87498.1	-341.079	2043.27	288.037	0
131	9	-30.3287	-3.824	-268.442	-6791.84	25795.1	-1998.41	1643.09	310.301	0	26.3361	-3.5109	-717.557	-2091.08	-87681.2	-341.079	2042.81	287.914	0
132	0	-30.4813	-4.12918	-268.137	-6700.28	25520.4	-2135.74	1642.18	309.988	0	25.5731	-3.5109	-718.778	-2274.19	-87772.8	-615.737	2042.89	288.164	0
132	1	-31.0916	-3.97659	-268.137	-6517.18	25703.5	-1769.53	1642.86	309.305	0	25.4205	-3.96866	-717.252	-2457.29	-87589.7	-753.066	2042.88	288.426	0
132	2	-31.0916	-4.43435	-268.442	-6883.39	25703.5	-1952.64	1642.75	310.642	0	25.5731	-3.5109	-718.473	-2365.74	-87589.7	-478.408	2043.09	288.293	0
132	3	-30.939	-4.73953	-268.747	-6700.28	25886.6	-2181.52	1643.32	309.932	0	25.8783	-4.27384	-717.557	-2091.08	-87589.7	-478.408	2042.93	287.914	0
132	4	-30.7864	-4.89211	-269.357	-6883.39	25703.5	-1815.31	1642.43	310.555	0	25.7257	-3.81607	-717.862	-1999.53	-87772.8	-386.855	2042.73	287.785	0
132	5	-31.0916	-4.73953	-269.052	-6883.39	25886.6	-1861.08	1643.21	310.584	0	25.5731	-3.96866	-718.167	-2274.19	-87772.8	-386.855	2042.78	288.167	0
132	6	-31.5494	-3.97659	-269.357	-6974.94	25703.5	-1952.64	1642.43	310.895	0	25.2679	-4.27384	-717.557	-2457.29	-87589.7	-661.513	2042.93	288.425	0
132	7	-31.8546	-5.0447	-269.968	-6974.94	25703.5	-1998.41	1642.21	310.836	0	25.7257	-4.57901	-716.642	-2365.74	-87589.7	-432.631	2042.78	288.301	0
132	8	-31.5494	-4.73953	-269.357	-6700.28	25795.1	-1998.41	1642.77	309.875	0	24.9628	-3.81607	-717.557	-2091.08	-87681.2	-615.737	2042.81	287.914	0
132	9	-32.1597	-4.73953	-269.357	-6791.84	25612	-1906.86	1642.09	310.215	0	25.4205	-3.81607	-716.947	-2274.18	-87681.2	-524.184	2042.7	288.172	0
133	0	-30.939	-4.58694	-270.273	-6791.84	25978.2	-1906.86	1643.12	310.13	0	25.1154	-3.81607	-717.557	-2365.74	-87406.6	-798.842	2043.19	288.297	0
133	1	-30.939	-4.89211	-269.968	-6883.39	25886.6	-1769.53	1642.89	310.497	0	25.2679	-4.42643	-715.726	-2548.84	-87589.7	-707.289	2042.62	288.561	0
133	2	-30.6339	-4.58694	-270.883	-6974.94	25795.1	-1861.08	1642.23	310.749	0	24.8102	-4.42643	-716.642	-2365.74	-87681.2	-661.513	2042.65	288.301	0
133	3	-31.2442	-4.89211	-269.662	-6791.84	25795.1	-1815.31	1642.66	310.186	0	24.9628	-3.35831	-716.642	-2365.74	-87681.2	-615.737	2042.65	288.301	0
133	4	-31.702	-4.89211	-269.357	-6974.94	25795.1	-1677.98	1642.77	310.895	0	25.4205	-3.5109	-716.031	-2731.95	-87772.8	-432.631	2042.42	288.815	0
133	5	-31.702	-4.73953	-270.273	-6791.84	25612	-1723.76	1641.76	310.13	0	24.1998	-4.12125	-715.726	-2548.84	-87772.8	-386.855	2042.37	288.561	0
133	6	-31.702	-5.0447	-271.188	-6883.39	25703.5	-1632.2	1641.78	310.382	0	24.6576	-3.81607	-716.031	-2365.74	-87681.2	-341.079	2042.55	288.304	0
133	7	-31.5494	-4.58694	-270.578	-6883.39	25703.5	-1586.43	1641.99	310.44	0	24.1998	-3.5109	-716.336	-2365.74	-87681.2	-295.302	2042.6	288.303	0
133	8	-32.0071	-5.0447	-271.494	-6608.73	25886.6	-1952.64	1642.35	309.342	0	24.505	-2.90055	-716.336	-2640.4	-87955.9	-341.079	2042.21	288.686	0
133	9	-31.8546	-4.58694	-270.273	-6791.84	25978.2	-1586.43	1643.12	310.13	0	24.3524	-4.12125	-716.336	-2548.84	-87498.1	-707.289	2042.85	288.558	0
134	0	-30.7864	-4.58694	-270.273	-6700.28	25886.6	-1861.08	1642.78	309.791	0	25.2679	-3.81607	-715.726	-2182.63	-87589.7	-661.513	2042.62	288.05	0
134	1	-31.0916	-4.89211	-270.578	-7066.49	25795.1	-1861.08	1642.33	311.116	0	24.1998	-2.59537	-715.726	-2457.29	-87681.2	-478.408	2042.49	288.433	0
134	2	-31.702	-4.43435	-270.578	-6791.84	25978.2	-1723.76	1643.01	310.101	0	24.505	-3.81607	-715.421	-2640.4	-87772.8	-478.408	2042.31	288.691	0
134	3	-31.8546	-4.58694	-270.883	-6700.28	25886.6	-1723.76	1642.56	309.735	0	24.6576	-3.35831	-715.421	-2365.74	-87864.4	-615.737	2042.19	288.307	0
134	4	-32.3123	-4.58694	-271.188	-6700.28	25703.5	-1861.08	1641.78	309.707	0	23.8947	-3.66349	-715.116	-2274.18	-87589.7	-478.408	2042.52	288.18	0
134	5	-31.702	-4.89211	-270.883	-6791.84	25886.6	-1677.98	1642.56	310.073	0	23.7421	-3.5109	-715.116	-2182.63	-87315	-386.855	2042.9	288.052	0
134	6	-31.8546	-5.19729	-271.494	-6791.84	25886.6	-1632.2	1642.35	310.017	0	24.505	-4.27384	-714.505	-2365.74	-87772.8	-386.855	2042.16	288.311	0
134	7	-31.5494	-4.73953	-271.188	-6517.18	25978.2	-1677.98	1642.79	309.032	0	23.7421	-3.5109	-714.505	-2457.29	-87681.2	-295.302	2042.28	288.439	0
134	8	-31.702	-4.73953	-271.494	-6608.73	25978.2	-1586.43	1642.69	309.342	0	23.8947	-4.12125	-713.895	-2640.4	-87681.2	-157.973	2042.18	288.699	0
134	9	-31.3968	-4.58694	-271.799	-6608.73	26069.7	-1723.76	1642.92	309.315	0	24.1998	-3.96866	-713.895	-2548.84	-87498.1	-386.855	2042.44	288.57	0
135	0	-31.702	-4.89211	-272.104	-6425.62	25978.2	-1586.43	1642.47	308.615	0	24.3524	-3.66349	-714.2	-2365.74	-87772.8	-386.855	2042.1	288.312	0
135	1	-31.702	-4.73953	-270.883	-6700.28	26069.7	-1815.31	1643.24	309.735	0	24.8102	-3.81607	-713.285	-2457.29	-87772.8	-386.855	2041.95	288.445	0
135	2	-32.1597	-4.58694	-271.799	-6608.73	26069.7	-1540.65	1642.92	309.315	0	24.8102	-4.12125	-713.59	-2731.95	-87864.4	-478.408	2041.87	288.828	0
135	3	-31.3968	-5.34988	-271.799	-6883.39	26161.3	-1586.43	1643.25	310.325	0	24.8102	-3.5109	-713.285	-2365.74	-87681.2	-478.408	2042.07	288.317	0
135	4	-32.4649	-5.0447	-271.799	-6608.73	25886.6	-1586.43	1642.24	309.315	0	24.3524	-3.81607	-714.2	-2548.84	-87864.4	-661.513	2041.98	288.569	0
135	5	-31.5494	-4.58694	-271.494	-6608.73	26161.3	-1723.76	1643.36	309.342	0	23.7421	-2.90055	-713.895	-2640.4	-87681.2	-249.526	2042.18	288.699	0
135	6	-31.3968	-4.73953	-270.883	-6700.28	26069.7	-1677.98	1643.24	309.735	0	23.8947	-3.96866	-713.285	-2457.29	-87681.2	-341.079	2042.07	288.445	0
135	7	-31.702	-4.58694	-271.799	-6425.62	26069.7	-1540.65	1642.92	308.641	0	24.6576	-3.96866	-712.979	-2731.95	-87864.4	-432.631	2041.76	288.832	0
135	8	-32.9227	-4.58694	-272.409	-6425.62	26252.8	-1494.87	1643.37	308.588	0	23.8947	-4.12125	-712.979	-2457.29	-87681.2	-341.079	2042.02	288.447	0
135	9	-31.5494	-5.0447	-272.714	-6608.73	26252.8	-1449.1	1643.27	309.233	0	24.505	-2.90055	-712.674	-2457.29	-87589.7	-341.079	2042.1	288.448	0
136	0	-32.3123	-4.58694	-273.325	-6517.18	26161.3	-1311.77	1642.72	308.844	0	22.8265	-3.20572	-712.979	-2640.4	-87681.2	-249.526	2042.02	288.703	0
136	1	-32.6175	-4.58694	-272.409	-6700.28	26161.3	-1357.54	1643.04	309.596	0	24.0472	-3.35831	-713.895	-2823.5	-87589.7	-157.973	2042.31	288.955	0
136	2	-32.1597	-4.58694	-272.409	-6517.18	25978.2	-1494.87	1642.36	308.924	0	23.2843	-3.5109	-713.285	-2457.29	-87406.6	-615.737	2042.46	288.445	0
136	3	-32.3123	-4.89211	-272.409	-6517.18	26344.4	-1586.43	1643.71	308.924	0	22.5214	-3.96866	-713.285	-2731.95	-87498.1	-432.631	2042.33	288.83	0
136	4	-32.1597	-4.73953	-271.799	-6608.73	26252.8	-1540.65	1643.59	309.315	0	24.0472	-3.5109	-712.674	-2640.4	-87772.8	-341.079	2041.84	288.705	0
136	5	-31.8546	-5.0447	-272.714	-6517.18	25978.2	-1357.54	1642.26	308.897	0	23.4369	-3.35831	-712.674	-2731.95	-87681.2	-295.302	2041.97	288.833	0
136	6	-30.939	-4.73953	-273.019	-6425.62	25978.2	-1265.99	1642.15	308.535	0	23.7421	-3.5109	-712.674	-2823.5	-87772.8	-386.855	2041.84	288.962	0
136	7	-30.7864	-4.43435	-272.714	-6242.52	25978.2	-1403.32	1642.26	307.89	0	23.5895	-3.81607	-712.369	-2823.5	-87589.7	-615.737	2042.04	288.964	0
136	8	-32.0071	-4.43435	-272.714	-6334.07	26069.7	-1403.32	1642.59	308.226	0	23.1317	-4.12125	-712.674	-2731.95	-87589.7	-478.408	2042.1	288.833	0
136	9	-32.1597	-4.58694	-273.63	-6517.18	26161.3	-1265.99	1642.61	308.818	0	24.0472	-2.74796	-711.148	-2457.29	-87955.9	-386.855	2041.32	288.455	0
137	0	-30.7864	-4.89211	-272.409	-6517.18	25886.6	-1311.77	1642.03	308.924	0	23.1317	-4.27384	-711.454	-2731.95	-87681.2	-295.302	2041.76	288.84	0
137	1	-32.0071	-5.50247	-273.325	-6517.18	26069.7	-1311.77	1642.38	308.844	0	23.2843	-2.90055	-711.454	-2731.95	-87681.2	-295.302	2041.76	288.84	0
137	2	-32.6175	-4.58694	-273.63	-6334.07	26161.3	-1357.54	1642.61	308.148	0	23.7421	-3.96866	-711.148	-2640.4	-87772.8	-569.96	2041.58	288.713	0
137	3	-31.8546	-4.73953	-273.63	-6334.07	26161.3	-1082.89	1642.61	308.148	0	23.7421	-4.27384	-712.064	-2640.4	-87681.2	-569.96	2041.86	288.708	0
137	4	-31.5494	-4.43435	-273.325	-6425.62	26161.3	-1357.54	1642.72	308.509	0	23.8947	-3.35831	-712.064	-2823.5	-87681.2	-432.631	2041.86	288.965	0
137	5	-30.6339	-5.50247	-273.325	-6791.84	26069.7	-1357.54	1642.38	309.849	0	24.0472	-3.96866	-710.233	-2548.84	-87772.8	-341.079	2041.42	288.589	0
137	6	-30.7864	-5.34988	-273.019	-6791.84	25978.2	-1357.54	1642.15	309.877	0	23.2843	-3.35831	-711.759	-2731.95	-87681.2	-341.079	2041.81	288.838	0
137	7	-31.0916	-5.34988	-273.325	-6791.84	26161.3	-1494.87	1642.72	309.849	0	22.9791	-3.20572	-711.454	-2731.95	-87589.7	-295.302	2041.89	288.84	0
137	8	-31.3968	-5.19729	-273.935	-6425.62	26344.4	-1357.54	1643.17	308.457	0	23.7421	-3.05314	-710.538	-2731.95	-87681.2	-432.631	2041.6	288.845	0
137	9	-31.702	-5.50247	-273.63	-6700.28	26161.3	-1037.11	1642.61	309.487	0	24.0472	-3.81607	-710.233	-2640.4	-87864.4	-661.513	2041.29	288.718	0
138	0	-32.3123	-5.80764	-274.24	-6700.28	26161.3	-1265.99	1642.4	309.432	0	23.5895	-3.35831	-710.538	-2640.4	-87589.7	-432.631	2041.73	288.716	0
138	1	-31.5494	-5.0447	-273.935	-6425.62	26069.7	-1128.66	1642.17	308.457	0	23.4369	-3.96866	-710.843	-2640.4	-87681.2	-661.513	2041.65	288.714	0
138	2	-31.5494	-4.43435	-273.325	-6334.07	26069.7	-1082.89	1642.38	308.174	0	23.2843	-3.35831	-709.928	-2548.84	-87864.4	-295.302	2041.23	288.59	0
138	3	-31.702	-5.34988	-274.24	-6425.62	26069.7	-1265.99	1642.06	308.431	0	23.7421	-3.05314	-711.148	-3006.61	-87589.7	-432.631	2041.83	289.228	0
138	4	-30.939	-4.89211	-273.63	-6425.62	26069.7	-1220.21	1642.27	308.483	0	23.7421	-3.81607	-710.233	-2457.29	-88047.5	-661.513	2041.03	288.46	0
138	5	-31.5494	-5.0447	-274.24	-6425.62	26252.8	-1220.21	1642.73	308.431	0	23.1317	-3.35831	-711.148	-2640.4	-87681.2	-341.079	2041.7	288.713	0
138	6	-31.5494	-4.73953	-274.545	-6425.62	26069.7	-1220.21	1641.96	308.405	0	23.7421	-3.05314	-709.928	-2823.5	-87681.2	-341.079	2041.49	288.977	0
138	7	-31.5494	-4.58694	-274.24	-6425.62	25978.2	-1311.77	1641.73	308.431	0	23.5895	-3.20572	-709.928	-2640.4	-87681.2	-295.302	2041.49	288.719	0
138	8	-31.702	-4.28176	-275.156	-6425.62	26527.5	-1265.99	1643.41	308.353	0	23.7421	-3.05314	-709.928	-2915.05	-87589.7	-432.631	2041.62	289.106	0
138	9	-31.5494	-5.0447	-274.545	-6517.18	26435.9	-1174.44	1643.29	308.738	0	23.7421	-3.05314	-710.233	-2640.4	-87772.8	-432.631	2041.42	288.718	0
139	0	-31.0916	-4.58694	-274.545	-6517.18	26435.9	-1540.65	1643.29	308.738	0	22.9791	-2.90055	-710.233	-2548.84	-87864.4	-661.513	2041.29	288.589	0
139	1	-32.1597	-4.43435	-274.24	-6425.62	26527.5	-1357.54	1643.73	308.431	0	23.2843	-3.20572	-709.622	-2731.95	-87772.8	-295.302	2041.31	288.85	0
139	2	-32.3123	-5.65505	-273.935	-6608.73	26435.9	-1311.77	1643.5	309.125	0	23.1317	-3.35831	-709.928	-2640.4	-87589.7	-341.079	2041.62	288.719	0
139	3	-31.2442	-4.73953	-275.156	-6242.52	26252.8	-1174.44	1642.41	307.687	0	22.674	-3.20572	-710.843	-2731.95	-87955.9	-386.855	2041.27	288.843	0
139	4	-31.702	-4.89211	-274.545	-6150.97	26344.4	-1174.44	1642.96	307.404	0	22.3688	-3.35831	-709.317	-2823.5	-87589.7	-478.408	2041.52	288.981	0
139	5	-31.702	-4.58694	-274.545	-6517.18	26252.8	-1174.44	1642.62	308.738	0	22.5214	-2.90055	-709.622	-2731.95	-87406.6	-295.302	2041.83	288.85	0
139	6	-31.5494	-5.50247	-275.156	-6334.07	26344.4	-1265.99	1642.74	308.02	0	23.2843	-3.20572	-710.538	-2640.4	-88139	-707.289	2040.95	288.716	0
139	7	-31.8546	-5.34988	-275.766	-6242.52	26527.5	-1220.21	1643.2	307.637	0	22.674	-3.20572	-710.843	-2640.4	-87681.2	-386.855	2041.65	288.714	0
139	8	-31.8546	-5.0447	-274.85	-6425.62	26710.6	-1082.89	1644.18	308.379	0	22.2162	-3.35831	-710.538	-2823.5	-87864.4	-432.631	2041.34	288.974	0
139	9	-31.5494	-5.50247	-276.071	-6242.52	26252.8	-1220.21	1642.09	307.612	0	23.2843	-4.12125	-710.843	-2731.95	-87955.9	-753.066	2041.27	288.843	0
140	0	-31.702	-5.50247	-275.461	-6150.97	26527.5	-1265.99	1643.3	307.33	0	22.3688	-2.90055	-709.928	-2823.5	-87681.2	-661.513	2041.49	288.977	0
140	1	-31.702	-5.19729	-275.766	-6425.62	26435.9	-1220.21	1642.86	308.301	0	22.5214	-2.90055	-709.928	-2915.05	-87772.8	-615.737	2041.36	289.106	0
140	2	-31.3968	-5.34988	-276.376	-6059.41	26252.8	-1357.54	1641.99	306.925	0	22.5214	-3.5109	-710.538	-2823.5	-87772.8	-432.631	2041.47	288.974	0
140	3	-31.702	-4.73953	-275.461	-6150.97	26344.4	-1174.44	1642.64	307.33	0	22.5214	-3.35831	-710.538	-3098.16	-87772.8	-341.079	2041.47	289.36	0
140	4	-31.702	-5.65505	-275.766	-6150.97	26527.5	-1357.54	1643.2	307.305	0	21.7584	-2.74796	-710.233	-2915.05	-87498.1	-707.289	2041.8	289.104	0
140	5	-31.702	-5.34988	-276.376	-6150.97	26619.1	-1357.54	1643.31	307.256	0	22.674	-3.05313	-709.622	-3006.61	-87772.8	-615.737	2041.31	289.237	0
140	6	-31.8546	-4.89211	-276.071	-6059.41	26710.6	-1220.21	1643.75	306.949	0	22.5214	-3.35831	-710.233	-2640.4	-87864.4	-432.631	2041.29	288.718	0
140	7	-31.5494	-5.34988	-276.682	-6242.52	26619.1	-1311.77	1643.21	307.562	0	22.674	-3.5109	-709.622	-2640.4	-88047.5	-341.079	2040.92	288.721	0
140	8	-31.5494	-5.50247	-277.292	-6334.07	26435.9	-1265.99	1642.34	307.843	0	22.3688	-3.20572	-709.928	-2915.05	-87864.4	-432.631	2041.23	289.106	0
140	9	-31.702	-5.34988	-276.376	-6150.97	26619.1	-1311.77	1643.31	307.256	0	22.674	-3.05313	-709.622	-3006.61	-87864.4	-478.408	2041.18	289.237	0
141	0	-31.702	-5.65505	-276.682	-6059.41	26527.5	-1265.99	1642.88	306.9	0	23.1317	-3.81607	-709.012	-3006.61	-87681.2	-798.842	2041.33	289.241	0
141	1	-30.4813	-4.89211	-276.376	-5967.86	26527.5	-1311.77	1642.98	306.593	0	23.2843	-3.66349	-709.317	-2731.95	-87955.9	-753.066	2041	288.852	0
141	2	-30.4813	-5.34988	-277.902	-6059.41	26710.6	-1128.66	1643.12	306.804	0	21.911	-3.05313	-708.707	-3006.61	-87589.7	-615.737	2041.41	289.242	0
141	3	-30.1761	-5.50247	-276.682	-6150.97	26893.7	-1265.99	1644.2	307.231	0	21.3007	-2.90055	-708.707	-2823.5	-88047.5	-661.513	2040.76	288.984	0
141	4	-30.4813	-5.34988	-277.292	-6059.41	26527.5	-1357.54	1642.67	306.852	0	22.5214	-3.20572	-709.928	-2915.05	-87864.4	-386.855	2041.23	289.106	0
141	5	-31.8546	-5.65505	-276.376	-5967.86	26802.2	-1311.77	1643.98	306.593	0	22.3688	-4.12125	-709.012	-3098.16	-87772.8	-249.526	2041.2	289.37	0
141	6	-30.939	-4.89211	-277.597	-5967.86	26802.2	-991.333	1643.55	306.498	0	23.1317	-3.66349	-708.402	-3006.61	-87681.2	-478.408	2041.23	289.244	0
141	7	-31.0916	-5.0447	-277.292	-6150.97	26710.6	-991.333	1643.33	307.182	0	22.3688	-3.20572	-708.707	-2823.5	-87681.2	-753.066	2041.28	288.984	0
141	8	-30.7864	-4.58694	-276.071	-5784.76	26710.6	-1128.66	1643.75	305.954	0	22.9791	-2.90055	-707.791	-2823.5	-87589.7	-569.96	2041.25	288.989	0
141	9	-32.0071	-4.28176	-277.292	-5601.65	26985.3	-1265.99	1644.32	305.201	0	22.9791	-3.05313	-708.402	-3189.71	-87864.4	-569.96	2040.97	289.503	0
142	0	-30.6339	-4.73953	-277.902	-6150.97	26710.6	-1082.89	1643.12	307.134	0	22.3688	-3.05313	-707.181	-2731.95	-87772.8	-753.066	2040.88	288.863	0
142	1	-30.1761	-4.89211	-277.902	-6150.97	26619.1	-1128.66	1642.79	307.134	0	22.3688	-3.35831	-707.486	-3006.61	-87589.7	-386.855	2041.2	289.25	0
142	2	-30.1761	-5.50247	-277.902	-6059.41	26710.6	-1403.32	1643.12	306.804	0	23.2843	-3.96866	-707.181	-3189.71	-87681.2	-798.842	2041.01	289.51	0
142	3	-30.4813	-5.0447	-277.597	-5784.76	26619.1	-1128.66	1642.89	305.839	0	21.911	-3.20572	-708.097	-2915.05	-87681.2	-615.737	2041.17	289.117	0
142	4	-30.939	-5.50247	-278.818	-5876.31	26619.1	-1174.44	1642.47	306.076	0	22.5214	-3.96866	-707.181	-3098.16	-87681.2	-569.96	2041.01	289.381	0
142	5	-30.1761	-4.43435	-278.513	-5967.86	26893.7	-1265.99	1643.56	306.428	0	22.5214	-3.20572	-706.876	-3098.16	-87681.2	-707.289	2040.96	289.383	0
142	6	-31.2442	-4.43435	-279.733	-5876.31	26802.2	-991.333	1642.81	306.007	0	21.3007	-3.05313	-705.655	-3006.61	-87681.2	-798.842	2040.74	289.261	0
142	7	-30.7864	-4.89211	-278.818	-5876.31	26985.3	-1174.44	1643.78	306.076	0	22.2162	-4.12125	-706.876	-3098.16	-87589.7	-569.96	2041.09	289.383	0
142	8	-30.6339	-4.73953	-278.818	-5876.31	26710.6	-1220.21	1642.8	306.076	0	21.7584	-3.81607	-706.571	-3281.27	-87772.8	-798.842	2040.78	289.644	0
142	9	-30.7864	-5.0447	-278.207	-5876.31	27168.4	-1265.99	1644.66	306.122	0	21.6058	-3.81607	-705.96	-3189.71	-87406.6	-524.184	2041.19	289.518	0
143	0	-31.3968	-4.89211	-277.902	-5693.2	26985.3	-1082.89	1644.1	305.486	0	22.674	-4.12125	-705.045	-3098.16	-87406.6	-661.513	2041.03	289.394	0
143	1	-30.7864	-4.73953	-277.902	-5601.65	26985.3	-945.557	1644.1	305.157	0	21.7584	-3.81607	-705.35	-3006.61	-87498.1	-753.066	2040.95	289.263	0
143	2	-31.0916	-4.58694	-278.818	-5784.76	27076.8	-1128.66	1644.11	305.747	0	22.0636	-4.42643	-705.045	-3098.16	-87498.1	-844.619	2040.9	289.394	0
143	3	-31.2442	-4.43435	-279.123	-5693.2	27259.9	-1128.66	1644.66	305.397	0	22.0636	-3.81607	-704.435	-3189.71	-87589.7	-844.619	2040.66	289.528	0
143	4	-30.939	-4.43435	-279.428	-5784.76	26985.3	-1220.21	1643.57	305.702	0	21.911	-4.27384	-704.74	-3189.71	-87589.7	-753.066	2040.71	289.526	0
143	5	-31.2442	-4.89211	-278.513	-6059.41	27259.9	-1037.11	1644.88	306.756	0	21.7584	-3.81607	-704.129	-3189.71	-87406.6	-707.289	2040.87	289.53	0
143	6	-30.4813	-5.19729	-279.123	-5601.65	26985.3	-1265.99	1643.68	305.069	0	21.7584	-3.96866	-704.129	-3098.16	-87498.1	-844.619	2040.74	289.4	0
143	7	-30.939	-4.28176	-279.428	-5693.2	26985.3	-1082.89	1643.57	305.375	0	22.2162	-3.81607	-704.435	-3006.61	-87498.1	-798.842	2040.79	289.268	0
143	8	-30.1761	-4.89211	-279.428	-5510.1	27076.8	-1403.32	1643.9	304.719	0	22.5214	-3.81607	-703.824	-3098.16	-87589.7	-798.842	2040.55	289.402	0
143	9	-30.7864	-4.73953	-279.428	-5510.1	26893.7	-1265.99	1643.25	304.719	0	21.3007	-4.12125	-705.045	-3098.16	-87589.7	-615.737	2040.77	289.394	0
144	0	-30.7864	-4.58694	-280.038	-5601.65	27168.4	-1037.11	1644.02	305.003	0	21.4532	-3.96866	-704.129	-3006.61	-87498.1	-569.96	2040.74	289.27	0
144	1	-30.939	-4.43435	-279.123	-5326.99	27168.4	-1128.66	1644.33	304.085	0	22.2162	-3.35831	-703.519	-3098.16	-87589.7	-890.395	2040.5	289.404	0
144	2	-30.939	-4.89211	-280.954	-5510.1	27168.4	-1265.99	1643.7	304.612	0	20.6903	-3.96866	-704.435	-3098.16	-87315	-844.619	2041.05	289.398	0
144	3	-30.939	-4.73953	-279.733	-5876.31	27351.5	-1037.11	1644.78	306.007	0	21.1481	-4.12125	-703.519	-3372.82	-87498.1	-936.171	2040.63	289.794	0
144	4	-31.0916	-4.58694	-280.038	-5601.65	27443	-1082.89	1645	305.003	0	21.3007	-3.81607	-703.519	-3006.61	-87498.1	-981.948	2040.63	289.274	0
144	5	-30.7864	-5.0447	-280.649	-5143.89	27259.9	-1265.99	1644.13	303.329	0	21.3007	-3.05313	-703.824	-3372.82	-87589.7	-707.289	2040.55	289.792	0
144	6	-31.0916	-4.73953	-280.954	-5510.1	27351.5	-1128.66	1644.35	304.612	0	21.4532	-3.81607	-703.519	-3372.82	-87498.1	-936.171	2040.63	289.794	0
144	7	-31.0916	-4.89211	-280.344	-5418.54	27259.9	-1082.89	1644.24	304.328	0	21.3007	-3.81607	-702.909	-3464.37	-87498.1	-844.619	2040.52	289.929	0
144	8	-31.8546	-4.89211	-281.564	-5418.54	27351.5	-1128.66	1644.14	304.244	0	21.3007	-4.12125	-702.603	-3372.82	-87498.1	-936.171	2040.47	289.8	0
144	9	-31.0916	-4.28176	-281.259	-5235.44	27351.5	-1128.66	1644.25	303.614	0	20.9955	-3.35831	-701.993	-3281.27	-87498.1	-661.513	2040.36	289.674	0
145	0	-30.939	-4.58694	-281.259	-5601.65	27351.5	-1128.66	1644.25	304.916	0	21.3007	-3.5109	-702.298	-3281.27	-87131.9	-753.066	2040.93	289.672	0
145	1	-31.0916	-4.58694	-280.344	-5601.65	27351.5	-1128.66	1644.56	304.981	0	21.6058	-3.96866	-702.603	-3372.82	-87223.5	-661.513	2040.86	289.8	0
145	2	-31.0916	-4.58694	-282.175	-5418.54	27259.9	-1037.11	1643.61	304.203	0	21.1481	-3.20572	-701.993	-3372.82	-87498.1	-844.619	2040.36	289.805	0
145	3	-30.1761	-4.43435	-282.785	-5418.54	27351.5	-1403.32	1643.72	304.161	0	20.6903	-3.20572	-702.298	-3281.27	-87315	-981.948	2040.67	289.672	0
145	4	-31.702	-4.43435	-281.564	-4960.78	27443	-1357.54	1644.47	302.619	0	21.1481	-3.96866	-701.078	-3372.82	-87589.7	-707.289	2040.06	289.811	0
145	5	-32.0071	-4.43435	-282.175	-5326.99	27534.6	-991.333	1644.58	303.878	0	20.8429	-4.12125	-701.078	-3281.27	-87955.9	-798.842	2039.54	289.68	0
145	6	-31.8546	-4.43435	-282.175	-5601.65	27626.1	-1220.21	1644.9	304.852	0	20.3851	-4.27384	-701.383	-3555.92	-87589.7	-936.171	2040.12	290.07	0
145	7	-30.939	-4.89211	-281.87	-5326.99	27443	-1174.44	1644.36	303.899	0	20.8429	-3.66349	-701.078	-3464.37	-87498.1	-753.066	2040.19	289.942	0
145	8	-31.5494	-4.73953	-282.785	-5418.54	27534.6	-1128.66	1644.37	304.161	0	20.6903	-3.20572	-700.772	-3372.82	-87315	-981.948	2040.4	289.813	0
145	9	-31.0916	-4.89211	-282.175	-5326.99	27626.1	-1174.44	1644.9	303.878	0	20.5377	-3.96866	-699.857	-3647.48	-87681.2	-798.842	2039.72	290.212	0
146	0	-31.0916	-4.43435	-282.175	-5418.54	27351.5	-1082.89	1643.93	304.203	0	20.6903	-3.81607	-700.162	-3464.37	-87498.1	-753.066	2040.03	289.948	0
146	1	-31.702	-4.43435	-282.785	-5601.65	27626.1	-945.557	1644.69	304.809	0	20.5377	-4.12125	-699.857	-3281.27	-87498.1	-798.842	2039.98	289.689	0
146	2	-31.3968	-4.73953	-282.785	-5418.54	27717.7	-1037.11	1645.02	304.161	0	20.6903	-3.66349	-700.467	-3464.37	-87589.7	-844.619	2039.96	289.946	0
146	3	-31.5494	-4.43435	-284.006	-5326.99	27626.1	-991.333	1644.27	303.757	0	20.2325	-3.81607	-699.857	-3372.82	-87681.2	-753.066	2039.72	289.819	0
146	4	-30.939	-4.43435	-283.395	-5418.54	27534.6	-1128.66	1644.16	304.12	0	20.5377	-3.66349	-699.247	-3372.82	-87681.2	-707.289	2039.61	289.824	0
146	5	-30.939	-4.43435	-283.395	-5235.44	27809.2	-1128.66	1645.13	303.474	0	20.5377	-4.12125	-699.857	-3647.48	-87498.1	-661.513	2039.98	290.212	0
146	6	-31.702	-4.28176	-284.006	-5235.44	27626.1	-1037.11	1644.27	303.434	0	20.6903	-4.12125	-698.941	-3555.92	-87681.2	-707.289	2039.55	290.088	0
146	7	-31.702	-4.43435	-283.09	-5235.44	27809.2	-945.557	1645.23	303.494	0	20.6903	-3.81607	-700.162	-3372.82	-87589.7	-753.066	2039.9	289.817	0
146	8	-31.8546	-4.43435	-284.006	-5143.89	27900.8	-899.78	1645.24	303.112	0	20.6903	-3.66349	-698.636	-3372.82	-87131.9	-798.842	2040.28	289.828	0
146	9	-31.702	-3.67141	-284.921	-5235.44	27717.7	-1082.89	1644.28	303.375	0	19.4696	-3.81607	-699.552	-3464.37	-87315	-753.066	2040.18	289.952	0
147	0	-31.5494	-3.824	-284.616	-5326.99	27809.2	-1037.11	1644.71	303.716	0	20.08	-3.81607	-698.026	-3464.37	-87681.2	-981.948	2039.39	289.963	0
147	1	-31.5494	-4.58694	-285.226	-4960.78	27626.1	-1037.11	1643.86	302.392	0	19.7748	-3.5109	-698.026	-3464.37	-87315	-615.737	2039.91	289.963	0
147	2	-31.702	-4.43435	-284.311	-5235.44	27809.2	-1037.11	1644.81	303.414	0	20.08	-4.12125	-697.721	-3647.48	-87589.7	-798.842	2039.46	290.228	0
147	3	-31.2442	-4.43435	-285.532	-5052.33	27626.1	-1082.89	1643.75	302.694	0	19.6222	-4.27384	-697.721	-3281.27	-87772.8	-844.619	2039.2	289.703	0
147	4	-31.5494	-4.43435	-285.226	-5143.89	27809.2	-991.333	1644.5	303.034	0	19.4696	-3.5109	-698.026	-3372.82	-87681.2	-707.289	2039.39	289.832	0
147	5	-31.702	-4.58694	-285.837	-5326.99	27992.3	-1037.11	1644.93	303.637	0	19.4696	-3.96866	-697.11	-3739.03	-87681.2	-753.066	2039.22	290.364	0
147	6	-30.939	-4.89211	-284.311	-5235.44	27992.3	-1082.89	1645.46	303.414	0	19.4696	-3.5109	-696.805	-3372.82	-87406.6	-753.066	2039.56	289.84	0
147	7	-31.702	-3.824	-284.616	-5235.44	27992.3	-1128.66	1645.35	303.395	0	19.317	-3.5109	-696.805	-3464.37	-87223.5	-707.289	2039.82	289.972	0
147	8	-31.8546	-4.43435	-285.226	-5143.89	28175.4	-1311.77	1645.78	303.034	0	20.08	-3.96866	-696.805	-3372.82	-87589.7	-936.171	2039.3	289.84	0
147	9	-31.3968	-4.58694	-286.142	-5235.44	27992.3	-991.333	1644.83	303.297	0	20.6903	-4.12125	-696.195	-3555.92	-87406.6	-1027.72	2039.45	290.108	0
148	0	-31.0916	-5.0447	-286.447	-5418.54	27992.3	-991.333	1644.72	303.916	0	19.1644	-3.5109	-696.5	-3098.16	-87498.1	-890.395	2039.37	289.448	0
148	1	-31.8546	-4.89211	-286.142	-5052.33	27992.3	-991.333	1644.83	302.657	0	19.6222	-3.5109	-696.5	-3189.71	-87681.2	-707.289	2039.11	289.58	0
148	2	-31.0916	-4.58694	-286.447	-5326.99	27809.2	-808.228	1644.08	303.597	0	18.8593	-3.35831	-695.584	-3555.92	-87315	-936.171	2039.47	290.112	0
148	3	-31.702	-4.73953	-285.837	-5143.89	27992.3	-854.004	1644.93	302.996	0	19.0118	-3.5109	-695.89	-3555.92	-87498.1	-936.171	2039.26	290.11	0
148	4	-31.3968	-4.58694	-285.837	-5143.89	28083.9	-991.333	1645.25	302.996	0	19.7748	-3.5109	-695.279	-3555.92	-87406.6	-707.289	2039.29	290.114	0
148	5	-30.939	-4.58694	-286.142	-5326.99	27992.3	-762.451	1644.83	303.617	0	19.6222	-3.66349	-695.279	-3281.27	-87498.1	-1027.72	2039.15	289.719	0
148	6	-31.8546	-4.28176	-286.447	-5418.54	27992.3	-991.333	1644.72	303.916	0	19.6222	-3.5109	-694.669	-3281.27	-87223.5	-981.948	2039.44	289.723	0
148	7	-30.6339	-4.43435	-286.142	-5235.44	28267	-808.228	1645.79	303.297	0	18.5541	-3.96866	-695.279	-3281.27	-87406.6	-1027.72	2039.29	289.719	0
148	8	-30.3287	-4.43435	-286.142	-5601.65	28175.4	-808.228	1645.47	304.576	0	18.5541	-4.12125	-694.059	-3098.16	-87864.4	-844.619	2038.41	289.464	0
148	9	-30.1761	-4.28176	-286.447	-5326.99	27900.8	-945.557	1644.4	303.597	0	19.317	-3.20572	-694.059	-3098.16	-87589.7	-1027.72	2038.8	289.464	0
149	0	-31.2442	-4.43435	-286.447	-5235.44	27992.3	-716.675	1644.72	303.277	0	18.7067	-3.20572	-694.669	-3098.16	-87589.7	-890.395	2038.91	289.46	0
149	1	-31.0916	-4.43435	-285.226	-5510.1	28083.9	-670.898	1645.46	304.318	0	18.4015	-3.35831	-694.669	-3098.16	-87955.9	-936.171	2038.38	289.46	0
149	2	-30.4813	-4.73953	-285.532	-5418.54	28175.4	-533.569	1645.68	303.977	0	18.0963	-3.35831	-694.364	-3098.16	-87864.4	-890.395	2038.46	289.462	0
149	3	-30.4813	-4.89211	-285.837	-5510.1	28175.4	-625.122	1645.57	304.277	0	17.9437	-3.66349	-694.059	-2915.05	-87955.9	-890.395	2038.27	289.2	0
149	4	-30.4813	-4.89211	-284.616	-5601.65	27992.3	-533.569	1645.35	304.681	0	19.317	-3.66349	-694.669	-3189.71	-87772.8	-890.395	2038.65	289.592	0
149	5	-30.6339	-4.73953	-284.921	-5601.65	27992.3	-579.346	1645.25	304.66	0	18.5541	-3.66349	-694.059	-3006.61	-87955.9	-753.066	2038.27	289.332	0
149	6	-30.4813	-4.89211	-284.311	-5601.65	27992.3	-487.793	1645.46	304.703	0	18.2489	-3.66349	-694.059	-3098.16	-87955.9	-753.066	2038.27	289.464	0
149	7	-29.8709	-4.89211	-283.09	-5876.31	27809.2	-396.24	1645.23	305.758	0	17.486	-3.5109	-694.974	-3098.16	-87772.8	-981.948	2038.7	289.458	0
149	8	-29.8709	-4.73953	-283.395	-6059.41	27992.3	-442.017	1645.77	306.382	0	18.2489	-3.5109	-695.279	-3098.16	-88047.5	-1165.05	2038.36	289.456	0
149	9	-29.8709	-5.65505	-283.701	-5967.86	27717.7	-304.688	1644.7	306.036	0	17.6385	-3.05313	-694.974	-3098.16	-87955.9	-936.171	2038.44	289.458	0
150	0	-29.8709	-4.58694	-284.311	-6059.41	27626.1	-442.017	1644.17	306.313	0	18.0963	-3.96866	-694.974	-3281.27	-88230.6	-1027.72	2038.04	289.721	0
150	1	-28.6502	-4.73953	-284.006	-5876.31	27900.8	-487.793	1645.24	305.691	0	18.8593	-3.5109	-695.279	-2823.5	-88413.7	-1027.72	2037.84	289.061	0
150	2	-29.2606	-4.89211	-283.701	-5876.31	27443	-258.911	1643.73	305.713	0	17.6385	-3.05313	-694.669	-2823.5	-88322.1	-936.171	2037.86	289.065	0
150	3	-28.4976	-4.73953	-282.785	-5967.86	27717.7	-121.582	1645.02	306.104	0	17.6385	-3.5109	-695.584	-2640.4	-88413.7	-890.395	2037.89	288.796	0
150	4	-29.108	-4.89211	-283.09	-6059.41	27626.1	-258.911	1644.59	306.405	0	17.6385	-3.05313	-695.279	-2548.84	-88322.1	-707.289	2037.97	288.666	0
150	5	-28.9554	-4.73953	-282.785	-5967.86	27626.1	107.3	1644.69	306.104	0	18.4015	-3.05313	-696.5	-2731.95	-88413.7	-890.395	2038.06	288.922	0
150	6	-28.9554	-4.58694	-283.395	-6059.41	27809.2	107.3	1645.13	306.382	0	18.5541	-2.74796	-695.89	-2731.95	-88596.8	-936.171	2037.69	288.926	0
150	7	-28.8028	-4.43435	-283.09	-5967.86	27534.6	15.7471	1644.26	306.081	0	17.6385	-2.74796	-695.584	-2365.74	-88688.3	-798.842	2037.5	288.401	0
150	8	-29.4131	-5.19729	-284.006	-6150.97	27809.2	381.958	1644.92	306.658	0	18.2489	-2.74796	-695.279	-2457.29	-88779.9	-981.948	2037.31	288.534	0
150	9	-29.7183	-4.43435	-282.48	-6242.52	27809.2	61.5234	1645.45	307.099	0	17.9437	-3.05313	-695.584	-2640.4	-88505.2	-798.842	2037.76	288.796	0
151	0	-28.8028	-5.0447	-282.175	-6242.52	27809.2	336.182	1645.55	307.123	0	17.6385	-3.66349	-694.974	-2457.29	-88596.8	-890.395	2037.52	288.536	0
151	1	-28.6502	-4.58694	-282.785	-6242.52	27809.2	381.958	1645.34	307.075	0	17.9437	-2.90055	-696.195	-2365.74	-88505.2	-707.289	2037.87	288.398	0
151	2	-28.8028	-5.0447	-283.09	-6334.07	27809.2	519.287	1645.23	307.375	0	18.0963	-2.90055	-696.5	-2365.74	-88871.4	-798.842	2037.4	288.397	0
151	3	-28.6502	-4.43435	-283.09	-6150.97	27717.7	244.629	1644.91	306.728	0	18.5541	-2.74796	-696.195	-2365.74	-89146.1	-844.619	2036.95	288.398	0
151	4	-28.8028	-4.43435	-282.785	-6242.52	27809.2	427.734	1645.34	307.075	0	17.1808	-2.90055	-696.195	-2365.74	-89146.1	-844.619	2036.95	288.398	0
151	5	-28.6502	-5.19729	-282.48	-6425.62	27626.1	427.734	1644.8	307.747	0	17.6385	-3.35831	-695.89	-2365.74	-88871.4	-569.96	2037.29	288.4	0
151	6	-28.8028	-5.0447	-282.175	-6150.97	27717.7	427.734	1645.23	306.798	0	17.6385	-2.44278	-696.805	-2091.08	-88963	-615.737	2037.33	288.001	0
151	7	-28.6502	-5.19729	-282.175	-6517.18	27443	473.511	1644.26	308.096	0	18.0963	-2.29019	-696.195	-1999.53	-89146.1	-707.289	2036.95	287.872	0
151	8	-29.108	-5.19729	-282.48	-6242.52	27534.6	473.511	1644.47	307.099	0	17.0282	-2.59537	-695.584	-2091.08	-89146.1	-798.842	2036.84	288.006	0
151	9	-28.8028	-5.19729	-281.87	-6517.18	27626.1	473.511	1645.01	308.121	0	18.4015	-2.90055	-695.89	-2182.63	-88871.4	-844.619	2037.29	288.136	0
152	0	-28.6502	-5.19729	-281.259	-6425.62	27717.7	519.287	1645.55	307.846	0	17.0282	-2.59537	-695.584	-2274.19	-89146.1	-798.842	2036.84	288.27	0
152	1	-28.4976	-4.89211	-281.259	-6700.28	27809.2	656.616	1645.87	308.822	0	16.5704	-3.5109	-696.195	-2182.63	-89237.6	-661.513	2036.82	288.135	0
152	2	-28.1924	-5.34988	-281.87	-6517.18	27717.7	519.287	1645.34	308.121	0	17.1808	-3.81607	-694.974	-2182.63	-89146.1	-753.066	2036.73	288.141	0
152	3	-28.0399	-5.0447	-281.87	-6791.84	27626.1	565.063	1645.01	309.096	0	17.486	-2.74796	-695.279	-2274.19	-89146.1	-798.842	2036.78	288.271	0
152	4	-28.6502	-5.19729	-282.48	-6791.84	27626.1	702.393	1644.8	309.044	0	17.486	-3.05313	-694.974	-2274.19	-89420.7	-844.619	2036.33	288.272	0
152	5	-28.8028	-4.43435	-282.48	-6608.73	27809.2	793.945	1645.45	308.395	0	17.6385	-3.20572	-694.669	-2091.08	-89787	-615.737	2035.75	288.01	0
152	6	-28.1924	-4.43435	-282.175	-6608.73	27809.2	702.393	1645.55	308.421	0	16.8756	-3.20572	-694.669	-2091.08	-89512.3	-798.842	2036.14	288.01	0
152	7	-28.8028	-4.58694	-282.785	-6700.28	27900.8	931.274	1645.66	308.694	0	16.4178	-2.44278	-695.279	-2091.08	-89512.3	-1027.72	2036.26	288.008	0
152	8	-28.1924	-4.43435	-283.395	-6974.94	27717.7	702.393	1644.81	309.612	0	16.723	-2.59537	-696.195	-2457.29	-89603.9	-1027.72	2036.29	288.53	0
152	9	-29.5657	-4.43435	-283.701	-6974.94	27900.8	702.393	1645.35	309.586	0	16.8756	-2.90055	-694.974	-2365.74	-89878.5	-1073.5	2035.67	288.404	0
153	0	-29.7183	-4.58694	-281.259	-6974.94	27809.2	656.616	1645.87	309.799	0	16.723	-2.90055	-695.279	-2365.74	-89878.5	-844.619	2035.73	288.403	0
153	1	-28.6502	-4.43435	-282.785	-6883.39	27809.2	885.498	1645.34	309.341	0	16.5704	-3.35831	-696.195	-2274.19	-89603.9	-707.289	2036.29	288.267	0
153	2	-28.8028	-4.43435	-282.48	-6700.28	27626.1	885.498	1644.8	308.72	0	15.9601	-2.13761	-696.195	-2274.19	-90061.6	-798.842	2035.64	288.267	0
153	3	-28.4976	-4.58694	-282.175	-6608.73	27717.7	839.722	1645.23	308.421	0	15.8075	-2.74796	-694.974	-2091.08	-89695.4	-798.842	2035.94	288.009	0
153	4	-28.0399	-4.28176	-282.48	-6974.94	27717.7	748.169	1645.12	309.692	0	16.1127	-2.13761	-695.279	-1999.53	-89878.5	-844.619	2035.73	287.876	0
153	5	-28.9554	-4.28176	-282.48	-6700.28	27900.8	885.498	1645.77	308.72	0	15.8075	-3.35831	-694.669	-1907.97	-90061.6	-844.619	2035.35	287.747	0
153	6	-28.9554	-4.58694	-283.09	-6700.28	27900.8	839.722	1645.56	308.668	0	15.8075	-2.44278	-694.059	-1907.97	-90061.6	-798.842	2035.24	287.749	0
153	7	-28.1924	-4.43435	-281.564	-7158.05	27717.7	748.169	1645.44	310.422	0	14.7394	-2.74796	-694.974	-1999.53	-90061.6	-844.619	2035.41	287.877	0
153	8	-29.4131	-4.58694	-283.395	-6883.39	27992.3	1068.6	1645.77	309.289	0	14.892	-2.90055	-694.669	-1999.53	-90153.2	-707.289	2035.22	287.878	0
153	9	-28.6502	-4.58694	-282.785	-6517.18	27717.7	931.274	1645.02	308.046	0	14.5868	-2.90055	-694.669	-1816.42	-89970.1	-981.948	2035.48	287.615	0
154	0	-28.6502	-4.12918	-282.785	-6974.94	27626.1	931.274	1644.69	309.665	0	15.5023	-2.74796	-695.279	-1999.53	-90610.9	-936.171	2034.68	287.876	0
154	1	-28.9554	-3.36624	-283.701	-7249.6	27809.2	977.051	1645.02	310.554	0	15.3497	-2.90055	-694.974	-2182.63	-90610.9	-936.171	2034.62	288.141	0
154	2	-28.9554	-3.97659	-283.395	-6883.39	27626.1	977.051	1644.48	309.289	0	14.892	-3.05313	-694.974	-1541.76	-90336.3	-936.171	2035.02	287.218	0
154	3	-29.2606	-4.43435	-283.395	-7249.6	27900.8	1022.83	1645.45	310.581	0	14.7394	-2.74796	-694.669	-1999.53	-90794	-981.948	2034.3	287.878	0
154	4	-29.7183	-3.67141	-283.395	-7249.6	27992.3	977.051	1645.77	310.581	0	15.1971	-3.05313	-694.974	-1999.53	-90519.4	-890.395	2034.75	287.877	0
154	5	-29.5657	-4.28176	-284.616	-7066.49	27992.3	1022.83	1645.35	309.828	0	13.9764	-3.05313	-693.753	-1999.53	-90519.4	-478.408	2034.52	287.882	0
154	6	-29.2606	-3.67141	-284.006	-6883.39	27900.8	1205.93	1645.24	309.237	0	14.2816	-3.20572	-694.364	-1999.53	-90794	-798.842	2034.24	287.88	0
154	7	-29.8709	-4.12918	-283.701	-6974.94	28083.9	1022.83	1645.99	309.586	0	14.5868	-2.59537	-694.364	-1999.53	-90794	-844.619	2034.24	287.88	0
154	8	-29.5657	-3.67141	-284.006	-6974.94	27809.2	1343.26	1644.92	309.559	0	13.9764	-3.35831	-694.364	-1816.42	-90977.1	-707.289	2033.98	287.616	0
154	9	-29.7183	-4.12918	-284.006	-7066.49	27626.1	1068.6	1644.27	309.882	0	13.0609	-2.44278	-694.059	-1816.42	-90977.1	-798.842	2033.92	287.617	0
155	0	-28.6502	-3.67141	-284.921	-7066.49	27626.1	931.274	1643.96	309.802	0	13.9764	-3.05313	-694.364	-1999.53	-90977.1	-844.619	2033.98	287.88	0
155	1	-29.2606	-4.28176	-284.006	-6974.94	27992.3	1114.38	1645.56	309.559	0	13.0609	-3.20572	-694.364	-1816.42	-90885.6	-569.96	2034.11	287.616	0
155	2	-29.2606	-4.12918	-283.395	-6883.39	27900.8	1068.6	1645.45	309.289	0	12.9083	-3.35831	-694.364	-1816.42	-91160.3	-615.737	2033.71	287.616	0
155	3	-29.4131	-3.97659	-283.395	-7066.49	27809.2	1068.6	1645.13	309.935	0	13.2135	-3.20572	-693.753	-2182.63	-91251.8	-661.513	2033.47	288.146	0
155	4	-29.7183	-3.67141	-284.311	-7066.49	27900.8	1160.16	1645.13	309.855	0	13.2135	-2.90055	-694.974	-1816.42	-91068.7	-661.513	2033.96	287.614	0
155	5	-29.108	-3.824	-284.311	-7158.05	27809.2	1343.26	1644.81	310.177	0	13.3661	-3.35831	-693.753	-1724.87	-91251.8	-615.737	2033.47	287.486	0
155	6	-28.8028	-3.36624	-284.311	-6883.39	27809.2	1068.6	1644.81	309.211	0	13.3661	-4.42642	-694.059	-1724.87	-91618	-524.184	2033	287.485	0
155	7	-29.5657	-3.67141	-284.311	-7066.49	27809.2	977.051	1644.81	309.855	0	12.7557	-2.74796	-694.059	-2091.08	-91343.4	-890.395	2033.39	288.013	0
155	8	-30.0235	-3.06106	-285.532	-6883.39	28175.4	977.051	1645.68	309.107	0	12.6031	-3.5109	-694.669	-1907.97	-91526.5	-707.289	2033.24	287.747	0
155	9	-30.0235	-3.51882	-285.226	-6883.39	28175.4	1251.71	1645.78	309.133	0	11.9928	-3.5109	-693.448	-1816.42	-91618	-615.737	2032.88	287.619	0
156	0	-30.1761	-3.36624	-285.837	-6974.94	27717.7	1251.71	1643.97	309.402	0	12.4506	-3.66348	-694.059	-2091.08	-91618	-753.066	2033	288.013	0
156	1	-30.1761	-3.06106	-285.837	-7066.49	27992.3	1297.49	1644.93	309.722	0	11.9928	-4.27384	-694.059	-1816.42	-91709.6	-341.079	2032.86	287.617	0
156	2	-30.0235	-3.21365	-286.142	-6974.94	27717.7	1114.38	1643.87	309.376	0	11.8402	-4.42642	-693.143	-1907.97	-91892.7	-707.289	2032.43	287.753	0
156	3	-30.4813	-2.75588	-285.226	-6883.39	27809.2	977.051	1644.5	309.133	0	11.8402	-3.96866	-693.143	-1724.87	-91892.7	-707.289	2032.43	287.488	0
156	4	-29.8709	-2.90847	-286.142	-7066.49	28083.9	839.722	1645.15	309.696	0	11.0773	-3.96866	-692.838	-1633.32	-91984.2	-798.842	2032.24	287.357	0
156	5	-29.2606	-1.99294	-285.226	-6791.84	27900.8	931.274	1644.82	308.812	0	11.2299	-3.81607	-693.448	-1816.42	-91892.7	-798.842	2032.48	287.619	0
156	6	-30.0235	-2.29812	-285.837	-6974.94	27900.8	1251.71	1644.61	309.402	0	11.2299	-4.12125	-692.838	-1633.32	-92167.3	-524.184	2031.97	287.357	0
156	7	-30.6339	-2.45071	-285.837	-6883.39	27992.3	1068.6	1644.93	309.082	0	11.2299	-4.27384	-692.838	-1816.42	-92075.8	-432.631	2032.1	287.622	0
156	8	-30.7864	-2.6033	-285.837	-7066.49	27900.8	1022.83	1644.61	309.722	0	10.6195	-4.57901	-693.143	-1633.32	-92075.8	-569.96	2032.16	287.356	0
156	9	-29.5657	-2.6033	-285.532	-6974.94	28083.9	793.945	1645.36	309.428	0	11.0773	-4.12125	-693.753	-1541.76	-92167.3	-569.96	2032.15	287.222	0
157	0	-30.6339	-3.51882	-285.837	-6974.94	28083.9	839.722	1645.25	309.402	0	10.6195	-3.96866	-693.753	-1541.76	-92075.8	-432.631	2032.28	287.222	0
157	1	-30.3287	-3.21365	-284.921	-7066.49	27900.8	931.274	1644.92	309.802	0	10.7721	-4.57901	-693.143	-1816.42	-92533.5	-615.737	2031.5	287.621	0
157	2	-31.3968	-3.36624	-285.532	-7066.49	28267	1297.49	1646	309.749	0	10.7721	-5.18936	-693.753	-1633.32	-92350.4	-707.289	2031.88	287.354	0
157	3	-30.7864	-3.21365	-284.616	-6883.39	28175.4	1068.6	1645.99	309.185	0	10.1617	-4.57901	-693.753	-1358.66	-92350.4	-753.066	2031.88	286.958	0
157	4	-30.0235	-2.45071	-284.006	-7066.49	27809.2	1251.71	1644.92	309.882	0	9.85657	-4.57901	-694.059	-1450.21	-92533.5	-753.066	2031.68	287.09	0
157	5	-30.7864	-2.6033	-284.921	-7066.49	27900.8	1114.38	1644.92	309.802	0	10.3143	-5.18936	-693.753	-1541.76	-92442	-661.513	2031.75	287.222	0
157	6	-30.7864	-2.29812	-285.532	-6974.94	27992.3	1114.38	1645.04	309.428	0	10.4669	-4.57901	-693.753	-1541.76	-92808.2	-798.842	2031.22	287.222	0
157	7	-30.4813	-2.14553	-285.837	-7066.49	27717.7	1068.6	1643.97	309.722	0	10.7721	-4.88419	-694.059	-1541.76	-93174.4	-798.842	2030.75	287.221	0
157	8	-30.939	-2.29812	-284.921	-7066.49	27809.2	1022.83	1644.6	309.802	0	10.0092	-5.79972	-693.448	-1175.55	-92899.8	-1119.28	2031.03	286.695	0
157	9	-30.7864	-2.14553	-284.921	-7158.05	27992.3	1114.38	1645.25	310.123	0	9.24621	-4.7316	-692.838	-1175.55	-92899.8	-524.184	2030.91	286.697	0
158	0	-30.939	-2.29812	-285.532	-6974.94	27809.2	1022.83	1644.39	309.428	0	8.94104	-5.18936	-693.753	-1267.11	-92991.3	-798.842	2030.96	286.826	0
158	1	-30.939	-1.99294	-284.616	-6883.39	27900.8	1205.93	1645.03	309.185	0	9.55139	-4.88419	-693.753	-1084	-92808.2	-798.842	2031.22	286.562	0
158	2	-31.702	-1.99294	-285.837	-6974.94	28083.9	1205.93	1645.25	309.402	0	9.09363	-5.34195	-693.448	-1175.55	-93082.9	-615.737	2030.77	286.695	0
158	3	-30.3287	-2.14553	-285.226	-6883.39	27809.2	1251.71	1644.5	309.133	0	9.24621	-5.34195	-694.059	-992.448	-93082.9	-569.96	2030.89	286.43	0
158	4	-31.3968	-1.99294	-284.311	-7158.05	27626.1	1068.6	1644.17	310.177	0	8.63586	-5.18936	-693.448	-992.448	-92808.2	-844.619	2031.16	286.431	0
158	5	-30.6339	-2.14553	-284.921	-7066.49	27626.1	1114.38	1643.96	309.802	0	9.24621	-5.49454	-693.753	-900.895	-93266	-524.184	2030.56	286.299	0
158	6	-30.6339	-1.84036	-284.921	-7158.05	27717.7	1205.93	1644.28	310.123	0	9.55139	-5.34195	-694.059	-1084	-93540.6	-661.513	2030.23	286.562	0
158	7	-31.702	-2.29812	-284.616	-7158.05	27809.2	1114.38	1644.71	310.15	0	9.3988	-5.49454	-694.059	-992.448	-93357.5	-569.96	2030.49	286.43	0
158	8	-30.6339	-2.45071	-284.311	-7249.6	27992.3	977.051	1645.46	310.499	0	8.48328	-5.79971	-694.364	-900.895	-93266	-386.855	2030.68	286.297	0
158	9	-30.0235	-1.99294	-284.006	-7066.49	27717.7	1343.26	1644.6	309.882	0	8.78845	-5.49454	-693.143	-1267.11	-93174.4	-661.513	2030.58	286.828	0
159	0	-30.6339	-1.23001	-284.006	-7249.6	27626.1	1022.83	1644.27	310.526	0	9.09363	-5.9523	-694.669	-900.895	-93540.6	-478.408	2030.34	286.297	0
159	1	-30.7864	-0.924829	-284.006	-7158.05	27626.1	1022.83	1644.27	310.204	0	9.55139	-5.79972	-694.974	-900.895	-93174.4	-432.631	2030.93	286.296	0
159	2	-30.7864	-1.23001	-283.395	-7158.05	27717.7	1022.83	1644.81	310.258	0	9.55139	-5.49454	-694.059	-717.789	-93632.2	-478.408	2030.09	286.034	0
159	3	-30.6339	-1.38259	-283.701	-7249.6	27809.2	1068.6	1645.02	310.554	0	8.48328	-5.64713	-693.753	-626.237	-93540.6	-798.842	2030.17	285.903	0
159	4	-31.5494	-1.23001	-283.395	-7249.6	27809.2	1434.81	1645.13	310.581	0	8.78845	-5.64713	-693.753	-717.789	-93449.1	-798.842	2030.3	286.035	0
159	5	-30.7864	-1.38259	-283.701	-7249.6	27717.7	1114.38	1644.7	310.554	0	8.94104	-5.79971	-693.143	-717.789	-93723.7	-615.737	2029.78	286.036	0
159	6	-30.4813	-1.07742	-283.395	-7158.05	27809.2	1160.16	1645.13	310.258	0	8.63586	-5.9523	-693.753	-443.131	-93357.5	-661.513	2030.43	285.639	0
159	7	-30.6339	-1.07742	-283.395	-7158.05	27900.8	1251.71	1645.45	310.258	0	8.94104	-6.56265	-693.143	-351.578	-93540.6	-524.184	2030.05	285.507	0
159	8	-30.7864	-1.23001	-283.09	-6974.94	27626.1	1251.71	1644.59	309.639	0	9.09363	-6.71524	-694.059	-443.131	-93632.2	-569.96	2030.09	285.638	0
159	9	-30.6339	-1.07742	-283.09	-7158.05	27443	1205.93	1643.94	310.285	0	9.24621	-6.56265	-694.059	-534.684	-93815.3	-386.855	2029.83	285.77	0
160	0	-30.939	-1.23001	-282.48	-7249.6	27534.6	1343.26	1644.47	310.664	0	8.63586	-6.86783	-694.364	-168.473	-93815.3	-386.855	2029.89	285.243	0
160	1	-30.1761	-1.07742	-281.564	-7158.05	27259.9	885.498	1643.82	310.422	0	8.48328	-6.25748	-695.279	-260.026	-93632.2	-524.184	2030.33	285.374	0
160	2	-30.1761	-1.38259	-281.564	-7066.49	27443	1068.6	1644.47	310.097	0	8.63586	-6.86783	-694.059	-260.026	-93723.7	-524.184	2029.96	285.375	0
160	3	-30.0235	-0.619654	-281.87	-7066.49	27534.6	977.051	1644.69	310.07	0	8.78845	-6.86783	-695.279	106.185	-93723.7	-386.855	2030.2	284.847	0
160	4	-30.3287	-0.467066	-280.954	-7158.05	27259.9	1434.81	1644.03	310.478	0	8.63586	-6.86783	-695.584	14.6324	-93815.3	-432.631	2030.13	284.979	0
160	5	-30.939	-1.07742	-281.564	-7341.15	27351.5	885.498	1644.14	311.073	0	7.87292	-7.17301	-695.584	-76.9203	-93632.2	-707.289	2030.39	285.111	0
160	6	-29.2606	-1.07742	-279.733	-7249.6	27351.5	977.051	1644.78	310.916	0	7.41516	-7.47818	-695.584	106.185	-93906.8	-615.737	2030	284.847	0
160	7	-29.8709	-0.772242	-278.818	-7158.05	27076.8	885.498	1644.11	310.673	0	7.72034	-7.63077	-695.584	106.185	-93906.8	-249.526	2030	284.847	0
160	8	-29.8709	-1.38259	-279.733	-7066.49	27259.9	931.274	1644.45	310.262	0	8.33069	-6.86783	-696.195	197.738	-93815.3	-386.855	2030.25	284.716	0
160	9	-28.9554	-0.314478	-279.733	-7432.7	27076.8	931.274	1643.8	311.571	0	8.63586	-6.56265	-695.584	197.738	-93632.2	-432.631	2030.39	284.716	0
161	0	-29.4131	-0.00930223	-279.733	-7615.81	27168.4	839.722	1644.12	312.225	0	7.72034	-7.32559	-695.89	197.738	-93998.4	-112.197	2029.92	284.716	0
161	1	-28.4976	-1.07742	-278.818	-7066.49	27168.4	931.274	1644.44	310.344	0	8.48328	-7.32559	-696.195	197.738	-94089.9	-341.079	2029.85	284.716	0
161	2	-29.4131	-1.23001	-278.207	-7249.6	26985.3	748.169	1644	311.058	0	8.33069	-7.02042	-695.584	380.843	-94364.6	-341.079	2029.34	284.452	0
161	3	-29.5657	-0.467066	-277.902	-7158.05	27076.8	931.274	1644.43	310.757	0	8.33069	-8.5463	-695.584	380.843	-94273	-295.302	2029.47	284.452	0
161	4	-28.6502	-0.00930236	-277.597	-7432.7	27076.8	473.511	1644.54	311.775	0	8.1781	-7.63077	-696.805	380.843	-94273	-66.4203	2029.71	284.453	0
161	5	-28.9554	-0.16189	-277.292	-7158.05	27259.9	519.287	1645.31	310.814	0	7.72034	-7.63077	-697.11	563.949	-94089.9	-295.302	2030.03	284.191	0
161	6	-28.0399	-0.16189	-276.987	-7158.05	26985.3	748.169	1644.42	310.843	0	8.33069	-8.5463	-696.5	655.502	-94089.9	-341.079	2029.91	284.059	0
161	7	-27.4295	-0.619654	-276.682	-7432.7	26710.6	381.958	1643.54	311.864	0	8.33069	-7.93595	-696.805	930.16	-94273	-112.197	2029.71	283.665	0
161	8	-28.1924	-0.772242	-275.766	-7341.15	26619.1	427.734	1643.53	311.621	0	8.63586	-7.63077	-696.5	747.054	-94273	-157.973	2029.65	283.927	0
161	9	-28.0399	-0.00930247	-276.071	-7341.15	26893.7	244.629	1644.42	311.592	0	8.33069	-8.08853	-697.415	747.054	-94273	-203.749	2029.83	283.929	0
162	0	-27.7347	-1.07742	-275.156	-7524.26	26619.1	519.287	1643.74	312.345	0	8.33069	-8.24112	-697.415	1113.27	-94364.6	-295.302	2029.69	283.404	0
162	1	-28.0399	-0.92483	-275.156	-7615.81	26435.9	748.169	1643.08	312.678	0	8.78845	-8.24112	-698.636	747.054	-94273	25.1324	2030.06	283.931	0
162	2	-28.0399	-0.92483	-275.156	-7615.81	26527.5	702.393	1643.41	312.678	0	8.33069	-8.5463	-698.026	1479.48	-94273	-249.526	2029.94	282.881	0
162	3	-28.8028	-1.07742	-275.461	-7982.02	27076.8	519.287	1645.3	313.977	0	8.33069	-8.39371	-698.636	1296.37	-94456.2	-157.973	2029.8	283.144	0
162	4	-29.108	-0.619654	-274.545	-7707.36	26802.2	473.511	1644.62	313.073	0	7.56775	-8.24112	-698.941	1204.82	-94547.7	-66.4203	2029.73	283.276	0
162	5	-28.8028	-0.92483	-274.545	-7707.36	26619.1	519.287	1643.96	313.073	0	7.72034	-8.5463	-699.247	1296.37	-94547.7	-66.4203	2029.79	283.146	0
162	6	-28.9554	-0.619654	-274.545	-7615.81	26527.5	748.169	1643.62	312.74	0	8.63586	-8.69888	-699.857	1754.13	-94547.7	-295.302	2029.9	282.494	0
162	7	-28.9554	-0.16189	-274.545	-7707.36	26435.9	519.287	1643.29	313.073	0	8.33069	-8.85147	-700.162	1754.13	-94639.2	-249.526	2029.83	282.495	0
162	8	-28.345	-0.314478	-274.545	-8165.13	26344.4	290.405	1642.96	314.741	0	8.1781	-8.5463	-700.162	1754.13	-94639.2	-249.526	2029.83	282.495	0
162	9	-28.1924	-1.38259	-273.63	-8073.57	26527.5	473.511	1643.95	314.505	0	9.09363	-8.85147	-700.467	1754.13	-94913.9	-66.4203	2029.5	282.496	0
163	0	-28.345	-0.467066	-273.935	-8073.57	26252.8	565.063	1642.84	314.473	0	8.48327	-8.5463	-701.383	1754.13	-95097	-203.749	2029.42	282.499	0
163	1	-28.6502	0.143286	-273.63	-8348.23	26435.9	427.734	1643.61	315.509	0	7.87292	-9.767	-702.298	1845.69	-95005.5	-112.197	2029.72	282.372	0
163	2	-28.9554	-0.16189	-273.325	-8165.13	26344.4	565.063	1643.39	314.873	0	8.94104	-9.46182	-701.993	2028.79	-95097	-112.197	2029.53	282.11	0
163	3	-28.9554	0.295873	-273.019	-8348.23	25886.6	198.853	1641.82	315.577	0	9.24621	-8.69888	-701.993	2120.35	-95005.5	-66.4203	2029.66	281.98	0
163	4	-28.8028	-1.07742	-271.494	-8165.13	26161.3	244.629	1643.36	315.075	0	8.78845	-8.69888	-704.129	2211.9	-95005.5	-66.4203	2030.07	281.859	0
163	5	-28.9554	-0.16189	-270.883	-8073.57	26161.3	244.629	1643.58	314.805	0	9.09363	-8.5463	-703.824	2120.35	-94913.9	25.1324	2030.15	281.987	0
163	6	-29.4131	-1.07742	-270.273	-8348.23	26069.7	381.958	1643.46	315.888	0	9.09363	-9.46182	-703.824	2211.9	-95188.6	-20.6439	2029.76	281.857	0
163	7	-28.8028	-0.467066	-269.662	-8165.13	26069.7	153.076	1643.68	315.279	0	8.63586	-9.46182	-705.045	2303.45	-95280.1	-66.4203	2029.86	281.733	0
163	8	-27.7347	-0.619654	-269.052	-8531.34	25886.6	290.405	1643.21	316.709	0	8.48327	-8.85147	-704.74	2852.77	-95371.7	208.238	2029.67	280.952	0
163	9	-28.1924	-0.772242	-268.747	-8531.34	25795.1	198.853	1642.98	316.745	0	8.33069	-8.69888	-705.045	2852.77	-95463.2	299.791	2029.6	280.954	0
164	0	-27.7347	-0.619654	-267.526	-8531.34	25703.5	-167.358	1643.08	316.89	0	8.94104	-9.00406	-706.266	2669.66	-95554.8	70.9088	2029.7	281.22	0
164	1	-26.8192	-0.467066	-267.526	-8714.44	25612	-167.358	1642.74	317.574	0	9.09363	-9.30924	-706.266	2669.66	-95554.8	162.462	2029.7	281.22	0
164	2	-26.9717	-0.619654	-267.221	-8622.89	25612	-121.582	1642.85	317.269	0	9.09363	-9.61441	-707.486	2761.21	-95463.2	254.014	2030.07	281.097	0
164	3	-27.7347	-0.772242	-267.221	-8806	25612	153.076	1642.85	317.954	0	9.09363	-9.30924	-707.486	2944.32	-95463.2	254.014	2030.07	280.838	0
164	4	-26.9717	-0.619654	-266.611	-8348.23	25337.3	-30.0293	1642.04	316.312	0	9.3988	-10.0722	-708.707	2852.77	-95554.8	70.9088	2030.17	280.975	0
164	5	-26.9717	0.601049	-265.695	-8622.89	25520.4	-167.358	1643.05	317.454	0	9.24621	-10.2248	-708.707	2852.77	-95921	70.9088	2029.65	280.975	0
164	6	-27.1243	0.295873	-266	-8806	25337.3	-213.135	1642.25	318.105	0	9.09363	-9.46182	-709.622	3127.43	-95829.4	208.238	2029.96	280.593	0
164	7	-27.4295	0.143285	-266.611	-8806	25337.3	-213.135	1642.04	318.029	0	9.24621	-10.0722	-709.622	2944.32	-95737.9	-20.6439	2030.09	280.851	0
164	8	-27.2769	-0.467066	-265.695	-8897.55	25612	-121.582	1643.4	318.488	0	9.85657	-10.2248	-710.233	3035.87	-95646.3	208.238	2030.33	280.726	0
164	9	-26.9717	0.143285	-264.474	-8897.55	25337.3	107.3	1642.8	318.642	0	10.0092	-9.91959	-711.148	3402.08	-95829.4	254.014	2030.25	280.216	0
165	0	-27.1243	-0.467066	-264.169	-8806	25245.8	-121.582	1642.57	318.335	0	10.1617	-9.91959	-711.759	3493.64	-95921	299.791	2030.23	280.092	0
165	1	-26.514	-0.314479	-263.864	-8897.55	25245.8	-304.688	1642.68	318.72	0	10.3143	-10.2248	-712.064	3402.08	-96195.7	299.791	2029.91	280.222	0
165	2	-26.6666	-0.161891	-263.559	-8989.1	24879.5	-167.358	1641.4	319.107	0	10.6195	-10.0722	-712.064	3402.08	-96012.5	299.791	2030.16	280.222	0
165	3	-26.514	-0.00930274	-262.643	-9263.76	24788	-350.464	1641.38	320.271	0	10.4669	-10.2248	-713.59	3676.74	-96104.1	345.567	2030.32	279.848	0
165	4	-27.2769	-0.314478	-262.643	-9263.76	24879.5	-167.358	1641.73	320.271	0	10.6195	-9.91959	-713.895	3585.19	-96287.2	254.014	2030.12	279.978	0
165	5	-27.4295	-0.16189	-261.118	-9355.31	24788	-258.911	1641.93	320.828	0	10.6195	-10.5299	-713.59	3676.74	-96195.7	528.673	2030.19	279.848	0
165	6	-26.514	-0.619654	-260.507	-9446.87	24879.5	-258.911	1642.5	321.263	0	10.4669	-10.3774	-714.2	4042.95	-96104.1	482.896	2030.44	279.339	0
165	7	-26.3614	-0.619654	-260.507	-9538.42	24696.4	-121.582	1641.8	321.615	0	11.2299	-10.0722	-715.421	4134.5	-96378.8	482.896	2030.28	279.221	0
165	8	-26.2088	-0.467066	-261.118	-9721.52	24879.5	-213.135	1642.28	322.23	0	11.2299	-10.3774	-716.336	3859.85	-96561.9	666.002	2030.2	279.612	0
165	9	-26.514	-0.314479	-259.286	-9538.42	24604.9	-396.24	1641.89	321.787	0	11.2299	-10.3774	-716.336	4042.95	-96561.9	666.002	2030.2	279.356	0
166	0	-26.514	0.295873	-259.286	-9446.87	24696.4	-396.24	1642.25	321.434	0	11.0773	-10.3774	-717.862	4226.06	-96653.4	620.225	2030.36	279.113	0
166	1	-26.514	0.143285	-258.676	-9629.97	24513.3	-442.017	1641.76	322.228	0	11.2299	-11.2929	-717.862	4317.61	-96653.4	482.896	2030.36	278.986	0
166	2	-26.8192	-0.467066	-257.761	-9629.97	24513.3	-442.017	1642.1	322.36	0	11.8402	-10.9877	-718.778	4317.61	-96745	620.225	2030.4	278.993	0
166	3	-24.8355	-0.314479	-257.455	-9904.63	24055.6	-487.793	1640.44	323.471	0	10.4669	-10.5299	-718.778	4409.16	-96745	620.225	2030.4	278.866	0
166	4	-25.5984	-0.314479	-257.455	-9813.08	24421.8	-350.464	1641.86	323.116	0	11.3824	-10.5299	-719.998	4409.16	-96745	208.238	2030.63	278.876	0
166	5	-24.9881	0.295873	-256.235	-9538.42	24055.6	-304.688	1640.88	322.225	0	11.9928	-10.8351	-721.219	4500.72	-97019.6	574.449	2030.48	278.76	0
166	6	-25.4459	0.601049	-255.624	-9629.97	24055.6	-670.898	1641.11	322.672	0	11.8402	-10.9877	-721.524	4592.27	-96928.1	666.002	2030.66	278.635	0
166	7	-25.2933	0.295873	-255.624	-9721.52	24147.1	-487.793	1641.46	323.031	0	11.535	-10.9877	-722.135	4409.16	-97111.2	620.225	2030.52	278.894	0
166	8	-25.2933	-0.161891	-255.319	-9813.08	24147.1	-716.675	1641.58	323.435	0	12.9083	-11.1403	-722.135	4775.37	-96928.1	574.449	2030.78	278.387	0
166	9	-25.5984	-0.619654	-254.404	-9813.08	24147.1	-716.675	1641.92	323.573	0	11.535	-10.5299	-722.135	4958.48	-97477.4	803.331	2030.02	278.134	0
167	0	-25.2933	-0.314479	-254.404	-9904.63	24055.6	-625.122	1641.56	323.933	0	12.6031	-11.2929	-724.271	5050.03	-97385.8	1123.77	2030.54	278.027	0
167	1	-25.2933	-0.314479	-253.488	-10179.3	24055.6	-670.898	1641.9	325.157	0	12.6031	-11.2929	-723.966	5050.03	-97385.8	940.66	2030.48	278.025	0
167	2	-24.5303	-0.467067	-252.878	-9996.18	24055.6	-670.898	1642.13	324.53	0	11.8402	-10.9877	-724.881	4958.48	-97019.6	940.66	2031.16	278.16	0
167	3	-24.9881	-0.314479	-252.573	-10179.3	23689.4	-533.569	1640.79	325.302	0	12.298	-11.5981	-725.186	5233.14	-97568.9	894.883	2030.46	277.784	0
167	4	-25.2933	-0.619654	-251.962	-10270.8	23780.9	-625.122	1641.38	325.763	0	11.535	-11.1403	-725.492	5050.03	-97568.9	986.436	2030.51	278.039	0
167	5	-25.4459	-0.772242	-250.742	-10545.5	23780.9	-396.24	1641.84	327.057	0	13.0609	-11.4455	-726.407	5233.14	-97477.4	894.883	2030.81	277.796	0
167	6	-24.9881	-0.92483	-250.742	-10453.9	23689.4	-625.122	1641.48	326.692	0	13.3661	-11.7506	-727.323	5141.59	-97568.9	803.331	2030.85	277.931	0
167	7	-24.6829	-0.619655	-250.436	-10728.6	23323.2	-670.898	1640.13	327.84	0	12.9083	-11.2929	-727.323	5324.69	-97477.4	894.883	2030.98	277.679	0
167	8	-24.8355	-0.467067	-249.826	-10545.5	23414.7	-670.898	1640.72	327.211	0	12.9083	-10.8351	-728.238	5507.8	-97568.9	1261.09	2031.02	277.437	0
167	9	-24.6829	-0.619655	-250.131	-10545.5	23414.7	-625.122	1640.61	327.16	0	13.2135	-11.1403	-728.238	5782.45	-97568.9	940.66	2031.02	277.06	0
168	0	-24.9881	0.295873	-248.3	-10637.1	23231.6	-579.346	1640.56	327.84	0	13.2135	-11.5981	-729.154	5874.01	-97935.1	1077.99	2030.69	276.944	0
168	1	-24.0726	-0.619655	-248.3	-10911.7	23323.2	-579.346	1640.93	328.946	0	13.6713	-11.7506	-728.849	5599.35	-98026.7	666.002	2030.5	277.318	0
168	2	-24.9881	-0.619655	-247.079	-10820.2	23323.2	-716.675	1641.4	328.792	0	13.0609	-11.1403	-730.68	5690.9	-97935.1	1077.99	2030.97	277.211	0
168	3	-24.5303	0.143285	-245.859	-10728.6	23048.5	-625.122	1640.75	328.637	0	12.9083	-11.2929	-731.29	5874.01	-97935.1	1032.21	2031.08	276.968	0
168	4	-24.5303	-0.314479	-246.164	-11003.3	22865.4	-625.122	1639.89	329.699	0	13.9764	-11.1403	-732.206	5874.01	-97935.1	1261.09	2031.25	276.978	0
168	5	-23.4622	-0.467067	-245.248	-10728.6	22956.9	-670.898	1640.61	328.746	0	13.0609	-11.4455	-732.206	5599.35	-98209.8	1032.21	2030.87	277.353	0
168	6	-24.0726	-0.00930318	-245.554	-11003.3	23048.5	-762.451	1640.86	329.81	0	13.2135	-11.5981	-732.816	5782.45	-98301.4	666.002	2030.86	277.109	0
168	7	-23.3096	-0.314479	-244.638	-10820.2	22956.9	-716.675	1640.84	329.229	0	12.7557	-11.1403	-733.121	5965.56	-98026.7	1032.21	2031.29	276.863	0
168	8	-23.7674	0.44846	-242.807	-10728.6	22773.8	-579.346	1640.79	329.186	0	13.8239	-10.9877	-733.731	6057.11	-98026.7	1169.54	2031.4	276.745	0
168	9	-23.92	-0.0093032	-243.417	-10637.1	23048.5	-716.675	1641.69	328.699	0	14.2816	-11.1403	-733.731	5965.56	-98301.4	1261.09	2031.03	276.87	0
169	0	-24.0726	0.295873	-242.502	-10728.6	22865.4	-716.675	1641.29	329.241	0	14.2816	-11.2929	-734.342	5874.01	-98026.7	894.883	2031.51	277.001	0
169	1	-24.2252	0.448461	-240.671	-10911.7	22773.8	-762.451	1641.63	330.339	0	14.4342	-10.9877	-734.647	5965.56	-98026.7	940.66	2031.57	276.88	0
169	2	-23.4622	0.143285	-241.281	-11003.3	22590.7	-991.333	1640.63	330.604	0	14.129	-10.8351	-735.868	5965.56	-98392.9	986.436	2031.29	276.893	0
169	3	-24.2252	0.295873	-240.671	-10820.2	22407.6	-762.451	1640.1	329.958	0	15.0446	-11.9032	-735.562	6057.11	-98301.4	1261.09	2031.36	276.765	0
169	4	-23.4622	0.295872	-241.281	-11003.3	22682.3	-899.78	1641.01	330.604	0	14.892	-11.1403	-736.783	5782.45	-98392.9	1123.77	2031.46	277.152	0
169	5	-23.3096	0.753636	-240.366	-11186.4	22316.1	-991.333	1639.84	331.539	0	14.2816	-11.2929	-737.088	6148.67	-98209.8	986.436	2031.76	276.658	0
169	6	-24.2252	0.906224	-239.145	-11003.3	22316.1	-945.557	1640.32	331.011	0	14.5868	-11.2929	-737.393	6148.67	-98301.4	1261.09	2031.69	276.662	0
169	7	-23.92	0.295873	-239.145	-10911.7	22499.2	-1128.66	1641.08	330.628	0	14.892	-10.8351	-737.088	6240.22	-98118.3	1261.09	2031.88	276.534	0
169	8	-23.6148	0.295873	-238.84	-11003.3	22316.1	-945.557	1640.44	331.07	0	15.0446	-11.2929	-737.699	6057.11	-98301.4	1077.99	2031.75	276.789	0
169	9	-24.2252	0.448461	-238.84	-11186.4	22133	-1128.66	1639.67	331.836	0	15.5023	-11.2929	-737.699	6148.67	-98301.4	1261.09	2031.75	276.665	0
170	0	-23.92	0.295873	-238.229	-11094.8	22499.2	-1037.11	1641.44	331.572	0	15.6549	-11.1403	-738.004	6331.77	-98209.8	1306.87	2031.93	276.42	0
170	1	-23.4622	0.295872	-236.703	-11277.9	22041.4	-1128.66	1640.12	332.646	0	15.8075	-10.9877	-738.309	6331.77	-98209.8	1261.09	2031.98	276.424	0
170	2	-23.4622	0.295872	-235.788	-11186.4	22041.4	-899.78	1640.48	332.443	0	15.0446	-10.6825	-739.225	6423.32	-98209.8	1398.42	2032.14	276.311	0
170	3	-23.7674	-0.467067	-237.009	-11186.4	22133	-808.228	1640.38	332.198	0	14.7394	-11.1403	-738.919	6423.32	-97935.1	1398.42	2032.46	276.307	0
170	4	-24.5303	-0.314479	-236.093	-11094.8	22041.4	-854.004	1640.36	331.993	0	15.8075	-11.2929	-739.835	6514.88	-98301.4	1352.65	2032.13	276.194	0
170	5	-24.3777	-0.467067	-235.483	-11094.8	21675.2	-854.004	1639.05	332.115	0	15.6549	-11.1403	-739.835	6423.32	-98209.8	1673.08	2032.25	276.318	0
170	6	-23.4622	-0.772243	-235.788	-11552.6	21858.3	-899.78	1639.7	333.996	0	16.2653	-10.9877	-739.225	6697.98	-97935.1	1810.41	2032.52	275.939	0
170	7	-23.6148	-0.161891	-235.483	-11735.7	22041.4	-1037.11	1640.6	334.837	0	15.8075	-10.9877	-740.445	6697.98	-98209.8	1581.53	2032.36	275.954	0
170	8	-22.6993	-0.619655	-234.262	-11461	21583.7	-1128.66	1639.13	333.924	0	16.1127	-11.7506	-740.445	6789.53	-98026.7	1352.65	2032.61	275.83	0
170	9	-23.4622	0.143285	-234.262	-11644.1	21766.8	-1220.21	1639.92	334.706	0	16.8756	-11.7506	-740.445	6697.98	-98301.4	1444.2	2032.24	275.954	0
171	0	-23.6148	-0.467067	-233.041	-11552.6	21583.7	-991.333	1639.62	334.573	0	17.0282	-11.9032	-742.276	6606.43	-97843.6	1444.2	2033.18	276.1	0
171	1	-23.7674	-0.467067	-232.736	-11277.9	21766.8	-1082.89	1640.53	333.458	0	16.723	-11.1403	-741.361	6697.98	-97660.5	1673.08	2033.27	275.965	0
171	2	-23.3096	-0.314479	-232.431	-11644.1	21492.1	-899.78	1639.47	335.097	0	16.8756	-10.8351	-740.75	6881.09	-98026.7	1444.2	2032.67	275.711	0
171	3	-22.8519	-0.467067	-232.736	-11735.7	21583.7	-808.228	1639.74	335.425	0	17.0282	-11.2929	-742.276	6606.43	-97935.1	1352.65	2033.06	276.1	0
171	4	-23.7674	-0.924831	-231.516	-11827.2	21492.1	-991.333	1639.83	336.086	0	16.8756	-10.9877	-742.276	6881.09	-97752.1	1718.86	2033.31	275.73	0
171	5	-23.0045	-0.619655	-230.905	-11735.7	21309	-1265.99	1639.28	335.825	0	17.6385	-10.8351	-742.887	6881.09	-97843.6	1489.98	2033.29	275.737	0
171	6	-22.5467	-0.161891	-230.6	-11644.1	21125.9	-1082.89	1638.61	335.495	0	17.6385	-11.1403	-743.192	6881.09	-97935.1	1489.98	2033.22	275.741	0
171	7	-22.2415	-0.314479	-230.6	-11918.8	21309	-1082.89	1639.41	336.686	0	17.6385	-11.2929	-742.276	6972.64	-97752.1	1444.2	2033.31	275.606	0
171	8	-22.3941	-0.772243	-229.379	-11918.8	21125.9	-1128.66	1639.1	336.961	0	17.3334	-11.7506	-743.192	6881.09	-97752.1	1718.86	2033.47	275.741	0
171	9	-21.326	-0.772243	-227.853	-11918.8	21125.9	-1357.54	1639.72	337.309	0	17.6385	-11.5981	-743.497	6881.09	-98118.3	1627.31	2033.03	275.745	0
172	0	-21.6312	-0.467067	-228.769	-12010.3	21034.3	-1174.44	1638.95	337.5	0	17.9437	-10.9877	-743.497	6881.09	-97660.5	1764.63	2033.65	275.745	0
172	1	-21.6312	-0.314479	-227.548	-11918.8	21034.3	-1265.99	1639.44	337.379	0	18.0963	-11.1403	-744.718	7064.19	-97843.6	1764.63	2033.62	275.514	0
172	2	-22.5467	-0.619655	-228.464	-12101.9	21034.3	-854.004	1639.07	337.971	0	18.0963	-10.6825	-745.328	6881.09	-97660.5	1718.86	2033.97	275.768	0
172	3	-21.6312	-0.772243	-227.548	-12193.4	20942.8	-1128.66	1639.04	338.586	0	17.9437	-11.1403	-745.633	6881.09	-97568.9	1673.08	2034.15	275.771	0
172	4	-21.7838	-0.467067	-226.633	-12285	20851.2	-1174.44	1639	339.207	0	19.0118	-10.2248	-745.938	6789.53	-97843.6	1535.75	2033.83	275.898	0
172	5	-21.4786	-0.772243	-226.022	-12285	20759.7	-1311.77	1638.85	339.353	0	19.1644	-10.8351	-746.244	7064.19	-97752.1	1673.08	2034.01	275.534	0
172	6	-21.4786	-0.619655	-227.243	-12468.1	20576.6	-1265.99	1637.55	339.867	0	19.1644	-10.6825	-746.549	6881.09	-97568.9	1444.2	2034.31	275.783	0
172	7	-21.7838	-0.772243	-225.107	-12376.6	20942.8	-1082.89	1640.04	339.981	0	18.4015	-10.2248	-746.549	6881.09	-97477.4	1810.41	2034.43	275.783	0
172	8	-21.1734	-0.772243	-225.412	-12651.2	20485	-1265.99	1637.88	341.125	0	18.5541	-10.2248	-746.549	6881.09	-97477.4	1764.63	2034.43	275.783	0
172	9	-21.1734	-0.619655	-225.717	-12742.8	20485	-1311.77	1637.76	341.455	0	18.7067	-10.3774	-748.075	6881.09	-97568.9	1856.19	2034.57	275.802	0
173	0	-21.7838	-0.161891	-225.107	-12651.2	20851.2	-945.557	1639.63	341.201	0	18.8593	-10.9877	-748.38	6881.09	-97111.2	1718.86	2035.24	275.805	0
173	1	-20.8682	-0.467067	-224.496	-12468.1	20759.7	-1128.66	1639.47	340.538	0	19.6222	-10.5299	-748.685	6972.64	-97660.5	1718.86	2034.56	275.687	0
173	2	-21.0208	-0.772243	-224.191	-12651.2	20851.2	-1357.54	1640.01	341.43	0	19.6222	-9.767	-748.99	7155.75	-97385.8	2130.85	2034.98	275.446	0
173	3	-21.326	-0.619655	-224.191	-12834.3	20668.1	-1082.89	1639.19	342.247	0	21.1481	-10.6825	-748.075	6789.53	-97477.4	1627.31	2034.7	275.924	0
173	4	-20.563	-0.924831	-224.496	-12742.8	20576.6	-1265.99	1638.66	341.762	0	20.2325	-10.6825	-748.99	6881.09	-97294.3	1901.96	2035.1	275.813	0
173	5	-21.1734	-0.31448	-224.191	-12742.8	20668.1	-1082.89	1639.19	341.839	0	20.3851	-10.8351	-749.295	6789.53	-97385.8	1718.86	2035.03	275.939	0
173	6	-21.9363	-0.772243	-223.276	-12559.7	20576.6	-1128.66	1639.16	341.252	0	20.2325	-9.767	-750.211	6881.09	-97019.6	1718.86	2035.68	275.828	0
173	7	-22.0889	-0.772243	-223.581	-12742.8	20393.5	-1220.21	1638.21	341.994	0	21.4532	-9.91959	-750.516	6881.09	-97202.7	1901.96	2035.49	275.832	0
173	8	-22.0889	-0.924831	-222.971	-12468.1	20576.6	-1128.66	1639.28	340.918	0	20.9955	-9.767	-750.211	6881.09	-97019.6	1856.19	2035.68	275.828	0
173	9	-22.0889	-0.619655	-222.665	-12651.2	20576.6	-991.333	1639.41	341.817	0	20.8429	-9.767	-750.211	6972.64	-96745	1947.74	2036.04	275.706	0
174	0	-21.6312	-0.467067	-221.75	-13292.1	20485	-1220.21	1639.38	344.942	0	21.1481	-10.0722	-750.211	6606.43	-97019.6	1627.31	2035.68	276.194	0
174	1	-22.0889	0.295872	-221.75	-12925.9	20393.5	-1128.66	1638.97	343.29	0	21.4532	-10.6825	-750.516	6606.43	-96928.1	1901.96	2035.85	276.197	0
174	2	-21.9363	-0.314479	-221.75	-12742.8	20301.9	-1311.77	1638.55	342.465	0	21.3007	-10.5299	-750.821	6331.77	-96928.1	1947.74	2035.9	276.567	0
174	3	-22.6993	-0.619655	-221.75	-12925.9	20393.5	-1311.77	1638.97	343.29	0	22.0636	-10.6825	-750.821	6514.88	-96745	1856.19	2036.15	276.323	0
174	4	-22.5467	-0.924831	-220.834	-13200.5	20393.5	-1265.99	1639.35	344.776	0	22.0636	-10.2248	-752.042	6423.32	-96745	1901.96	2036.36	276.459	0
174	5	-22.3941	-0.619655	-220.529	-13017.4	20576.6	-1265.99	1640.31	344.028	0	22.2162	-9.61441	-752.042	6423.32	-96378.8	1856.19	2036.84	276.459	0
174	6	-22.5467	-0.467067	-219.919	-13292.1	20301.9	-1265.99	1639.32	345.441	0	22.8265	-10.5299	-752.652	6423.32	-96653.4	2085.07	2036.58	276.466	0
174	7	-22.2415	-0.619655	-219.308	-13109	20118.8	-1311.77	1638.74	344.774	0	22.5214	-10.2248	-752.042	6606.43	-96561.9	1993.52	2036.6	276.215	0
174	8	-22.3941	-0.467067	-219.919	-13200.5	20118.8	-1265.99	1638.48	345.025	0	22.8265	-9.767	-752.347	6697.98	-96195.7	2085.07	2037.14	276.097	0
174	9	-22.5467	-0.00930345	-218.698	-13109	20118.8	-1174.44	1638.99	344.941	0	23.4369	-9.46183	-752.347	6423.32	-96378.8	2085.07	2036.9	276.462	0
175	0	-22.8519	-0.772243	-218.698	-13200.5	20118.8	-1357.54	1638.99	345.36	0	23.4369	-9.15665	-753.263	6331.77	-96195.7	1993.52	2037.29	276.594	0
175	1	-23.157	-0.772243	-217.783	-13109	20393.5	-1174.44	1640.64	345.193	0	24.3524	-9.46183	-753.568	6423.32	-95737.9	2222.4	2037.95	276.476	0
175	2	-23.0045	-0.772243	-217.783	-13200.5	20301.9	-1449.1	1640.22	345.613	0	24.1998	-9.767	-754.483	6606.43	-96470.3	1993.52	2037.14	276.244	0
175	3	-23.7674	-0.467067	-218.393	-13383.6	20118.8	-1037.11	1639.12	346.282	0	23.5895	-10.0722	-754.483	6240.22	-95921	2176.62	2037.87	276.729	0
175	4	-22.6993	-0.467067	-216.562	-13109	19935.7	-1128.66	1639.06	345.532	0	25.1154	-9.61442	-754.789	6514.88	-95829.4	2176.62	2038.04	276.369	0
175	5	-23.3096	-1.23001	-217.172	-13566.7	19752.6	-1311.77	1637.95	347.47	0	25.1154	-9.30924	-755.094	6331.77	-95829.4	2085.07	2038.09	276.615	0
175	6	-23.0045	-1.38259	-216.562	-13383.6	19935.7	-1265.99	1639.06	346.801	0	24.9628	-9.91959	-755.704	6148.67	-95829.4	1856.19	2038.19	276.864	0
175	7	-22.8519	-1.38259	-216.562	-13383.6	19844.1	-1220.21	1638.63	346.801	0	25.1154	-9.767	-755.399	6240.22	-95646.3	1993.52	2038.38	276.739	0
175	8	-22.2415	-1.07742	-215.036	-13475.2	19752.6	-1220.21	1638.86	347.665	0	25.7257	-9.61442	-756.314	6148.67	-95097	2130.85	2039.26	276.87	0
175	9	-22.5467	-0.467067	-214.12	-13383.6	19477.9	-991.333	1637.97	347.505	0	25.8783	-9.91959	-756.009	6057.11	-95554.8	2085.07	2038.61	276.988	0
176	0	-23.157	-1.38259	-215.036	-13658.3	19752.6	-1403.32	1638.86	348.516	0	26.3361	-9.46183	-756.314	6148.67	-95554.8	2085.07	2038.66	276.87	0
176	1	-23.3096	-0.772243	-214.426	-13658.3	19752.6	-1220.21	1639.12	348.697	0	26.4886	-10.2248	-756.62	6423.32	-95463.2	2176.62	2038.83	276.51	0
176	2	-22.6993	-0.772243	-214.12	-13383.6	19477.9	-1311.77	1637.97	347.505	0	26.3361	-9.00406	-756.925	6514.88	-95188.6	2176.62	2039.24	276.393	0
176	3	-22.3941	-0.772243	-212.9	-13383.6	19661	-1265.99	1639.35	347.864	0	25.7257	-9.61442	-756.009	6057.11	-95188.6	2268.17	2039.09	276.988	0
176	4	-22.5467	-0.772243	-212.595	-13383.6	19569.5	-1265.99	1639.05	347.954	0	26.0309	-8.85148	-756.925	6240.22	-95005.5	2313.95	2039.48	276.756	0
176	5	-22.8519	-0.619655	-212.595	-13841.4	19386.4	-1265.99	1638.19	350.107	0	26.4886	-9.00406	-757.535	6148.67	-94913.9	2405.5	2039.71	276.883	0
176	6	-22.3941	-1.23001	-212.289	-13475.2	19477.9	-1220.21	1638.75	348.476	0	26.6412	-8.5463	-757.84	6057.11	-94913.9	1947.74	2039.76	277.007	0
176	7	-22.5467	-0.772243	-211.984	-13566.7	19569.5	-1265.99	1639.32	348.999	0	26.9464	-8.39371	-757.535	6057.11	-94639.2	2268.17	2040.07	277.004	0
176	8	-22.6993	-0.772243	-211.069	-13658.3	19661	-1311.77	1640.15	349.71	0	26.9464	-8.5463	-757.84	6148.67	-94456.2	2313.95	2040.36	276.887	0
176	9	-22.5467	-1.07742	-210.153	-13658.3	19569.5	-1311.77	1640.12	349.992	0	27.5568	-8.69889	-757.84	6057.11	-94364.6	2268.17	2040.48	277.007	0
177	0	-21.6312	-0.924831	-210.153	-13658.3	19203.3	-1540.65	1638.38	349.992	0	27.5568	-7.78336	-758.756	5690.9	-94547.7	1993.52	2040.39	277.5	0
177	1	-21.9363	-0.467067	-209.848	-13475.2	19111.7	-1403.32	1638.07	349.214	0	28.4723	-8.5463	-758.756	5599.35	-94364.6	2313.95	2040.63	277.62	0
177	2	-22.0889	0.143284	-208.627	-13841.4	18654	-1403.32	1636.41	351.345	0	27.4042	-8.5463	-758.756	5874.01	-94273	2359.73	2040.75	277.258	0
177	3	-21.7838	-0.619655	-208.932	-13658.3	18928.6	-1220.21	1637.6	350.372	0	27.5568	-8.39371	-759.366	5782.46	-94181.5	2359.73	2040.97	277.385	0
177	4	-22.2415	-0.161891	-208.017	-13566.7	18928.6	-1403.32	1638	350.219	0	28.6249	-8.69889	-759.671	5874.01	-94181.5	2268.17	2041.02	277.268	0
177	5	-22.0889	0.143284	-207.712	-13383.6	18928.6	-1357.54	1638.13	349.434	0	28.9301	-8.5463	-759.061	5782.46	-94089.9	2222.4	2041.04	277.382	0
177	6	-21.9363	-0.314479	-207.407	-13658.3	19203.3	-1403.32	1639.59	350.853	0	28.6249	-8.24112	-759.061	5690.9	-94089.9	2085.07	2041.04	277.503	0
177	7	-21.9363	-0.619655	-207.407	-13749.8	18837.1	-1403.32	1637.82	351.294	0	29.0826	-8.08854	-759.366	5507.8	-93723.7	2359.73	2041.58	277.747	0
177	8	-21.9363	0.143284	-205.881	-13383.6	18654	-1174.44	1637.61	350.007	0	28.9301	-7.93595	-759.977	5507.8	-93815.3	2268.17	2041.56	277.753	0
177	9	-22.0889	-0.467067	-205.27	-13658.3	19020.2	-1174.44	1639.66	351.538	0	28.9301	-7.17301	-759.977	5690.9	-93540.6	2313.95	2041.92	277.512	0
178	0	-21.9363	-0.467067	-205.576	-13475.2	18928.6	-1220.21	1639.08	350.549	0	28.9301	-7.78336	-759.671	5416.24	-93632.2	2405.5	2041.75	277.87	0
178	1	-22.2415	0.143284	-204.05	-13566.7	18837.1	-1128.66	1639.32	351.487	0	29.2352	-8.24112	-760.892	5690.9	-93632.2	2085.07	2041.94	277.521	0
178	2	-22.0889	-0.619655	-204.355	-13658.3	18470.9	-1128.66	1637.39	351.836	0	30.3033	-7.78336	-759.671	5690.9	-93449.1	2588.61	2041.99	277.509	0
178	3	-21.9363	-0.467067	-204.355	-13566.7	18654	-1357.54	1638.28	351.388	0	30.6085	-7.78336	-761.502	5599.35	-93357.5	2588.61	2042.4	277.647	0
178	4	-21.7838	-0.924831	-203.439	-13566.7	18837.1	-1494.87	1639.59	351.687	0	30.7611	-8.24113	-760.892	5507.8	-93449.1	2268.17	2042.18	277.761	0
178	5	-21.7838	-0.924831	-203.134	-13841.4	18196.2	-1449.1	1636.58	353.139	0	31.0663	-8.39371	-761.197	5416.24	-93082.9	2313.95	2042.72	277.885	0
178	6	-21.9363	-0.619655	-202.829	-13749.8	18562.4	-1494.87	1638.52	352.79	0	31.524	-8.24113	-761.502	5782.46	-93082.9	2222.4	2042.76	277.407	0
178	7	-21.4786	-0.467067	-202.524	-13566.7	18196.2	-1311.77	1636.85	351.988	0	31.8292	-7.78336	-761.808	5690.9	-92991.3	2313.95	2042.93	277.53	0
178	8	-22.0889	-0.772243	-202.524	-13658.3	18287.8	-1357.54	1637.3	352.44	0	31.6766	-7.63077	-762.418	5507.8	-93082.9	2313.95	2042.91	277.776	0
178	9	-21.1734	-0.772243	-201.608	-13658.3	18379.3	-1449.1	1638.16	352.747	0	31.8292	-8.69889	-762.113	5599.35	-92808.2	2222.4	2043.22	277.653	0
179	0	-21.1734	0.143284	-200.998	-13658.3	18379.3	-1677.98	1638.44	352.952	0	32.287	-7.63077	-763.028	5782.46	-92899.8	2497.06	2043.25	277.422	0
179	1	-21.6312	-0.161892	-200.693	-13658.3	18379.3	-1403.32	1638.58	353.056	0	32.287	-7.63077	-763.639	5507.8	-92808.2	2497.06	2043.47	277.787	0
179	2	-21.9363	-0.772243	-199.777	-13292.1	18745.5	-1449.1	1640.83	351.535	0	32.287	-7.47819	-762.113	5507.8	-92716.6	2451.28	2043.34	277.773	0
179	3	-21.4786	-0.00930364	-200.388	-13933	18379.3	-1403.32	1638.72	354.53	0	32.1344	-7.63077	-763.944	5599.35	-92533.5	2497.06	2043.87	277.67	0
179	4	-20.7156	-0.924831	-200.082	-13658.3	18104.6	-1265.99	1637.49	353.263	0	32.4396	-7.47819	-764.249	5782.46	-92350.4	2771.71	2044.16	277.434	0
179	5	-21.326	-0.924831	-199.167	-13658.3	18196.2	-1723.76	1638.36	353.577	0	33.0499	-7.93595	-764.554	5599.35	-92442	2497.06	2044.09	277.676	0
179	6	-21.326	-0.161892	-198.862	-13658.3	18287.8	-1494.87	1638.96	353.682	0	33.2025	-8.24113	-765.47	5690.9	-92442	2542.83	2044.23	277.566	0
179	7	-20.2579	-0.31448	-198.862	-13933	18013.1	-1449.1	1637.58	355.064	0	33.5077	-7.78336	-765.47	5782.46	-92258.9	2542.83	2044.47	277.446	0
179	8	-21.0208	-0.00930372	-199.472	-13841.4	18287.8	-1449.1	1638.68	354.39	0	33.3551	-7.78336	-766.08	5599.35	-92350.4	2542.83	2044.45	277.691	0
179	9	-21.326	-0.161892	-197.336	-13658.3	18196.2	-1449.1	1639.21	354.213	0	33.2025	-7.93595	-766.08	5416.24	-92167.3	2405.5	2044.69	277.93	0
180	0	-20.563	-0.161892	-197.031	-14116.1	18104.6	-1311.77	1638.89	356.644	0	33.5077	-7.93595	-767.301	5507.8	-92350.4	2405.5	2044.64	277.822	0
180	1	-21.4786	0.44846	-197.336	-13933	17921.5	-1357.54	1637.82	355.605	0	34.4232	-7.02042	-767.301	5782.46	-92258.9	2451.28	2044.76	277.464	0
180	2	-21.0208	-0.00930372	-197.031	-13841.4	18013.1	-1403.32	1638.42	355.25	0	34.118	-7.47819	-767.606	5782.46	-91984.2	2451.28	2045.17	277.467	0
180	3	-21.1734	1.05881	-196.42	-13841.4	18104.6	-1494.87	1639.17	355.468	0	34.7284	-7.93595	-767.911	5507.8	-92350.4	2497.06	2044.74	277.828	0
180	4	-21.0208	-0.00930372	-195.81	-13841.4	17830	-1540.65	1638.06	355.688	0	34.7284	-8.08854	-768.827	5416.24	-92167.3	2542.83	2045.12	277.955	0
180	5	-21.0208	-0.619655	-195.505	-13749.8	17646.9	-1311.77	1637.26	355.33	0	35.3387	-7.02042	-768.827	5690.9	-91801.1	2542.83	2045.6	277.598	0
180	6	-21.7838	-0.619655	-194.284	-14024.5	17921.5	-1540.65	1639.24	357.186	0	35.6439	-8.24113	-768.827	5782.46	-92075.8	2680.16	2045.24	277.479	0
180	7	-20.8682	-0.00930375	-194.589	-13658.3	17738.4	-1723.76	1638.16	355.19	0	36.1017	-7.3256	-769.742	5874.01	-92258.9	2725.94	2045.14	277.369	0
180	8	-20.4105	-0.161892	-194.589	-13933	17646.9	-1723.76	1637.69	356.602	0	35.6439	-8.24113	-769.437	5507.8	-92075.8	2634.39	2045.33	277.842	0
180	9	-20.2579	0.295872	-194.894	-13933	17738.4	-1449.1	1638.02	356.49	0	36.1017	-7.93595	-770.963	5416.24	-91892.7	2588.61	2045.81	277.975	0
181	0	-20.7156	0.143284	-193.979	-13933	17738.4	-1586.43	1638.45	356.827	0	36.712	-7.93595	-770.352	5507.8	-91892.7	2725.94	2045.71	277.85	0
181	1	-20.7156	0.601048	-193.979	-14116.1	17646.9	-1677.98	1637.97	357.771	0	36.8646	-8.5463	-770.352	5874.01	-91801.1	2542.83	2045.83	277.375	0
181	2	-20.563	0.906224	-193.369	-14116.1	17555.3	-1403.32	1637.79	358.001	0	37.0172	-8.39371	-770.658	5782.46	-92075.8	2725.94	2045.52	277.497	0
181	3	-21.1734	0.601048	-192.453	-14116.1	17738.4	-1449.1	1639.17	358.348	0	36.712	-8.85148	-771.878	5690.9	-91984.2	2542.83	2045.83	277.627	0
181	4	-21.326	0.906224	-192.453	-13841.4	17738.4	-1586.43	1639.17	356.921	0	36.712	-8.39371	-772.184	5690.9	-91526.5	2588.61	2046.47	277.63	0
181	5	-21.7838	0.143284	-192.148	-13841.4	17555.3	-1449.1	1638.36	357.035	0	36.5594	-7.63077	-773.099	5782.46	-91618	2588.61	2046.49	277.52	0
181	6	-21.326	0.143284	-191.232	-14207.6	17463.8	-1632.2	1638.32	359.295	0	38.0853	-7.78336	-772.489	5874.01	-91434.9	2634.39	2046.64	277.396	0
181	7	-21.1734	-0.00930369	-191.843	-14116.1	17463.8	-1540.65	1638.03	358.581	0	37.0172	-7.47819	-772.794	5782.46	-91434.9	2634.39	2046.68	277.517	0
181	8	-20.4105	0.143284	-190.927	-14116.1	17463.8	-1677.98	1638.47	358.934	0	37.475	-8.08854	-774.015	5690.9	-91526.5	2588.61	2046.75	277.648	0
181	9	-20.4105	-0.31448	-190.622	-13841.4	17097.6	-1632.2	1636.69	357.612	0	38.5431	-8.5463	-772.794	5965.56	-91526.5	2588.61	2046.56	277.281	0
182	0	-21.4786	0.143284	-190.012	-14116.1	17372.2	-1677.98	1638.43	359.29	0	38.0853	-8.24113	-773.709	5965.56	-91160.3	2771.71	2047.18	277.29	0
182	1	-20.4105	0.295872	-188.791	-14207.6	17189.1	-1815.31	1638.05	360.256	0	38.2379	-7.93595	-774.32	5965.56	-90977.1	2725.94	2047.51	277.296	0
182	2	-20.8682	0.295872	-189.096	-14024.5	17189.1	-1815.31	1637.9	359.166	0	38.0853	-7.93595	-774.32	5874.01	-91068.7	2771.71	2047.39	277.414	0
182	3	-20.7156	-0.00930377	-188.791	-14116.1	17463.8	-1815.31	1639.5	359.771	0	38.3905	-7.78336	-775.235	5965.56	-91068.7	2817.49	2047.53	277.305	0
182	4	-20.563	0.601048	-188.486	-13841.4	17280.7	-1677.98	1638.68	358.435	0	38.2379	-8.24113	-774.93	5965.56	-91068.7	2817.49	2047.48	277.302	0
182	5	-20.563	0.753636	-188.181	-14024.5	17372.2	-1632.2	1639.32	359.527	0	38.2379	-7.63077	-775.54	6148.67	-90794	2451.28	2047.93	277.072	0
182	6	-21.1734	1.2114	-187.57	-13933	16822.9	-1723.76	1636.69	359.281	0	38.3905	-8.85148	-775.54	6148.67	-90702.5	2588.61	2048.05	277.072	0
182	7	-21.326	0.601048	-187.57	-13933	17006	-1586.43	1637.66	359.281	0	38.0853	-8.24113	-775.54	6240.22	-90702.5	2497.06	2048.05	276.954	0
182	8	-21.326	-0.161892	-187.265	-13841.4	17280.7	-1403.32	1639.28	358.913	0	38.8483	-8.39371	-776.456	6148.67	-90977.1	2817.49	2047.83	277.081	0
182	9	-20.563	0.601048	-186.96	-13566.7	17006	-1677.98	1637.96	357.565	0	38.6957	-8.69889	-776.456	6331.77	-90977.1	2725.94	2047.83	276.845	0
183	0	-20.7156	0.44846	-186.655	-13566.7	16914.5	-1586.43	1637.62	357.684	0	38.8483	-8.69889	-776.456	6423.32	-90885.6	2771.71	2047.95	276.727	0
183	1	-20.563	0.143284	-186.044	-13933	17555.3	-1586.43	1641.36	359.891	0	39.4586	-8.39371	-777.066	6423.32	-90610.9	2588.61	2048.39	276.734	0
183	2	-20.8682	0.44846	-185.739	-13658.3	17006	-1632.2	1638.56	358.535	0	39.9164	-8.69889	-776.761	6606.43	-90610.9	2542.83	2048.35	276.495	0
183	3	-20.4105	0.753636	-185.434	-13566.7	16822.9	-1632.2	1637.72	358.162	0	38.5431	-8.5463	-777.677	6606.43	-90427.8	2725.94	2048.72	276.505	0
183	4	-20.563	1.05881	-185.434	-13658.3	17006	-1723.76	1638.71	358.656	0	39.9164	-8.69889	-777.372	6423.32	-90244.7	2725.94	2048.91	276.737	0
183	5	-20.8682	1.05881	-184.518	-13749.8	17280.7	-1723.76	1640.65	359.517	0	39.9164	-9.30924	-777.982	6514.88	-90610.9	2542.83	2048.53	276.626	0
183	6	-19.8001	1.05881	-183.298	-13566.7	16914.5	-1494.87	1639.28	359.015	0	40.2216	-9.15665	-778.897	6697.98	-90519.4	2588.61	2048.79	276.401	0
183	7	-19.9527	0.906223	-182.993	-13566.7	16639.8	-1815.31	1637.93	359.138	0	40.2216	-9.15665	-779.508	6881.09	-90427.8	2588.61	2048.99	276.173	0
183	8	-20.1053	0.601048	-183.298	-13566.7	16731.4	-1815.31	1638.28	359.015	0	40.2216	-9.46183	-779.813	6972.64	-90336.3	2542.83	2049.16	276.059	0
183	9	-19.9527	0.906223	-183.298	-13749.8	17097.6	-1906.86	1640.28	360.014	0	40.069	-9.00407	-779.813	7064.19	-90244.7	2497.06	2049.27	275.941	0
184	0	-20.2579	0.44846	-182.077	-13292.1	16731.4	-1861.08	1638.89	358.003	0	40.8319	-9.61442	-781.034	6972.64	-90336.3	2588.61	2049.34	276.073	0
184	1	-20.1053	-0.00930388	-183.298	-13383.6	16822.9	-1769.53	1638.78	358.016	0	41.4423	-9.61442	-780.118	7155.75	-90153.2	2451.28	2049.44	275.827	0
184	2	-20.563	1.05881	-181.467	-13475.2	16731.4	-1815.31	1639.2	359.257	0	41.2897	-10.5299	-781.034	6972.64	-90153.2	2451.28	2049.57	276.073	0
184	3	-20.1053	1.2114	-181.161	-13383.6	16822.9	-1769.53	1639.86	358.877	0	41.2897	-10.3774	-781.339	7064.19	-89878.5	2542.83	2049.97	275.959	0
184	4	-20.1053	1.2114	-180.551	-13200.5	16548.2	-2044.19	1638.65	358.112	0	40.8319	-11.1403	-782.254	7155.75	-90153.2	2863.27	2049.75	275.852	0
184	5	-19.9527	1.66916	-180.551	-13109	16731.4	-1861.08	1639.67	357.605	0	41.5948	-11.5981	-783.17	7064.19	-90336.3	2725.94	2049.65	275.98	0
184	6	-19.9527	0.906223	-179.636	-13109	16548.2	-1952.64	1639.12	357.975	0	41.9	-11.2929	-782.56	6972.64	-90153.2	2542.83	2049.8	276.09	0
184	7	-19.3423	1.2114	-180.246	-13109	16822.9	-1906.86	1640.33	357.728	0	41.4423	-11.5981	-782.254	7338.85	-89970.1	2359.73	2049.99	275.618	0
184	8	-19.4949	1.2114	-179.33	-13292.1	16548.2	-1906.86	1639.28	359.121	0	41.2897	-11.2929	-783.17	7338.85	-89787	2405.5	2050.35	275.629	0
184	9	-18.5794	0.906223	-179.941	-12925.9	16639.8	-2089.97	1639.47	356.834	0	42.0526	-11.4455	-783.78	7521.96	-89878.5	2634.39	2050.33	275.403	0
185	0	-19.3423	0.753635	-179.33	-12925.9	16548.2	-2227.29	1639.28	357.079	0	41.5948	-11.2929	-783.78	7521.96	-89878.5	2313.95	2050.33	275.403	0
185	1	-18.732	0.601047	-179.025	-12834.3	16548.2	-1861.08	1639.44	356.69	0	42.0526	-12.0558	-783.78	7521.96	-89787	2725.94	2050.44	275.403	0
185	2	-19.0372	1.2114	-178.415	-12834.3	16273.6	-1998.41	1638.21	356.935	0	42.2052	-11.5981	-783.78	7430.41	-89695.4	2542.83	2050.56	275.52	0
185	3	-18.5794	2.27951	-178.72	-12925.9	16822.9	-2089.97	1641.13	357.325	0	42.0526	-12.2084	-784.391	7430.41	-89329.2	2497.06	2051.12	275.527	0
185	4	-18.732	1.05881	-178.11	-12925.9	16365.1	-2089.97	1638.88	357.573	0	42.0526	-11.4455	-783.475	7705.06	-89787	2771.71	2050.4	275.166	0
185	5	-18.8846	1.66916	-177.499	-12834.3	16273.6	-1815.31	1638.68	357.306	0	42.3578	-11.2929	-783.475	7521.96	-89603.9	2771.71	2050.63	275.399	0
185	6	-18.732	1.66916	-177.499	-12742.8	16548.2	-2135.74	1640.23	356.79	0	42.2052	-11.2929	-784.085	7705.06	-89420.7	2634.39	2050.96	275.173	0
185	7	-18.1216	2.12693	-177.194	-12559.7	16456.7	-2227.29	1639.87	355.881	0	42.3578	-11.5981	-784.085	7796.62	-89237.6	2542.83	2051.19	275.056	0
185	8	-18.2742	1.66916	-176.584	-12651.2	16456.7	-1998.41	1640.19	356.644	0	43.4259	-12.361	-785.001	7613.51	-89237.6	2451.28	2051.32	275.301	0
185	9	-18.5794	1.2114	-177.194	-12925.9	16273.6	-1998.41	1638.84	357.948	0	43.1207	-11.9032	-784.391	7521.96	-89512.3	2542.83	2050.88	275.41	0
186	0	-18.4268	1.05881	-176.279	-12651.2	16273.6	-2044.19	1639.32	356.768	0	43.2733	-12.361	-785.001	7796.62	-89329.2	2359.73	2051.21	275.068	0
186	1	-18.5794	1.97434	-176.279	-12742.8	16365.1	-1998.41	1639.84	357.288	0	42.8155	-13.5817	-784.391	7613.51	-89146.1	2359.73	2051.35	275.294	0
186	2	-18.5794	1.82175	-176.279	-12559.7	16182	-1815.31	1638.8	356.249	0	42.8155	-12.8188	-785.001	7796.62	-89146.1	2268.17	2051.44	275.068	0
186	3	-18.8846	2.12693	-175.974	-12468.1	16639.8	-2089.97	1641.56	355.852	0	43.4259	-13.1239	-784.696	7888.17	-88963	2405.5	2051.63	274.947	0
186	4	-17.9691	2.27951	-175.668	-12742.8	16182	-2181.52	1639.12	357.539	0	43.1207	-13.7343	-785.001	8071.27	-88779.9	2588.61	2051.91	274.718	0
186	5	-18.8846	1.66916	-175.363	-12742.8	16273.6	-1861.08	1639.8	357.665	0	43.4259	-13.5817	-785.916	7705.06	-88779.9	2268.17	2052.04	275.196	0
186	6	-18.8846	1.66916	-175.668	-12468.1	16182	-1906.86	1639.12	355.975	0	43.2733	-13.7343	-785.916	7979.72	-88963	2588.61	2051.8	274.847	0
186	7	-18.4268	1.36399	-176.279	-12376.6	16365.1	-1861.08	1639.84	355.21	0	43.4259	-13.8869	-785.611	8162.83	-88779.9	2542.83	2051.99	274.61	0
186	8	-18.2742	1.66916	-175.974	-12559.7	16365.1	-1998.41	1640	356.372	0	43.5785	-13.7343	-785.916	7796.62	-88779.9	2359.73	2052.04	275.08	0
186	9	-17.2061	1.97434	-174.448	-12468.1	16456.7	-1952.64	1641.34	356.472	0	43.4259	-14.955	-785.916	7796.62	-88505.2	2634.39	2052.39	275.08	0
187	0	-18.1216	2.27951	-175.058	-12468.1	16456.7	-2089.97	1641.01	356.223	0	44.0363	-14.1921	-786.527	7888.17	-88505.2	2268.17	2052.47	274.971	0
187	1	-17.9691	1.97434	-174.753	-12285	16456.7	-2089.97	1641.17	355.299	0	44.3414	-14.1921	-785.611	7979.72	-88596.8	2405.5	2052.23	274.843	0
187	2	-18.1216	2.12693	-173.837	-12285	16548.2	-1906.86	1642.19	355.67	0	44.0363	-13.5817	-785.916	7888.17	-88505.2	2725.94	2052.39	274.963	0
187	3	-17.9691	2.27951	-173.837	-12376.6	16365.1	-2044.19	1641.14	356.196	0	43.8837	-14.0395	-785.306	7796.62	-88322.1	2542.83	2052.53	275.072	0
187	4	-18.5794	1.51657	-173.837	-12559.7	16182	-1861.08	1640.09	357.25	0	43.7311	-13.7343	-785.916	7796.62	-88230.6	2542.83	2052.74	275.08	0
187	5	-17.9691	1.82175	-173.837	-12285	16273.6	-1998.41	1640.61	355.67	0	43.5785	-14.1921	-785.611	7796.62	-88230.6	2588.61	2052.69	275.076	0
187	6	-18.2742	1.51657	-173.837	-12376.6	16182	-1998.41	1640.09	356.196	0	45.257	-14.6498	-785.916	7613.51	-88322.1	2313.95	2052.62	275.313	0
187	7	-18.2742	1.97434	-172.922	-12193.4	16365.1	-1952.64	1641.64	355.514	0	43.7311	-14.6498	-785.611	7705.06	-88139	2405.5	2052.81	275.192	0
187	8	-17.9691	2.12693	-172.617	-12376.6	16365.1	-1998.41	1641.81	356.7	0	44.494	-14.955	-785.916	7888.17	-87864.4	2680.16	2053.2	274.963	0
187	9	-17.5113	2.88987	-173.532	-12285	16273.6	-1815.31	1640.78	355.794	0	44.6466	-14.8024	-785.916	7979.72	-87681.2	2634.39	2053.43	274.847	0
188	0	-18.2742	1.97434	-172.311	-12376.6	16182	-1906.86	1640.91	356.827	0	44.6466	-15.2602	-785.611	7613.51	-87772.8	2497.06	2053.27	275.309	0
188	1	-17.9691	1.82175	-172.617	-12285	16456.7	-1952.64	1642.34	356.169	0	44.6466	-15.4128	-787.137	7888.17	-88047.5	2634.39	2053.14	274.979	0
188	2	-17.5113	2.73728	-172.617	-12285	16182	-1952.64	1640.75	356.169	0	44.7992	-16.4809	-786.527	7796.62	-87772.8	2405.5	2053.4	275.087	0
188	3	-17.2061	1.66916	-171.396	-11735.7	15998.9	-1677.98	1640.35	353.471	0	45.257	-15.4128	-786.222	7979.72	-87864.4	2451.28	2053.25	274.851	0
188	4	-17.3587	2.88987	-170.786	-12010.3	16273.6	-1861.08	1642.29	355.324	0	44.6466	-16.4809	-785.916	7796.62	-87589.7	2634.39	2053.55	275.08	0
188	5	-17.6639	2.58469	-171.701	-12376.6	16365.1	-1861.08	1642.31	357.082	0	44.7992	-16.4809	-786.527	7979.72	-87681.2	2680.16	2053.52	274.855	0
188	6	-16.7484	2.58469	-172.311	-12101.9	16273.6	-2089.97	1641.44	355.233	0	44.494	-15.5653	-787.137	7979.72	-87315	2405.5	2054.07	274.862	0
188	7	-16.7484	2.27951	-170.175	-12010.3	15815.8	-1998.41	1639.94	355.576	0	44.6466	-16.4809	-787.442	7888.17	-87498.1	2313.95	2053.88	274.983	0
188	8	-17.0535	2.12693	-169.87	-12010.3	15907.4	-1952.64	1640.64	355.703	0	45.4095	-16.6335	-786.527	7888.17	-87498.1	2313.95	2053.75	274.971	0
188	9	-16.9009	2.12693	-169.87	-12101.9	15907.4	-1906.86	1640.64	356.242	0	45.257	-16.0231	-788.358	7888.17	-87772.8	2268.17	2053.66	274.994	0
189	0	-17.0535	2.73728	-169.87	-11827.2	15815.8	-1906.86	1640.11	354.625	0	45.7147	-16.6335	-787.442	7888.17	-87406.6	2588.61	2054	274.983	0
189	1	-16.7484	2.58469	-169.26	-11735.7	15815.8	-1677.98	1640.44	354.335	0	45.8673	-16.3283	-787.747	7796.62	-87406.6	2405.5	2054.04	275.103	0
189	2	-16.9009	2.73728	-168.954	-11827.2	15998.9	-1769.53	1641.69	355.003	0	45.8673	-15.4128	-787.747	7888.17	-87498.1	2588.61	2053.93	274.986	0
189	3	-16.9009	2.88987	-168.649	-12010.3	15907.4	-1952.64	1641.32	356.215	0	45.5621	-16.1757	-788.053	8071.27	-87315	2451.28	2054.2	274.758	0
189	4	-16.7484	2.88987	-167.734	-12101.9	15632.7	-1952.64	1640.2	357.149	0	45.1044	-15.8705	-789.273	8071.27	-87406.6	2497.06	2054.26	274.774	0
189	5	-16.5958	3.04245	-167.734	-12010.3	15541.2	-1906.86	1639.65	356.604	0	45.1044	-16.4809	-788.358	8071.27	-87223.5	2542.83	2054.36	274.762	0
189	6	-16.138	2.73728	-167.734	-11735.7	15815.8	-1723.76	1641.29	354.966	0	46.3251	-17.2438	-789.273	8162.83	-87315	2497.06	2054.37	274.658	0
189	7	-16.9009	3.80539	-167.123	-11735.7	15449.6	-1723.76	1639.44	355.222	0	45.7147	-16.6335	-789.579	8254.38	-86857.3	2909.04	2055	274.546	0
189	8	-15.3751	3.04245	-166.208	-11735.7	15541.2	-1723.76	1640.5	355.608	0	45.8673	-16.6335	-790.189	8254.38	-87131.9	2863.27	2054.73	274.554	0
189	9	-16.5958	3.6528	-166.208	-11735.7	15724.3	-1769.53	1641.61	355.608	0	46.4777	-17.0912	-790.494	8345.93	-87223.5	2588.61	2054.66	274.442	0
190	0	-16.7484	3.50022	-165.598	-11644.1	15815.8	-1723.76	1642.51	355.316	0	46.3251	-16.6335	-791.104	8254.38	-87040.4	2588.61	2054.98	274.566	0
190	1	-15.9854	3.50022	-164.987	-11827.2	15632.7	-1632.2	1641.75	356.686	0	46.6302	-16.9386	-790.799	8071.27	-86948.8	2863.27	2055.05	274.794	0
190	2	-15.6802	3.6528	-164.682	-11735.7	15724.3	-1769.53	1642.48	356.263	0	46.4777	-17.2438	-790.799	8620.59	-86948.8	2909.04	2055.05	274.099	0
190	3	-15.5276	3.6528	-164.377	-11827.2	15449.6	-1677.98	1640.99	356.952	0	47.2406	-17.0912	-791.104	8254.38	-86765.7	2817.49	2055.32	274.566	0
190	4	-16.138	3.6528	-164.072	-11827.2	15449.6	-1952.64	1641.16	357.086	0	47.3932	-17.8542	-791.41	8345.93	-86582.6	2588.61	2055.6	274.454	0
190	5	-15.8328	3.34763	-163.766	-11461	15815.8	-1952.64	1643.58	354.984	0	47.3932	-18.0068	-791.715	8437.49	-86674.2	2542.83	2055.52	274.343	0
190	6	-16.7484	3.04245	-163.156	-11552.6	15632.7	-1769.53	1642.81	355.807	0	48.0035	-17.7016	-791.715	8529.04	-86674.2	2817.49	2055.52	274.227	0
190	7	-16.4432	3.6528	-162.546	-11735.7	15358.1	-1677.98	1641.48	357.199	0	48.7665	-17.8542	-792.63	8345.93	-86674.2	2588.61	2055.65	274.471	0
190	8	-15.9854	3.19504	-162.546	-11827.2	15449.6	-1815.31	1642.05	357.763	0	48.0035	-17.3964	-792.63	8529.04	-86674.2	2588.61	2055.65	274.24	0
190	9	-16.138	2.73728	-161.325	-11644.1	15449.6	-1769.53	1642.77	357.178	0	48.7665	-17.0912	-793.546	8620.59	-86582.6	2771.71	2055.89	274.137	0
191	0	-15.6802	3.19504	-162.546	-11644.1	15449.6	-1494.87	1642.05	356.636	0	48.4613	-17.7016	-794.461	8803.7	-86491.1	2954.82	2056.13	273.919	0
191	1	-15.0699	3.50022	-161.02	-11827.2	15358.1	-1586.43	1642.38	358.452	0	48.6139	-17.7016	-794.461	8712.14	-86399.5	2863.27	2056.25	274.034	0
191	2	-16.2906	3.6528	-160.715	-12010.3	15541.2	-1632.2	1643.7	359.731	0	48.6139	-17.8542	-796.598	8712.14	-86124.8	2954.82	2056.88	274.063	0
191	3	-16.138	3.95798	-160.41	-11735.7	15266.5	-1586.43	1642.17	358.161	0	49.2242	-17.8542	-796.598	9078.35	-86124.8	3046.37	2056.88	273.604	0
191	4	-16.2906	3.50022	-160.41	-11735.7	15358.1	-1357.54	1642.74	358.161	0	49.9872	-17.7016	-797.513	8803.7	-86216.4	3321.03	2056.89	273.961	0
191	5	-15.6802	3.50022	-160.104	-11918.8	15175	-1540.65	1641.78	359.444	0	49.9872	-17.3964	-795.377	8803.7	-86308	3092.15	2056.49	273.931	0
191	6	-15.6802	3.19504	-159.494	-11735.7	14991.9	-1677.98	1641	358.581	0	50.1398	-17.8542	-797.208	8895.25	-86216.4	2909.04	2056.85	273.842	0
191	7	-15.5276	3.50022	-159.494	-11827.2	15175	-1494.87	1642.14	359.155	0	50.7501	-18.0068	-797.208	9169.91	-86124.8	3183.7	2056.97	273.497	0
191	8	-15.2225	4.11057	-159.189	-12010.3	15358.1	-1723.76	1643.48	360.447	0	50.4449	-17.7016	-797.818	9261.46	-86124.8	3000.6	2057.05	273.392	0
191	9	-15.0699	3.19504	-158.273	-11827.2	15358.1	-1449.1	1644.04	359.727	0	50.5975	-17.0912	-798.123	9261.46	-86124.8	3183.7	2057.09	273.396	0
192	0	-14.7647	3.80539	-157.663	-11827.2	15266.5	-1357.54	1643.83	360.016	0	50.7501	-17.3964	-799.039	9261.46	-85850.2	3229.48	2057.56	273.409	0
192	1	-15.6802	3.80539	-157.358	-11827.2	15175	-1540.65	1643.44	360.161	0	50.4449	-18.0068	-799.649	9261.46	-86124.8	3275.25	2057.3	273.418	0
192	2	-15.2225	3.50022	-157.663	-12101.9	14991.9	-1357.54	1642.09	361.758	0	51.0553	-18.0068	-799.649	9444.57	-85758.6	3366.81	2057.75	273.189	0
192	3	-14.3069	3.19504	-156.442	-11918.8	15175	-1220.21	1644	361.187	0	51.3605	-18.1593	-799.955	9261.46	-85667.1	3366.81	2057.91	273.423	0
192	4	-14.3069	3.19504	-156.442	-11827.2	14991.9	-1494.87	1642.83	360.601	0	51.2079	-17.549	-799.955	9261.46	-85758.6	3229.48	2057.8	273.423	0
192	5	-15.0699	3.50022	-155.527	-11735.7	14991.9	-1952.64	1643.39	360.458	0	52.5812	-18.1593	-800.565	9627.67	-86033.3	3366.81	2057.53	272.974	0
192	6	-14.3069	3.50022	-155.527	-11918.8	14900.3	-1265.99	1642.81	361.635	0	51.8182	-18.1593	-800.565	9536.12	-85667.1	3321.03	2057.99	273.088	0
192	7	-14.7647	3.19504	-156.137	-12010.3	14900.3	-1586.43	1642.43	361.922	0	51.3605	-18.1593	-801.786	9536.12	-85667.1	3412.58	2058.15	273.106	0
192	8	-14.0018	3.34763	-156.137	-12101.9	14808.7	-1494.87	1641.84	362.508	0	51.6656	-17.7016	-802.091	9719.22	-85484	3366.81	2058.42	272.883	0
192	9	-14.7647	2.73728	-155.527	-12193.4	14900.3	-1357.54	1642.81	363.401	0	51.6656	-18.3119	-802.091	9810.78	-85300.9	3275.25	2058.65	272.768	0
193	0	-14.6121	3.50022	-154.611	-11918.8	14991.9	-1677.98	1643.96	362.089	0	51.9708	-17.7016	-803.617	9902.33	-85484	3458.36	2058.63	272.678	0
193	1	-13.6966	3.50022	-154.611	-12101.9	14717.2	-1357.54	1642.19	363.273	0	52.7338	-17.7016	-803.311	9993.88	-85392.4	3183.7	2058.7	272.559	0
193	2	-13.8492	3.19504	-153.696	-12010.3	14991.9	-1403.32	1644.54	363.144	0	53.3441	-17.8542	-803.617	9993.88	-85392.4	3412.58	2058.74	272.564	0
193	3	-14.3069	3.19504	-152.78	-12101.9	14991.9	-1494.87	1645.13	364.211	0	52.8863	-18.3119	-804.227	9902.33	-85392.4	3229.48	2058.82	272.687	0
193	4	-14.3069	3.34763	-152.78	-12010.3	15083.4	-1494.87	1645.73	363.612	0	52.8863	-18.3119	-804.837	10177	-85300.9	3275.25	2059.01	272.355	0
193	5	-13.0862	3.19504	-151.559	-12010.3	15083.4	-1265.99	1646.52	364.245	0	53.6493	-18.6171	-805.448	10268.5	-85484	3412.58	2058.87	272.251	0
193	6	-13.6966	3.6528	-152.475	-12285	14900.3	-1357.54	1644.72	365.571	0	53.8019	-18.4645	-805.448	10085.4	-85026.2	3458.36	2059.44	272.478	0
193	7	-13.6966	3.34763	-152.17	-12285	14808.7	-1265.99	1644.32	365.732	0	52.8863	-18.3119	-806.363	10177	-85209.3	3504.14	2059.33	272.379	0
193	8	-13.0862	3.50022	-151.559	-12285	14991.9	-1357.54	1645.92	366.057	0	54.7174	-18.1593	-805.448	10360.1	-85026.2	3549.91	2059.44	272.137	0
193	9	-12.6285	3.50022	-151.559	-12010.3	14900.3	-1449.1	1645.31	364.245	0	53.6493	-18.6171	-806.363	10268.5	-84934.7	3412.58	2059.67	272.266	0
194	0	-13.2388	3.50022	-151.559	-12193.4	14351	-1357.54	1641.69	365.453	0	54.4122	-18.7697	-807.889	10085.4	-84843.1	3412.58	2059.98	272.516	0
194	1	-12.7811	3.50022	-151.254	-12285	14534.1	-1311.77	1643.09	366.221	0	54.87	-18.6171	-808.194	10360.1	-85026.2	3412.58	2059.79	272.181	0
194	2	-12.9337	3.6528	-152.17	-12010.3	14625.6	-1449.1	1643.11	363.927	0	54.87	-18.4645	-807.889	10451.6	-85026.2	3687.24	2059.76	272.063	0
194	3	-13.0862	3.6528	-152.17	-12193.4	14808.7	-1357.54	1644.32	365.131	0	55.0226	-18.3119	-808.499	10177	-84751.6	3504.14	2060.17	272.413	0
194	4	-12.9337	2.88986	-151.254	-12101.9	14625.6	-1357.54	1643.7	365.01	0	54.87	-18.7697	-808.194	10451.6	-84660	3641.47	2060.25	272.068	0
194	5	-13.2388	2.4321	-151.254	-12193.4	14534.1	-1357.54	1643.09	365.616	0	56.3959	-18.3119	-809.11	10451.6	-84660	3504.14	2060.37	272.083	0
194	6	-13.0862	2.73728	-150.949	-12376.6	14808.7	-1357.54	1645.1	366.992	0	55.4803	-18.4645	-810.025	10817.9	-84660	3641.47	2060.48	271.645	0
194	7	-13.0862	2.73728	-150.644	-12559.7	14900.3	-1311.77	1645.91	368.373	0	55.7855	-18.4645	-809.415	10726.3	-84568.5	3183.7	2060.52	271.748	0
194	8	-13.8492	2.88986	-149.118	-12285	14808.7	-1494.87	1646.31	367.384	0	55.4803	-18.1593	-809.72	10634.8	-84476.9	3916.12	2060.67	271.866	0
194	9	-13.0862	3.34763	-150.034	-12376.6	14625.6	-1311.77	1644.48	367.492	0	56.3959	-18.3119	-810.941	10817.9	-84385.3	3412.58	2060.94	271.66	0
195	0	-13.3914	3.19504	-149.423	-12468.1	14534.1	-1586.43	1644.27	368.442	0	57.7692	-19.5326	-810.941	10726.3	-84568.5	3504.14	2060.72	271.773	0
195	1	-12.6285	3.6528	-148.813	-12376.6	14717.2	-1265.99	1645.9	368.169	0	57.3114	-19.6852	-810.331	10634.8	-84476.9	3641.47	2060.75	271.876	0
195	2	-12.3233	3.50022	-148.813	-12468.1	14900.3	-1174.44	1647.13	368.784	0	56.8536	-18.6171	-810.331	10817.9	-84293.8	3687.24	2060.98	271.65	0
195	3	-11.713	3.34763	-149.423	-12468.1	14808.7	-1632.2	1646.11	368.442	0	57.7692	-18.4645	-810.636	11001	-84202.2	3458.36	2061.13	271.429	0
195	4	-12.7811	3.34763	-149.118	-12651.2	15266.5	-1494.87	1649.38	369.84	0	57.7692	-19.2275	-811.246	10817.9	-84385.3	3778.79	2060.98	271.665	0
195	5	-12.1707	3.6528	-149.118	-12285	14808.7	-1311.77	1646.31	367.384	0	57.1588	-18.4645	-811.856	10909.4	-84476.9	3687.24	2060.95	271.562	0
195	6	-12.3233	3.04245	-149.728	-12193.4	14717.2	-1357.54	1645.29	366.437	0	57.0062	-19.38	-812.162	10909.4	-84110.7	3595.69	2061.44	271.567	0
195	7	-11.4078	2.88986	-149.118	-12376.6	14625.6	-1403.32	1645.08	367.998	0	56.8536	-18.6171	-811.856	11001	-84110.7	3824.57	2061.4	271.45	0
195	8	-10.7974	2.73728	-149.423	-12376.6	14625.6	-1357.54	1644.88	367.829	0	57.6166	-19.5326	-812.772	10817.9	-84110.7	3778.79	2061.51	271.69	0
195	9	-12.3233	3.19504	-148.508	-12285	14900.3	-1403.32	1647.33	367.723	0	58.0743	-18.4645	-812.772	10909.4	-84476.9	3916.12	2061.06	271.578	0
196	0	-12.0181	2.27951	-149.118	-12101.9	14717.2	-1357.54	1645.69	366.157	0	57.464	-19.38	-812.772	10909.4	-83927.6	3687.24	2061.74	271.578	0
196	1	-12.6285	2.27951	-148.508	-12193.4	14808.7	-1082.89	1646.72	367.107	0	58.0743	-19.2275	-812.162	11092.5	-84293.8	3733.02	2061.21	271.342	0
196	2	-11.713	2.73728	-149.118	-12285	14900.3	-1128.66	1646.92	367.384	0	57.6166	-18.9223	-812.772	11275.6	-84110.7	3916.12	2061.51	271.127	0
196	3	-12.0181	2.58469	-148.813	-12193.4	14808.7	-1403.32	1646.51	366.938	0	57.9217	-19.0749	-812.772	11001	-84019.1	3778.79	2061.63	271.465	0
196	4	-11.713	2.73728	-147.897	-12468.1	14991.9	-1174.44	1648.37	369.302	0	57.6166	-19.2275	-813.687	11184.1	-84019.1	3687.24	2061.74	271.255	0
196	5	-11.5604	3.04245	-148.203	-12285	15083.4	-1037.11	1648.78	367.893	0	57.7692	-19.2275	-812.162	10909.4	-83836	3778.79	2061.77	271.567	0
196	6	-10.95	3.50022	-148.203	-12468.1	14900.3	-1082.89	1647.54	369.129	0	58.5321	-18.4645	-812.772	11184.1	-83927.6	3366.81	2061.74	271.24	0
196	7	-11.2552	3.34763	-147.897	-12285	14991.9	-1082.89	1648.37	368.064	0	58.5321	-19.5326	-812.467	10909.4	-83836	3687.24	2061.81	271.573	0
196	8	-11.1026	3.50022	-148.203	-12285	15175	-1311.77	1649.39	367.893	0	57.6166	-19.9904	-812.162	11092.5	-83744.5	3229.48	2061.89	271.342	0
196	9	-10.6448	3.6528	-147.592	-12285	14991.9	-1311.77	1648.58	368.236	0	58.2269	-19.0749	-812.772	11092.5	-83927.6	3687.24	2061.74	271.352	0
197	0	-10.3397	3.95798	-147.592	-12376.6	14808.7	-1128.66	1647.34	368.856	0	58.3795	-19.5326	-812.467	10909.4	-84019.1	3778.79	2061.59	271.573	0
197	1	-10.4922	3.34763	-149.118	-12468.1	14808.7	-1082.89	1646.31	368.612	0	58.3795	-19.5326	-812.772	11184.1	-83652.9	3778.79	2062.08	271.24	0
197	2	-11.1026	2.88986	-148.813	-12285	14991.9	-991.333	1647.74	367.553	0	58.5321	-19.5326	-812.467	11275.6	-83744.5	3733.02	2061.93	271.122	0
197	3	-10.6448	3.19504	-149.118	-12193.4	14808.7	-1265.99	1646.31	366.77	0	59.1425	-19.8378	-812.772	11367.2	-83652.9	3641.47	2062.08	271.014	0
197	4	-10.7974	3.34763	-148.508	-12193.4	14900.3	-1037.11	1647.33	367.107	0	58.5321	-19.5326	-812.772	11458.7	-83652.9	3687.24	2062.08	270.902	0
197	5	-10.95	3.50022	-149.423	-12193.4	14991.9	-1037.11	1647.33	366.603	0	58.5321	-19.9904	-811.551	11458.7	-83561.4	3687.24	2062.04	270.88	0
197	6	-11.4078	2.27951	-148.813	-12193.4	15083.4	-1082.89	1648.36	366.938	0	57.7692	-19.8378	-811.856	11367.2	-83744.5	3549.91	2061.85	270.999	0
197	7	-11.1026	2.88986	-148.508	-12285	14991.9	-991.333	1647.95	367.723	0	59.295	-19.8378	-812.162	11184.1	-83378.3	3504.14	2062.34	271.229	0
197	8	-10.3397	3.50022	-149.423	-12285	14991.9	-1311.77	1647.33	367.216	0	58.9899	-19.6852	-810.941	11367.2	-83561.4	3504.14	2061.96	270.983	0
197	9	-10.6448	3.80539	-149.728	-12376.6	15175	-1220.21	1648.35	367.66	0	58.2269	-19.6852	-810.941	11458.7	-83561.4	3778.79	2061.96	270.87	0
198	0	-10.6448	3.80539	-149.118	-12193.4	15266.5	-1082.89	1649.38	366.77	0	58.5321	-19.8378	-811.551	11550.3	-83195.2	3824.57	2062.49	270.768	0
198	1	-10.6448	3.6528	-148.813	-12101.9	15358.1	-1174.44	1650.2	366.323	0	57.6166	-20.143	-811.856	11275.6	-83286.7	3641.47	2062.41	271.111	0
198	2	-10.7974	3.6528	-149.423	-12376.6	15358.1	-1220.21	1649.78	367.829	0	58.2269	-20.2956	-810.025	11092.5	-83286.7	3595.69	2062.18	271.306	0
198	3	-10.4922	3.80539	-149.118	-12376.6	15358.1	-1220.21	1649.99	367.998	0	58.0743	-20.2956	-810.636	11367.2	-83286.7	3504.14	2062.26	270.977	0
198	4	-9.8819	3.19504	-149.118	-12285	15266.5	-1082.89	1649.38	367.384	0	57.9217	-20.4482	-810.941	11184.1	-83195.2	3595.69	2062.41	271.209	0
198	5	-10.0345	3.34763	-149.728	-12010.3	15358.1	-1082.89	1649.57	365.214	0	59.295	-19.9904	-810.636	11184.1	-83195.2	3778.79	2062.37	271.203	0
198	6	-9.8819	3.80539	-150.034	-12101.9	15541.2	-945.557	1650.58	365.661	0	57.3114	-20.2956	-809.415	11367.2	-83195.2	3366.81	2062.22	270.956	0
198	7	-10.4922	3.19504	-150.034	-12010.3	15541.2	-1311.77	1650.58	365.051	0	59.295	-20.6007	-810.025	11092.5	-83103.6	3549.91	2062.41	271.306	0
198	8	-9.42413	3.34763	-150.339	-12285	15541.2	-1082.89	1650.37	366.715	0	58.2269	-20.6007	-809.72	11092.5	-83103.6	3687.24	2062.37	271.301	0
198	9	-9.72931	3.19504	-150.644	-12101.9	15541.2	-1082.89	1650.16	365.334	0	57.6166	-20.6007	-810.025	11367.2	-83103.6	3549.91	2062.41	270.967	0
199	0	-9.8819	3.50022	-151.254	-12101.9	15724.3	-1082.89	1650.96	365.01	0	58.2269	-21.0585	-809.11	11184.1	-83012.1	3504.14	2062.4	271.177	0
199	1	-9.8819	3.04245	-151.254	-12285	15632.7	-1174.44	1650.35	366.221	0	57.6166	-21.6689	-809.72	10909.4	-82920.5	3366.81	2062.59	271.527	0
199	2	-9.8819	2.73728	-151.559	-12376.6	15815.8	-1037.11	1651.35	366.661	0	57.6166	-21.2111	-807.889	11275.6	-83012.1	3412.58	2062.25	271.043	0
199	3	-9.8819	3.50022	-150.644	-12101.9	15815.8	-1082.89	1651.99	365.334	0	57.3114	-21.3637	-808.805	11001	-82828.9	3412.58	2062.59	271.399	0
199	4	-9.27154	3.80539	-151.559	-12193.4	15541.2	-899.78	1649.54	365.453	0	57.6166	-20.6007	-807.584	11184.1	-83012.1	3321.03	2062.21	271.151	0
[truncated: 2,315 more rows]
