# Supplementary material for: Can lower-limb exoskeletons support sit-to-stand motions in frail elderly without crutches? A study combining optimal control and motion capture
Source: Front Neurorobot. 2024 Apr 4;18:1348029. doi: 10.3389/fnbot.2024.1348029 (PMC11024314; doi:10.3389/fnbot.2024.1348029)
Supplement: Supplementary file 5 [file Data_Sheet_4.CSV]

Model Outputs
100
		a_twin_subject2:ANKLES_SAGITTAL_ANGLE			a_twin_subject2:BIOMOD_FLOATING_BASE_ORIGIN			a_twin_subject2:BIOMOD_FLOATING_BASE_SAGITTAL_ANGLE			a_twin_subject2:GROUND_ANKLE_ANGULAR_OFFSET			a_twin_subject2:HIP_SAGITTAL_ANGLE			a_twin_subject2:KNEES_SAGITTAL_ANGLE			a_twin_subject2:L_ELBOW_SAGITTAL_ANGLE			a_twin_subject2:L_SHOULDER_FRONTAL_ANGLE			a_twin_subject2:L_SHOULDER_SAGITTAL_ANGLE_TESTING			a_twin_subject2:R_ELBOW_SAGITTAL_ANGLE			a_twin_subject2:R_SHOULDER_FRONTAL_ANGLE			a_twin_subject2:R_SHOULDER_SAGITTAL_ANGLE_TESTING			a_twin_subject2:XIPHOID_SAGITTAL_ANGLE			a_twin_subject2:ANKLES_SAGITTAL_ANGLE			a_twin_subject2:BIOMOD_FLOATING_BASE_ORIGIN			a_twin_subject2:BIOMOD_FLOATING_BASE_SAGITTAL_ANGLE
Frame	Sub Frame	X	Y	Z	X	Y	Z	X	Y	Z	X	Y	Z	X	Y	Z	X	Y	Z	X	Y	Z	X	Y	Z	X	Y	Z	X	Y	Z	X	Y	Z	X	Y	Z	X	Y	Z	X'	Y'	Z'	X'	Y'	Z'	X'	Y'	Z'
		deg	deg	deg	mm	mm	mm	deg	deg	deg	deg	deg	deg	deg	deg	deg	deg	deg	deg	deg	deg	deg	deg	deg	deg	deg	deg	deg	deg	deg	deg	deg	deg	deg	deg	deg	deg	deg	deg	deg	deg/s	deg/s	deg/s	mm/s	mm/s	mm/s	deg/s	deg/s	deg/s
0	0	0	0	96.0102	2001.28	309.218	749.524	0	0	-7.20768	0	0	2.02682	0	0	62.9694	0	0	-82.9932	0	0	37.7898	0	0	62.8689	0	0	11.0937	0	0	50.2764	0	0	70.8522	0	0	30.5761	0	0	7.15767	0	0	-3.77709	1.21593	0.947714	-1.67489	0	0	-0.871532
1	0	0	0	96.0067	2001.28	309.234	749.542	0	0	-7.24068	0	0	2.22699	0	0	62.9359	0	0	-82.9939	0	0	37.7863	0	0	62.9009	0	0	11.1103	0	0	50.2839	0	0	70.8696	0	0	30.5857	0	0	7.2027	0	0	-0.350389	0.905991	1.5527	1.7941	0	0	-3.29924
2	0	0	0	96.0409	2001.27	309.216	749.557	0	0	-7.23212	0	0	2.07374	0	0	62.9159	0	0	-82.9648	0	0	37.8011	0	0	62.9132	0	0	11.1363	0	0	50.2897	0	0	70.8905	0	0	30.6054	0	0	7.19748	0	0	3.42056	-1.74046	-1.71065	1.49608	0	0	0.855225
3	0	0	0	96.0458	2001.27	309.223	749.558	0	0	-7.20113	0	0	2.13698	0	0	62.9545	0	0	-82.972	0	0	37.8008	0	0	62.9387	0	0	11.1356	0	0	50.2922	0	0	70.9014	0	0	30.6237	0	0	7.18634	0	0	0.486993	0.619888	0.655651	0.166893	0	0	3.09937
4	0	0	0	96.0215	2001.27	309.23	749.581	0	0	-7.28366	0	0	2.12784	0	0	62.88	0	0	-82.9843	0	0	37.8201	0	0	62.9367	0	0	11.1622	0	0	50.3071	0	0	70.909	0	0	30.6541	0	0	7.2627	0	0	-2.42403	-0.572205	0.673532	2.31266	0	0	-8.25292
5	0	0	0	96.0141	2001.27	309.203	749.622	0	0	-7.19543	0	0	2.24386	0	0	62.9714	0	0	-82.9827	0	0	37.8279	0	0	62.9341	0	0	11.1722	0	0	50.3267	0	0	70.9121	0	0	30.7004	0	0	7.19358	0	0	-0.739709	0.64373	-2.68519	4.11272	0	0	8.8229
6	0	0	0	96.053	2001.26	309.21	749.582	0	0	-7.30793	0	0	2.06618	0	0	62.8509	0	0	-82.981	0	0	37.8338	0	0	62.9232	0	0	11.1635	0	0	50.343	0	0	70.9119	0	0	30.7349	0	0	7.29347	0	0	3.89184	-1.71661	0.709295	-4.04119	0	0	-11.2504
7	0	0	0	96.0369	2001.28	309.198	749.599	0	0	-7.31791	0	0	2.08569	0	0	62.8319	0	0	-82.9749	0	0	37.874	0	0	62.8528	0	0	11.1707	0	0	50.3616	0	0	70.9564	0	0	30.7669	0	0	7.30971	0	0	-1.61056	1.97887	-1.22786	1.7345	0	0	-0.997891
8	0	0	0	96.0424	2001.26	309.208	749.585	0	0	-7.33764	0	0	2.20592	0	0	62.8122	0	0	-82.9777	0	0	37.8928	0	0	62.8841	0	0	11.1846	0	0	50.3994	0	0	70.8993	0	0	30.8229	0	0	7.33939	0	0	0.547781	-1.50204	1.02222	-1.45435	0	0	-1.97222
9	0	0	0	96.0181	2001.25	309.225	749.594	0	0	-7.31298	0	0	2.13092	0	0	62.8384	0	0	-82.9791	0	0	37.9263	0	0	62.8118	0	0	11.1769	0	0	50.4261	0	0	70.9418	0	0	30.8681	0	0	7.3186	0	0	-2.43633	-1.04904	1.67787	0.929832	0	0	2.46553
10	0	0	0	96.026	2001.27	309.194	749.633	0	0	-7.34186	0	0	2.15526	0	0	62.8018	0	0	-82.9724	0	0	37.9413	0	0	62.8432	0	0	11.189	0	0	50.4588	0	0	70.8801	0	0	30.9368	0	0	7.35077	0	0	0.791619	1.64509	-3.07262	3.85642	0	0	-2.88789
11	0	0	0	96.0545	2001.27	309.204	749.623	0	0	-7.33516	0	0	2.05135	0	0	62.8085	0	0	-82.9725	0	0	37.9594	0	0	62.8133	0	0	11.182	0	0	50.4835	0	0	70.8568	0	0	30.9906	0	0	7.35613	0	0	2.85639	0.119209	1.03712	-0.947714	0	0	0.669615
12	0	0	0	96.022	2001.26	309.203	749.653	0	0	-7.3355	0	0	2.27552	0	0	62.8124	0	0	-82.9765	0	0	37.9929	0	0	62.7838	0	0	11.1826	0	0	50.5221	0	0	70.8287	0	0	31.0462	0	0	7.38702	0	0	-3.24844	-0.572205	-0.172853	2.95043	0	0	-0.0337241
13	0	0	0	96.0196	2001.26	309.201	749.665	0	0	-7.31828	0	0	2.18857	0	0	62.8359	0	0	-82.9802	0	0	38.0165	0	0	62.7605	0	0	11.1891	0	0	50.5299	0	0	70.7892	0	0	31.0901	0	0	7.39146	0	0	-0.240423	0.119209	-0.211596	1.23978	0	0	1.7224
14	0	0	0	96.0199	2001.26	309.208	749.626	0	0	-7.30726	0	0	2.14222	0	0	62.8544	0	0	-82.9891	0	0	38.0389	0	0	62.741	0	0	11.1935	0	0	50.4962	0	0	70.7501	0	0	31.0968	0	0	7.40417	0	0	0.0273208	0.0715256	0.762939	-3.92199	0	0	1.10162
15	0	0	0	96.0169	2001.27	309.21	749.626	0	0	-7.10488	0	0	2.15635	0	0	63.0763	0	0	-82.9969	0	0	38.0633	0	0	62.7314	0	0	11.2056	0	0	50.4727	0	0	70.6977	0	0	31.1093	0	0	7.26009	0	0	-0.299845	0.476837	0.184774	0.0119209	0	0	20.238
16	0	0	0	96.0557	2001.26	309.226	749.642	0	0	-7.26684	0	0	2.13482	0	0	62.8819	0	0	-82.9733	0	0	38.0687	0	0	62.7432	0	0	11.2123	0	0	50.4425	0	0	70.6326	0	0	31.1236	0	0	7.40635	0	0	3.87408	-0.905991	1.63615	1.60933	0	0	-16.1963
17	0	0	0	96.0605	2001.25	309.271	749.661	0	0	-7.23412	0	0	2.30126	0	0	62.9193	0	0	-82.9743	0	0	38.1123	0	0	62.7356	0	0	11.2249	0	0	50.3987	0	0	70.5723	0	0	31.1343	0	0	7.38979	0	0	0.480845	-0.786781	4.43757	1.89543	0	0	3.27251
18	0	0	0	96.0655	2001.28	309.243	749.662	0	0	-7.22592	0	0	2.33043	0	0	62.9465	0	0	-82.9931	0	0	38.0877	0	0	62.7295	0	0	11.2401	0	0	50.3453	0	0	70.5061	0	0	31.1296	0	0	7.40135	0	0	0.501336	2.69413	-2.72989	0.089407	0	0	0.819537
19	0	0	0	96.022	2001.29	309.245	749.681	0	0	-7.1898	0	0	2.34985	0	0	62.9883	0	0	-82.9939	0	0	38.0905	0	0	62.7119	0	0	11.2489	0	0	50.2917	0	0	70.4386	0	0	31.1319	0	0	7.38032	0	0	-4.35015	0.929832	0.163913	1.92523	0	0	3.61189
20	0	0	0	96.0233	2001.3	309.23	749.676	0	0	-7.18238	0	0	2.11484	0	0	62.9936	0	0	-82.9935	0	0	38.0748	0	0	62.6936	0	0	11.2546	0	0	50.2034	0	0	70.3715	0	0	31.1104	0	0	7.38264	0	0	0.137287	0.810623	-1.54078	-0.494719	0	0	0.741929
21	0	0	0	96.0205	2001.3	309.227	749.684	0	0	-7.16901	0	0	2.18269	0	0	63.0083	0	0	-82.9917	0	0	38.0755	0	0	62.6404	0	0	11.2557	0	0	50.1269	0	0	70.3339	0	0	31.0893	0	0	7.37825	0	0	-0.280721	-0.0476837	-0.226498	0.798702	0	0	1.33709
22	0	0	0	96.0209	2001.29	309.234	749.674	0	0	-7.02599	0	0	2.08874	0	0	63.1688	0	0	-83.0039	0	0	38.0439	0	0	62.671	0	0	11.2603	0	0	50.0522	0	0	70.2284	0	0	31.065	0	0	7.2704	0	0	0.0389321	-0.452995	0.64373	-1.00732	0	0	14.3028
23	0	0	0	96.0168	2001.3	309.23	749.68	0	0	-7.11602	0	0	2.2852	0	0	63.0701	0	0	-82.9983	0	0	38.0568	0	0	62.6469	0	0	11.252	0	0	49.9736	0	0	70.1679	0	0	31.0456	0	0	7.34739	0	0	-0.408445	0.739098	-0.363588	0.560284	0	0	-9.0039
24	0	0	0	96.0572	2001.28	309.232	749.676	0	0	-7.0611	0	0	2.29508	0	0	63.134	0	0	-83.007	0	0	38.0006	0	0	62.5913	0	0	11.2394	0	0	50.0765	0	0	70.0836	0	0	31.1598	0	0	7.29446	0	0	4.03254	-2.02656	0.157952	-0.351667	0	0	5.4922
25	0	0	0	96.0267	2001.3	309.241	749.707	0	0	-7.04392	0	0	2.24565	0	0	63.1511	0	0	-83.0065	0	0	38.002	0	0	62.5633	0	0	11.2288	0	0	50.0082	0	0	70.0327	0	0	31.1396	0	0	7.2775	0	0	-3.04763	1.81198	0.923872	3.11136	0	0	1.71784
26	0	0	0	96.0254	2001.31	309.243	749.694	0	0	-7.03902	0	0	2.17655	0	0	63.1564	0	0	-83.0066	0	0	37.9586	0	0	62.5825	0	0	11.2232	0	0	49.9286	0	0	69.9444	0	0	31.1205	0	0	7.26978	0	0	-0.125675	1.62125	0.172853	-1.3411	0	0	0.490237
27	0	0	0	96.0308	2001.31	309.24	749.719	0	0	-7.03487	0	0	2.1253	0	0	63.1598	0	0	-83.0031	0	0	37.9125	0	0	62.5588	0	0	11.2076	0	0	49.8621	0	0	69.9062	0	0	31.1012	0	0	7.2556	0	0	0.540268	-0.0715256	-0.265241	2.47359	0	0	0.414891
28	0	0	0	96.0271	2001.29	309.258	749.701	0	0	-7.02806	0	0	2.26216	0	0	63.1671	0	0	-83.0032	0	0	37.8457	0	0	62.504	0	0	11.1786	0	0	49.7992	0	0	69.8989	0	0	31.0726	0	0	7.24103	0	0	-0.370196	-1.85966	1.7792	-1.72257	0	0	0.681098
29	0	0	0	96.019	2001.29	309.255	749.71	0	0	-7.02906	0	0	2.2069	0	0	63.1701	0	0	-83.0054	0	0	37.7949	0	0	62.5316	0	0	11.1641	0	0	49.7394	0	0	69.8193	0	0	31.0444	0	0	7.23701	0	0	-0.816208	-0.0476837	-0.333786	0.876188	0	0	-0.0998915
30	0	0	0	96.0158	2001.29	309.263	749.706	0	0	-7.03374	0	0	2.27178	0	0	63.1652	0	0	-83.0053	0	0	37.7478	0	0	62.5178	0	0	11.1218	0	0	49.6991	0	0	69.7897	0	0	31.0202	0	0	7.23805	0	0	-0.313506	-0.572205	0.840425	-0.447035	0	0	-0.468167
31	0	0	0	96.0145	2001.29	309.274	749.721	0	0	-7.02527	0	0	2.23048	0	0	63.1739	0	0	-83.0077	0	0	37.7165	0	0	62.501	0	0	11.0857	0	0	49.6759	0	0	69.7584	0	0	30.9985	0	0	7.22572	0	0	-0.129774	0.524521	1.11163	1.52588	0	0	0.847627
32	0	0	0	96.0229	2001.3	309.28	749.738	0	0	-7.02694	0	0	2.35029	0	0	63.1724	0	0	-83.0108	0	0	37.6353	0	0	62.4385	0	0	10.9466	0	0	49.6786	0	0	69.7752	0	0	31.0071	0	0	7.21729	0	0	0.830551	0.38147	0.569224	1.71661	0	0	-0.167553
33	0	0	0	96.0315	2001.29	309.313	749.735	0	0	-7.0183	0	0	2.48996	0	0	63.1809	0	0	-83.0095	0	0	37.6616	0	0	62.4725	0	0	11.004	0	0	49.6806	0	0	69.7212	0	0	30.9848	0	0	7.20627	0	0	0.863336	-0.238419	3.36468	-0.321865	0	0	0.86419
34	0	0	0	96.0667	2001.31	309.305	749.727	0	0	-6.95199	0	0	2.15916	0	0	63.2546	0	0	-83.0113	0	0	37.6718	0	0	62.4296	0	0	10.9831	0	0	49.7136	0	0	69.7384	0	0	30.9838	0	0	7.15528	0	0	3.52506	1.90735	-0.795722	-0.804663	0	0	6.63058
35	0	0	0	96.0189	2001.32	309.306	749.707	0	0	-7.04246	0	0	2.25573	0	0	63.1586	0	0	-83.0074	0	0	37.68	0	0	62.4642	0	0	10.9438	0	0	49.7382	0	0	69.6916	0	0	30.9893	0	0	7.22698	0	0	-4.7825	0.739098	0.0476837	-1.96695	0	0	-9.0462
36	0	0	0	96.0209	2001.32	309.303	749.705	0	0	-6.9589	0	0	2.30482	0	0	63.2511	0	0	-83.014	0	0	37.6773	0	0	62.4557	0	0	10.9131	0	0	49.7823	0	0	69.6965	0	0	30.9984	0	0	7.15469	0	0	0.202174	0.0953674	-0.324845	-0.190735	0	0	8.35528
37	0	0	0	96.0582	2001.34	309.285	749.726	0	0	-6.98556	0	0	2.45126	0	0	63.2215	0	0	-83.0121	0	0	37.6782	0	0	62.4271	0	0	10.9167	0	0	49.8339	0	0	69.7172	0	0	31.0102	0	0	7.16975	0	0	3.72997	2.26498	-1.74344	2.07424	0	0	-2.66518
38	0	0	0	96.0275	2001.33	309.297	749.72	0	0	-7.06264	0	0	2.27007	0	0	63.1361	0	0	-83.0075	0	0	37.7347	0	0	62.4363	0	0	10.9215	0	0	49.8751	0	0	69.7123	0	0	31.0026	0	0	7.2257	0	0	-3.0729	-1.09673	1.12653	-0.619888	0	0	-7.70855
39	0	0	0	96.0306	2001.32	309.294	749.737	0	0	-7.05072	0	0	2.17128	0	0	63.1466	0	0	-83.0072	0	0	37.7706	0	0	62.4479	0	0	10.9377	0	0	49.9265	0	0	69.7087	0	0	31.0065	0	0	7.20958	0	0	0.312823	-1.66893	-0.220537	1.65701	0	0	1.19234
40	0	0	0	96.03	2001.32	309.304	749.736	0	0	-7.05373	0	0	2.42504	0	0	63.1401	0	0	-83.0025	0	0	37.8017	0	0	62.5023	0	0	10.9525	0	0	49.9711	0	0	69.6713	0	0	31.0039	0	0	7.20863	0	0	-0.0594226	0.0476837	0.923872	-0.0953674	0	0	-0.301553
41	0	0	0	96.0674	2001.32	309.307	749.735	0	0	-6.98157	0	0	2.49431	0	0	63.2208	0	0	-83.0082	0	0	37.847	0	0	62.4754	0	0	10.9674	0	0	50.0385	0	0	69.7137	0	0	31.0146	0	0	7.14151	0	0	3.73953	0.0715256	0.39041	-0.00596046	0	0	7.21618
42	0	0	0	96.0225	2001.32	309.293	749.733	0	0	-7.06009	0	0	2.49554	0	0	63.1321	0	0	-83.0013	0	0	37.8471	0	0	62.4938	0	0	10.9779	0	0	50.1	0	0	69.7259	0	0	31.0224	0	0	7.19801	0	0	-4.48948	-0.166893	-1.45137	-0.238419	0	0	-7.85152
43	0	0	0	96.0237	2001.3	309.303	749.723	0	0	-6.98301	0	0	2.21275	0	0	63.2189	0	0	-83.0069	0	0	37.87	0	0	62.5427	0	0	10.9986	0	0	50.1536	0	0	69.714	0	0	31.0336	0	0	7.12598	0	0	0.11543	-1.38283	0.992417	-0.971556	0	0	7.70812
44	0	0	0	96.0225	2001.28	309.326	749.709	0	0	-7.06143	0	0	2.31626	0	0	63.1322	0	0	-83.0029	0	0	37.8992	0	0	62.5175	0	0	11.0098	0	0	50.2119	0	0	69.7656	0	0	31.0378	0	0	7.16563	0	0	-0.118845	-2.6226	2.34842	-1.39475	0	0	-7.84221
45	0	0	0	96.0624	2001.26	309.305	749.746	0	0	-7.07762	0	0	2.17803	0	0	63.1119	0	0	-83.0011	0	0	37.9053	0	0	62.5631	0	0	11.0331	0	0	50.2626	0	0	69.7502	0	0	31.0525	0	0	7.15596	0	0	3.99361	-1.52588	-2.0951	3.618	0	0	-1.61927
46	0	0	0	96.0257	2001.27	309.344	749.756	0	0	-7.07664	0	0	2.15801	0	0	63.1155	0	0	-83.0044	0	0	37.9019	0	0	62.5816	0	0	11.0511	0	0	50.3044	0	0	69.7781	0	0	31.0493	0	0	7.12899	0	0	-3.67259	0.476837	3.83258	1.00136	0	0	0.0974583
47	0	0	0	96.0243	2001.22	309.318	749.776	0	0	-6.98248	0	0	2.29269	0	0	63.2193	0	0	-83.0139	0	0	37.8884	0	0	62.6031	0	0	11.0763	0	0	50.342	0	0	69.7971	0	0	31.055	0	0	7.01015	0	0	-0.142068	-4.1008	-2.55108	2.03848	0	0	9.41661
48	0	0	0	96.0244	2001.21	309.303	749.796	0	0	-6.98761	0	0	2.40103	0	0	63.2104	0	0	-83.0113	0	0	37.8637	0	0	62.609	0	0	11.1011	0	0	50.3826	0	0	69.8261	0	0	31.0571	0	0	6.97099	0	0	0.00956227	-1.14441	-1.50502	2.01464	0	0	-0.513417
49	0	0	0	96.0249	2001.19	309.302	749.775	0	0	-7.07721	0	0	2.08681	0	0	63.1093	0	0	-83.0064	0	0	37.8188	0	0	62.6352	0	0	11.1168	0	0	50.4	0	0	69.8504	0	0	31.0482	0	0	6.9808	0	0	0.0525925	-1.90735	-0.157952	-2.12789	0	0	-8.95967
50	0	0	0	96.0631	2001.18	309.305	749.795	0	0	-7.08225	0	0	2.02605	0	0	63.1044	0	0	-83.0057	0	0	37.7562	0	0	62.688	0	0	11.1225	0	0	50.2293	0	0	69.9328	0	0	30.8827	0	0	6.92922	0	0	3.82217	-1.16825	0.315905	2.03252	0	0	-0.504111
51	0	0	0	96.0255	2001.15	309.319	749.822	0	0	-7.0726	0	0	1.86007	0	0	63.1144	0	0	-83.0066	0	0	37.6938	0	0	62.7311	0	0	11.1433	0	0	50.2467	0	0	69.9441	0	0	30.8692	0	0	6.84774	0	0	-3.76822	-3.52859	1.42753	2.71201	0	0	0.965319
52	0	0	0	96.0111	2001.13	309.293	749.848	0	0	-7.06893	0	0	2.02751	0	0	63.1164	0	0	-83.0057	0	0	37.6047	0	0	62.7813	0	0	11.1416	0	0	50.2522	0	0	69.9492	0	0	30.8406	0	0	6.76771	0	0	-1.43434	-2.21729	-2.63453	2.58088	0	0	0.367251
53	0	0	0	96.0114	2001.11	309.281	749.869	0	0	-6.99395	0	0	1.96455	0	0	63.1985	0	0	-83.0123	0	0	37.5107	0	0	62.8262	0	0	11.1364	0	0	50.242	0	0	69.9412	0	0	30.8063	0	0	6.62976	0	0	0.0273208	-1.78814	-1.17421	2.06232	0	0	7.49797
54	0	0	0	96.0167	2001.1	309.269	749.899	0	0	-7.07928	0	0	1.91592	0	0	63.1032	0	0	-83.0092	0	0	37.4165	0	0	62.8502	0	0	11.1229	0	0	50.3895	0	0	69.8892	0	0	30.9136	0	0	6.59969	0	0	0.528657	-0.64373	-1.15037	3.06368	0	0	-8.53355
55	0	0	0	96.0557	2001.1	309.258	749.928	0	0	-7.09326	0	0	2.02862	0	0	63.0881	0	0	-83.0093	0	0	37.3372	0	0	62.8464	0	0	11.1101	0	0	50.3448	0	0	69.9073	0	0	30.8486	0	0	6.52288	0	0	3.90619	0.0238419	-1.18315	2.85506	0	0	-1.39784
56	0	0	0	96.0235	2001.09	309.258	749.961	0	0	-7.08628	0	0	1.96277	0	0	63.0965	0	0	-83.0117	0	0	37.2585	0	0	62.8633	0	0	11.0887	0	0	50.1308	0	0	69.9699	0	0	30.6518	0	0	6.4248	0	0	-3.22726	-1.3113	0.0268221	3.27229	0	0	0.698387
57	0	0	0	96.0232	2001.09	309.252	749.978	0	0	-7.09229	0	0	1.99165	0	0	63.0923	0	0	-83.0143	0	0	37.1703	0	0	62.923	0	0	11.0248	0	0	50.0779	0	0	69.9387	0	0	30.6054	0	0	6.32647	0	0	-0.0218566	0.691414	-0.572205	1.69873	0	0	-0.601057
58	0	0	0	96.0192	2001.11	309.256	750.017	0	0	-7.08379	0	0	1.99411	0	0	63.1016	0	0	-83.0126	0	0	37.1779	0	0	62.9387	0	0	11.0447	0	0	50.217	0	0	69.8923	0	0	30.6834	0	0	6.2326	0	0	-0.402981	1.81198	0.357628	3.98159	0	0	0.849761
59	0	0	0	96.0547	2001.12	309.294	750.033	0	0	-7.07902	0	0	1.87516	0	0	63.1119	0	0	-83.017	0	0	37.1336	0	0	62.9229	0	0	10.9451	0	0	50.2115	0	0	69.9097	0	0	30.6406	0	0	6.16258	0	0	3.54965	1.12057	3.86536	1.5974	0	0	0.476705
60	0	0	0	96.0536	2001.16	309.288	750.067	0	0	-7.08136	0	0	1.84106	0	0	63.1087	0	0	-83.0133	0	0	37.1826	0	0	62.9065	0	0	10.9281	0	0	50.2106	0	0	69.9322	0	0	30.5952	0	0	6.11249	0	0	-0.105868	3.86238	-0.596046	3.34978	0	0	-0.233849
61	0	0	0	96.0161	2001.2	309.313	750.084	0	0	-7.08447	0	0	2.15269	0	0	63.1068	0	0	-83.0114	0	0	37.2571	0	0	62.8853	0	0	10.9026	0	0	50.0916	0	0	69.9962	0	0	30.4406	0	0	6.09172	0	0	-3.75387	3.98159	2.50041	1.66893	0	0	-0.31103
62	0	0	0	96.0112	2001.26	309.309	750.105	0	0	-7.09824	0	0	2.04047	0	0	63.0932	0	0	-83.0086	0	0	37.3675	0	0	62.8539	0	0	10.8846	0	0	50.1164	0	0	70.0109	0	0	30.4235	0	0	6.08829	0	0	-0.494506	5.96046	-0.447035	2.18153	0	0	-1.37654
63	0	0	0	96.0075	2001.28	309.366	750.115	0	0	-7.01311	0	0	2.22464	0	0	63.1886	0	0	-83.0098	0	0	37.4824	0	0	62.8222	0	0	10.8953	0	0	50.1414	0	0	70.0206	0	0	30.4462	0	0	5.98617	0	0	-0.370879	2.19345	5.68926	0.929832	0	0	8.51242
64	0	0	0	96.0036	2001.35	309.365	750.142	0	0	-7.11807	0	0	2.20166	0	0	63.0745	0	0	-83.0023	0	0	37.578	0	0	62.783	0	0	10.8971	0	0	50.2725	0	0	69.9901	0	0	30.5705	0	0	6.04814	0	0	-0.387955	6.84261	-0.101328	2.71201	0	0	-10.4962
65	0	0	0	96.0035	2001.41	309.396	750.138	0	0	-7.11664	0	0	2.47435	0	0	63.0802	0	0	-83.0044	0	0	37.6861	0	0	62.6983	0	0	10.8866	0	0	50.2547	0	0	70.0302	0	0	30.5812	0	0	6.02584	0	0	-0.00546415	5.24521	3.1054	-0.38147	0	0	0.143519
66	0	0	0	96.0045	2001.45	309.451	750.156	0	0	-7.10723	0	0	2.66842	0	0	63.0957	0	0	-83.0083	0	0	37.7937	0	0	62.6746	0	0	10.8657	0	0	50.2336	0	0	70.002	0	0	30.6044	0	0	6.02572	0	0	0.101087	4.00543	5.55515	1.7643	0	0	0.941157
67	0	0	0	96.0352	2001.49	309.52	750.165	0	0	-7.01337	0	0	2.79384	0	0	63.2029	0	0	-83.0095	0	0	37.9581	0	0	62.6156	0	0	10.8329	0	0	50.2309	0	0	70.0003	0	0	30.6265	0	0	5.99251	0	0	3.06607	4.88758	6.84857	0.911951	0	0	9.38532
68	0	0	0	95.9975	2001.56	309.561	750.168	0	0	-7.12902	0	0	2.99192	0	0	63.08	0	0	-83.0046	0	0	38.0933	0	0	62.5542	0	0	10.8169	0	0	50.2542	0	0	69.9977	0	0	30.6812	0	0	6.14084	0	0	-3.7648	6.7234	4.10676	0.345707	0	0	-11.5645
69	0	0	0	95.9927	2001.6	309.583	750.171	0	0	-7.12784	0	0	3.07512	0	0	63.0839	0	0	-83.0028	0	0	38.2428	0	0	62.4866	0	0	10.8177	0	0	50.2922	0	0	69.999	0	0	30.7546	0	0	6.20468	0	0	-0.480845	3.48091	2.22623	0.238419	0	0	0.117565
70	0	0	0	95.993	2001.63	309.628	750.146	0	0	-7.11779	0	0	3.09211	0	0	63.0968	0	0	-83.0016	0	0	38.3506	0	0	62.4364	0	0	10.8436	0	0	50.3328	0	0	69.9962	0	0	30.8687	0	0	6.25086	0	0	0.0211736	3.88622	4.49419	-2.44975	0	0	1.00528
71	0	0	0	96.0008	2001.67	309.64	750.119	0	0	-7.04309	0	0	3.07778	0	0	63.1792	0	0	-83.0059	0	0	38.4677	0	0	62.3777	0	0	10.8692	0	0	50.3395	0	0	69.989	0	0	30.9749	0	0	6.25061	0	0	0.788204	3.98159	1.13249	-2.68221	0	0	7.47001
72	0	0	0	96.0013	2001.68	309.641	750.113	0	0	-7.02199	0	0	2.93838	0	0	63.2043	0	0	-83.0087	0	0	38.5626	0	0	62.3384	0	0	10.9188	0	0	50.3237	0	0	69.974	0	0	31.0854	0	0	6.28902	0	0	0.0478113	0.26226	0.154972	-0.63777	0	0	2.10993
73	0	0	0	96.0334	2001.67	309.649	750.098	0	0	-7.00689	0	0	3.10817	0	0	63.2184	0	0	-83.0058	0	0	38.629	0	0	62.3003	0	0	10.9698	0	0	50.2866	0	0	69.9546	0	0	31.1937	0	0	6.32545	0	0	3.21019	-1.19209	0.751019	-1.46031	0	0	1.51058
74	0	0	0	95.9981	2001.66	309.651	750.105	0	0	-7.00669	0	0	3.20639	0	0	63.2195	0	0	-83.0073	0	0	38.644	0	0	62.2625	0	0	11.0126	0	0	50.24	0	0	69.9333	0	0	31.3041	0	0	6.38532	0	0	-3.53462	-0.786781	0.2563	0.625849	0	0	0.0192526
75	0	0	0	95.9969	2001.62	309.673	750.111	0	0	-6.99149	0	0	3.17693	0	0	63.234	0	0	-83.0068	0	0	38.6404	0	0	62.2409	0	0	11.0674	0	0	50.1707	0	0	69.9004	0	0	31.3845	0	0	6.44899	0	0	-0.118845	-3.76701	2.16663	0.673532	0	0	1.52078
76	0	0	0	95.9989	2001.58	309.654	750.07	0	0	-6.99503	0	0	3.17864	0	0	63.2261	0	0	-83.0052	0	0	38.5812	0	0	62.2045	0	0	11.0879	0	0	50.0828	0	0	69.8683	0	0	31.4461	0	0	6.53472	0	0	0.20354	-3.98159	-1.87159	-4.14848	0	0	-0.354017
77	0	0	0	95.9926	2001.53	309.637	750.08	0	0	-6.97558	0	0	3.14744	0	0	63.2436	0	0	-83.0073	0	0	38.5226	0	0	62.1794	0	0	11.1261	0	0	49.9911	0	0	69.8395	0	0	31.5193	0	0	6.6021	0	0	-0.627694	-4.72069	-1.74642	1.03116	0	0	1.94494
78	0	0	0	95.9997	2001.47	309.611	750.079	0	0	-6.97966	0	0	2.97958	0	0	63.2356	0	0	-83.0088	0	0	38.4724	0	0	62.1578	0	0	11.1416	0	0	49.8807	0	0	69.8148	0	0	31.5847	0	0	6.6886	0	0	0.704876	-5.91278	-2.59876	-0.160933	0	0	-0.408189
79	0	0	0	96.0114	2001.39	309.584	750.071	0	0	-6.96918	0	0	2.83562	0	0	63.2416	0	0	-83.0125	0	0	38.3269	0	0	62.1207	0	0	11.1956	0	0	49.7639	0	0	69.8155	0	0	31.6389	0	0	6.75226	0	0	1.17069	-8.79765	-2.64347	-0.727177	0	0	1.04784
80	0	0	0	96.0478	2001.27	309.551	750.075	0	0	-6.93933	0	0	2.71264	0	0	63.267	0	0	-83.0167	0	0	38.2138	0	0	62.1204	0	0	11.2605	0	0	49.6374	0	0	69.7814	0	0	31.6897	0	0	6.792	0	0	3.63844	-11.3964	-3.30508	0.345707	0	0	2.98492
81	0	0	0	96.0253	2001.17	309.478	750.096	0	0	-6.91513	0	0	2.40919	0	0	63.2808	0	0	-83.0133	0	0	38.0325	0	0	62.1422	0	0	11.2717	0	0	49.4721	0	0	69.7158	0	0	31.7273	0	0	6.83825	0	0	-2.25123	-9.89437	-7.27773	2.0802	0	0	2.42045
82	0	0	0	96.0337	2001.07	309.454	750.104	0	0	-6.90816	0	0	2.26217	0	0	63.2817	0	0	-83.0148	0	0	37.8695	0	0	62.1318	0	0	11.2773	0	0	49.313	0	0	69.6919	0	0	31.7555	0	0	6.90065	0	0	0.842162	-10.1566	-2.47061	0.864267	0	0	0.69638
83	0	0	0	96.0814	2000.95	309.397	750.08	0	0	-6.90149	0	0	1.97899	0	0	63.2787	0	0	-83.0173	0	0	37.6376	0	0	62.121	0	0	11.3149	0	0	49.1376	0	0	69.6617	0	0	31.7722	0	0	6.94864	0	0	4.76952	-11.7302	-5.71012	-2.43783	0	0	0.666669
84	0	0	0	96.0617	2001.09	308.739	750.243	0	0	-7.09815	0	0	1.73701	0	0	63.0266	0	0	-83.0155	0	0	37.4458	0	0	62.0758	0	0	11.3342	0	0	48.9663	0	0	69.6734	0	0	31.7971	0	0	7.16929	0	0	-1.96641	13.5899	-65.738	16.2899	0	0	-19.6657
85	0	0	0	96.0706	2000.9	308.79	750.174	0	0	-7.07867	0	0	1.24485	0	0	63.0377	0	0	-83.0138	0	0	37.225	0	0	62.073	0	0	11.3182	0	0	48.7893	0	0	69.6423	0	0	31.7966	0	0	7.19347	0	0	0.88451	-18.5966	5.12898	-6.89626	0	0	1.9481
86	0	0	0	96.1219	2000.71	308.858	750.171	0	0	-7.27846	0	0	0.528222	0	0	62.8094	0	0	-82.9799	0	0	37.047	0	0	62.0777	0	0	11.2834	0	0	48.6167	0	0	69.598	0	0	31.7672	0	0	7.46123	0	0	5.13289	-19.6695	6.72936	-0.280142	0	0	-19.9784
87	0	0	0	96.1094	2000.52	308.905	750.121	0	0	-7.21504	0	0	0.298452	0	0	62.8727	0	0	-82.9897	0	0	36.8197	0	0	62.0922	0	0	11.2687	0	0	48.4661	0	0	69.5475	0	0	31.7341	0	0	7.45013	0	0	-1.25129	-19.1212	4.69685	-5.00679	0	0	6.34149
88	0	0	0	96.1567	2000.37	308.923	750.133	0	0	-7.16277	0	0	-0.16183	0	0	62.9251	0	0	-82.9985	0	0	36.6237	0	0	62.119	0	0	11.2288	0	0	48.3231	0	0	69.4951	0	0	31.6938	0	0	7.45344	0	0	4.73196	-14.329	1.8388	1.23382	0	0	5.22689
89	0	0	0	96.1676	2000.22	308.923	750.123	0	0	-7.11166	0	0	-0.365108	0	0	62.9753	0	0	-83.0083	0	0	36.4496	0	0	62.1154	0	0	11.1848	0	0	48.1744	0	0	69.4285	0	0	31.6514	0	0	7.44008	0	0	1.08668	-15.3065	-0.0149012	-1.06096	0	0	5.11124
90	0	0	0	96.1785	2000.07	308.876	750.118	0	0	-7.06729	0	0	-0.644397	0	0	63.0186	0	0	-83.0165	0	0	36.2975	0	0	62.0833	0	0	11.1486	0	0	48.0576	0	0	69.3846	0	0	31.6117	0	0	7.42657	0	0	1.09761	-15.0919	-4.6581	-0.470877	0	0	4.43698
91	0	0	0	96.1878	1999.95	308.866	750.132	0	0	-7.04174	0	0	-1.00086	0	0	63.0416	0	0	-83.0203	0	0	36.1788	0	0	62.1131	0	0	11.1177	0	0	47.9255	0	0	69.2665	0	0	31.5467	0	0	7.43826	0	0	0.925491	-11.8017	-1.00136	1.37687	0	0	2.55458
92	0	0	0	96.1947	1999.83	308.844	750.14	0	0	-7.02455	0	0	-1.26593	0	0	63.0537	0	0	-83.0236	0	0	36.0635	0	0	62.0732	0	0	11.0426	0	0	47.829	0	0	69.1692	0	0	31.4831	0	0	7.44346	0	0	0.693264	-11.6229	-2.24411	0.864267	0	0	1.71946
93	0	0	0	96.1984	1999.74	308.809	750.178	0	0	-7.01155	0	0	-1.63338	0	0	63.0633	0	0	-83.0243	0	0	36.021	0	0	62.0941	0	0	11.0801	0	0	47.7399	0	0	69.042	0	0	31.4019	0	0	7.44959	0	0	0.366781	-9.29832	-3.52263	3.80874	0	0	1.29944
94	0	0	0	96.2107	1999.66	308.773	750.207	0	0	-7.00833	0	0	-1.99511	0	0	63.0611	0	0	-83.0262	0	0	35.931	0	0	62.0354	0	0	10.9648	0	0	47.639	0	0	68.9621	0	0	31.3133	0	0	7.4665	0	0	1.22807	-7.86781	-3.53754	2.81334	0	0	0.322513
95	0	0	0	96.2208	1999.58	308.737	750.227	0	0	-7.01704	0	0	-2.08209	0	0	63.0475	0	0	-83.0268	0	0	35.9459	0	0	62.0348	0	0	11.0299	0	0	47.5846	0	0	68.8339	0	0	31.1879	0	0	7.50854	0	0	1.01155	-8.11815	-3.61502	2.01464	0	0	-0.87055
96	0	0	0	96.2255	1999.53	308.694	750.198	0	0	-7.04826	0	0	-2.22095	0	0	63.0076	0	0	-83.0203	0	0	35.9576	0	0	61.9999	0	0	10.9525	0	0	47.5394	0	0	68.7004	0	0	31.0541	0	0	7.57129	0	0	0.472649	-4.91142	-4.3571	-2.85506	0	0	-3.12234
97	0	0	0	96.224	1999.47	308.681	750.207	0	0	-7.07626	0	0	-2.34876	0	0	62.9699	0	0	-83.0072	0	0	35.9903	0	0	61.9493	0	0	10.8542	0	0	47.5007	0	0	68.5645	0	0	30.9104	0	0	7.632	0	0	-0.149581	-5.84126	-1.29044	0.89407	0	0	-2.80042
98	0	0	0	96.211	1999.44	308.654	750.179	0	0	-7.01715	0	0	-2.5185	0	0	63.0228	0	0	-82.9828	0	0	36.0432	0	0	61.8863	0	0	10.7577	0	0	47.4696	0	0	68.4105	0	0	30.7278	0	0	7.62771	0	0	-1.29774	-3.51667	-2.70009	-2.80738	0	0	5.91127
99	0	0	0	96.2169	1999.4	308.661	750.185	0	0	-6.81761	0	0	-2.6058	0	0	63.2497	0	0	-83.0356	0	0	36.1707	0	0	61.8322	0	0	10.6647	0	0	47.4643	0	0	68.2341	0	0	30.5366	0	0	7.44915	0	0	0.585347	-3.92199	0.733137	0.578165	0	0	19.9544
100	0	0	0	96.1999	1999.39	308.668	750.183	0	0	-6.8171	0	0	-2.80764	0	0	63.2384	0	0	-83.0093	0	0	36.2464	0	0	61.7622	0	0	10.5557	0	0	47.471	0	0	68.0294	0	0	30.3328	0	0	7.47436	0	0	-1.6973	-0.870228	0.697374	-0.178814	0	0	0.0502873
101	0	0	0	96.2111	1999.41	308.646	750.215	0	0	-6.71874	0	0	-2.64524	0	0	63.3558	0	0	-83.0298	0	0	36.4096	0	0	61.6692	0	0	10.4319	0	0	47.5042	0	0	67.8089	0	0	30.1016	0	0	7.4293	0	0	1.1181	1.69277	-2.19047	3.22461	0	0	9.83586
102	0	0	0	96.2019	1999.4	308.68	750.208	0	0	-6.77599	0	0	-2.57653	0	0	63.2793	0	0	-83.0024	0	0	36.5024	0	0	61.5623	0	0	10.2834	0	0	47.5419	0	0	67.587	0	0	29.8356	0	0	7.49748	0	0	-0.924808	-0.977516	3.36766	-0.673532	0	0	-5.72472
103	0	0	0	96.2036	1999.42	308.675	750.238	0	0	-6.77973	0	0	-2.42302	0	0	63.2746	0	0	-83.0032	0	0	36.6332	0	0	61.4566	0	0	10.1198	0	0	47.5814	0	0	67.3296	0	0	29.5518	0	0	7.52639	0	0	0.171438	1.70469	-0.485778	2.92063	0	0	-0.373441
104	0	0	0	96.1979	1999.45	308.694	750.23	0	0	-6.78636	0	0	-2.35757	0	0	63.2695	0	0	-82.9974	0	0	36.7972	0	0	61.3536	0	0	9.94326	0	0	47.6395	0	0	67.0477	0	0	29.2254	0	0	7.55607	0	0	-0.571004	3.31402	1.87755	-0.810623	0	0	-0.662955
105	0	0	0	96.1979	1999.46	308.713	750.233	0	0	-6.69571	0	0	-2.22251	0	0	63.3708	0	0	-83.004	0	0	36.924	0	0	61.2274	0	0	9.73134	0	0	47.6939	0	0	66.7391	0	0	28.8609	0	0	7.49709	0	0	0.00751321	1.34706	1.87755	0.375509	0	0	9.06473
106	0	0	0	96.1966	1999.49	308.747	750.251	0	0	-6.78141	0	0	-2.13998	0	0	63.2768	0	0	-82.9965	0	0	37.0423	0	0	61.1114	0	0	9.50852	0	0	47.6263	0	0	66.3731	0	0	28.4174	0	0	7.57634	0	0	-0.130457	2.55108	3.42131	1.78218	0	0	-8.56997
107	0	0	0	96.1998	1999.52	308.776	750.266	0	0	-6.79196	0	0	-2.13709	0	0	63.2711	0	0	-83.0002	0	0	37.1478	0	0	60.9866	0	0	9.23911	0	0	47.6782	0	0	66.0102	0	0	27.9825	0	0	7.59273	0	0	0.316921	3.54052	2.96235	1.44243	0	0	-1.05471
108	0	0	0	96.1968	1999.55	308.804	750.275	0	0	-6.78331	0	0	-1.94928	0	0	63.2853	0	0	-83.0019	0	0	37.2096	0	0	60.8776	0	0	8.9232	0	0	47.7112	0	0	65.634	0	0	27.5064	0	0	7.5922	0	0	-0.301894	2.92063	2.78652	0.923872	0	0	0.864232
109	0	0	0	96.1939	1999.59	308.87	750.279	0	0	-6.78415	0	0	-2.88638	0	0	63.2858	0	0	-82.9995	0	0	37.2801	0	0	60.7306	0	0	8.57159	0	0	47.76	0	0	65.2546	0	0	26.9982	0	0	7.59767	0	0	-0.285502	3.39746	6.61314	0.393391	0	0	-0.0838833
110	0	0	0	96.1925	1999.63	308.907	750.306	0	0	-6.78068	0	0	-2.71407	0	0	63.2918	0	0	-82.9995	0	0	37.3545	0	0	60.5816	0	0	8.20946	0	0	47.805	0	0	64.8614	0	0	26.4623	0	0	7.58263	0	0	-0.13797	4.56572	3.69549	2.68221	0	0	0.347102
111	0	0	0	96.197	1999.67	308.952	750.298	0	0	-6.7891	0	0	-1.34332	0	0	63.2837	0	0	-82.9935	0	0	37.4253	0	0	60.4262	0	0	7.81356	0	0	47.881	0	0	64.4549	0	0	25.9009	0	0	7.57952	0	0	0.443962	3.80278	4.42863	-0.721216	0	0	-0.84229
112	0	0	0	96.191	1999.71	308.999	750.264	0	0	-6.7845	0	0	-1.12205	0	0	63.2912	0	0	-82.9965	0	0	37.5574	0	0	60.2669	0	0	7.37596	0	0	47.9535	0	0	64.0371	0	0	25.2956	0	0	7.56588	0	0	-0.593543	4.47035	4.71175	-3.43323	0	0	0.460184
113	0	0	0	96.2093	1999.75	309.027	750.272	0	0	-6.79045	0	0	-0.927156	0	0	63.2963	0	0	-83.0119	0	0	37.6017	0	0	60.102	0	0	6.87957	0	0	48.0643	0	0	63.6146	0	0	24.692	0	0	7.55848	0	0	1.82639	3.08752	2.83122	0.780821	0	0	-0.594995
114	0	0	0	96.1957	1999.78	309.083	750.299	0	0	-6.83935	0	0	-0.946635	0	0	63.2429	0	0	-82.9999	0	0	37.6635	0	0	59.931	0	0	6.33228	0	0	48.2348	0	0	63.185	0	0	24.0819	0	0	7.58981	0	0	-1.35921	3.1352	5.59688	2.76566	0	0	-4.89029
115	0	0	0	96.232	1999.81	309.132	750.312	0	0	-7.13914	0	0	-0.819685	0	0	62.9423	0	0	-83.0176	0	0	37.7158	0	0	59.7618	0	0	5.75748	0	0	48.4101	0	0	62.7456	0	0	23.4528	0	0	7.87646	0	0	3.6241	3.016	4.93824	1.23978	0	0	-29.9789
116	0	0	0	96.2533	1999.83	309.182	750.333	0	0	-6.69065	0	0	-0.573126	0	0	63.4538	0	0	-83.1123	0	0	37.7966	0	0	59.5816	0	0	5.13814	0	0	48.6165	0	0	62.288	0	0	22.8207	0	0	7.39578	0	0	2.13785	2.0504	4.98593	2.09212	0	0	44.8497
117	0	0	0	96.2005	1999.86	309.22	750.351	0	0	-6.5918	0	0	-1.579	0	0	63.5503	0	0	-83.0768	0	0	37.8048	0	0	59.392	0	0	4.46097	0	0	48.8701	0	0	61.8295	0	0	22.1805	0	0	7.27355	0	0	-5.28179	3.08752	3.73423	1.8239	0	0	9.88512
118	0	0	0	96.2183	1999.88	309.258	750.367	0	0	-6.76005	0	0	-1.46332	0	0	63.3665	0	0	-83.053	0	0	37.9494	0	0	59.2088	0	0	3.79922	0	0	49.1568	0	0	61.3524	0	0	21.5355	0	0	7.41039	0	0	1.7738	2.45571	3.83854	1.59144	0	0	-16.8251
119	0	0	0	96.2199	1999.9	309.285	750.377	0	0	-6.75986	0	0	-0.290128	0	0	63.3684	0	0	-83.0551	0	0	38.1128	0	0	59.0386	0	0	3.12704	0	0	49.4006	0	0	60.8615	0	0	20.7904	0	0	7.38421	0	0	0.163242	2.13385	2.68221	1.01924	0	0	0.0189965
120	0	0	0	96.2104	1999.9	309.294	750.401	0	0	-6.76017	0	0	-0.227385	0	0	63.3693	0	0	-83.0553	0	0	38.2259	0	0	58.8265	0	0	2.36117	0	0	49.7888	0	0	60.3489	0	0	20.1227	0	0	7.36253	0	0	-0.94803	-0.119209	0.876188	2.41399	0	0	-0.0317177
121	0	0	0	96.2213	1999.89	309.307	750.426	0	0	-6.76353	0	0	-0.186725	0	0	63.365	0	0	-83.0561	0	0	38.5066	0	0	58.6311	0	0	1.69209	0	0	50.1093	0	0	59.8187	0	0	19.38	0	0	7.32906	0	0	1.09215	-1.35899	1.33216	2.5034	0	0	-0.33532
122	0	0	0	96.208	1999.9	309.321	750.454	0	0	-6.83445	0	0	-0.154053	0	0	63.2756	0	0	-83.0391	0	0	38.7492	0	0	58.4487	0	0	1.01727	0	0	50.4712	0	0	59.2508	0	0	18.627	0	0	7.34837	0	0	-1.32984	1.07288	1.43945	2.7895	0	0	-7.09238
123	0	0	0	96.2041	1999.88	309.325	750.487	0	0	-6.62341	0	0	-0.086862	0	0	63.5344	0	0	-83.0743	0	0	39.0867	0	0	58.2502	0	0	0.311898	0	0	50.8707	0	0	58.7218	0	0	17.869	0	0	7.11146	0	0	-0.3982	-1.54972	0.414252	3.30806	0	0	21.1042
124	0	0	0	96.2075	1999.86	309.316	750.499	0	0	-6.56323	0	0	-0.890279	0	0	63.5536	0	0	-83.0326	0	0	39.425	0	0	58.0364	0	0	-0.40816	0	0	51.2911	0	0	58.1772	0	0	17.1022	0	0	7.02199	0	0	0.344242	-2.07424	-0.959635	1.15633	0	0	6.01757
125	0	0	0	96.2129	1999.86	309.316	750.514	0	0	-6.44276	0	0	-0.830263	0	0	63.6788	0	0	-83.0343	0	0	39.7127	0	0	57.8323	0	0	-1.17521	0	0	51.5683	0	0	57.585	0	0	16.1654	0	0	6.87958	0	0	0.53617	-0.596046	0.0327826	1.47223	0	0	12.0471
126	0	0	0	96.2201	1999.82	309.304	750.561	0	0	-6.45483	0	0	0.107303	0	0	63.6542	0	0	-83.0218	0	0	40.073	0	0	57.6176	0	0	-1.95408	0	0	51.9787	0	0	57.0229	0	0	15.3015	0	0	6.82962	0	0	0.723317	-4.18425	-1.17421	4.69685	0	0	-1.20651
127	0	0	0	96.1665	1999.79	309.319	750.578	0	0	-6.47083	0	0	-0.0896342	0	0	63.627	0	0	-83.0083	0	0	40.4066	0	0	57.404	0	0	-2.77359	0	0	52.3909	0	0	56.4639	0	0	14.4213	0	0	6.78928	0	0	-5.36443	-2.46763	1.46925	1.74046	0	0	-1.59989
128	0	0	0	96.2305	1999.74	309.306	750.605	0	0	-6.47006	0	0	0.708248	0	0	63.6231	0	0	-83.0265	0	0	40.7338	0	0	57.2086	0	0	-3.63377	0	0	52.8414	0	0	55.9125	0	0	13.5219	0	0	6.74004	0	0	6.40125	-5.51939	-1.29938	2.71797	0	0	0.076925
129	0	0	0	96.1751	1999.69	309.327	750.647	0	0	-6.43385	0	0	-0.469272	0	0	63.6888	0	0	-83.0359	0	0	41.057	0	0	57.0254	0	0	-4.49156	0	0	53.2013	0	0	55.3161	0	0	12.5557	0	0	6.67524	0	0	-5.5345	-4.18425	2.09808	4.20213	0	0	3.62094
130	0	0	0	96.2098	1999.66	309.322	750.679	0	0	-6.47622	0	0	-0.561094	0	0	63.6317	0	0	-83.0199	0	0	41.4133	0	0	56.8359	0	0	-5.39248	0	0	53.6913	0	0	54.8045	0	0	11.6072	0	0	6.66463	0	0	3.46496	-3.77893	-0.551343	3.17097	0	0	-4.23758
131	0	0	0	96.2459	1999.6	309.296	750.743	0	0	-6.44273	0	0	0.580045	0	0	63.6524	0	0	-83.0387	0	0	41.7199	0	0	56.5856	0	0	-6.52847	0	0	54.075	0	0	54.3098	0	0	10.6937	0	0	6.57009	0	0	3.61249	-5.42402	-2.59876	6.4373	0	0	3.3491
132	0	0	0	96.2136	1999.57	309.294	750.77	0	0	-6.45016	0	0	0.655734	0	0	63.6423	0	0	-83.0378	0	0	42.1045	0	0	56.3946	0	0	-7.46723	0	0	54.4389	0	0	53.7548	0	0	9.6584	0	0	6.52232	0	0	-3.22795	-3.03984	-0.146031	2.70009	0	0	-0.742271
133	0	0	0	96.2169	1999.53	309.295	750.784	0	0	-6.4485	0	0	-0.514932	0	0	63.6398	0	0	-83.011	0	0	42.5463	0	0	56.2256	0	0	-8.28014	0	0	54.8515	0	0	53.2272	0	0	8.60478	0	0	6.46011	0	0	0.330581	-4.48227	0.116229	1.40667	0	0	0.165504
134	0	0	0	96.2165	1999.49	309.278	750.826	0	0	-6.4483	0	0	-0.852413	0	0	63.6277	0	0	-83.0014	0	0	42.8662	0	0	56.0203	0	0	-9.32292	0	0	55.2304	0	0	52.7035	0	0	7.55516	0	0	6.40498	0	0	-0.0423472	-3.86238	-1.75238	4.14252	0	0	0.0199783
135	0	0	0	96.2211	1999.47	309.296	750.855	0	0	-6.42222	0	0	-0.857026	0	0	63.6762	0	0	-83.0273	0	0	43.2349	0	0	55.8518	0	0	-10.394	0	0	55.6451	0	0	52.2057	0	0	6.53955	0	0	6.32471	0	0	0.458989	-1.66893	1.82688	2.96235	0	0	2.60832
136	0	0	0	96.224	1999.44	309.247	750.903	0	0	-6.44421	0	0	-0.812531	0	0	63.6312	0	0	-83.0095	0	0	43.5824	0	0	55.6648	0	0	-11.4242	0	0	56.0358	0	0	51.7036	0	0	5.47701	0	0	6.27159	0	0	0.295747	-3.27826	-4.93824	4.78625	0	0	-2.19945
137	0	0	0	96.222	1999.43	309.213	750.952	0	0	-6.4405	0	0	-0.98806	0	0	63.6316	0	0	-83.0121	0	0	43.9437	0	0	55.4929	0	0	-12.4521	0	0	56.4969	0	0	51.2123	0	0	4.44217	0	0	6.20232	0	0	-0.206955	-1.12057	-3.35872	4.8995	0	0	0.371648
138	0	0	0	96.217	1999.42	309.159	750.99	0	0	-6.44661	0	0	-0.231136	0	0	63.6253	0	0	-83.034	0	0	44.3138	0	0	55.327	0	0	-13.4533	0	0	56.8603	0	0	50.744	0	0	3.32495	0	0	6.13198	0	0	-0.501336	-0.345707	-5.42104	3.80874	0	0	-0.61143
139	0	0	0	96.2178	1999.44	309.07	751.035	0	0	-6.46364	0	0	-0.420512	0	0	63.5844	0	0	-83.0173	0	0	44.6219	0	0	55.1564	0	0	-14.4912	0	0	57.2474	0	0	50.2478	0	0	2.19929	0	0	6.09884	0	0	0.0894755	1.3113	-8.87215	4.46439	0	0	-1.70298
140	0	0	0	96.2303	1999.47	308.946	751.116	0	0	-6.47729	0	0	-0.645528	0	0	63.5621	0	0	-83.0174	0	0	45.016	0	0	55.0055	0	0	-15.5428	0	0	57.7238	0	0	49.8384	0	0	1.09812	0	0	6.04115	0	0	1.24856	2.99215	-12.4574	8.14199	0	0	-1.36557
141	0	0	0	96.2306	1999.48	308.828	751.187	0	0	-6.47632	0	0	-0.737192	0	0	63.5532	0	0	-83.0179	0	0	45.4399	0	0	54.8567	0	0	-16.5007	0	0	58.092	0	0	49.3971	0	0	-0.0484383	0	0	5.97535	0	0	0.0293698	1.28746	-11.7153	7.03931	0	0	0.0972021
142	0	0	0	96.2313	1999.38	308.716	751.299	0	0	-6.45295	0	0	-0.809752	0	0	63.5732	0	0	-83.0206	0	0	45.7618	0	0	54.7053	0	0	-17.5249	0	0	58.5276	0	0	48.963	0	0	-1.19001	0	0	5.87717	0	0	0.0696679	-9.71556	-11.2176	11.2295	0	0	2.33716
143	0	0	0	96.2387	1999.32	308.684	751.419	0	0	-6.43618	0	0	-1.03218	0	0	63.5806	0	0	-83.0243	0	0	46.025	0	0	54.5386	0	0	-18.5579	0	0	58.9099	0	0	48.5778	0	0	-2.32212	0	0	5.78699	0	0	0.732879	-6.06775	-3.23951	12.0163	0	0	1.6772
144	0	0	0	96.2426	1998.94	309.466	751.114	0	0	-6.33321	0	0	-1.03263	0	0	63.7449	0	0	-83.0452	0	0	46.4287	0	0	54.4657	0	0	-19.5384	0	0	59.3346	0	0	48.1707	0	0	-3.4543	0	0	5.5921	0	0	0.39137	-37.7774	78.2013	-30.5533	0	0	10.2971
145	0	0	0	96.2512	1998.89	309.449	751.153	0	0	-6.35398	0	0	-1.18086	0	0	63.7204	0	0	-83.0505	0	0	46.8348	0	0	54.3551	0	0	-20.5131	0	0	59.7278	0	0	47.7944	0	0	-4.59448	0	0	5.50664	0	0	0.859921	-5.16176	-1.65999	3.96967	0	0	-2.07693
146	0	0	0	96.2731	1998.84	309.47	751.168	0	0	-6.36188	0	0	-1.2096	0	0	63.7063	0	0	-83.0533	0	0	47.1084	0	0	54.2709	0	0	-21.5091	0	0	60.1352	0	0	47.4592	0	0	-5.71789	0	0	5.42163	0	0	2.18839	-5.3525	2.05934	1.43647	0	0	-0.790552
147	0	0	0	96.2801	1998.76	309.452	751.205	0	0	-6.33881	0	0	-1.31584	0	0	63.7246	0	0	-83.0579	0	0	47.4318	0	0	54.1651	0	0	-22.4967	0	0	60.5496	0	0	47.1767	0	0	-6.82406	0	0	5.29731	0	0	0.705559	-8.22544	-1.7792	3.71337	0	0	2.30754
148	0	0	0	96.2915	1998.69	309.441	751.241	0	0	-6.3312	0	0	-1.43796	0	0	63.7206	0	0	-83.0441	0	0	47.7267	0	0	54.0845	0	0	-23.4473	0	0	60.9156	0	0	46.8807	0	0	-7.95852	0	0	5.17463	0	0	1.13723	-6.54459	-1.08778	3.6478	0	0	0.760542
149	0	0	0	96.3121	1998.62	309.424	751.284	0	0	-6.33072	0	0	-1.55663	0	0	63.7249	0	0	-83.068	0	0	48.0217	0	0	54.0028	0	0	-24.3718	0	0	61.2872	0	0	46.5846	0	0	-9.07219	0	0	5.03745	0	0	2.06682	-7.21216	-1.67191	4.30942	0	0	0.0483663
150	0	0	0	96.3081	1998.46	309.4	751.318	0	0	-6.2969	0	0	-1.14508	0	0	63.7596	0	0	-83.0602	0	0	48.3161	0	0	53.9665	0	0	-25.264	0	0	61.6341	0	0	46.3238	0	0	-10.1771	0	0	4.8617	0	0	-0.406396	-16.3674	-2.46465	3.34978	0	0	3.38222
151	0	0	0	96.3449	1998.47	309.405	751.239	0	0	-6.34434	0	0	-1.64306	0	0	63.7123	0	0	-83.1014	0	0	48.5421	0	0	53.895	0	0	-26.1978	0	0	61.9788	0	0	46.0945	0	0	-11.2554	0	0	4.75955	0	0	3.6842	1.00136	0.50962	-7.90954	0	0	-4.74399
152	0	0	0	96.3449	1998.28	309.392	751.277	0	0	-6.29511	0	0	-0.963397	0	0	63.7613	0	0	-83.0964	0	0	48.7946	0	0	53.8593	0	0	-27.078	0	0	62.3303	0	0	45.874	0	0	-12.342	0	0	4.57751	0	0	-0.00683019	-18.6563	-1.31726	3.77893	0	0	4.92299
153	0	0	0	96.3742	1998.17	309.402	751.259	0	0	-6.2996	0	0	-1.08654	0	0	63.7581	0	0	-83.1169	0	0	48.9998	0	0	53.8034	0	0	-27.9761	0	0	62.6603	0	0	45.7036	0	0	-13.406	0	0	4.44167	0	0	2.9322	-10.9434	1.0103	-1.80006	0	0	-0.449426
154	0	0	0	96.4016	1998.2	309.399	751.172	0	0	-6.35775	0	0	-1.0018	0	0	63.7031	0	0	-83.1401	0	0	49.2315	0	0	53.7847	0	0	-28.8236	0	0	62.9794	0	0	45.5158	0	0	-14.4717	0	0	4.36103	0	0	2.7471	2.58684	-0.295043	-8.69036	0	0	-5.81475
155	0	0	0	96.4186	1997.85	309.318	751.306	0	0	-6.23997	0	0	-1.20803	0	0	63.8217	0	0	-83.1587	0	0	49.4391	0	0	53.7272	0	0	-29.6721	0	0	63.2792	0	0	45.3463	0	0	-15.5341	0	0	4.08653	0	0	1.69594	-35.0475	-8.10921	13.4706	0	0	11.7779
156	0	0	0	96.4289	1997.88	309.303	751.293	0	0	-6.2896	0	0	-0.992105	0	0	63.776	0	0	-83.1781	0	0	49.6495	0	0	53.7162	0	0	-30.4629	0	0	63.5934	0	0	45.2051	0	0	-16.5371	0	0	3.99595	0	0	1.02658	3.03984	-1.51992	-1.33514	0	0	-4.96324
157	0	0	0	96.4317	1997.73	309.259	751.251	0	0	-6.26396	0	0	-0.859914	0	0	63.8125	0	0	-83.1981	0	0	49.8566	0	0	53.697	0	0	-31.2603	0	0	63.8896	0	0	45.0419	0	0	-17.5286	0	0	3.80328	0	0	0.284136	-14.627	-4.3422	-4.22597	0	0	2.56393
158	0	0	0	96.4473	1997.72	309.222	751.297	0	0	-6.28941	0	0	-0.774293	0	0	63.7933	0	0	-83.2158	0	0	50.0826	0	0	53.655	0	0	-32.0122	0	0	64.1945	0	0	44.9307	0	0	-18.5276	0	0	3.69443	0	0	1.56206	-1.34706	-3.76105	4.57764	0	0	-2.54442
159	0	0	0	96.4614	1997.56	309.135	751.329	0	0	-6.24851	0	0	-0.478874	0	0	63.8396	0	0	-83.2344	0	0	50.3178	0	0	53.6344	0	0	-32.7073	0	0	64.481	0	0	44.8087	0	0	-19.5111	0	0	3.49631	0	0	1.4077	-15.378	-8.68142	3.21865	0	0	4.0897
160	0	0	0	96.4936	1997.66	309.075	751.265	0	0	-6.32631	0	0	-1.23407	0	0	63.7651	0	0	-83.2759	0	0	50.5571	0	0	53.6059	0	0	-33.3833	0	0	64.7718	0	0	44.6979	0	0	-20.4198	0	0	3.40762	0	0	3.22043	9.9659	-6.01411	-6.37174	0	0	-7.77976
161	0	0	0	96.4707	1997.59	309.063	751.279	0	0	-6.31508	0	0	-0.1661	0	0	63.7885	0	0	-83.2719	0	0	50.8032	0	0	53.5626	0	0	-34.0143	0	0	65.055	0	0	44.592	0	0	-21.325	0	0	3.22892	0	0	-2.28948	-6.96182	-1.19805	1.41263	0	0	1.12229
162	0	0	0	96.4556	1997.6	309.051	751.219	0	0	-6.33023	0	0	0.0183906	0	0	63.778	0	0	-83.2737	0	0	51.0586	0	0	53.5362	0	0	-34.6137	0	0	65.3384	0	0	44.497	0	0	-22.1863	0	0	3.07967	0	0	-1.51425	1.0252	-1.11461	-6.02603	0	0	-1.51455
163	0	0	0	96.4637	1997.76	308.932	751.131	0	0	-6.41343	0	0	-1.19291	0	0	63.7133	0	0	-83.3049	0	0	51.3475	0	0	53.4971	0	0	-35.1704	0	0	65.6067	0	0	44.3976	0	0	-23.0055	0	0	3.00594	0	0	0.816208	16.0217	-11.9865	-8.76188	0	0	-8.32041
164	0	0	0	96.4388	1997.7	308.944	751.121	0	0	-6.3919	0	0	-0.336427	0	0	63.748	0	0	-83.2994	0	0	51.5594	0	0	53.4636	0	0	-35.7416	0	0	65.9142	0	0	44.3068	0	0	-23.7602	0	0	2.82637	0	0	-2.49029	-6.67572	1.19507	-1.00136	0	0	2.15377
165	0	0	0	96.46	1997.73	308.927	751.07	0	0	-6.40875	0	0	-0.615215	0	0	63.7502	0	0	-83.3515	0	0	51.8292	0	0	53.4241	0	0	-36.2932	0	0	66.2166	0	0	44.2271	0	0	-24.4759	0	0	2.69686	0	0	2.11394	3.83854	-1.68085	-5.08428	0	0	-1.68586
166	0	0	0	96.4392	1997.79	308.914	751.031	0	0	-6.43223	0	0	0.218641	0	0	63.7361	0	0	-83.341	0	0	52.0929	0	0	53.4074	0	0	-36.8162	0	0	66.5183	0	0	44.1215	0	0	-25.1662	0	0	2.59648	0	0	-2.08184	5.22137	-1.28448	-3.91603	0	0	-2.34732
167	0	0	0	96.4637	1997.86	308.897	751.005	0	0	-6.46034	0	0	-0.233636	0	0	63.7161	0	0	-83.3779	0	0	52.321	0	0	53.3874	0	0	-37.313	0	0	66.8723	0	0	44.026	0	0	-25.7614	0	0	2.47186	0	0	2.44999	7.28369	-1.68383	-2.65241	0	0	-2.81148
168	0	0	0	96.4622	1997.93	308.886	751.014	0	0	-6.48653	0	0	-0.0607111	0	0	63.6992	0	0	-83.3852	0	0	52.57	0	0	53.3506	0	0	-37.7753	0	0	67.163	0	0	43.9477	0	0	-26.3536	0	0	2.37293	0	0	-0.149581	7.55787	-1.12057	0.876188	0	0	-2.61848
169	0	0	0	96.4607	1998.02	308.898	750.989	0	0	-6.5105	0	0	-1.05257	0	0	63.689	0	0	-83.4009	0	0	52.6928	0	0	53.3074	0	0	-38.1768	0	0	67.4182	0	0	43.877	0	0	-26.8338	0	0	2.22537	0	0	-0.1448	8.33273	1.22488	-2.46167	0	0	-2.39727
170	0	0	0	96.4572	1998.12	308.914	750.986	0	0	-6.53959	0	0	0.232358	0	0	63.6677	0	0	-83.4051	0	0	53.0175	0	0	53.2737	0	0	-38.5684	0	0	67.6805	0	0	43.8088	0	0	-27.3286	0	0	2.15031	0	0	-0.349706	10.0613	1.61827	-0.339746	0	0	-2.90893
171	0	0	0	96.4558	1998.22	308.928	750.982	0	0	-6.56472	0	0	1.81319	0	0	63.6479	0	0	-83.4037	0	0	53.1323	0	0	53.24	0	0	-38.9845	0	0	68.0022	0	0	43.7481	0	0	-27.8181	0	0	2.12843	0	0	-0.142751	10.407	1.40667	-0.333786	0	0	-2.51351
172	0	0	0	96.4536	1998.27	308.932	750.939	0	0	-6.5769	0	0	2.04509	0	0	63.6387	0	0	-83.404	0	0	53.3635	0	0	53.1943	0	0	-39.2794	0	0	68.2796	0	0	43.6905	0	0	-28.1842	0	0	2.03585	0	0	-0.215834	4.93526	0.38147	-4.30346	0	0	-1.21727
173	0	0	0	96.4448	1998.42	308.968	750.905	0	0	-6.62429	0	0	2.34238	0	0	63.5938	0	0	-83.4008	0	0	53.5832	0	0	53.17	0	0	-39.5343	0	0	68.4643	0	0	43.6127	0	0	-28.4806	0	0	1.99256	0	0	-0.885876	15.223	3.6329	-3.45707	0	0	-4.73925
174	0	0	0	96.4307	1998.55	308.956	750.877	0	0	-6.6547	0	0	2.45254	0	0	63.5617	0	0	-83.3936	0	0	53.7865	0	0	53.1175	0	0	-39.7261	0	0	68.7373	0	0	43.5599	0	0	-28.761	0	0	1.94059	0	0	-1.40839	12.0997	-1.24574	-2.77162	0	0	-3.04144
175	0	0	0	96.4205	1999	308.253	751.076	0	0	-6.23876	0	0	2.64827	0	0	64.0923	0	0	-83.521	0	0	53.9921	0	0	53.0312	0	0	-39.9164	0	0	68.9249	0	0	43.5287	0	0	-28.9745	0	0	1.40441	0	0	-1.01633	45.2757	-70.2828	19.9258	0	0	41.5944
176	0	0	0	96.4142	1998.79	309.01	750.815	0	0	-6.71004	0	0	3.02333	0	0	63.5139	0	0	-83.3859	0	0	54.1706	0	0	53.0091	0	0	-39.987	0	0	69.1601	0	0	43.4323	0	0	-29.1427	0	0	1.85706	0	0	-0.632475	-20.3252	75.6502	-26.1188	0	0	-47.1284
177	0	0	0	96.405	1999.19	308.396	750.943	0	0	-6.83353	0	0	2.9863	0	0	63.3587	0	0	-83.3818	0	0	54.4044	0	0	52.9166	0	0	-39.9937	0	0	69.3694	0	0	43.4014	0	0	-29.2652	0	0	1.93364	0	0	-0.925491	39.8636	-61.3481	12.809	0	0	-12.3486
178	0	0	0	96.3952	1999.3	308.452	750.85	0	0	-6.85523	0	0	3.35003	0	0	63.3423	0	0	-83.3754	0	0	54.6579	0	0	52.845	0	0	-39.9325	0	0	69.5539	0	0	43.3291	0	0	-29.3324	0	0	1.90568	0	0	-0.978083	10.8719	5.52833	-9.2864	0	0	-2.17021
179	0	0	0	96.3891	1999.38	308.492	750.766	0	0	-6.27713	0	0	3.63129	0	0	64.0894	0	0	-83.509	0	0	54.8196	0	0	52.768	0	0	-39.8242	0	0	69.7478	0	0	43.258	0	0	-29.3623	0	0	1.2437	0	0	-0.602423	8.21352	4.06206	-8.44002	0	0	57.81
180	0	0	0	96.377	1999.48	308.545	750.645	0	0	-6.2785	0	0	3.98487	0	0	64.1021	0	0	-83.5069	0	0	55.0136	0	0	52.6768	0	0	-39.6635	0	0	69.8624	0	0	43.1709	0	0	-29.3553	0	0	1.25373	0	0	-1.21646	9.14335	5.30481	-12.0759	0	0	-0.13686
181	0	0	0	96.3697	1999.58	308.56	750.568	0	0	-6.27693	0	0	4.34988	0	0	64.1131	0	0	-83.5027	0	0	55.1765	0	0	52.5899	0	0	-39.4354	0	0	69.9589	0	0	43.064	0	0	-29.3004	0	0	1.27617	0	0	-0.725366	10.1805	1.45137	-7.7486	0	0	0.157649
182	0	0	0	96.3707	1999.66	308.555	750.487	0	0	-6.28161	0	0	4.50304	0	0	64.1161	0	0	-83.4971	0	0	55.335	0	0	52.5036	0	0	-39.1433	0	0	70.0838	0	0	42.948	0	0	-29.1702	0	0	1.31334	0	0	0.0956227	8.69036	-0.420213	-8.02279	0	0	-0.468935
183	0	0	0	96.3662	1999.74	308.517	750.392	0	0	-6.29431	0	0	4.95781	0	0	64.1074	0	0	-83.4892	0	0	55.4767	0	0	52.4142	0	0	-38.8337	0	0	70.1741	0	0	42.8301	0	0	-29.0055	0	0	1.40412	0	0	-0.446011	7.87973	-3.8147	-9.55462	0	0	-1.26977
184	0	0	0	96.3619	1999.81	308.463	750.297	0	0	-6.30205	0	0	4.97386	0	0	64.0997	0	0	-83.4808	0	0	55.5734	0	0	52.3137	0	0	-38.4776	0	0	70.2481	0	0	42.6931	0	0	-28.7745	0	0	1.50512	0	0	-0.430302	6.58035	-5.39422	-9.43542	0	0	-0.773903
185	0	0	0	96.3297	1999.89	308.358	750.202	0	0	-6.32075	0	0	4.52417	0	0	64.0749	0	0	-83.444	0	0	55.5696	0	0	52.2212	0	0	-38.1042	0	0	70.3524	0	0	42.535	0	0	-28.4857	0	0	1.66118	0	0	-3.22317	8.4877	-10.5083	-9.5427	0	0	-1.87023
186	0	0	0	96.3142	1999.97	308.292	750.035	0	0	-6.32012	0	0	4.91995	0	0	64.0747	0	0	-83.4364	0	0	55.6295	0	0	52.1177	0	0	-37.6899	0	0	70.3458	0	0	42.3881	0	0	-28.1768	0	0	1.83829	0	0	-1.54772	7.86781	-6.62506	-16.7131	0	0	0.0636061
187	0	0	0	96.3516	2000.05	308.248	749.854	0	0	-6.32632	0	0	5.56701	0	0	64.069	0	0	-83.4508	0	0	55.6778	0	0	52.0257	0	0	-37.1883	0	0	70.3594	0	0	42.2199	0	0	-27.7477	0	0	1.99674	0	0	3.73748	7.9751	-4.36604	-18.0602	0	0	-0.620096
188	0	0	0	96.3556	2000.17	308.174	749.683	0	0	-6.34382	0	0	5.92147	0	0	64.0501	0	0	-83.4413	0	0	55.6405	0	0	51.933	0	0	-36.7471	0	0	70.3717	0	0	42.0388	0	0	-27.354	0	0	2.31532	0	0	0.400932	12.1593	-7.45952	-17.1244	0	0	-1.74972
189	0	0	0	96.3476	2000.34	308.079	749.458	0	0	-6.39525	0	0	5.70562	0	0	63.9955	0	0	-83.43	0	0	55.6737	0	0	51.8575	0	0	-36.2047	0	0	70.3941	0	0	41.8489	0	0	-26.8881	0	0	2.67127	0	0	-0.799132	16.88	-9.52184	-22.5067	0	0	-5.14364
190	0	0	0	96.3326	2000.48	307.991	749.19	0	0	-6.42351	0	0	6.16188	0	0	63.9654	0	0	-83.4128	0	0	55.7954	0	0	51.7434	0	0	-35.6035	0	0	70.3199	0	0	41.6684	0	0	-26.4216	0	0	3.07986	0	0	-1.49718	14.1859	-8.77678	-26.7565	0	0	-2.82603
191	0	0	0	96.3421	2000.65	307.936	748.945	0	0	-6.44392	0	0	6.41518	0	0	63.9502	0	0	-83.4079	0	0	55.6655	0	0	51.6574	0	0	-34.9588	0	0	70.2905	0	0	41.4609	0	0	-25.9131	0	0	3.54873	0	0	0.951445	16.0456	-5.48363	-24.5571	0	0	-2.04026
192	0	0	0	96.3542	2000.79	307.871	748.687	0	0	-6.47893	0	0	6.6182	0	0	63.9157	0	0	-83.4019	0	0	55.6951	0	0	51.5949	0	0	-34.3101	0	0	70.2768	0	0	41.2581	0	0	-25.3381	0	0	4.10212	0	0	1.20211	14.2097	-6.47306	-25.7969	0	0	-3.50184
193	0	0	0	96.3476	2000.91	307.806	748.392	0	0	-6.50775	0	0	6.05065	0	0	63.889	0	0	-83.3705	0	0	55.6133	0	0	51.5209	0	0	-33.6086	0	0	70.2302	0	0	41.0301	0	0	-24.7271	0	0	4.71048	0	0	-0.652966	12.6123	-6.49989	-29.5162	0	0	-2.88174
194	0	0	0	96.3578	2001.05	307.728	748.139	0	0	-6.54647	0	0	6.1707	0	0	63.8503	0	0	-83.3643	0	0	55.4621	0	0	51.4691	0	0	-32.857	0	0	70.1955	0	0	40.8171	0	0	-23.9981	0	0	5.37482	0	0	1.01292	13.6852	-7.81417	-25.2724	0	0	-3.87203
195	0	0	0	96.3722	2001.21	307.571	747.832	0	0	-6.60498	0	0	6.31543	0	0	63.7857	0	0	-83.3533	0	0	55.369	0	0	51.3952	0	0	-32.0983	0	0	70.1441	0	0	40.5812	0	0	-23.1913	0	0	6.11388	0	0	1.4398	16.1409	-15.685	-30.7381	0	0	-5.85053
196	0	0	0	96.3779	2001.07	307.578	747.713	0	0	-6.53346	0	0	6.60144	0	0	63.8536	0	0	-83.3407	0	0	55.1263	0	0	51.3692	0	0	-31.3347	0	0	70.0341	0	0	40.3978	0	0	-22.2652	0	0	6.78815	0	0	0.573053	-13.876	0.628829	-11.8792	0	0	7.15172
197	0	0	0	96.3857	2001.18	307.49	747.344	0	0	-7.26556	0	0	6.70002	0	0	62.9166	0	0	-83.1683	0	0	54.8963	0	0	51.3597	0	0	-30.5855	0	0	70.0856	0	0	40.2099	0	0	-21.1975	0	0	8.36726	0	0	0.776592	10.7288	-8.75294	-36.8416	0	0	-73.2102
198	0	0	0	96.4141	2001.23	307.441	747.075	0	0	-7.28315	0	0	6.75305	0	0	62.8924	0	0	-83.16	0	0	54.615	0	0	51.3324	0	0	-29.7378	0	0	69.9954	0	0	40.0365	0	0	-20.0656	0	0	9.23086	0	0	2.84477	4.95911	-4.88758	-26.9771	0	0	-1.75843
199	0	0	0	96.4603	2001.22	307.352	746.786	0	0	-6.59944	0	0	7.36858	0	0	63.7558	0	0	-83.3302	0	0	54.393	0	0	51.3476	0	0	-28.8784	0	0	69.9524	0	0	39.8881	0	0	-18.814	0	0	9.35629	0	0	4.61448	-1.40667	-8.94368	-28.8904	0	0	68.3701
200	0	0	0	96.4904	2001.29	307.297	746.428	0	0	-6.65261	0	0	7.37317	0	0	63.6823	0	0	-83.3123	0	0	54.1568	0	0	51.3137	0	0	-27.9392	0	0	69.8464	0	0	39.8047	0	0	-17.5276	0	0	10.3411	0	0	3.01758	7.82013	-5.45681	-35.7807	0	0	-5.31641
201	0	0	0	96.4973	2000.96	307.207	746.324	0	0	-6.5335	0	0	6.72338	0	0	63.7735	0	0	-83.2632	0	0	53.9026	0	0	51.2938	0	0	-26.8218	0	0	69.6821	0	0	39.7845	0	0	-16.2598	0	0	11.1866	0	0	0.683702	-32.9733	-9.05693	-10.4129	0	0	11.9105
202	0	0	0	96.5277	2001.11	307.059	745.888	0	0	-6.62555	0	0	6.88975	0	0	63.6558	0	0	-83.2386	0	0	53.46	0	0	51.3128	0	0	-25.8653	0	0	69.477	0	0	39.8174	0	0	-14.8738	0	0	12.294	0	0	3.04217	14.9488	-14.7432	-43.5293	0	0	-9.20415
203	0	0	0	96.5689	2000.75	307.04	745.634	0	0	-6.49124	0	0	6.76577	0	0	63.7507	0	0	-83.2085	0	0	53.2295	0	0	51.3283	0	0	-24.7673	0	0	69.2835	0	0	39.9077	0	0	-13.4996	0	0	13.2447	0	0	4.11929	-36.8118	-1.88649	-25.4452	0	0	13.4305
204	0	0	0	96.6262	2000.54	307.059	745.375	0	0	-6.44097	0	0	6.96482	0	0	63.7625	0	0	-83.1795	0	0	52.8321	0	0	51.3088	0	0	-23.6024	0	0	69.0813	0	0	40.0467	0	0	-12.0912	0	0	14.3143	0	0	5.73326	-20.647	1.85072	-25.9221	0	0	5.02745
205	0	0	0	96.7058	2000.16	306.974	745.117	0	0	-6.34219	0	0	7.16246	0	0	63.8096	0	0	-83.145	0	0	52.4984	0	0	51.3306	0	0	-22.3781	0	0	68.8503	0	0	40.184	0	0	-10.7404	0	0	15.3997	0	0	7.96195	-37.7178	-8.52048	-25.7611	0	0	9.87718
206	0	0	0	96.8216	1999.91	307.033	744.773	0	0	-6.29504	0	0	7.28757	0	0	63.7927	0	0	-83.1129	0	0	52.199	0	0	51.3789	0	0	-21.2494	0	0	68.5928	0	0	40.391	0	0	-9.48414	0	0	16.662	0	0	11.5731	-25.4035	5.91874	-34.3919	0	0	4.71522
207	0	0	0	96.9805	1999.5	307.026	744.45	0	0	-6.19661	0	0	7.42869	0	0	63.8235	0	0	-83.0834	0	0	51.8158	0	0	51.3748	0	0	-19.9446	0	0	68.3189	0	0	40.6696	0	0	-8.13647	0	0	17.783	0	0	15.8939	-40.5431	-0.679493	-32.3236	0	0	9.84341
208	0	0	0	97.2426	1999.11	307	744.094	0	0	-6.1407	0	0	7.45178	0	0	63.7912	0	0	-83.0326	0	0	51.3752	0	0	51.5013	0	0	-18.5915	0	0	68.0382	0	0	40.949	0	0	-6.85744	0	0	18.9814	0	0	26.2081	-39.041	-2.55108	-35.584	0	0	5.59102
209	0	0	0	97.4286	1998.53	306.957	743.818	0	0	-6.69108	0	0	7.22284	0	0	62.9481	0	0	-82.8223	0	0	50.8552	0	0	51.6418	0	0	-17.2556	0	0	67.7957	0	0	41.2678	0	0	-5.60421	0	0	20.9054	0	0	18.5993	-58.341	-4.36902	-27.5791	0	0	-55.038
210	0	0	0	97.6291	1997.93	306.975	743.499	0	0	-6.54416	0	0	6.87148	0	0	62.9716	0	0	-82.7718	0	0	50.3387	0	0	51.794	0	0	-15.8804	0	0	67.6204	0	0	41.5335	0	0	-4.34951	0	0	22.1139	0	0	20.0493	-60.01	1.7941	-31.966	0	0	14.6921
211	0	0	0	97.8064	1997.24	306.941	743.241	0	0	-6.39528	0	0	6.51789	0	0	63.0243	0	0	-82.7041	0	0	49.6687	0	0	52.0129	0	0	-14.5089	0	0	67.5199	0	0	41.8086	0	0	-3.03713	0	0	23.2985	0	0	17.7373	-68.6884	-3.37362	-25.7671	0	0	14.8873
212	0	0	0	98.0268	1996.52	306.974	742.983	0	0	-6.25662	0	0	5.60162	0	0	63.0722	0	0	-82.6931	0	0	49.0939	0	0	52.1839	0	0	-13.1864	0	0	67.3306	0	0	42.217	0	0	-1.89014	0	0	24.5158	0	0	22.0349	-72.1693	3.3319	-25.8148	0	0	13.8667
213	0	0	0	98.1794	1995.72	306.983	742.789	0	0	-5.93031	0	0	4.51958	0	0	63.3973	0	0	-82.7511	0	0	48.2573	0	0	52.3799	0	0	-12.2538	0	0	67.1391	0	0	42.784	0	0	-0.595687	0	0	25.5632	0	0	15.2586	-79.7868	0.825524	-19.4013	0	0	32.6311
214	0	0	0	98.3307	1994.86	306.947	742.707	0	0	-5.93361	0	0	5.82031	0	0	63.2153	0	0	-82.6536	0	0	47.4476	0	0	52.6325	0	0	-11.2027	0	0	67.1241	0	0	43.0953	0	0	0.833385	0	0	26.9318	0	0	15.1302	-86.5579	-3.5435	-8.20756	0	0	-0.330752
215	0	0	0	98.4424	1993.89	306.99	742.612	0	0	-5.82835	0	0	5.64403	0	0	63.1757	0	0	-82.5692	0	0	46.6868	0	0	52.8758	0	0	-10.0929	0	0	67.0196	0	0	43.5223	0	0	2.0892	0	0	28.202	0	0	11.1762	-96.2377	4.24981	-9.48906	0	0	10.5268
216	0	0	0	98.585	1992.81	307.061	742.466	0	0	-5.70022	0	0	5.6068	0	0	63.1653	0	0	-82.5077	0	0	45.9106	0	0	53.0914	0	0	-9.15232	0	0	67.002	0	0	43.9371	0	0	3.46276	0	0	29.4689	0	0	14.2553	-108.111	7.14958	-14.5614	0	0	12.8128
217	0	0	0	98.7778	1991.68	307.144	742.354	0	0	-5.58025	0	0	5.19538	0	0	63.1381	0	0	-82.4547	0	0	45.2481	0	0	53.2698	0	0	-8.15485	0	0	67.0425	0	0	44.3646	0	0	4.79569	0	0	30.7932	0	0	19.285	-113.726	8.25524	-11.2116	0	0	11.9968
218	0	0	0	99.0793	1990.39	307.243	742.347	0	0	-5.65586	0	0	4.53712	0	0	62.7766	0	0	-82.2779	0	0	44.6131	0	0	53.4682	0	0	-7.20383	0	0	67.0532	0	0	44.727	0	0	6.00502	0	0	32.3798	0	0	30.1478	-128.329	9.97484	-0.721216	0	0	-7.56149
219	0	0	0	99.2701	1989.03	307.334	742.269	0	0	-5.56993	0	0	3.53151	0	0	62.6608	0	0	-82.1802	0	0	44.1384	0	0	53.5927	0	0	-6.28551	0	0	67.056	0	0	45.0165	0	0	7.10567	0	0	33.8413	0	0	19.0795	-136.638	9.0152	-7.83801	0	0	8.59374
220	0	0	0	99.4625	1987.6	307.479	742.273	0	0	-5.47673	0	0	3.96102	0	0	62.5587	0	0	-82.1004	0	0	43.676	0	0	53.9143	0	0	-5.4659	0	0	67.0843	0	0	45.3002	0	0	8.29732	0	0	35.3112	0	0	19.242	-142.92	14.5525	0.476837	0	0	9.31941
221	0	0	0	99.7177	1986.04	307.537	742.265	0	0	-5.34912	0	0	3.20029	0	0	62.4746	0	0	-81.9975	0	0	43.3109	0	0	54.0301	0	0	-4.8117	0	0	67.1398	0	0	45.5704	0	0	9.32343	0	0	36.8494	0	0	25.5183	-155.592	5.77867	-0.822544	0	0	12.7616
222	0	0	0	99.9967	1984.36	307.646	742.279	0	0	-5.18465	0	0	3.4444	0	0	62.4397	0	0	-81.9517	0	0	42.9575	0	0	54.1158	0	0	-4.19119	0	0	67.1807	0	0	45.8672	0	0	10.4037	0	0	38.2777	0	0	27.8931	-168.455	10.8778	1.3411	0	0	16.4464
223	0	0	0	100.313	1982.57	307.724	742.2	0	0	-4.51531	0	0	4.07447	0	0	63.0036	0	0	-81.9994	0	0	42.6543	0	0	54.2198	0	0	-3.56079	0	0	67.2138	0	0	46.0756	0	0	11.4826	0	0	39.1108	0	0	31.634	-178.599	7.82013	-7.86185	0	0	66.9342
224	0	0	0	100.617	1980.65	307.801	742.071	0	0	-4.63711	0	0	3.25354	0	0	62.5774	0	0	-81.9064	0	0	42.3521	0	0	54.3889	0	0	-3.024	0	0	67.2146	0	0	46.2206	0	0	12.4268	0	0	40.8536	0	0	30.3978	-192.237	7.68006	-12.9402	0	0	-12.1796
225	0	0	0	100.868	1978.56	307.905	742.071	0	0	-4.47308	0	0	4.27195	0	0	62.5758	0	0	-81.9131	0	0	42.2291	0	0	54.5117	0	0	-2.42242	0	0	67.2557	0	0	46.3211	0	0	13.335	0	0	42.304	0	0	25.1146	-209.236	10.4338	0.0596046	0	0	16.4024
226	0	0	0	101.128	1976.37	307.991	742.141	0	0	-4.42877	0	0	4.38483	0	0	62.3897	0	0	-81.8924	0	0	42.0377	0	0	54.6523	0	0	-1.91413	0	0	67.2619	0	0	46.385	0	0	14.2716	0	0	43.8155	0	0	25.9697	-218.117	8.60095	7.00355	0	0	4.43079
227	0	0	0	101.327	1974.21	308.03	742.203	0	0	-4.49714	0	0	5.88104	0	0	62.0605	0	0	-81.8248	0	0	41.8934	0	0	54.7117	0	0	-1.51466	0	0	67.2635	0	0	46.4578	0	0	15.1815	0	0	45.4423	0	0	19.8922	-216.663	3.8594	6.18696	0	0	-6.83651
228	0	0	0	101.483	1971.84	307.96	742.399	0	0	-4.50815	0	0	6.31811	0	0	61.7746	0	0	-81.7704	0	0	41.8198	0	0	54.8933	0	0	-1.15817	0	0	67.2205	0	0	46.2366	0	0	16.0364	0	0	46.9887	0	0	15.648	-236.893	-6.92904	19.5622	0	0	-1.10133
229	0	0	0	101.646	1969.35	307.788	742.6	0	0	-4.29726	0	0	6.44984	0	0	61.7409	0	0	-81.7538	0	0	41.8711	0	0	54.9176	0	0	-0.794968	0	0	67.1379	0	0	46.0975	0	0	16.8101	0	0	48.3161	0	0	16.2449	-249.374	-17.2257	20.1762	0	0	21.0889
230	0	0	0	101.816	1966.23	308.734	742.797	0	0	-3.9223	0	0	6.71744	0	0	61.9537	0	0	-81.7243	0	0	41.9912	0	0	54.8109	0	0	-0.2633	0	0	67.2351	0	0	46.2191	0	0	17.8845	0	0	49.1381	0	0	16.9894	-311.804	94.6432	19.6874	0	0	37.4959
231	0	0	0	101.938	1963.24	308.864	743.14	0	0	-3.59436	0	0	7.73339	0	0	62.0461	0	0	-81.723	0	0	42.1176	0	0	54.9466	0	0	0.0561444	0	0	66.9366	0	0	45.6212	0	0	18.3911	0	0	50.2286	0	0	12.2711	-298.381	12.9431	34.3144	0	0	32.7946
232	0	0	0	102.032	1960.03	309.081	743.54	0	0	-3.19358	0	0	7.82134	0	0	62.2143	0	0	-81.7078	0	0	42.26	0	0	54.9656	0	0	0.179907	0	0	66.5855	0	0	45.207	0	0	18.6987	0	0	51.3086	0	0	9.40859	-321.221	21.7259	39.9411	0	0	40.0776
233	0	0	0	102.166	1956.78	309.178	743.871	0	0	-2.83291	0	0	8.49392	0	0	62.3235	0	0	-81.6973	0	0	42.3484	0	0	55.0011	0	0	0.243169	0	0	66.7819	0	0	44.9635	0	0	19.4911	0	0	52.3191	0	0	13.3585	-325	9.73344	33.1402	0	0	36.0676
234	0	0	0	102.336	1953.21	309.447	744.363	0	0	-2.34778	0	0	8.00065	0	0	62.5488	0	0	-81.6934	0	0	42.5824	0	0	54.9803	0	0	0.360478	0	0	66.6512	0	0	44.5527	0	0	19.8876	0	0	53.1453	0	0	17.0161	-357.151	26.8221	49.15	0	0	48.5131
235	0	0	0	102.472	1949.68	309.606	745.057	0	0	-1.9162	0	0	8.50236	0	0	62.7165	0	0	-81.6748	0	0	42.7883	0	0	54.9438	0	0	0.4545	0	0	66.5788	0	0	44.1221	0	0	20.2214	0	0	53.9724	0	0	13.5887	-352.597	15.9174	69.4036	0	0	43.1572
236	0	0	0	102.624	1945.88	309.911	745.75	0	0	-1.12047	0	0	9.44525	0	0	63.271	0	0	-81.6729	0	0	42.9718	0	0	54.8925	0	0	0.398271	0	0	66.5377	0	0	43.7088	0	0	20.4388	0	0	54.4771	0	0	15.2347	-380.23	30.5504	69.3679	0	0	79.5736
237	0	0	0	102.753	1942.1	310.195	746.561	0	0	-0.376475	0	0	7.54644	0	0	63.8097	0	0	-81.6958	0	0	43.227	0	0	54.8088	0	0	0.172497	0	0	66.5466	0	0	43.2644	0	0	20.4388	0	0	55.1742	0	0	12.8189	-377.643	28.342	81.0087	0	0	74.3993
238	0	0	0	102.904	1938.23	310.527	747.499	0	0	0.377272	0	0	5.23368	0	0	64.2893	0	0	-81.6661	0	0	43.5604	0	0	54.7125	0	0	-0.417522	0	0	66.6128	0	0	42.8003	0	0	20.0597	0	0	56.2237	0	0	15.1931	-387.979	33.1879	93.8714	0	0	75.3747
239	0	0	0	103.079	1934.36	310.81	748.4	0	0	1.3592	0	0	4.28764	0	0	65.116	0	0	-81.7567	0	0	43.8825	0	0	54.525	0	0	-1.22074	0	0	66.6188	0	0	42.3679	0	0	19.3733	0	0	57.1906	0	0	17.4552	-386.381	28.3122	90.0686	0	0	98.193
240	0	0	0	103.244	1930.52	311.056	749.558	0	0	2.22117	0	0	1.48681	0	0	65.7316	0	0	-81.7274	0	0	44.3121	0	0	54.3577	0	0	-1.59513	0	0	66.8496	0	0	41.8597	0	0	19.3111	0	0	57.7622	0	0	16.5127	-383.747	24.5839	115.842	0	0	86.1969
241	0	0	0	103.389	1927.09	311.031	750.799	0	0	2.99868	0	0	-2.11859	0	0	66.268	0	0	-81.6944	0	0	44.6734	0	0	54.2836	0	0	-1.92876	0	0	67.077	0	0	41.1934	0	0	19.4612	0	0	58.2996	0	0	14.4889	-343.513	-2.47955	124.067	0	0	77.7505
242	0	0	0	103.522	1923.73	311.218	752.03	0	0	3.69851	0	0	-4.73184	0	0	66.7173	0	0	-81.6122	0	0	45.2227	0	0	54.1225	0	0	-2.44589	0	0	67.3251	0	0	40.4809	0	0	19.3607	0	0	59.0175	0	0	13.3339	-335.681	18.698	123.084	0	0	69.9838
243	0	0	0	103.665	1918.88	312.303	753.671	0	0	5.29559	0	0	-3.95695	0	0	68.0287	0	0	-81.4831	0	0	45.5672	0	0	53.9869	0	0	-2.9455	0	0	67.4405	0	0	39.9759	0	0	19.0705	0	0	58.8663	0	0	14.2293	-484.824	108.516	164.115	0	0	159.708
244	0	0	0	103.781	1916.02	311.93	755.225	0	0	5.89368	0	0	-6.18553	0	0	68.3386	0	0	-81.3218	0	0	46.0601	0	0	53.8741	0	0	-3.45629	0	0	67.7131	0	0	39.2921	0	0	18.8962	0	0	59.5201	0	0	11.64	-286.174	-37.3423	155.431	0	0	59.8087
245	0	0	0	103.933	1913.39	311.637	757.041	0	0	6.47496	0	0	-6.97536	0	0	68.6203	0	0	-81.1393	0	0	46.5411	0	0	53.7971	0	0	-3.99321	0	0	67.943	0	0	38.596	0	0	18.7416	0	0	60.1548	0	0	15.2074	-263.059	-29.242	181.514	0	0	58.1279
246	0	0	0	104.116	1910.16	311.678	758.502	0	0	7.52349	0	0	-9.13146	0	0	69.3618	0	0	-80.9619	0	0	46.9738	0	0	53.714	0	0	-4.52025	0	0	68.2354	0	0	37.9126	0	0	18.5922	0	0	60.2746	0	0	18.2769	-322.95	4.10378	146.121	0	0	104.853
247	0	0	0	104.334	1906.63	311.568	760.431	0	0	8.7355	0	0	-9.17657	0	0	70.3097	0	0	-80.8447	0	0	47.3529	0	0	53.6996	0	0	-5.10924	0	0	68.52	0	0	37.2677	0	0	18.5032	0	0	60.1621	0	0	21.8197	-353.134	-11.0507	192.94	0	0	121.201
248	0	0	0	104.49	1903.24	311.403	762.117	0	0	9.8564	0	0	-11.4257	0	0	71.1377	0	0	-80.675	0	0	47.9015	0	0	53.5115	0	0	-5.61124	0	0	68.7529	0	0	36.7171	0	0	18.3647	0	0	60.0583	0	0	15.6364	-339.067	-16.43	168.568	0	0	112.09
249	0	0	0	104.569	1899.76	311.394	763.835	0	0	10.4393	0	0	-13.3869	0	0	71.4427	0	0	-80.5318	0	0	48.2504	0	0	53.4707	0	0	-6.1536	0	0	68.9283	0	0	36.1775	0	0	18.3904	0	0	60.3619	0	0	7.83423	-348.413	-0.911951	171.781	0	0	58.2876
250	0	0	0	104.66	1896.77	311.588	764.803	0	0	10.8212	0	0	-13.6488	0	0	71.5329	0	0	-80.3602	0	0	48.5807	0	0	53.4038	0	0	-7.05745	0	0	69.0795	0	0	35.6563	0	0	18.0501	0	0	61.175	0	0	9.16338	-298.5	19.3894	96.8814	0	0	38.1957
251	0	0	0	104.684	1892.84	311.386	767.784	0	0	11.9101	0	0	-13.507	0	0	72.3747	0	0	-80.2105	0	0	48.998	0	0	53.4183	0	0	-7.72318	0	0	69.1557	0	0	35.3279	0	0	17.9192	0	0	61.0932	0	0	2.34959	-392.961	-20.2239	298.065	0	0	108.888
252	0	0	0	104.675	1889.67	311.272	768.956	0	0	12.9531	0	0	-13.351	0	0	73.1638	0	0	-79.9901	0	0	49.3391	0	0	53.3004	0	0	-8.14289	0	0	69.0182	0	0	34.8734	0	0	17.938	0	0	60.5939	0	0	-0.844211	-317.132	-11.3726	117.224	0	0	104.297
253	0	0	0	104.69	1886.72	311.438	769.589	0	0	13.9914	0	0	-13.3142	0	0	73.9354	0	0	-79.7672	0	0	49.6291	0	0	53.0766	0	0	-8.75137	0	0	68.9377	0	0	34.4107	0	0	17.7829	0	0	60.1497	0	0	1.44527	-295.365	16.582	63.2346	0	0	103.831
254	0	0	0	104.718	1882.7	311.17	772.165	0	0	15.3219	0	0	-12.6807	0	0	74.9884	0	0	-79.5415	0	0	49.9205	0	0	53.0218	0	0	-9.30345	0	0	68.6991	0	0	34.1398	0	0	17.5115	0	0	59.3949	0	0	2.84682	-401.39	-26.831	257.665	0	0	133.055
255	0	0	0	104.684	1879.13	311.146	773.82	0	0	16.5349	0	0	-11.9875	0	0	75.8695	0	0	-79.2054	0	0	50.1526	0	0	52.9152	0	0	-9.85336	0	0	68.4649	0	0	33.8561	0	0	17.128	0	0	58.629	0	0	-3.45061	-356.972	-2.34544	165.474	0	0	121.299
256	0	0	0	104.705	1875.36	311.433	776.299	0	0	17.7528	0	0	-11.8895	0	0	76.7815	0	0	-78.9332	0	0	50.4081	0	0	52.9143	0	0	-10.2175	0	0	68.1796	0	0	33.7532	0	0	16.8165	0	0	57.7932	0	0	2.12692	-377.619	28.6758	247.931	0	0	121.782
257	0	0	0	104.695	1871.37	311.129	778.368	0	0	19.1823	0	0	-11.1141	0	0	77.8531	0	0	-78.5472	0	0	50.4978	0	0	52.8739	0	0	-10.8926	0	0	67.8143	0	0	33.5396	0	0	16.189	0	0	56.6833	0	0	-1.05458	-398.839	-30.3566	206.864	0	0	142.953
258	0	0	0	104.682	1867.69	311.279	780.536	0	0	20.5163	0	0	-11.5355	0	0	78.8641	0	0	-78.213	0	0	50.6147	0	0	52.8124	0	0	-11.4028	0	0	67.4168	0	0	33.4833	0	0	15.6831	0	0	55.6312	0	0	-1.27725	-367.582	14.9876	216.794	0	0	133.405
259	0	0	0	104.673	1864.07	311.385	782.9	0	0	21.8087	0	0	-10.919	0	0	79.7987	0	0	-77.8027	0	0	50.6801	0	0	52.8532	0	0	-12.0526	0	0	66.9813	0	0	33.3956	0	0	15.0264	0	0	54.6813	0	0	-0.89817	-362.36	10.6186	236.416	0	0	129.238
260	0	0	0	104.681	1860.79	311.657	784.994	0	0	23.0344	0	0	-10.931	0	0	80.6827	0	0	-77.3988	0	0	50.6462	0	0	53.0292	0	0	-12.8293	0	0	66.5852	0	0	33.2824	0	0	14.3378	0	0	53.8969	0	0	0.807328	-328.112	27.1499	209.427	0	0	122.569
261	0	0	0	104.678	1857.03	311.499	787.83	0	0	24.3773	0	0	-10.4168	0	0	81.6757	0	0	-76.9669	0	0	50.5778	0	0	53.2053	0	0	-13.5503	0	0	66.2091	0	0	33.1858	0	0	13.6707	0	0	52.9254	0	0	-0.304626	-375.795	-15.8489	283.545	0	0	134.292
262	0	0	0	104.624	1853.55	311.529	790.486	0	0	25.6621	0	0	-10.4959	0	0	82.6024	0	0	-76.4782	0	0	50.5281	0	0	53.2724	0	0	-14.1897	0	0	65.9263	0	0	33.1525	0	0	13.114	0	0	51.9198	0	0	-5.34531	-347.793	3.00109	265.634	0	0	128.472
263	0	0	0	104.627	1850.95	312.08	792.433	0	0	26.7703	0	0	-10.4825	0	0	83.3952	0	0	-76.0887	0	0	50.4621	0	0	53.5304	0	0	-14.9498	0	0	65.6627	0	0	33.0293	0	0	12.5774	0	0	51.2762	0	0	0.271159	-260.627	55.1432	194.699	0	0	110.827
264	0	0	0	104.628	1846.96	311.693	795.658	0	0	28.2084	0	0	-15.9865	0	0	84.4379	0	0	-75.5648	0	0	50.4017	0	0	53.709	0	0	-15.6207	0	0	65.4377	0	0	32.9766	0	0	12.1401	0	0	50.0809	0	0	0.0409811	-398.386	-38.6506	322.533	0	0	143.804
265	0	0	0	104.542	1844.42	312.115	797.719	0	0	29.0769	0	0	-14.3402	0	0	84.9071	0	0	-75.0091	0	0	50.3701	0	0	53.9181	0	0	-16.167	0	0	65.2833	0	0	32.9216	0	0	11.8414	0	0	49.3487	0	0	-8.51725	-254.297	42.1554	206.077	0	0	86.8563
266	0	0	0	104.437	1840.69	311.732	800.933	0	0	30.7339	0	0	-14.0819	0	0	86.2008	0	0	-74.4555	0	0	50.3535	0	0	54.1851	0	0	-16.6533	0	0	65.1666	0	0	32.8393	0	0	11.4799	0	0	47.8925	0	0	-10.5574	-373.28	-38.3347	321.406	0	0	165.699
267	0	0	0	104.345	1837.48	311.621	803.714	0	0	31.789	0	0	-14.7476	0	0	86.8388	0	0	-73.8779	0	0	50.3307	0	0	54.4111	0	0	-17.1464	0	0	65.0846	0	0	32.8008	0	0	11.1896	0	0	46.9371	0	0	-9.23168	-320.303	-11.1133	278.056	0	0	105.508
268	0	0	0	104.296	1834.28	311.507	806.511	0	0	32.7741	0	0	-13.7471	0	0	87.401	0	0	-73.299	0	0	50.3701	0	0	54.5617	0	0	-17.5184	0	0	65.0162	0	0	32.8204	0	0	10.9565	0	0	45.9533	0	0	-4.85831	-320.232	-11.3934	279.725	0	0	98.5094
269	0	0	0	104.137	1831.01	311.357	809.532	0	0	33.9805	0	0	-14.8793	0	0	88.1649	0	0	-72.6921	0	0	50.347	0	0	54.7907	0	0	-17.8817	0	0	65.0427	0	0	32.8265	0	0	10.8984	0	0	44.7482	0	0	-15.8495	-326.788	-14.925	302.07	0	0	120.639
270	0	0	0	103.999	1827.9	311.252	812.417	0	0	34.8048	0	0	-13.9038	0	0	88.5095	0	0	-72.0506	0	0	50.3296	0	0	55.0054	0	0	-18.1866	0	0	64.9993	0	0	32.9146	0	0	10.8334	0	0	43.8659	0	0	-13.8352	-311.697	-10.5113	288.516	0	0	82.4329
271	0	0	0	103.865	1824.3	311.623	815.658	0	0	35.6199	0	0	-13.7953	0	0	88.8848	0	0	-71.4228	0	0	50.3469	0	0	55.1923	0	0	-18.3411	0	0	65.0504	0	0	33.1035	0	0	10.8752	0	0	42.9594	0	0	-13.448	-359.845	37.1099	324.112	0	0	81.5074
272	0	0	0	103.735	1821.18	311.594	818.664	0	0	36.566	0	0	-14.2508	0	0	89.4117	0	0	-70.8732	0	0	50.3249	0	0	55.496	0	0	-18.5528	0	0	65.0999	0	0	33.2553	0	0	10.9372	0	0	41.9573	0	0	-12.9651	-311.852	-2.97725	300.58	0	0	94.6108
273	0	0	0	103.502	1818.72	311.005	821.2	0	0	37.0148	0	0	-14.3552	0	0	89.2857	0	0	-70.1722	0	0	50.2458	0	0	55.5735	0	0	-18.7042	0	0	65.1747	0	0	33.4585	0	0	10.977	0	0	41.2725	0	0	-23.3019	-245.917	-58.8924	253.588	0	0	44.8778
274	0	0	0	103.12	1815.02	311.455	824.695	0	0	37.7418	0	0	-20.6483	0	0	89.5601	0	0	-69.4266	0	0	50.2524	0	0	55.8954	0	0	-18.7298	0	0	65.2923	0	0	33.7089	0	0	11.2251	0	0	40.4134	0	0	-38.1459	-369.561	45.0075	349.534	0	0	72.7057
275	0	0	0	102.777	1812.69	310.829	827.39	0	0	38.3295	0	0	-28.0994	0	0	89.5638	0	0	-68.6698	0	0	50.1138	0	0	55.9802	0	0	-18.8532	0	0	65.2426	0	0	33.9864	0	0	11.4294	0	0	39.492	0	0	-34.3306	-233.817	-62.5789	269.449	0	0	58.77
276	0	0	0	102.409	1809.84	310.701	830.504	0	0	38.9077	0	0	-35.2483	0	0	89.5912	0	0	-67.9004	0	0	50.0399	0	0	56.264	0	0	-18.9847	0	0	65.2317	0	0	34.2331	0	0	11.5755	0	0	38.7937	0	0	-36.8448	-284.374	-12.8061	311.428	0	0	57.8206
277	0	0	0	101.998	1806.24	311.145	834.197	0	0	39.7399	0	0	-45.137	0	0	89.9028	0	0	-67.0882	0	0	50.0679	0	0	56.3195	0	0	-18.8225	0	0	65.271	0	0	34.7209	0	0	11.9684	0	0	37.703	0	0	-41.0665	-360.262	44.3846	369.293	0	0	83.2177
278	0	0	0	101.521	1803.29	311.067	837.569	0	0	40.2672	0	0	-54.9772	0	0	89.8861	0	0	-66.3099	0	0	49.9689	0	0	56.703	0	0	-18.8524	0	0	65.2313	0	0	34.9879	0	0	12.1823	0	0	37.0605	0	0	-47.7335	-294.697	-7.72774	337.267	0	0	52.725
279	0	0	0	101.025	1800.47	311.073	840.931	0	0	40.7596	0	0	-68.4065	0	0	89.8565	0	0	-65.5494	0	0	49.8629	0	0	57.0591	0	0	-18.8722	0	0	65.1562	0	0	35.2741	0	0	12.479	0	0	36.4323	0	0	-49.5223	-282.514	0.602007	336.158	0	0	49.2416
280	0	0	0	100.563	1797.66	311.114	844.164	0	0	41.2205	0	0	-72.7777	0	0	89.7758	0	0	-64.7942	0	0	49.7628	0	0	57.2536	0	0	-18.7268	0	0	65.037	0	0	35.6716	0	0	12.876	0	0	35.6236	0	0	-46.2383	-280.941	4.06504	323.26	0	0	46.0864
281	0	0	0	100.071	1795	311.181	847.348	0	0	41.6394	0	0	-76.2465	0	0	89.6493	0	0	-64.0212	0	0	49.6477	0	0	57.6337	0	0	-18.6866	0	0	64.888	0	0	35.9523	0	0	13.2332	0	0	35.0101	0	0	-49.1876	-265.622	6.66976	318.48	0	0	41.8899
282	0	0	0	99.6446	1792.92	310.78	850.28	0	0	41.9553	0	0	-75.9043	0	0	89.3593	0	0	-63.2295	0	0	49.4534	0	0	57.97	0	0	-18.6681	0	0	64.6447	0	0	36.255	0	0	13.558	0	0	34.3509	0	0	-42.6668	-208.33	-40.0782	293.195	0	0	31.5917
283	0	0	0	99.219	1790.46	310.925	853.332	0	0	42.326	0	0	-78.3567	0	0	89.1682	0	0	-62.4341	0	0	49.3021	0	0	58.3439	0	0	-18.6432	0	0	64.3614	0	0	36.5507	0	0	13.7962	0	0	33.745	0	0	-42.5596	-245.69	14.4988	305.14	0	0	37.0695
284	0	0	0	98.8456	1787.86	311.068	856.619	0	0	42.6966	0	0	-78.4632	0	0	88.9566	0	0	-61.6419	0	0	49.2557	0	0	58.5837	0	0	-18.5055	0	0	64.0635	0	0	36.9566	0	0	14.0208	0	0	33.1109	0	0	-37.3331	-259.757	14.326	328.726	0	0	37.0603
285	0	0	0	98.4739	1784.43	311.845	860.42	0	0	43.1741	0	0	-73.1255	0	0	88.9236	0	0	-60.8721	0	0	49.2846	0	0	58.9216	0	0	-18.2358	0	0	63.7974	0	0	37.4273	0	0	14.3579	0	0	32.3789	0	0	-37.1754	-342.929	77.6708	380.099	0	0	47.7543
286	0	0	0	98.191	1782.7	311.46	863.27	0	0	43.3418	0	0	-69.6814	0	0	88.4466	0	0	-60.0942	0	0	49.1137	0	0	59.3342	0	0	-18.1969	0	0	63.3938	0	0	37.7344	0	0	14.4258	0	0	31.9762	0	0	-28.2913	-173.497	-38.4867	285.012	0	0	16.7667
287	0	0	0	97.8684	1779.53	311.98	867.135	0	0	43.5474	0	0	-67.4026	0	0	88.094	0	0	-59.2937	0	0	49.1598	0	0	59.6066	0	0	-17.8022	0	0	63.1268	0	0	38.2749	0	0	14.8007	0	0	31.4306	0	0	-32.2576	-316.978	52.02	386.512	0	0	20.5606
288	0	0	0	97.6054	1777.78	311.712	870.196	0	0	43.575	0	0	-65.996	0	0	87.4841	0	0	-58.5026	0	0	49.0482	0	0	59.8564	0	0	-17.635	0	0	62.7508	0	0	38.6875	0	0	14.9551	0	0	31.0128	0	0	-26.3017	-175.19	-26.8072	306.106	0	0	2.76042
289	0	0	0	97.3603	1774.89	312.191	873.643	0	0	43.727	0	0	-65.6392	0	0	87.0593	0	0	-57.6967	0	0	49.113	0	0	59.9968	0	0	-17.1464	0	0	62.4888	0	0	39.2127	0	0	15.3391	0	0	30.3833	0	0	-24.5074	-289.13	47.9132	344.676	0	0	15.2054
290	0	0	0	97.1397	1772.62	312.238	876.911	0	0	43.7773	0	0	-66.157	0	0	86.4933	0	0	-56.9075	0	0	49.0552	0	0	60.3216	0	0	-16.9529	0	0	62.2026	0	0	39.6479	0	0	15.483	0	0	30.0321	0	0	-22.0574	-226.641	4.69089	326.824	0	0	5.02736
291	0	0	0	96.836	1770.81	311.968	880.01	0	0	43.7519	0	0	-66.5606	0	0	85.7809	0	0	-55.9692	0	0	48.9108	0	0	60.6096	0	0	-16.7869	0	0	61.8699	0	0	40.0594	0	0	15.5787	0	0	29.6721	0	0	-30.3739	-180.912	-26.983	309.855	0	0	-2.53742
292	0	0	0	96.6563	1769.48	312.007	882.402	0	0	43.7458	0	0	-65.5527	0	0	85.2117	0	0	-55.2367	0	0	48.6705	0	0	60.7455	0	0	-16.5672	0	0	61.4818	0	0	40.4785	0	0	15.677	0	0	29.0344	0	0	-17.9661	-133.526	3.89516	239.259	0	0	-0.617791
293	0	0	0	96.5967	1765.95	312.496	886.81	0	0	43.7825	0	0	-64.3427	0	0	84.8615	0	0	-54.7534	0	0	48.7506	0	0	61.0577	0	0	-16.0202	0	0	61.3352	0	0	41.1553	0	0	15.9992	0	0	28.6103	0	0	-5.95934	-352.681	48.9056	440.77	0	0	3.67737
294	0	0	0	96.4655	1764.54	312.137	889.636	0	0	43.4389	0	0	-62.6018	0	0	83.7801	0	0	-53.9253	0	0	48.5486	0	0	61.2649	0	0	-15.65	0	0	61.0794	0	0	41.5455	0	0	16.4048	0	0	28.2174	0	0	-13.1276	-140.87	-35.9803	282.574	0	0	-34.3593
295	0	0	0	96.319	1762.01	312.327	893.209	0	0	43.5674	0	0	-61.6968	0	0	83.4688	0	0	-53.292	0	0	48.4631	0	0	61.4865	0	0	-15.1367	0	0	60.9129	0	0	42.1272	0	0	16.8266	0	0	27.3608	0	0	-14.6446	-253.463	18.9871	357.324	0	0	12.8503
296	0	0	0	96.1802	1760.05	312.597	896.56	0	0	43.1653	0	0	-59.2458	0	0	82.4053	0	0	-52.4997	0	0	48.2698	0	0	61.8755	0	0	-14.7745	0	0	60.709	0	0	42.5957	0	0	17.1231	0	0	27.1766	0	0	-13.8796	-195.92	27.0486	335.103	0	0	-40.2175
297	0	0	0	96.0709	1758.19	312.647	899.802	0	0	42.9533	0	0	-59.7472	0	0	81.6595	0	0	-51.8516	0	0	48.1376	0	0	62.1296	0	0	-14.4036	0	0	60.5261	0	0	43.1586	0	0	17.4352	0	0	26.6993	0	0	-10.9317	-185.49	5.04255	324.231	0	0	-21.1989
298	0	0	0	95.9509	1756.29	312.95	902.968	0	0	42.7349	0	0	-59.1768	0	0	80.9001	0	0	-51.1536	0	0	48.0585	0	0	62.3487	0	0	-13.9076	0	0	60.3539	0	0	43.7077	0	0	17.8574	0	0	26.0984	0	0	-12.0027	-190.616	30.2643	316.566	0	0	-21.8341
299	0	0	0	95.8601	1754.5	312.829	906.225	0	0	42.4574	0	0	-58.5757	0	0	80.0635	0	0	-50.4794	0	0	47.9794	0	0	62.7158	0	0	-13.5511	0	0	60.2515	0	0	44.2173	0	0	18.2453	0	0	25.7049	0	0	-9.07254	-178.814	-12.1325	325.638	0	0	-27.7507
300	0	0	0	95.7529	1754.26	312.556	908.06	0	0	42.24	0	0	-57.7796	0	0	79.3788	0	0	-49.926	0	0	47.6376	0	0	62.9487	0	0	-13.4628	0	0	59.9615	0	0	44.6521	0	0	18.3303	0	0	25.0729	0	0	-10.7275	-24.0803	-27.2483	183.523	0	0	-21.7449
301	0	0	0	95.6307	1751	312.928	912.524	0	0	41.9519	0	0	-58.0007	0	0	78.5472	0	0	-49.2326	0	0	47.6975	0	0	63.3186	0	0	-12.8693	0	0	60.0197	0	0	45.3822	0	0	18.9186	0	0	24.7043	0	0	-12.2192	-325.286	37.1963	446.457	0	0	-28.8053
302	0	0	0	95.5645	1750.36	312.698	914.574	0	0	41.5625	0	0	-53.3438	0	0	77.5817	0	0	-48.5888	0	0	47.3629	0	0	63.5651	0	0	-12.7817	0	0	59.7932	0	0	45.8516	0	0	18.9695	0	0	24.3122	0	0	-6.62323	-63.9558	-23.0461	204.974	0	0	-38.9461
303	0	0	0	95.5053	1748.48	312.81	917.779	0	0	41.1368	0	0	-53.7468	0	0	76.5867	0	0	-47.9405	0	0	47.2941	0	0	63.6133	0	0	-12.143	0	0	59.6449	0	0	46.5356	0	0	19.3622	0	0	23.76	0	0	-5.91563	-188.744	11.1759	320.5	0	0	-42.5664
304	0	0	0	95.4776	1746.45	312.859	920.909	0	0	40.8054	0	0	-52.8544	0	0	75.7434	0	0	-47.3613	0	0	47.0854	0	0	63.9334	0	0	-11.859	0	0	59.5139	0	0	47.1152	0	0	19.5288	0	0	23.398	0	0	-2.76759	-202.93	4.91142	312.948	0	0	-33.1401
305	0	0	0	95.4408	1744.58	312.987	923.977	0	0	40.3976	0	0	-54.1554	0	0	74.8441	0	0	-46.798	0	0	46.8879	0	0	64.1136	0	0	-11.3897	0	0	59.3965	0	0	47.7376	0	0	19.843	0	0	22.9	0	0	-3.67806	-186.813	12.8061	306.815	0	0	-40.7827
306	0	0	0	95.4297	1742.78	313.07	926.946	0	0	39.8152	0	0	-52.1011	0	0	73.7031	0	0	-46.1914	0	0	46.6356	0	0	64.3157	0	0	-10.7716	0	0	59.2646	0	0	48.3634	0	0	20.3068	0	0	22.3463	0	0	-1.10854	-180.316	8.29399	296.962	0	0	-58.2403
307	0	0	0	95.4135	1741.04	313.2	929.785	0	0	39.4666	0	0	-51.288	0	0	72.8994	0	0	-45.6774	0	0	46.3992	0	0	64.4722	0	0	-10.366	0	0	59.1143	0	0	48.9794	0	0	20.5362	0	0	21.7756	0	0	-1.62627	-173.283	13.0534	283.885	0	0	-34.862
308	0	0	0	95.4253	1739.27	313.329	932.641	0	0	39.0255	0	0	-51.8166	0	0	71.9985	0	0	-45.1798	0	0	46.2225	0	0	64.5903	0	0	-9.96542	0	0	59.0069	0	0	49.5709	0	0	20.7263	0	0	21.3535	0	0	1.17752	-177.729	12.9282	285.53	0	0	-44.1056
309	0	0	0	95.4073	1737.45	313.463	935.431	0	0	38.5597	0	0	-52.0664	0	0	71.0438	0	0	-44.6493	0	0	45.8629	0	0	64.6831	0	0	-9.72511	0	0	58.931	0	0	50.1769	0	0	20.9734	0	0	20.8775	0	0	-1.79361	-181.27	13.3723	279.015	0	0	-46.5836
310	0	0	0	95.4466	1735.6	313.623	938.175	0	0	38.0593	0	0	-51.8201	0	0	70.0622	0	0	-44.1644	0	0	45.8338	0	0	64.8183	0	0	-9.03197	0	0	58.8357	0	0	50.7191	0	0	21.3066	0	0	20.3486	0	0	3.93214	-185.299	15.9502	274.408	0	0	-50.0397
311	0	0	0	95.5042	1733.78	313.726	940.818	0	0	37.5845	0	0	-50.6851	0	0	69.1411	0	0	-43.7255	0	0	45.6198	0	0	64.8932	0	0	-8.53664	0	0	58.7032	0	0	51.3118	0	0	21.5858	0	0	19.7738	0	0	5.75922	-182.021	10.3563	264.335	0	0	-47.4804
312	0	0	0	95.5877	1731.89	313.873	943.427	0	0	37.2143	0	0	-48.9808	0	0	68.3679	0	0	-43.3412	0	0	45.4145	0	0	64.9697	0	0	-7.98528	0	0	58.5965	0	0	51.8927	0	0	21.9206	0	0	19.0023	0	0	8.34513	-188.971	14.6359	260.931	0	0	-37.0152
313	0	0	0	95.6692	1729.99	314.027	945.869	0	0	36.7373	0	0	-44.6097	0	0	67.4298	0	0	-42.9229	0	0	45.1496	0	0	65.0327	0	0	-7.46583	0	0	58.3762	0	0	52.4573	0	0	22.1901	0	0	18.3296	0	0	8.1491	-189.59	15.4883	244.129	0	0	-47.7027
314	0	0	0	95.7311	1728	314.164	948.379	0	0	36.2281	0	0	-48.3094	0	0	66.5115	0	0	-42.5435	0	0	44.8505	0	0	65.1499	0	0	-6.9801	0	0	58.2453	0	0	53.0035	0	0	22.4989	0	0	17.6736	0	0	6.1943	-199.831	13.6405	251.073	0	0	-50.9163
315	0	0	0	95.8241	1726.15	314.276	950.603	0	0	35.814	0	0	-51.0952	0	0	65.6796	0	0	-42.1825	0	0	44.5436	0	0	65.1836	0	0	-6.48724	0	0	58.0778	0	0	53.5435	0	0	22.7906	0	0	16.8704	0	0	9.29452	-184.119	11.1789	222.355	0	0	-41.4166
316	0	0	0	95.8903	1723.91	314.446	953.175	0	0	35.3485	0	0	-50.5746	0	0	64.7844	0	0	-41.8093	0	0	44.3779	0	0	65.1446	0	0	-5.91011	0	0	57.9452	0	0	54.0393	0	0	23.1171	0	0	16.1185	0	0	6.62255	-224.853	17.0559	257.182	0	0	-46.5474
317	0	0	0	95.9882	1721.93	314.597	955.396	0	0	34.8481	0	0	-46.6186	0	0	63.8693	0	0	-41.4745	0	0	44.0891	0	0	65.1521	0	0	-5.27461	0	0	57.8686	0	0	54.5989	0	0	23.6752	0	0	15.2175	0	0	9.79244	-197.709	15.0472	222.099	0	0	-50.0404
318	0	0	0	96.0445	1719.86	314.743	957.466	0	0	34.4266	0	0	-44.5807	0	0	62.9666	0	0	-41.0358	0	0	43.7565	0	0	65.2283	0	0	-4.99581	0	0	57.7268	0	0	55.0312	0	0	23.8681	0	0	14.5366	0	0	5.62329	-206.959	14.627	207.019	0	0	-42.1484
319	0	0	0	96.1696	1717.93	314.873	959.437	0	0	34.0479	0	0	-38.7826	0	0	62.2488	0	0	-40.8021	0	0	43.5167	0	0	65.1871	0	0	-4.62625	0	0	57.5862	0	0	55.347	0	0	24.0811	0	0	13.7344	0	0	12.5115	-193.012	12.97	197.119	0	0	-37.8707
320	0	0	0	96.3231	1715.82	314.962	961.386	0	0	33.6257	0	0	-30.5611	0	0	61.4373	0	0	-40.5493	0	0	43.184	0	0	65.1986	0	0	-4.28474	0	0	57.5353	0	0	55.7849	0	0	24.5299	0	0	12.8449	0	0	15.3488	-210.834	8.94964	194.883	0	0	-42.2208
321	0	0	0	96.4935	1713.74	315.139	963.186	0	0	33.2053	0	0	-24.6076	0	0	60.6474	0	0	-40.3139	0	0	43.0646	0	0	65.1862	0	0	-3.86166	0	0	57.3707	0	0	56.0429	0	0	24.7161	0	0	12.0743	0	0	17.0461	-207.973	17.6668	180.042	0	0	-42.0388
322	0	0	0	96.6574	1711.69	315.246	964.859	0	0	32.865	0	0	-20.5359	0	0	59.8698	0	0	-39.9963	0	0	42.8736	0	0	65.1016	0	0	-3.48109	0	0	57.3354	0	0	56.4082	0	0	25.1056	0	0	11.1554	0	0	16.3863	-204.742	10.7467	167.221	0	0	-34.0328
323	0	0	0	96.8453	1709.62	315.37	966.517	0	0	32.2811	0	0	-16.5445	0	0	58.928	0	0	-39.7749	0	0	42.5795	0	0	65.127	0	0	-3.21051	0	0	57.1627	0	0	56.6564	0	0	25.3035	0	0	10.5004	0	0	18.7926	-207.15	12.359	165.838	0	0	-58.3817
324	0	0	0	97.0169	1707.54	315.489	968.174	0	0	31.851	0	0	-15.2195	0	0	58.1461	0	0	-39.5577	0	0	42.4775	0	0	64.9415	0	0	-2.83633	0	0	57.0074	0	0	56.9344	0	0	25.5565	0	0	9.66736	0	0	17.1636	-208.592	11.8971	165.731	0	0	-43.0135
325	0	0	0	97.2095	1705.47	315.502	969.718	0	0	31.2868	0	0	-16.2326	0	0	57.1865	0	0	-39.3112	0	0	42.2349	0	0	64.8769	0	0	-2.26799	0	0	56.9045	0	0	57.2712	0	0	26.1567	0	0	8.66963	0	0	19.255	-206.757	1.33216	154.328	0	0	-56.4228
326	0	0	0	97.4242	1703.3	315.508	971.277	0	0	30.8717	0	0	-18.5109	0	0	56.476	0	0	-39.2016	0	0	42.0447	0	0	64.7811	0	0	-2.15995	0	0	56.7231	0	0	57.4993	0	0	26.1873	0	0	8.0343	0	0	21.4673	-216.901	0.619888	155.896	0	0	-41.5108
327	0	0	0	97.6387	1701.18	315.54	972.73	0	0	30.2037	0	0	-18.9147	0	0	55.4125	0	0	-38.9585	0	0	41.8107	0	0	64.7289	0	0	-1.90151	0	0	56.3933	0	0	57.5942	0	0	26.2238	0	0	7.45959	0	0	21.4536	-211.978	3.18885	145.31	0	0	-66.7952
328	0	0	0	97.8274	1699.01	315.544	974.119	0	0	29.9922	0	0	-20.4322	0	0	54.9295	0	0	-38.8562	0	0	41.4488	0	0	64.7303	0	0	-1.47764	0	0	56.0811	0	0	57.8195	0	0	26.5821	0	0	6.14402	0	0	18.8711	-216.913	0.360608	138.968	0	0	-21.1548
329	0	0	0	97.9897	1696.88	315.513	975.442	0	0	29.7642	0	0	-22.3578	0	0	54.344	0	0	-38.6266	0	0	41.2832	0	0	64.5627	0	0	-1.28294	0	0	55.7603	0	0	57.9703	0	0	26.5284	0	0	5.22533	0	0	16.2306	-212.92	-3.06666	132.275	0	0	-22.793
330	0	0	0	98.212	1694.65	315.525	976.787	0	0	29.4152	0	0	-22.2531	0	0	53.7063	0	0	-38.5189	0	0	40.9855	0	0	64.4653	0	0	-1.03273	0	0	55.3808	0	0	58.225	0	0	26.5711	0	0	4.30189	0	0	22.2289	-222.981	1.14143	134.534	0	0	-34.9006
331	0	0	0	98.4618	1692.47	315.493	978.056	0	0	29.0299	0	0	-26.0524	0	0	53.0329	0	0	-38.4279	0	0	40.6519	0	0	64.4725	0	0	-0.844027	0	0	55.0272	0	0	58.3026	0	0	26.5502	0	0	3.46395	0	0	24.9766	-218.093	-3.17693	126.827	0	0	-38.5383
332	0	0	0	98.6521	1690.3	315.459	979.341	0	0	28.6289	0	0	-26.0398	0	0	52.3298	0	0	-38.2991	0	0	40.3147	0	0	64.4569	0	0	-0.722554	0	0	54.652	0	0	58.3735	0	0	26.4519	0	0	2.71553	0	0	19.0275	-216.722	-3.38256	128.508	0	0	-40.0971
333	0	0	0	98.7925	1688.11	315.425	980.561	0	0	28.249	0	0	-25.0501	0	0	51.7049	0	0	-38.2412	0	0	39.934	0	0	64.4932	0	0	-0.817649	0	0	54.2325	0	0	58.3392	0	0	26.1061	0	0	2.12349	0	0	14.0442	-219.369	-3.40044	122.052	0	0	-37.9854
334	0	0	0	99.0038	1685.98	315.354	981.792	0	0	27.7348	0	0	-26.5173	0	0	50.8735	0	0	-38.1117	0	0	39.6676	0	0	64.511	0	0	-0.973997	0	0	53.8706	0	0	58.398	0	0	25.7245	0	0	1.81654	0	0	21.1312	-212.765	-7.08401	123.09	0	0	-51.4212
335	0	0	0	99.0867	1683.85	315.256	983	0	0	27.469	0	0	-26.195	0	0	50.2932	0	0	-37.9307	0	0	39.3577	0	0	64.5366	0	0	-0.895246	0	0	53.5553	0	0	58.5091	0	0	25.6471	0	0	0.934681	0	0	8.29185	-212.801	-9.85265	120.801	0	0	-26.585
336	0	0	0	99.2784	1681.73	315.154	984.135	0	0	27.1773	0	0	-27.1216	0	0	49.7725	0	0	-37.8866	0	0	39.0582	0	0	64.5786	0	0	-0.64341	0	0	53.2506	0	0	58.5719	0	0	25.7818	0	0	-0.122241	0	0	19.1628	-212.717	-10.1894	113.481	0	0	-29.1654
337	0	0	0	99.4814	1679.66	315.044	985.236	0	0	26.8585	0	0	-26.2239	0	0	49.2283	0	0	-37.8555	0	0	38.7912	0	0	64.6439	0	0	-0.546333	0	0	52.9406	0	0	58.5589	0	0	25.7544	0	0	-0.97514	0	0	20.3048	-207.162	-11.0179	110.108	0	0	-31.8816
338	0	0	0	99.6812	1677.61	314.837	986.341	0	0	26.5098	0	0	-25.4145	0	0	48.6401	0	0	-37.8101	0	0	38.5767	0	0	64.6744	0	0	-0.831955	0	0	52.6658	0	0	58.6441	0	0	25.399	0	0	-1.40425	0	0	19.9845	-204.933	-20.6172	110.501	0	0	-34.8678
339	0	0	0	99.8722	1676.07	313.652	987.382	0	0	26.0759	0	0	-28.9422	0	0	47.8674	0	0	-37.7427	0	0	38.2374	0	0	64.7604	0	0	-0.891723	0	0	52.3653	0	0	58.6239	0	0	25.3193	0	0	-1.96999	0	0	19.0986	-153.661	-118.572	104.052	0	0	-43.3883
340	0	0	0	100.059	1674.48	313.239	987.55	0	0	25.7642	0	0	-28.2145	0	0	47.2614	0	0	-37.6369	0	0	38.0267	0	0	64.7364	0	0	-0.820882	0	0	51.96	0	0	58.6254	0	0	25.3273	0	0	-2.96361	0	0	18.6287	-159.371	-41.309	16.8383	0	0	-31.175
341	0	0	0	100.25	1672.36	313.171	988.689	0	0	25.4303	0	0	-28.4781	0	0	46.7228	0	0	-37.6165	0	0	37.9187	0	0	64.8119	0	0	-0.724923	0	0	51.7444	0	0	58.6563	0	0	25.3948	0	0	-3.79174	0	0	19.1348	-211.799	-6.74427	113.887	0	0	-33.3919
342	0	0	0	100.438	1670.08	314.215	989.012	0	0	25.0274	0	0	-28.6688	0	0	46.1638	0	0	-37.55	0	0	37.8126	0	0	64.8089	0	0	-0.803758	0	0	51.3423	0	0	58.5927	0	0	25.1841	0	0	-4.53506	0	0	18.8459	-227.559	104.377	32.2998	0	0	-40.2874
343	0	0	0	100.586	1668.06	314.066	990.079	0	0	24.6931	0	0	-29.668	0	0	45.6032	0	0	-37.4968	0	0	37.8319	0	0	64.8716	0	0	-0.662485	0	0	51.0619	0	0	58.6249	0	0	25.1918	0	0	-5.35761	0	0	14.7566	-202.453	-14.9399	106.734	0	0	-33.4298
344	0	0	0	100.725	1666.39	313.902	990.456	0	0	24.3662	0	0	-28.9993	0	0	45.0569	0	0	-37.4478	0	0	37.6195	0	0	64.9521	0	0	-0.729074	0	0	50.6616	0	0	58.5787	0	0	25.069	0	0	-6.16661	0	0	13.9145	-167.108	-16.3317	37.6821	0	0	-32.6886
345	0	0	0	100.876	1664.34	313.732	991.878	0	0	24.0396	0	0	-28.0299	0	0	44.5099	0	0	-37.3919	0	0	37.6787	0	0	65.0031	0	0	-0.606579	0	0	50.4236	0	0	58.5881	0	0	25.0958	0	0	-6.90437	0	0	15.1446	-204.372	-17.0559	142.151	0	0	-32.6608
346	0	0	0	101.077	1662.76	313.542	992.153	0	0	23.7507	0	0	-26.3606	0	0	44.0535	0	0	-37.4287	0	0	37.4813	0	0	65.0997	0	0	-0.759014	0	0	50.059	0	0	58.5425	0	0	24.9279	0	0	-7.67926	0	0	20.0207	-158.381	-18.99	27.5433	0	0	-28.8903
347	0	0	0	101.271	1661.27	313.326	992.292	0	0	23.4522	0	0	-27.602	0	0	43.5954	0	0	-37.4712	0	0	37.5456	0	0	65.1974	0	0	-0.79926	0	0	49.6145	0	0	58.4657	0	0	24.6932	0	0	-8.4127	0	0	19.3923	-149.059	-21.5292	13.87	0	0	-29.8513
348	0	0	0	101.467	1659.15	313.173	994.304	0	0	23.0948	0	0	-27.1266	0	0	43.0623	0	0	-37.4826	0	0	37.6483	0	0	65.2712	0	0	-0.492044	0	0	49.4846	0	0	58.5182	0	0	24.8487	0	0	-9.05413	0	0	19.6238	-212.038	-15.3333	201.249	0	0	-35.7417
349	0	0	0	101.662	1657.58	313.027	994.828	0	0	22.7758	0	0	-27.3688	0	0	42.5889	0	0	-37.5216	0	0	37.5682	0	0	65.3834	0	0	-0.487619	0	0	49.1356	0	0	58.4879	0	0	24.7586	0	0	-9.73785	0	0	19.5282	-157.058	-14.5793	52.3686	0	0	-31.9013
350	0	0	0	101.807	1656.67	312.781	993.513	0	0	22.5355	0	0	-28.7741	0	0	42.13	0	0	-37.4497	0	0	37.2323	0	0	65.5293	0	0	-0.821977	0	0	48.4827	0	0	58.4391	0	0	24.3567	0	0	-10.5228	0	0	14.5169	-91.0401	-24.6167	-131.464	0	0	-24.0262
351	0	0	0	101.969	1655.06	312.601	994.223	0	0	22.2248	0	0	-26.7743	0	0	41.6576	0	0	-37.4698	0	0	37.2121	0	0	65.6563	0	0	-0.81242	0	0	48.2119	0	0	58.4515	0	0	24.3489	0	0	-11.1427	0	0	16.1589	-160.873	-18.0125	70.9355	0	0	-31.0651
352	0	0	0	102.111	1653.62	312.389	994.598	0	0	21.9217	0	0	-24.2692	0	0	41.2055	0	0	-37.495	0	0	37.1602	0	0	65.7996	0	0	-0.849467	0	0	47.9233	0	0	58.5309	0	0	24.3382	0	0	-11.7426	0	0	14.1897	-143.743	-21.1716	37.5867	0	0	-30.3114
353	0	0	0	102.206	1652.49	312.247	994.275	0	0	21.608	0	0	-25.227	0	0	40.7617	0	0	-37.5482	0	0	36.9212	0	0	65.9374	0	0	-1.11184	0	0	47.5012	0	0	58.6155	0	0	24.164	0	0	-12.3006	0	0	9.53153	-112.808	-14.2545	-32.3296	0	0	-31.3752
354	0	0	0	102.24	1650.94	312.109	995.231	0	0	21.2855	0	0	-24.8337	0	0	40.2359	0	0	-37.4657	0	0	37.198	0	0	66.0494	0	0	-1.0347	0	0	47.2926	0	0	58.74	0	0	24.2559	0	0	-12.7721	0	0	3.41236	-154.817	-13.7299	95.6237	0	0	-32.2452
355	0	0	0	102.331	1649.17	311.98	997.271	0	0	20.9186	0	0	-24.3495	0	0	39.7161	0	0	-37.4726	0	0	37.2922	0	0	66.2	0	0	-0.88417	0	0	47.2529	0	0	58.8644	0	0	24.5553	0	0	-13.1225	0	0	9.12308	-177.491	-12.9908	203.961	0	0	-36.6885
356	0	0	0	102.425	1647.93	311.889	997.632	0	0	20.6229	0	0	-25.4517	0	0	39.2955	0	0	-37.503	0	0	37.4407	0	0	66.3419	0	0	-1.00006	0	0	46.9508	0	0	58.9915	0	0	24.5292	0	0	-13.5442	0	0	9.37375	-123.644	-9.05097	36.1443	0	0	-29.5716
357	0	0	0	102.543	1647.24	311.708	996.191	0	0	20.4006	0	0	-26.5987	0	0	38.9428	0	0	-37.5333	0	0	37.2628	0	0	66.4319	0	0	-1.49301	0	0	46.3735	0	0	59.1355	0	0	24.1533	0	0	-14.0107	0	0	11.7828	-68.9387	-18.09	-144.118	0	0	-22.2294
358	0	0	0	102.675	1646.09	311.651	996.471	0	0	20.0982	0	0	-27.1802	0	0	38.5138	0	0	-37.5495	0	0	37.3946	0	0	66.516	0	0	-1.6336	0	0	46.0432	0	0	59.3139	0	0	24.1522	0	0	-14.358	0	0	13.1939	-115.669	-5.71012	28.0261	0	0	-30.2427
359	0	0	0	102.756	1645.02	311.489	996.639	0	0	19.8126	0	0	-27.1899	0	0	38.0385	0	0	-37.4736	0	0	37.4662	0	0	66.5985	0	0	-1.76078	0	0	45.8801	0	0	59.5274	0	0	24.2811	0	0	-14.7	0	0	8.11153	-106.657	-16.2244	16.8025	0	0	-28.5557
360	0	0	0	102.871	1643.51	311.432	998.657	0	0	19.4868	0	0	-28.6074	0	0	37.6045	0	0	-37.5167	0	0	37.9221	0	0	66.6554	0	0	-1.50685	0	0	45.8494	0	0	59.7028	0	0	24.6725	0	0	-14.9664	0	0	11.4938	-151.515	-5.68926	201.774	0	0	-32.5827
361	0	0	0	102.997	1643	311.318	996.769	0	0	19.272	0	0	-28.5641	0	0	37.2594	0	0	-37.5341	0	0	37.8719	0	0	66.7355	0	0	-1.93015	0	0	45.3031	0	0	59.8575	0	0	24.4322	0	0	-15.4146	0	0	12.6154	-50.7593	-11.4262	-188.839	0	0	-21.4833
362	0	0	0	103.136	1641.5	311.313	998.88	0	0	18.6871	0	0	-29.1444	0	0	36.4747	0	0	-37.4713	0	0	38.4831	0	0	66.7764	0	0	-1.51749	0	0	45.4527	0	0	60.0697	0	0	25.0791	0	0	-15.4766	0	0	13.8441	-149.989	-0.470877	211.161	0	0	-58.4908
363	0	0	0	103.274	1641.02	311.234	996.881	0	0	18.4368	0	0	-33.0302	0	0	36.0996	0	0	-37.5154	0	0	38.3873	0	0	66.8147	0	0	-1.98146	0	0	44.9195	0	0	60.2348	0	0	24.7916	0	0	-15.7682	0	0	13.8052	-47.4811	-7.91848	-199.986	0	0	-25.0273
364	0	0	0	103.326	1639.53	311.214	999.059	0	0	18.079	0	0	-33.8264	0	0	35.551	0	0	-37.4154	0	0	39.1353	0	0	66.7569	0	0	-1.53045	0	0	45.0814	0	0	60.4714	0	0	25.4442	0	0	-16.0017	0	0	5.23124	-149.608	-2.00868	217.867	0	0	-35.7776
365	0	0	0	103.418	1638.56	311.115	999.123	0	0	17.8082	0	0	-34.572	0	0	35.1525	0	0	-37.4138	0	0	39.3121	0	0	66.7678	0	0	-1.56218	0	0	44.8713	0	0	60.6612	0	0	25.6018	0	0	-16.2678	0	0	9.21666	-97.1556	-9.85861	6.36578	0	0	-27.0814
366	0	0	0	103.519	1637.58	311.054	999.35	0	0	17.5265	0	0	-31.825	0	0	34.7342	0	0	-37.4052	0	0	39.6269	0	0	66.756	0	0	-1.6034	0	0	44.6465	0	0	60.8698	0	0	25.6948	0	0	-16.4496	0	0	10.1135	-97.2271	-6.14822	22.6974	0	0	-28.168
367	0	0	0	103.605	1637	311.031	997.884	0	0	17.3288	0	0	-34.2915	0	0	34.4309	0	0	-37.4051	0	0	39.6517	0	0	66.7337	0	0	-1.9334	0	0	44.087	0	0	61.0204	0	0	25.4946	0	0	-16.7907	0	0	8.57394	-58.1861	-2.22921	-146.616	0	0	-19.7722
368	0	0	0	103.67	1635.8	311.022	999.511	0	0	17.0113	0	0	-34.4105	0	0	33.9934	0	0	-37.3959	0	0	40.1381	0	0	66.6549	0	0	-1.58863	0	0	44.0882	0	0	61.2659	0	0	25.9594	0	0	-17.0114	0	0	6.50234	-120.282	-0.917912	162.715	0	0	-31.7535
369	0	0	0	103.768	1635.29	310.987	998.073	0	0	16.8128	0	0	-33.4451	0	0	33.6911	0	0	-37.4162	0	0	40.1611	0	0	66.5997	0	0	-1.84732	0	0	43.6388	0	0	61.4926	0	0	25.7917	0	0	-17.3128	0	0	9.77059	-51.3315	-3.48985	-143.749	0	0	-19.8436
370	0	0	0	103.864	1634.14	311.002	999.654	0	0	16.4902	0	0	-34.2475	0	0	33.2443	0	0	-37.4032	0	0	40.533	0	0	66.5341	0	0	-1.54714	0	0	43.6328	0	0	61.7011	0	0	26.1814	0	0	-17.4361	0	0	9.6053	-114.465	1.46925	158.066	0	0	-32.2605
371	0	0	0	103.9	1633.69	310.999	998.097	0	0	16.2922	0	0	-34.7923	0	0	32.8955	0	0	-37.3278	0	0	40.5376	0	0	66.5029	0	0	-1.73439	0	0	43.1766	0	0	61.8839	0	0	25.9822	0	0	-17.7097	0	0	3.66235	-45.1326	-0.26226	-155.658	0	0	-19.8069
372	0	0	0	103.965	1632.59	310.963	999.723	0	0	15.9831	0	0	-35.3294	0	0	32.4723	0	0	-37.3149	0	0	41.0672	0	0	66.3898	0	0	-1.34418	0	0	43.2765	0	0	62.1317	0	0	26.408	0	0	-17.8101	0	0	6.49278	-109.506	-3.6478	162.524	0	0	-30.9042
373	0	0	0	104.043	1632.12	310.982	998.161	0	0	15.8229	0	0	-35.8572	0	0	32.2159	0	0	-37.3108	0	0	40.9946	0	0	66.3422	0	0	-1.5207	0	0	42.8997	0	0	62.3315	0	0	26.2441	0	0	-18.0972	0	0	7.72016	-47.3738	1.90735	-156.2	0	0	-16.0188
374	0	0	0	104.111	1631.36	310.986	998.113	0	0	15.6244	0	0	-36.1562	0	0	31.9136	0	0	-37.292	0	0	41.2017	0	0	66.2532	0	0	-1.2553	0	0	42.7697	0	0	62.5208	0	0	26.3665	0	0	-18.3184	0	0	6.8138	-75.8052	0.38743	-4.76241	0	0	-19.8576
375	0	0	0	104.18	1630.32	311.043	999.816	0	0	15.3964	0	0	-36.2675	0	0	31.5938	0	0	-37.287	0	0	41.6268	0	0	66.1434	0	0	-0.85446	0	0	42.886	0	0	62.7369	0	0	26.818	0	0	-18.4703	0	0	6.906	-104.487	5.75781	170.296	0	0	-22.793
376	0	0	0	104.253	1629.61	311.06	999.862	0	0	15.2083	0	0	-36.7134	0	0	31.3057	0	0	-37.263	0	0	41.7094	0	0	66.0811	0	0	-0.659326	0	0	42.7763	0	0	62.8914	0	0	26.941	0	0	-18.6704	0	0	7.3083	-70.2977	1.63019	4.62532	0	0	-18.8117
377	0	0	0	104.336	1629.32	311.114	998.143	0	0	15.0557	0	0	-37.8476	0	0	31.0803	0	0	-37.2725	0	0	41.4836	0	0	66.0342	0	0	-0.738261	0	0	42.4562	0	0	63.088	0	0	26.792	0	0	-18.918	0	0	8.33283	-29.5043	5.42104	-171.906	0	0	-15.2609
378	0	0	0	104.374	1628.74	311.183	998.076	0	0	14.8831	0	0	-38.0457	0	0	30.8208	0	0	-37.2524	0	0	41.6368	0	0	65.9713	0	0	-0.501784	0	0	42.343	0	0	63.2586	0	0	26.9187	0	0	-19.0972	0	0	3.7928	-57.6258	6.86646	-6.72936	0	0	-17.259
379	0	0	0	104.397	1627.91	311.268	999.863	0	0	14.664	0	0	-37.7495	0	0	30.492	0	0	-37.1756	0	0	41.8843	0	0	65.8701	0	0	0.107884	0	0	42.5665	0	0	63.4696	0	0	27.4067	0	0	-19.1766	0	0	2.24645	-83.8518	8.54433	178.73	0	0	-21.9152
380	0	0	0	104.464	1627.73	311.276	998.015	0	0	14.582	0	0	-37.4604	0	0	30.3777	0	0	-37.2199	0	0	41.6589	0	0	65.8217	0	0	0.0581105	0	0	42.2331	0	0	63.606	0	0	27.1729	0	0	-19.4022	0	0	6.71886	-17.3807	0.849366	-184.864	0	0	-8.19315
381	0	0	0	104.511	1627.19	310.675	997.906	0	0	14.5011	0	0	-34.747	0	0	30.1803	0	0	-37.1794	0	0	41.7271	0	0	65.7259	0	0	0.405547	0	0	42.1921	0	0	63.7707	0	0	27.2679	0	0	-19.5386	0	0	4.75586	-54.5382	-60.1232	-10.854	0	0	-8.09804
382	0	0	0	104.545	1626.8	310.7	997.81	0	0	14.3681	0	0	-34.4543	0	0	29.9681	0	0	-37.1393	0	0	41.6849	0	0	65.6482	0	0	0.719356	0	0	42.1532	0	0	63.9076	0	0	27.3647	0	0	-19.635	0	0	3.41305	-38.5284	2.46465	-9.58443	0	0	-13.2905
383	0	0	0	104.54	1626.46	310.73	997.731	0	0	14.2379	0	0	-36.0553	0	0	29.7201	0	0	-37.0114	0	0	41.6813	0	0	65.5609	0	0	1.07778	0	0	42.1405	0	0	64.0356	0	0	27.4643	0	0	-19.7024	0	0	-0.547781	-33.5693	2.97427	-7.9155	0	0	-13.023
384	0	0	0	104.567	1626.22	310.733	997.644	0	0	14.097	0	0	-35.804	0	0	29.5082	0	0	-36.9696	0	0	41.7286	0	0	65.426	0	0	1.43046	0	0	42.1574	0	0	64.1418	0	0	27.5762	0	0	-19.7476	0	0	2.66787	-24.0684	0.303984	-8.67844	0	0	-14.0942
385	0	0	0	104.581	1626.03	310.789	997.554	0	0	13.976	0	0	-35.5061	0	0	29.3266	0	0	-36.9279	0	0	41.5101	0	0	65.3182	0	0	1.78619	0	0	42.2096	0	0	64.2349	0	0	27.6873	0	0	-19.7988	0	0	1.43366	-19.2165	5.61178	-9.0301	0	0	-12.0951
386	0	0	0	104.607	1625.88	310.78	997.478	0	0	13.8812	0	0	-35.0805	0	0	29.1798	0	0	-36.888	0	0	41.3467	0	0	65.2101	0	0	2.13268	0	0	42.2681	0	0	64.3103	0	0	27.7673	0	0	-19.8447	0	0	2.56064	-15.0919	-0.876188	-7.63535	0	0	-9.48141
387	0	0	0	104.629	1625.47	310.83	999.442	0	0	13.7514	0	0	-30.777	0	0	28.9997	0	0	-36.8474	0	0	41.3624	0	0	65.1052	0	0	2.8463	0	0	42.6218	0	0	64.4014	0	0	28.1851	0	0	-19.7983	0	0	2.2362	-41.1987	4.99487	196.451	0	0	-12.9772
388	0	0	0	104.639	1625.38	310.817	999.45	0	0	13.7035	0	0	-34.2345	0	0	28.8975	0	0	-36.7829	0	0	41.0713	0	0	64.9787	0	0	3.17888	0	0	42.6245	0	0	64.4581	0	0	28.228	0	0	-19.8437	0	0	1.02589	-9.10759	-1.31726	0.780821	0	0	-4.7918
389	0	0	0	104.642	1625.61	310.799	997.41	0	0	13.6968	0	0	-34.2318	0	0	28.8261	0	0	-36.702	0	0	40.3625	0	0	64.9211	0	0	3.11475	0	0	42.2507	0	0	64.4638	0	0	27.8618	0	0	-19.9382	0	0	0.284819	22.769	-1.79112	-203.997	0	0	-0.667651
390	0	0	0	104.635	1625.58	310.79	997.407	0	0	13.548	0	0	-34.4042	0	0	28.5864	0	0	-36.5971	0	0	39.8163	0	0	64.8486	0	0	3.40056	0	0	42.2506	0	0	64.5256	0	0	27.8836	0	0	-19.8627	0	0	-0.741759	-2.37226	-0.932813	-0.315905	0	0	-14.8891
391	0	0	0	104.648	1625.56	310.791	997.402	0	0	13.4856	0	0	-34.6057	0	0	28.4962	0	0	-36.571	0	0	39.2433	0	0	64.7646	0	0	3.65326	0	0	42.088	0	0	64.5383	0	0	27.8063	0	0	-19.8619	0	0	1.33872	-2.25306	0.143051	-0.51856	0	0	-6.23443
392	0	0	0	104.637	1625.57	310.778	997.39	0	0	13.4201	0	0	-34.3524	0	0	28.3796	0	0	-36.5006	0	0	38.5472	0	0	64.7041	0	0	3.85487	0	0	41.9993	0	0	64.5768	0	0	27.7621	0	0	-19.8399	0	0	-1.09146	0.667572	-1.30832	-1.12653	0	0	-6.54665
393	0	0	0	104.611	1625.59	310.769	997.37	0	0	13.3712	0	0	-34.3788	0	0	28.27	0	0	-36.4083	0	0	37.7461	0	0	64.6478	0	0	4.02794	0	0	41.9713	0	0	64.6431	0	0	27.7433	0	0	-19.831	0	0	-2.65421	2.67029	-0.882149	-2.0802	0	0	-4.89067
394	0	0	0	104.598	1625.64	310.71	997.42	0	0	13.3303	0	0	-34.2321	0	0	28.1818	0	0	-36.3345	0	0	36.9701	0	0	64.6128	0	0	4.1556	0	0	41.9041	0	0	64.6714	0	0	27.6908	0	0	-19.7923	0	0	-1.29705	5.14984	-5.91874	5.06639	0	0	-4.0912
395	0	0	0	104.591	1625.72	310.662	997.39	0	0	13.3218	0	0	-33.9599	0	0	28.1295	0	0	-36.2612	0	0	35.996	0	0	64.5704	0	0	4.26184	0	0	41.7769	0	0	64.7005	0	0	27.6365	0	0	-19.7888	0	0	-0.702826	7.49826	-4.74751	-3.06964	0	0	-0.848651
396	0	0	0	104.584	1625.8	310.607	997.401	0	0	13.343	0	0	-33.7244	0	0	28.1404	0	0	-36.227	0	0	35.0581	0	0	64.5435	0	0	4.35455	0	0	41.7631	0	0	64.7232	0	0	27.6199	0	0	-19.8189	0	0	-0.688483	8.34465	-5.55515	1.13845	0	0	2.11608
397	0	0	0	104.576	1625.84	310.501	997.491	0	0	13.3067	0	0	-33.2884	0	0	28.048	0	0	-36.1453	0	0	34.0545	0	0	64.5476	0	0	4.42848	0	0	41.7418	0	0	64.7268	0	0	27.6308	0	0	-19.7704	0	0	-0.815525	3.79086	-10.6126	8.95858	0	0	-3.63392
398	0	0	0	104.572	1625.95	310.44	997.502	0	0	13.2909	0	0	-33.178	0	0	27.9967	0	0	-36.0755	0	0	33.1197	0	0	64.5534	0	0	4.47855	0	0	41.7227	0	0	64.7365	0	0	27.6294	0	0	-19.7386	0	0	-0.343559	10.4904	-6.05881	1.13845	0	0	-1.57965
399	0	0	0	104.635	1626.07	310.367	997.587	0	0	13.259	0	0	-33.8037	0	0	28.0465	0	0	-36.1956	0	0	32.1118	0	0	64.5617	0	0	4.54106	0	0	41.7272	0	0	64.7473	0	0	27.6575	0	0	-19.6858	0	0	6.26943	12.3262	-7.28071	8.53539	0	0	-3.18415
400	0	0	0	104.527	1626.24	310.283	997.581	0	0	13.2501	0	0	-33.4076	0	0	27.8923	0	0	-35.9356	0	0	31.1264	0	0	64.5829	0	0	4.58997	0	0	41.7422	0	0	64.7509	0	0	27.6746	0	0	-19.6421	0	0	-10.7637	16.88	-8.44598	-0.655651	0	0	-0.887498
401	0	0	0	104.568	1626.39	310.208	997.627	0	0	13.2349	0	0	-33.644	0	0	27.9589	0	0	-36.0411	0	0	30.2399	0	0	64.6108	0	0	4.66201	0	0	41.7626	0	0	64.7551	0	0	27.6972	0	0	-19.5856	0	0	4.08992	14.9369	-7.52211	4.5836	0	0	-1.521
402	0	0	0	104.567	1626.53	310.1	997.641	0	0	13.2278	0	0	-33.687	0	0	27.959	0	0	-36.0301	0	0	29.2484	0	0	64.6454	0	0	4.72434	0	0	41.7299	0	0	64.7573	0	0	27.6954	0	0	-19.526	0	0	-0.070351	14.5435	-10.8033	1.39475	0	0	-0.716658
403	0	0	0	104.546	1626.66	309.999	997.707	0	0	13.1997	0	0	-33.3708	0	0	27.9003	0	0	-35.9615	0	0	28.4317	0	0	64.6798	0	0	4.81243	0	0	41.7813	0	0	64.7558	0	0	27.7053	0	0	-19.4417	0	0	-2.16654	12.8984	-10.103	6.67572	0	0	-2.80507
404	0	0	0	104.525	1626.82	309.825	997.7	0	0	13.2382	0	0	-33.2345	0	0	27.9271	0	0	-35.9167	0	0	27.4239	0	0	64.7222	0	0	4.90357	0	0	41.7866	0	0	64.7501	0	0	27.7101	0	0	-19.4179	0	0	-2.05111	16.0933	-17.333	-0.697374	0	0	3.84949
405	0	0	0	104.495	1626.96	309.688	997.724	0	0	13.2504	0	0	-33.5197	0	0	27.9007	0	0	-35.8329	0	0	26.7573	0	0	64.736	0	0	5.04143	0	0	41.8077	0	0	64.7546	0	0	27.733	0	0	-19.3788	0	0	-3.03329	13.2561	-13.7478	2.37226	0	0	1.22209
406	0	0	0	104.47	1627.06	309.553	997.726	0	0	13.2612	0	0	-33.3533	0	0	27.8825	0	0	-35.7653	0	0	25.9563	0	0	64.7717	0	0	5.18325	0	0	41.8056	0	0	64.77	0	0	27.7442	0	0	-19.3378	0	0	-2.50531	10.4308	-13.4766	0.166893	0	0	1.07618
407	0	0	0	104.456	1627.14	309.454	997.749	0	0	13.2787	0	0	-33.1967	0	0	27.8911	0	0	-35.727	0	0	25.2058	0	0	64.8622	0	0	5.31084	0	0	41.8106	0	0	64.7616	0	0	27.779	0	0	-19.3012	0	0	-1.34213	7.56979	-9.92417	2.37226	0	0	1.75365
408	0	0	0	104.443	1627.22	309.326	997.792	0	0	13.1118	0	0	-32.8641	0	0	27.6241	0	0	-35.5908	0	0	24.5118	0	0	64.9046	0	0	5.47324	0	0	41.8211	0	0	64.767	0	0	27.8197	0	0	-19.0718	0	0	-1.35238	8.58307	-12.7733	4.24981	0	0	-16.6954
409	0	0	0	104.423	1627.3	309.177	997.774	0	0	13.1226	0	0	-32.4262	0	0	27.6087	0	0	-35.5331	0	0	23.911	0	0	64.9634	0	0	5.63871	0	0	41.8153	0	0	64.7684	0	0	27.8613	0	0	-19.0307	0	0	-2.01491	7.52211	-14.9518	-1.8239	0	0	1.07729
410	0	0	0	104.408	1627.05	309.082	999.985	0	0	13.0864	0	0	-32.0824	0	0	27.5639	0	0	-35.502	0	0	23.5915	0	0	64.9943	0	0	6.23226	0	0	42.1855	0	0	64.82	0	0	28.3251	0	0	-18.922	0	0	-1.42068	-24.2114	-9.47416	221.092	0	0	-3.61556
411	0	0	0	104.385	1627.41	308.892	997.876	0	0	13.2285	0	0	-32.0271	0	0	27.7008	0	0	-35.4705	0	0	22.8295	0	0	65.028	0	0	6.01128	0	0	41.8011	0	0	64.8019	0	0	27.983	0	0	-19.0442	0	0	-2.31339	35.3813	-19.0109	-210.869	0	0	14.2111
412	0	0	0	104.373	1627.45	308.788	997.931	0	0	13.4573	0	0	-31.6847	0	0	27.9897	0	0	-35.4989	0	0	22.357	0	0	65.099	0	0	6.19011	0	0	41.7744	0	0	64.816	0	0	28.042	0	0	-19.2369	0	0	-1.24036	3.77893	-10.3801	5.47171	0	0	22.8804
413	0	0	0	104.375	1627.49	308.658	997.923	0	0	13.4787	0	0	-31.8385	0	0	28.0388	0	0	-35.5253	0	0	22.0603	0	0	65.1363	0	0	6.39598	0	0	41.7178	0	0	64.8395	0	0	28.0842	0	0	-19.2153	0	0	0.178268	3.99351	-12.961	-0.733137	0	0	2.14348
414	0	0	0	104.353	1627.5	308.538	997.964	0	0	13.4923	0	0	-31.7061	0	0	28.0162	0	0	-35.4561	0	0	21.772	0	0	65.191	0	0	6.61581	0	0	41.6729	0	0	64.8632	0	0	28.1455	0	0	-19.1937	0	0	-2.18498	1.38283	-12.0193	4.12464	0	0	1.35767
415	0	0	0	104.356	1627.51	308.401	997.943	0	0	13.517	0	0	-31.5365	0	0	28.0603	0	0	-35.4743	0	0	21.5278	0	0	65.1949	0	0	6.83836	0	0	41.5992	0	0	64.8889	0	0	28.1828	0	0	-19.185	0	0	0.357219	1.34706	-13.721	-2.16365	0	0	2.46911
416	0	0	0	104.335	1627.49	308.297	997.955	0	0	13.5366	0	0	-31.5809	0	0	28.0593	0	0	-35.4341	0	0	21.3497	0	0	65.2109	0	0	7.0479	0	0	41.5454	0	0	64.9218	0	0	28.2463	0	0	-19.1853	0	0	-2.16585	-2.06232	-10.4278	1.18613	0	0	1.96172
417	0	0	0	104.331	1627.46	308.165	997.987	0	0	13.557	0	0	-31.4509	0	0	28.0682	0	0	-35.4132	0	0	21.2602	0	0	65.2172	0	0	7.26619	0	0	41.5017	0	0	64.9597	0	0	28.3174	0	0	-19.1876	0	0	-0.39137	-2.99215	-13.1607	3.23057	0	0	2.03975
418	0	0	0	104.314	1627.39	308.065	997.993	0	0	13.5735	0	0	-31.7235	0	0	28.0667	0	0	-35.3821	0	0	21.237	0	0	65.2342	0	0	7.47363	0	0	41.4434	0	0	65.002	0	0	28.3799	0	0	-19.1891	0	0	-1.71916	-7.05719	-9.951	0.63777	0	0	1.65103
419	0	0	0	104.315	1627.3	307.963	998.025	0	0	13.234	0	0	-32.198	0	0	27.5892	0	0	-35.2527	0	0	21.2348	0	0	65.2508	0	0	7.68388	0	0	41.401	0	0	65.0408	0	0	28.4598	0	0	-18.8292	0	0	0.146849	-8.7142	-10.255	3.20673	0	0	-33.9524
420	0	0	0	104.306	1627.17	307.801	998.034	0	0	13.6507	0	0	-32.499	0	0	28.1211	0	0	-35.3488	0	0	21.3238	0	0	65.2918	0	0	7.89557	0	0	41.355	0	0	65.0782	0	0	28.5294	0	0	-19.2398	0	0	-0.939834	-12.9819	-16.1737	0.822544	0	0	41.6657
421	0	0	0	104.3	1626.78	307.736	1000.06	0	0	13.5963	0	0	-32.9654	0	0	28.0635	0	0	-35.3483	0	0	21.8005	0	0	65.2647	0	0	8.49105	0	0	41.6617	0	0	65.1519	0	0	28.9812	0	0	-19.1638	0	0	-0.571687	-39.0768	-6.47604	202.292	0	0	-5.43905
422	0	0	0	104.304	1626.96	307.564	998.001	0	0	13.2383	0	0	-33.6571	0	0	27.5159	0	0	-35.1799	0	0	21.6341	0	0	65.2758	0	0	8.30745	0	0	41.2309	0	0	65.1559	0	0	28.6851	0	0	-18.8184	0	0	0.379759	17.9648	-17.2108	-205.535	0	0	-35.7966
423	0	0	0	104.286	1626.84	307.438	997.958	0	0	13.5011	0	0	-34.4047	0	0	27.8551	0	0	-35.2462	0	0	21.8419	0	0	65.3004	0	0	8.51169	0	0	41.2262	0	0	65.1959	0	0	28.7649	0	0	-19.0957	0	0	-1.75058	-11.909	-12.6034	-4.36902	0	0	26.2769
424	0	0	0	104.305	1626.66	307.378	998.011	0	0	13.4568	0	0	-34.1016	0	0	27.8112	0	0	-35.2669	0	0	22.0668	0	0	65.29	0	0	8.68701	0	0	41.2065	0	0	65.2383	0	0	28.8521	0	0	-19.0628	0	0	1.87967	-18.2033	-6.05583	5.34654	0	0	-4.43134
425	0	0	0	104.3	1626.49	307.312	997.939	0	0	13.4622	0	0	-34.454	0	0	27.811	0	0	-35.2753	0	0	22.3659	0	0	65.278	0	0	8.86951	0	0	41.1806	0	0	65.2825	0	0	28.9271	0	0	-19.0956	0	0	-0.537536	-17.5238	-6.53565	-7.24792	0	0	0.54411
426	0	0	0	104.287	1626.3	307.245	997.929	0	0	13.4726	0	0	-35.2002	0	0	27.8117	0	0	-35.2736	0	0	22.6886	0	0	65.2564	0	0	9.0605	0	0	41.1658	0	0	65.3345	0	0	29.0203	0	0	-19.141	0	0	-1.24514	-18.8708	-6.71148	-0.917912	0	0	1.04212
427	0	0	0	104.299	1626.1	307.122	997.916	0	0	13.4315	0	0	-35.7262	0	0	27.7493	0	0	-35.2761	0	0	23.0207	0	0	65.2478	0	0	9.27536	0	0	41.1563	0	0	65.3708	0	0	29.1203	0	0	-19.1435	0	0	1.1666	-20.349	-12.2815	-1.35899	0	0	-4.11724
428	0	0	0	104.29	1625.89	307.004	997.859	0	0	13.4947	0	0	-35.7142	0	0	27.7999	0	0	-35.2754	0	0	23.4121	0	0	65.2201	0	0	9.44886	0	0	41.1472	0	0	65.3984	0	0	29.1887	0	0	-19.2345	0	0	-0.894755	-20.206	-11.7987	-5.65052	0	0	6.32817
429	0	0	0	104.274	1625.66	306.961	997.836	0	0	13.4618	0	0	-36.4028	0	0	27.7396	0	0	-35.256	0	0	23.8968	0	0	65.1698	0	0	9.63133	0	0	41.1622	0	0	65.4312	0	0	29.2647	0	0	-19.2291	0	0	-1.63583	-23.7226	-4.30346	-2.36034	0	0	-3.29429
430	0	0	0	104.272	1625.42	306.905	997.819	0	0	13.4866	0	0	-36.1995	0	0	27.7621	0	0	-35.2714	0	0	24.35	0	0	65.1406	0	0	9.80762	0	0	41.1764	0	0	65.4436	0	0	29.33	0	0	-19.2775	0	0	-0.209687	-23.4485	-5.59688	-1.68681	0	0	2.48303
[truncated: 78 more columns]
