# Supplementary material for: Can lower-limb exoskeletons support sit-to-stand motions in frail elderly without crutches? A study combining optimal control and motion capture
Source: Front Neurorobot. 2024 Apr 4;18:1348029. doi: 10.3389/fnbot.2024.1348029 (PMC11024314; doi:10.3389/fnbot.2024.1348029)
Supplement: Supplementary file 6 [file Data_Sheet_5.CSV]

	Time	fb_q_transY	fb_q_transZ	fb_q_rotX	uppertrunk_q_rotX	hips_q_rotX	knees_q_rotX	ankles_q_rotX	L_shoulder_q_rotX	L_shoulder_q_rotY	L_elbow_q_rotX	R_shoulder_q_rotX	R_shoulder_q_rotY	R_elbow_q_rotX	fb_dq_transY	fb_dq_transZ	fb_dq_rotX	uppertrunk_dq_rotX	hips_dq_rotX	knees_dq_rotX	ankles_dq_rotX	L_shoulder_dq_rotX	L_shoulder_dq_rotY	L_elbow_dq_rotX	R_shoulder_dq_rotX	R_shoulder_dq_rotY	R_elbow_dq_rotX	fb_tau_transY	fb_tau_transZ	fb_tau_rotX	uppertrunk_tau_rotX	hips_tau_rotX	knees_tau_rotX	ankles_tau_rotX	L_shoulder_tau_rotX	L_shoulder_tau_rotY	L_elbow_tau_rotX	R_shoulder_tau_rotX	R_shoulder_tau_rotY	R_elbow_tau_rotX
0	0.0	-0.2637364034900501	-0.27614420248945354	0.1425065326631114	-0.146219892921396	1.190958031797288	-1.5682190601213777	0.23475449561570574	-0.11470492531961068	0.47227949944339176	0.7020128721351113	-0.48627062304680185	-0.27527349600693274	0.9084235412501085	0.0	0.0	0.0	0.0	0.0	0.0	0.0	0.0	0.0	0.0	0.0	0.0	0.0	0.0	0.0	0.0	0.0	0.0	0.0	0.0	0.0	0.0	0.0	0.0	0.0	0.0
1	0.05	-0.2652915658171082	-0.2763750335572486	0.15219954225041868	-0.16406508310248866	1.1812650222150576	-1.5682190601247485	0.23475449561501532	-0.09192161073100794	0.4621319312673768	0.6681213540621973	-0.4564872806595943	-0.2715839515009194	0.8698369426222411	-0.040315227494398774	-0.006183783802405827	0.2514594494013872	-0.3174953255705596	-0.2514594493784317	-1.791044136247447e-11	-1.6920478349468028e-12	0.0776870648652894	-0.198357523187424	-0.2661153970170025	0.2885817825460501	-0.02664844873281504	-0.35216851177593816	0.0	0.0	0.0	4.186178928143928	21.184248406926752	2.3549585518516256	1.2741924286201227	-1.6616846003423043	3.838383268480146	0.8190372586507605	-3.925630416729621	-2.9593124050321946	0.8416361925491763
2	0.1	-0.2668518648278338	-0.27662214423292153	0.1619390737418847	-0.16362873072111467	1.1715254907281258	-1.5682190601290027	0.2347544956142574	-0.12201543915307952	0.4600538970909067	0.6890599078143201	-0.4779499967748318	-0.283084760367016	0.8907792312108761	-0.025178634447340104	-0.004113427158267723	0.15728992996909263	0.2360093628076551	-0.1572899299234973	-3.54063276447207e-11	-3.0180828821182883e-12	-0.7542593527131499	0.06665213570660852	0.2680188082692449	-0.6507064748421357	-0.3644476371139274	0.3129691637353372	0.0	0.0	0.0	1.3719207506885762	34.281650477602525	4.682357360891537	2.4452143796803663	1.117390192120842	3.734336204710373	0.5928057173086498	-1.2486736316555893	-2.1900765720983486	0.12420229932979912
3	0.15	-0.2679937305162335	-0.2768128767406472	0.16907648518420557	-0.1481840130941519	1.164388079291152	-1.5682190601341248	0.2347544956134159	-0.1469122507086649	0.4655673542157059	0.6760500010548799	-0.5007364546584829	-0.30266459302791393	0.8791580502273642	-0.021307544018384483	-0.0036373329707999075	0.1332661682590745	0.32218074529672314	-0.13326616819045148	-5.27177592380249e-11	-4.98028929578749e-12	-0.3545777748956353	0.13830126636639287	-0.34079529437347084	-0.33663837493154714	-0.38519105698731715	-0.350817604651172	0.0	0.0	0.0	-1.873434954737992	42.036309314546905	6.922270789936362	3.4616468114346826	1.475236041294594	2.94888623221024	1.420110110752637	-0.5218422292222238	-1.3726999966709572	1.192744720098989
4	0.2	-0.268994826824354	-0.2769869991050145	0.17534114509758061	-0.13430458444937665	1.158123419383836	-1.5682190601401411	0.23475449561248682	-0.16217750980346712	0.4722213386468944	0.6709992477713594	-0.5148065332674414	-0.31956073789224554	0.8725366784677078	-0.018221928956042025	-0.003228207143664569	0.1140917087903205	0.23334656634155335	-0.11409170869889314	-6.978851295448573e-11	-6.487706593793525e-12	-0.2301733761565237	0.1100792995104904	0.00041532880146478366	-0.20837666682764033	-0.2815097936438188	-0.013910949288423782	0.0	0.0	0.0	-3.8953939140137686	46.00610450263928	9.011539700049765	4.314859941522231	0.8943857205656136	2.6235482616844252	0.9716783479199542	-0.8833699723152744	-1.3042270907383535	0.8528275983312551
5	0.25	-0.2697702050454454	-0.2771263084646578	0.18019807602144844	-0.12452533466975678	1.153266488466595	-1.5682190601470198	0.23475449561148265	-0.1703140884222625	0.47595271360997926	0.6697239610327227	-0.5219652653323186	-0.33084478372915116	0.8723540495580339	-0.012380312762216317	-0.0022553751751187025	0.07758367226348256	0.16421619393541498	-0.07758367214867043	-8.729754558066566e-11	-7.981415222840015e-12	-0.12980977214097605	0.044776745808789375	-0.03812263830889839	-0.10468728765883382	-0.1800591753099058	0.0006416493950422609	0.0	0.0	0.0	-4.900895065135709	47.29255666732606	10.941996146840996	5.009357056378191	0.42544758908339136	2.7143606393031465	0.7959507951169127	-1.3569024676401025	-1.5597921159583001	0.6533715772988111
6	0.3	-0.27022795796845017	-0.2772103780088516	0.18306742888954133	-0.11771235509802391	1.150397135605728	-1.5682190601547434	0.23475449561040299	-0.1768529318572216	0.47727758878067167	0.6678640406044482	-0.5268917328984457	-0.3383967365453372	0.8725483847555546	-0.006245505611198169	-0.001156296709112777	0.03915932432625487	0.1053946610889742	-0.03915932418873434	-1.0390799206342856e-10	-9.456637155979963e-12	-0.13046565907867833	0.013978108591971449	-0.037006512133326785	-0.09749178725283057	-0.12823985865752274	0.011572076448583032	0.0	0.0	0.0	-5.101498579657019	46.89651973192833	12.717200250737086	5.5568633151926665	0.4187780609242788	2.8639886060619855	0.7857055709935187	-1.4470533864111677	-1.7213350458165857	0.618442028931109
7	0.35	-0.2704276306985538	-0.2772474748641576	0.18431952249740205	-0.1141372777994911	1.1491450420058336	-1.5682190601633177	0.23475449560923772	-0.18295794539939825	0.47773110582040174	0.6660129087259088	-0.53168688042413	-0.34396745229214754	0.8735761730448949	-0.002089782603344022	-0.0003896117001581854	0.01310598764648869	0.03738769420501191	-0.013105987485646746	-1.2110864876735085e-10	-1.1054793595916946e-11	-0.10705545393167304	0.005995903799362925	-0.03627555883131914	-0.08855026929073899	-0.09427993241703748	0.026427054701843377	0.0	0.0	0.0	-4.715644772561269	45.63551753963108	14.348141043483125	5.97174566226293	0.5357548138937271	2.92889274394844	0.8370377245947458	-1.358075168982424	-1.746876517952933	0.6444373493786245
8	0.4	-0.27046118735284935	-0.27725373474934106	0.18452997586264372	-0.11373108285741153	1.1489345886494937	-1.568219060172741	0.2347544956079949	-0.18720233394244398	0.47795466739475184	0.6643410474559617	-0.5354108022495885	-0.34774985460701824	0.8750325751791235	0.0006122298577108462	0.0001142730902355216	-0.003839723930580204	-0.015980451865770393	0.003839724114338989	-1.3775941405404383e-10	-1.2429264707003622e-11	-0.06253611464159647	0.0026754795572423353	-0.029084558596480396	-0.059678327236426576	-0.055847583521032695	0.031932879506294504	0.0	0.0	0.0	-4.081981654689942	44.07253714945232	15.845059334248825	6.270453790260208	0.5845333872226335	2.9325891308318695	0.867750530993143	-1.2914710316831592	-1.7391073885420367	0.6734162746906993
9	0.45	-0.27037698687462364	-0.27723804151974296	0.18400192131531345	-0.11521218422431108	1.1494626432067683	-1.5682190601829917	0.23475449560669184	-0.18929850368006748	0.47796639223984067	0.6631258566263174	-0.5376621170789317	-0.34951762526796043	0.8766638402982553	0.0026864548336273013	0.0004999664455453721	-0.016846993766621205	-0.03773117556144083	0.01684699397311674	-1.5409285326931017e-10	-1.3810097359618539e-11	-0.02349119806246643	-0.002579894332383498	-0.02056655796056776	-0.03152763157624543	-0.015340543390317428	0.031165872631733097	0.0	0.0	0.0	-3.497589315626282	42.55847449246785	17.21806212318391	6.470293327334432	0.5681717107888933	2.926083132336173	0.8688057903613949	-1.2812475302284174	-1.7539140646660683	0.6781073607425334
10	0.5	-0.2702005524561904	-0.2772053068727579	0.18289559923435636	-0.11707575815106792	1.150568965298734	-1.5682190601940804	0.2347544956053219	-0.189778476703392	0.4776956352247648	0.6621947354954901	-0.5386940380313667	-0.34940617971454696	0.8779326542383823	0.0042856554550148316	0.0007926844364784212	-0.026870205915306665	-0.03358502738546165	0.026870206144986666	-1.7098549003827214e-10	-1.504127408924774e-11	0.0017517142595583413	-0.007903482775054723	-0.017398466036461058	-0.011420660698283562	0.0178506633249753	0.017502193823279333	0.0	0.0	0.0	-3.0943185365833172	41.292908336289166	18.475798185929683	6.588461522542892	0.5220736103456902	2.9303566839310426	0.8560779461434318	-1.3123689717419447	-1.7885357291369632	0.6667603112091373
11	0.55	-0.26995701192986754	-0.2771604532915631	0.18136886359448648	-0.1183518528609637	1.1520957009506545	-1.568219060206001	0.23475449560388714	-0.18935897637517454	0.4772335180959028	0.6613151297826279	-0.5389690999561557	-0.3479552183332177	0.8782222702685659	0.0053715484757985085	0.0009850550038847418	-0.03366907067680315	-0.016213947035892847	0.0336690709289409	-1.8686374542517975e-10	-1.6365915685016662e-11	0.012790094195593123	-0.009790181102995295	-0.018481107529190566	-0.0013134952217129816	0.037715268077434555	-0.007577662100643551	0.0	0.0	0.0	-2.8775755830197634	40.357849707629086	19.626128379241027	6.640788683170479	0.46470120921477137	2.9422589417147846	0.8360605434077762	-1.3650346579313841	-1.8274667001224965	0.6467223195457409
12	0.6	-0.2696705702451944	-0.2771081902099856	0.17957373067863325	-0.118628898302694	1.153890833879588	-1.5682190602186956	0.23475449560236866	-0.18871333180703384	0.47680015536666587	0.6602803971914945	-0.5389908536661253	-0.3458884034855642	0.8770324143644053	0.006026947510989702	0.0010940654845784238	-0.03776476578060416	0.005279318414517282	0.03776476605509614	-2.022202644757569e-10	-1.8253137481506574e-11	0.011006552515516379	-0.006678716342139619	-0.023549524028005562	-0.0011621225829150528	0.04239065203255096	-0.041130852557203966	0.0	0.0	0.0	-2.806946860247647	39.74469201771664	20.675984304810203	6.6410296369336965	0.40546108400874564	2.95559123182855	0.8129624556284374	-1.421545156297292	-1.8671399716603914	0.6240862588825649
13	0.65	-0.2693592456340987	-0.27705198931773206	0.17762331919231755	-0.1178466789127549	1.155841245380062	-1.5682190602321653	0.23475449560076733	-0.18843651174545534	0.47664916737050445	0.6589061050134306	-0.5392196677755761	-0.3439785864003887	0.874037700858536	0.006385344152121363	0.001146265109301953	-0.0399963891846747	0.025393598809848875	0.03999638948131466	-2.1760158272105117e-10	-1.9506187458241517e-11	-0.001416816892653714	0.0014299388640750762	-0.03188486163382671	-0.009058475531949758	0.03135637201856227	-0.07891995514455401	0.0	0.0	0.0	-2.839122500391752	39.38757343250908	21.63201225173581	6.600513155494273	0.3534081466458969	2.9693954187052385	0.7910737863706893	-1.4676956035116218	-1.9123863383046824	0.6039478186154206
14	0.7	-0.269036008640984	-0.2769943010613099	0.1755990002790139	-0.1161830727592828	1.157865564308649	-1.568219060246427	0.2347544955991042	-0.18895865368878403	0.4770198736157972	0.657063066069702	-0.5399589966467823	-0.3430230539183321	0.8691633408739433	0.006503146664841447	0.001153828777034021	-0.0407195643897656	0.03984974871813533	0.04071956470902929	-2.334110657500578e-10	-2.0699633456715482e-11	-0.019984913216692667	0.014129197756801689	-0.04197677364583625	-0.020654837962757813	0.00414143744470307	-0.11530591646645937	0.0	0.0	0.0	-2.9332381262902443	39.198285423625	22.500730051967682	6.528245450178749	0.3154309844254106	2.9863357086662683	0.7738342409084573	-1.4949812584892015	-1.9677295147496543	0.5893229374823983
15	0.75	-0.26871360754508866	-0.27693743418148925	0.17358064029104991	-0.11401668315550924	1.15988392431304	-1.5682190602614647	0.23475449559738532	-0.1904271895455842	0.47813379943087975	0.6547173506843925	-0.5412426544714248	-0.3438357120229883	0.8626335773703793	0.006337212855971015	0.0011111990935454997	-0.039666442903546754	0.044931341974981186	0.03966644324495524	-2.485333232608095e-10	-2.1980210945431512e-11	-0.038003529217951706	0.031120888923139745	-0.05155154992089032	-0.029649773464433368	-0.03931544857437227	-0.14410024422806753	0.0	0.0	0.0	-3.0463371547813747	39.09316977199068	23.288895476788184	6.43116990428028	0.29707284563143316	3.0089707224977422	0.7641027687008917	-1.497284755797022	-2.0345018039680967	0.5824935724477573
16	0.8	-0.2684085911553435	-0.2768842510654197	0.17167177301939895	-0.11188890335320759	1.1617927916022799	-1.5682190602772539	0.23475449559560357	-0.1926149989088431	0.48019838831401096	0.6519634672725008	-0.5427555449284058	-0.3472101781414242	0.8549801752945012	0.005789234533630077	0.0010037269258519744	-0.036224429863244645	0.037976926071688115	0.03622443022707294	-2.6383322010414016e-10	-2.3173792835470255e-11	-0.04731080188751231	0.05209238453353327	-0.05779211662052394	-0.02848317401056328	-0.09807908785523724	-0.1593014168309701	0.0	0.0	0.0	-3.130751581457702	39.008699107174316	24.003609351709965	6.314529955020051	0.30464165793930204	3.038567202244206	0.7648767676273946	-1.467227298129477	-2.112443979937126	0.5862863548160256
17	0.85	-0.2681425034791729	-0.27683834536645957	0.17000704721546012	-0.11043231602460071	1.1634575174250477	-1.568219060293833	0.23475449559375264	-0.19486525724534096	0.48340027311506784	0.6490454213771932	-0.5437838437935998	-0.35386483035864447	0.8470168331647249	0.004768152708072881	0.0008185196019114344	-0.02982674358574957	0.018116492603176323	0.029826743972558783	-2.7967471730586635e-10	-2.4384884740853235e-11	-0.0389937868958059	0.0764979812034488	-0.057569697915588205	-0.008837945298050029	-0.17009483661610278	-0.15573979757939319	0.0	0.0	0.0	-3.136520839233667	38.90627455861958	24.652475138225206	6.182182302775639	0.3460302971044728	3.075538030504654	0.7795242252341008	-1.3955600925900733	-2.201287998570116	0.6042205924594735
18	0.9	-0.26794005745200283	-0.2768037246251852	0.1687408018543797	-0.1102657653837612	1.1647237628062237	-1.5682190603112085	0.23475449559185463	-0.19607354740233324	0.4878916079434101	0.646366508683618	-0.5431917105737413	-0.3643914163628369	0.8397825665547806	0.0032468796466096454	0.0005531401624247834	-0.02030616120442318	-0.01315050487412598	0.020306161613964896	-2.952864939625452e-10	-2.5379646299293924e-11	-0.004224800851319522	0.10351272391702132	-0.04770085369225224	0.03770549735853601	-0.25239940638081493	-0.12966753827760918	0.0	0.0	0.0	-3.0171277560012273	38.7690362364209	25.24356911903138	6.036870033897911	0.4293115787928466	3.1201418018610645	0.811154940989056	-1.2736143581326422	-2.301198368549324	0.6396514984836995
19	0.95	-0.26782488690554757	-0.27678414678418656	0.16802056312623173	-0.11186838438033264	1.1654440015557428	-1.5682190603293367	0.23475449558988834	-0.1947177900768185	0.49377794926538937	0.6444834111366113	-0.5394395815338127	-0.37921645865272824	0.8344574546539598	0.0012994810423256882	0.00022041687663835173	-0.008126029661620024	-0.051743146306033834	0.008126030093533554	-3.1003962096892945e-10	-2.6912566753602595e-11	0.0646950326963058	0.13211352476897226	-0.025300672731089928	0.11870032999314184	-0.34138424081588625	-0.0792684995000518	0.0	0.0	0.0	-2.7367817058937263	38.59388443910237	25.785421534734535	5.880427835300522	0.5609616950160979	3.1728054559548107	0.8619891712224628	-1.0961824643193523	-2.4128230155166452	0.6948263177288736
20	1.0	-0.26781415304919315	-0.2767823265059347	0.16795344160362094	-0.11545555076192812	1.1655111231010453	-1.5682190603482342	0.23475449558785358	-0.1889423827786746	0.5011106610413505	0.6440814568574932	-0.5306548623385839	-0.39857442471088694	0.832256121889117	-0.000890242976526516	-0.00015094200877381383	0.0055668832801157395	-0.0912791954362091	-0.005566882825299106	-3.255336880926074e-10	-2.79216925797177e-11	0.17322086131854844	0.16116791124738958	0.011824297695227528	0.23971914966004504	-0.43300745431176857	-0.005012530585935537	0.0	0.0	0.0	-2.2765286648666208	38.38221101481106	26.286930474228473	5.713971255399619	0.7441584000461869	3.2345261252782334	0.9328342405039982	-0.8638350345606599	-2.5378808884496213	0.7701557096586215
21	1.05	-0.2679134135781426	-0.27679918791328123	0.168574171977117	-0.12087988315912924	1.1648903927515464	-1.5682190603678956	0.23475449558578373	-0.1766974825110344	0.5098830230807169	0.645929936225236	-0.5147590127020025	-0.42249087058770973	0.8343091349842883	-0.0030471964950946513	-0.0005186009698544007	0.019056791969786612	-0.12378384832048611	-0.019056791492801973	-3.4031796977737744e-10	-2.8443387917932954e-11	0.32350085644715787	0.18949451329400713	0.06478343493632908	0.40324651346645124	-0.5229901917495358	0.0902191101759185	0.0	0.0	0.0	-1.6380532119711049	38.13205419144429	26.757341603164047	5.538085804787479	0.9777552113602681	3.307394726805265	1.0228088926073204	-0.5837572310331252	-2.6801145656471137	0.8638490410093316
22	1.1	-0.2681129549355698	-0.27683327588023365	0.16982221191719649	-0.1275763997488081	1.163642352836727	-1.5682190603882895	0.23475449558368683	-0.15592724255075285	0.5200289994611543	0.6508187549756467	-0.4896464637366029	-0.4507757562165949	0.8415442677222954	-0.004843246045063877	-0.0008304903434673647	0.030295523107934652	-0.14072491593030165	-0.030295522608831765	-3.5485189238079425e-10	-2.921119143125232e-11	0.5134951306145908	0.2159162259942201	0.13325222729061936	0.6077278616484505	-0.6070315029246978	0.20125744829567985	0.0	0.0	0.0	-0.8448237995300427	37.83356081553314	27.20625136473018	5.353061267780058	1.2558721860740925	3.394789753504001	1.1291546413973113	-0.2688512116596927	-2.845810289977124	0.9718583746221601
23	1.15	-0.26838632573322113	-0.2768803924974699	0.17153245536277398	-0.13456599953989462	1.161932109417645	-1.568219060409414	0.23475449558153885	-0.12479496237204331	0.5314248413482565	0.6594797693651193	-0.45340456405362367	-0.48302780828899033	0.854580540189771	-0.005945586171339224	-0.001029983182197749	0.03720185672192073	-0.13431052779206043	-0.03720185620066546	-3.6911801797547233e-10	-3.017654875046532e-11	0.7364137858593216	0.2393166147588961	0.21521811926480156	0.8469164250064035	-0.6810273283094671	0.32102177854079683	0.0	0.0	0.0	0.05868811125845006	37.4684604527995	27.6437118782843	5.159179502899913	1.5682053942746101	3.500244149056645	1.2471017761695544	0.06498030000544888	-3.0426525715078965	1.0880708055187838
24	1.2	-0.26869132814746277	-0.2769335294235951	0.1734411887984813	-0.1405294448073882	1.1600233760095922	-1.5682190604312574	0.23475449557935257	-0.08192554392480146	0.5438929879777725	0.6724992106082318	-0.40455603603618934	-0.5186488449199865	0.873647071800929	-0.006064757325541197	-0.0010625550655583723	0.03796013806261846	-0.09899203392611017	-0.037960137519106825	-3.835606908708874e-10	-3.087965620365019e-11	0.980601953875374	0.25866528439533104	0.30687503853491693	1.109641587271982	-0.7412363494187334	0.44111801402923967	0.0	0.0	0.0	1.0092279191514408	37.01335004331188	28.080402789253466	4.957068034962796	1.9006353336251502	3.624286009041571	1.3696179261501809	0.4024247908375916	-3.2758447885019297	1.2045220354944266
25	1.25	-0.2689731989157282	-0.2769831699750161	0.17520572978670923	-0.14395819020169662	1.1582588350500846	-1.568219060453794	0.23475449557711658	-0.02664123152457401	0.5572056457981719	0.6902295108209863	-0.3423014902546495	-0.5568640439005553	0.8985365447874594	-0.0049934694601177975	-0.0008839481939404778	0.03126451615510372	-0.032997578020594144	-0.03126451558980711	-3.969918562882102e-10	-3.205631089773986e-11	1.229942080682031	0.2729692617196505	0.40269987699538934	1.3800616793722185	-0.7843374632841016	0.5525916188494612	0.0	0.0	0.0	1.9281869094930135	36.44566210448528	28.527909768219388	4.748095791547933	2.235939921216187	3.7594598072581755	1.487115298662834	0.7318709364777346	-3.5413942320002145	1.3115352570897776
26	1.3	-0.26916947536679164	-0.27701803939719527	0.17643476650554313	-0.14337582356979522	1.1570297983609394	-1.568219060477004	0.23475449557482622	0.0408363871490263	0.5710844983656921	0.7127102138460512	-0.2667364890405056	-0.5967427520170953	0.9285986143022579	-0.002636104172971083	-0.00046998758614312985	0.016508465475547417	0.06045362445742077	-0.016508464888533917	-4.103616720488926e-10	-3.285085966015294e-11	1.4648040623060912	0.28117547428332745	0.49572730952755084	1.6384339589088481	-0.8073970691637259	0.6467522459440288	0.0	0.0	0.0	2.7271940623119444	35.75072897690161	28.999054520072416	4.534792401074097	2.5543378518267006	3.885567439526995	1.587316186299501	1.0462747239355559	-3.818682445562698	1.3978952789759207
27	1.35	-0.2692163553811694	-0.277026404668719	0.17672835782261448	-0.1376026511913814	1.1567362070744471	-1.5682190605009	0.23475449557249445	0.11924542641394309	0.5851969706425394	0.7396077689695288	-0.17901641861727888	-0.6372184429240653	0.9627744208500979	0.0009577824930644636	0.00017105170609373014	-0.005998377574679585	0.17271593060439025	0.0059983781838531414	-4.2407878438673937e-10	-3.3638555376715356e-11	1.663531608382307	0.28215581338955814	0.5780352926821627	1.8624368534730669	-0.8078966527001071	0.7159939180395963	0.0	0.0	0.0	3.317270641211153	34.92812117534412	29.508289277226442	4.321254268858167	2.8340257499947334	3.9686988414391604	1.6558200913466135	1.3409012725791747	-4.067038198333885	1.4515694206388352
28	1.4	-0.26905724026337946	-0.2769980698405551	0.1757319439103525	-0.12601530064464486	1.1577326210180998	-1.5682190605254704	0.23475449557012876	0.20622980438608968	0.5991566679336545	0.7701840766703992	-0.08144010791886042	-0.6771153630268932	0.9996695032305122	0.005538033503372116	0.0009833527528557433	-0.03467731098306754	0.2903938245187014	0.034677311614054275	-4.372768685729738e-10	-3.447163918025593e-11	1.8043933719206415	0.27491250984493065	0.6414321688421261	2.02904503233797	-0.7840096538773124	0.7545676814394952	0.0	0.0	0.0	3.6224890325394514	33.99575856932089	30.07207709656448	4.113524681009287	3.0522688580431603	3.9675711604868114	1.6779671460348522	1.6087315853687556	-4.231588434374139	1.461578006222609
29	1.45	-0.2686546132179824	-0.27692710125083025	0.17321138956188317	-0.10874550191519995	1.160253175398732	-1.5682190605507007	0.23475449556772404	0.298391966909822	0.6125386985831582	0.8033023528654869	0.022573168152349464	-0.7151948786045906	1.037661292983269	0.010580000114093019	0.0018511262565165927	-0.06621899057802226	0.3970400218670763	0.06621899123058793	-4.502727606778292e-10	-3.505480567799567e-11	1.8678357785827668	0.258956413834967	0.6783098187730878	2.1168493338956864	-0.735117113892104	0.7592312525629384	0.0	0.0	0.0	3.5961913253117186	32.99084107250569	30.709276874840963	3.9199242784452846	3.1884461041633743	3.847231653994523	1.6424146832779223	1.8371420647637053	-4.25989423410647	1.421138525715296
30	1.5	-0.2680051801903757	-0.2768148327279687	0.1691480969122082	-0.08677930785938424	1.1643164680813847	-1.568219060576605	0.23475449556529038	0.39146093592846865	0.6249127992729776	0.8374768810962456	0.1286281083603261	-0.7502268449268371	1.0750334810598887	0.015239457908913704	0.0026025938434063424	-0.09531501955446157	0.47531912667285403	0.09531502022903884	-4.6378513144052416e-10	-3.5539608734751536e-11	1.8387944809661563	0.23461086134565323	0.6825315446483845	2.1085158916008644	-0.66225717547609	0.7296570265826776	0.0	0.0	0.0	3.235042805402014	31.967803964430672	31.441447452989998	3.7513388972975883	3.2297962644030638	3.595072589399679	1.5456512410433465	2.009869828747221	-4.123372799906851	1.3310336552911712
31	1.55	-0.26715499477762167	-0.2766719623466509	0.1638330089564212	-0.06195034846883921	1.1696315560710544	-1.5682190606031727	0.23475449556284594	0.4805699023994672	0.6358853830820188	0.8709666762667383	0.23161392376949586	-0.7810756329856561	1.110125279073292	0.01840843488558559	0.0030431858984623994	-0.11503255978099247	0.5089619088690773	0.11503256047719337	-4.76789405823764e-10	-3.5629927004882654e-11	1.7087621585925759	0.20303958322704765	0.6502556952977092	1.9930074380295593	-0.5682252986307785	0.6684996329120955	0.0	0.0	0.0	2.5846943724593467	30.99454993338118	32.293183333352765	3.6214417806102186	3.178002755906581	3.2305700369059465	1.395494723527793	2.114814454588495	-3.8323972079669932	1.2012937701463802
32	1.6	-0.2662082800157006	-0.27651833050991553	0.1579199339801001	-0.03684713125128713	1.1755446310823296	-1.568219060630391	0.23475449556037606	0.5606228591282507	0.6451370340426039	0.9019077816127782	0.3260615322173636	-0.806783947698814	1.1414770126463343	0.01891223417376899	0.003011696634931703	-0.11806740536961915	0.4842573329517348	0.11806740608748843	-4.895615496963498e-10	-3.624497920216548e-11	1.4772475846312696	0.16603644007829585	0.5805304230907381	1.7672274660332872	-0.4573724908372042	0.5811069452937926	0.0	0.0	0.0	1.733957714836146	30.149223156720172	33.29248011215758	3.546858177363908	3.0511967438965497	2.8031721628699846	1.210913392614594	2.1514582668162934	-3.4363371208274174	1.049592534930576
33	1.65	-0.26532352052304287	-0.27637993938906247	0.15239885772395592	-0.014653922959107984	1.1810657073746411	-1.5682190606582307	0.23475449555787611	0.6267109274087448	0.6524468534035486	0.9284663758342951	0.40656239877796413	-0.8266453784289486	1.1679519817394721	0.015807604980260532	0.002427886600316632	-0.09860029298451185	0.3912595547150032	0.09860029372380075	-5.017994650817292e-10	-3.6946413158768655e-11	1.1522278159334645	0.12569737391872043	0.47552442271160666	1.4367935241835408	-0.33536491518192696	0.474842314603024	0.0	0.0	0.0	0.7983826329303826	29.51952737132299	34.47148247347955	3.5471797050209255	2.878038508540842	2.3795770029668057	1.0178584122384946	2.1311847613177575	-3.0096944112811292	0.8966685275664974
34	1.7	-0.2646943600789746	-0.27628456966344095	0.14847562716019316	0.001063019907240951	1.1849889379759206	-1.5682190606866935	0.23475449555534528	0.6745265518818506	0.6576991323604432	0.9489929060135984	0.4682055347440971	-0.8402649310479797	1.1888135959776314	0.008672651728069964	0.0012972242171666545	-0.054063700376710544	0.22476621984292838	0.05406370113779719	-5.14319892370843e-10	-3.764240669616322e-11	0.7496390837240844	0.08407273587299421	0.3403596899058597	1.0159526021263425	-0.2089134040440306	0.3581037792688645	0.0	0.0	0.0	-0.09943989920166392	29.206294749966993	35.867341820909274	3.644658458350444	2.687771528540514	2.0289588177967444	0.8435263164727288	2.071092177163812	-2.63289915258657	0.7617799509044659
35	1.75	-0.2645183663128039	-0.2762583438085042	0.14737860444666007	0.006610290522456088	1.1860859607284693	-1.5682190607157862	0.23475449555277603	0.7007437485864619	0.6608752956898957	0.9621644859089608	0.5069981883714689	-0.8476022620710699	1.2037560387032469	-0.002207602202629884	-0.0003277291887054394	0.013759531847343815	-0.015016925688950066	-0.013759531064752691	-5.26476105304313e-10	-3.822524997574031e-11	0.29270422057428486	0.04298468037088907	0.1830274514575067	0.5270981349903764	-0.08541590177083878	0.23965281223361504	0.0	0.0	0.0	-0.8420439162041061	29.3306929932021	37.52211860000377	3.8627696392881883	2.5055295994899898	1.813050762383804	0.7131054009461537	1.9887549809076106	-2.37835649197867	0.6611892582731556
36	1.8	-0.2649588791659229	-0.2763243584338901	0.15012479405094747	-0.0015293997775939294	1.1833397711647267	-1.5682190607454602	0.2347544955501746	0.7033640812304256	0.6620493454537245	0.9671262901513006	0.5202494940979981	-0.8490020635096365	1.2129051360153187	-0.015730794511367188	-0.0023794845882041315	0.09808717912146173	-0.3207356417820833	-0.09808717831777072	-5.379159911492342e-10	-3.873345510841458e-11	-0.18898016140773433	0.00448163853379284	0.014198977071742863	-0.0004692351517196064	0.027065312439161115	0.12780210514260068	0.0	0.0	0.0	-1.3099699986288709	30.038847794057908	39.47339422769694	4.221877498668246	2.3532406109811905	1.782885129903474	0.647343351053079	1.9003351312903107	-2.3044677827672415	0.607412591434702
37	1.85	-0.26610243255005045	-0.2765015104354694	0.15725917206177717	-0.026259023851773616	1.1762053931956578	-1.5682190607757178	0.2347544955475493	0.6819988257321693	0.6614189690462694	0.96360906217249	0.5068714592330045	-0.8452285192434446	1.2167761239842456	-0.029927567911881274	-0.004745568698348826	0.186815541511235	-0.6745549926630913	-0.18681554068596637	-5.497346216444771e-10	-3.942169070881254e-11	-0.6609086670289852	-0.02845738513034466	-0.15351123582412876	-0.5321953029741143	0.11988235916329734	0.029904007733200157	0.0	0.0	0.0	-1.3757443335884707	31.47797364174065	41.71924057872308	4.727698989161496	2.254378909941978	1.9714310387962384	0.661424290654453	1.825647294757225	-2.4491276196247838	0.6121691738826889
38	1.9	-0.26791863689224016	-0.2768000767440152	0.16860683738952606	-0.0692903318746662	1.1648577279102166	-1.5682190608066005	0.23475449554489627	0.6380520961734045	0.6593595339534458	0.9520073188026023	0.46760618783932417	-0.8374705535627093	1.2162365575592353	-0.0421553032258794	-0.007175799516791171	0.26363554121166916	-1.0468711887469808	-0.2636355403643439	-5.620818842533632e-10	-3.96775434055083e-11	-1.0864643494239148	-0.05174080115455946	-0.30637835134291586	-1.0296212735005943	0.18501768101250293	-0.047173456563329975	0.0	0.0	0.0	-0.931683063236536	33.730755824537326	44.16143499537159	5.363035915836351	2.2258535632365324	2.382588931950266	0.7593135969087095	1.7854576853890456	-2.8179605248117228	0.684729260012979
39	1.95	-0.27023850333030813	-0.27721233123812633	0.18313354834540452	-0.1306338185556199	1.1503310169969636	-1.5682190608380868	0.2347544955422207	0.574722670394126	0.6564464097972629	0.9333967683436425	0.4051480164256213	-0.8272742362891673	1.2124547013305282	-0.04962264028252429	-0.009190543854237447	0.3111377838965134	-1.4004485834822495	-0.31113778302735134	-5.739484754480928e-10	-4.016745886875441e-11	-1.4310018078544495	-0.0621675013261137	-0.4316028097422774	-1.4538856540449334	0.21640128692699764	-0.09921021234656079	0.0	0.0	0.0	0.04411824819322552	36.84204991497823	46.747721513479625	6.138458760226695	2.263292890810518	2.9694441808236283	0.9272206352778164	1.7826206258777324	-3.3735086430675785	0.819025110886653
40	2.0	-0.2727583839963377	-0.27769968648665544	0.19895724154360891	-0.2083522287784874	1.1345073238420256	-1.5682190608701374	0.23475449553951833	0.4967854483740941	0.6532901736512045	0.9094353277908838	0.323914057094367	-0.816465744126968	1.206661112931072	-0.04973490843228506	-0.010027783188459361	0.31279754657663433	-1.6948552219639226	-0.31279754568666135	-5.847175422246165e-10	-4.0514798433057545e-11	-1.667214837242915	-0.06266115137193858	-0.5187140435864538	-1.7780418952778474	0.20845249690865866	-0.1285948312283143	0.0	0.0	0.0	1.449062603112153	41.024919305197265	49.69671804869298	7.098577203882694	2.3409024801880793	3.621732927385567	1.1369754738358608	1.783003104878026	-4.0390271734046514	0.9840596465715788
41	2.05	-0.2750621416858442	-0.2781816006980857	0.21346799097168018	-0.29872842566456714	1.1199965744581237	-1.568219060902754	0.23475449553680153	0.4102325881161903	0.6501248978248699	0.8823022959724277	0.22929355316900857	-0.8070840982528775	1.1998735799739406	-0.04082122057082832	-0.0088488430465885	0.25751723680787764	-1.9052686424136964	-0.2575172358964073	-5.961934322243646e-10	-4.088751660905149e-11	-1.7714575529028442	-0.06522334715770808	-0.5562124728920108	-1.9871208324418101	0.15991127033944202	-0.13898479945238626	0.0	0.0	0.0	2.951883199598296	46.269429363716355	53.13684017240337	8.275454926014802	2.3965367554570975	4.195145692155847	1.3465265974070075	1.7297298506464587	-4.684841450349159	1.1453217743001638
42	2.1	-0.2766928578066664	-0.27854389388092854	0.22376690457356252	-0.3977678208474869	1.1096976609013198	-1.5682190609359135	0.23475449553407474	0.32215458987885565	0.6465850327404149	0.8547443735925213	0.1276010095574119	-0.8008509242188051	1.1931202563902934	-0.022968804845746874	-0.0052271949055256615	0.1452286928317263	-2.0480380381156706	-0.14522869190029364	-6.062831998359746e-10	-4.078956458141774e-11	-1.726665489256577	-0.0779169871099448	-0.5358473482284656	-2.054443110848362	0.08740808139688301	-0.12534553330764506	0.0	0.0	0.0	4.092529068202644	52.15478208947908	57.006653927311454	9.638841861809517	2.2738918876414127	4.606793614184191	1.4666737254186302	1.5791963432795275	-5.131891558772738	1.2761275271711392
43	2.15	-0.27722493506730395	-0.2786659250289184	0.22713245338115196	-0.5031370003561321	1.1063321121406378	-1.5682190609696083	0.23475449553134806	0.23943844143883428	0.6425015589942132	0.8292620163470706	0.026453802320950563	-0.7983295572114666	1.1877018411498423	0.0030197248832319343	0.0006979215803680175	-0.0191080628119019	-2.1661764999372286	0.01910806376446489	-6.174777031500036e-10	-4.112250550409011e-11	-1.5698522165953284	-0.08125688544948795	-0.4840562651530847	-1.9668766198792436	0.015298097210317213	-0.08883884738401085	0.0	0.0	0.0	4.564383964929738	57.74337424664619	61.13930431657646	11.15047744950811	1.6816638075697208	4.91273273046115	1.343806609754257	1.2023529593068278	-5.288153064044918	1.2901603843684173
44	2.2	-0.27622790195828173	-0.2784387983922157	0.2208280290825465	-0.6139726573556116	1.1126365364894517	-1.5682190610038431	0.23475449552862346	0.16462024411860077	0.639162463738579	0.806260936971557	-0.06842898006685337	-0.7995776625421992	1.1839519706113897	0.03880812398807093	0.008711998535643898	-0.2452156533951056	-2.259555299473322	0.24521565436781545	-6.278393167090859e-10	-4.087645691330956e-11	-1.4439857032311105	-0.04440393213691869	-0.44090380652290034	-1.8386635270995142	-0.07014436883931224	-0.07195676517076026	0.0	0.0	0.0	4.7792776439379345	62.30261434576062	65.78269402411416	12.913076856388484	0.5221478554952941	5.1645183350708725	0.970071639893404	0.35541086698551666	-5.308485720381652	1.0498497727495444
45	2.25	-0.2731476836148667	-0.27777867481580637	0.20140626869720635	-0.7281813001196419	1.1320582969298805	-1.5682190610386013	0.23475449552589633	0.09448081209531141	0.638103988113294	0.7846271859434903	-0.15845410824915418	-0.8062529771431416	1.1784570319014096	0.08645011985252117	0.01765091160607729	-0.5439806113111162	-2.297094215788084	0.5439806123040811	-6.380735017537233e-10	-4.077597306111947e-11	-1.3551488987054627	-0.0027695537505520555	-0.4248545435682263	-1.775759257624938	-0.2102510160898139	-0.17605372600213698	0.0	0.0	0.0	5.835184507768268	64.4415586546445	71.10166998848457	14.878918402733024	-0.23340251678418422	5.188024270059908	0.7836346446937755	-0.5746044217200673	-5.417462355472441	0.683605992268517
46	2.3	-0.2674385827968985	-0.27671910120758314	0.16560538315585893	-0.8431687248244918	1.1678591825301887	-1.5682190610738709	0.23475449552317576	0.03564554259127149	0.6375494559019195	0.7662695086576016	-0.24299049682114593	-0.8214096482197735	1.1682129254472662	0.14300391428706746	0.023901116653791243	-0.8938811754880543	-2.3000008010891313	0.8938811765017528	-6.481090943938377e-10	-4.0963018665457695e-11	-0.8899274932449117	-0.03243611230208718	-0.23799080493937294	-1.546221836639071	-0.40763840041767385	-0.1546130728916536	0.0	0.0	0.0	9.346093599176175	61.84133820507577	77.18945818599592	17.244015573847516	1.113320784499327	4.821547513867717	1.522711266550554	-0.09129481324713624	-5.478208100295452	1.0682491785623485
47	2.35	-0.258706029507361	-0.27550253504227884	0.11124056057296065	-0.9557608710898196	1.2222240051646325	-1.5682190611096265	0.2347544955204577	0.01646799067522451	0.6346791349365231	0.7697354008750413	-0.3010896588710389	-0.8460173080686892	1.1710297857372538	0.20801363987743066	0.023235476213946393	-1.2904274850504165	-2.157682867344188	1.2904274860845248	-6.576623345163942e-10	-4.058810442058213e-11	0.2332646054789856	-0.07458341520749866	0.4788416720593594	-0.5920200630836723	-0.5500307521536254	0.35043841541333276	0.0	0.0	0.0	17.20685032387134	51.10674238167429	84.27530653200247	20.260611707751536	3.5823144539519562	4.39728461317952	2.664507540177614	2.149219518977016	-4.918205442141531	2.1095432749542438
48	2.4	-0.24628698477896524	-0.2745962510392274	0.034451849929169935	-1.0459060859266822	1.2990127158375393	-1.5682190611458804	0.23475449551773295	0.06035128066940162	0.6313450413319602	0.796387789318912	-0.29358598944681646	-0.8727896368922653	1.1891851778151532	0.29309994110321347	0.01010183321704022	-1.808100937085028	-1.2401606396326852	1.8081009381396407	-6.672852453152449e-10	-4.1021420743501564e-11	1.4569271692064252	-0.05718514911627583	0.10319111208468891	0.8960965735906937	-0.44956493324146035	-0.010520485102739717	0.0	0.0	0.0	29.532500606188925	27.162161152310848	92.71138373412651	24.448172790896937	0.9302390520322524	4.329517373562269	0.7780233240688087	0.821035286256404	-3.5210172773354977	0.5554504591424522
49	2.45	-0.22937199935704217	-0.27489605615968077	-0.0698966086109873	-1.062177419146841	1.403361174387974	-1.568219061182599	0.23475449551500494	0.12009968753417302	0.6325250283175439	0.7861179676869605	-0.2572049345806362	-0.8960542697439746	1.1725757538506698	0.38033033410386013	-0.02662717639634865	-2.3505628119176136	0.7444956383166546	2.3505628129900447	-6.764334263732257e-10	-4.061451681545088e-11	0.15263190995327297	0.1726958435383986	0.08856039480461043	-0.3943382286900476	-0.6596512342323737	-0.2121519530936002	0.0	0.0	0.0	38.05335347937031	-14.883176473602598	111.1030029431079	24.99851633412193	-6.5474915683468184	3.4608124192003467	-1.0555209762586784	-6.200610764243052	-1.9154384996317237	-1.145548514736262
0	2.5	-0.20924892520018326	-0.27757844349016253	-0.19513915590450895	-0.9788261080935122	1.5286037216614312	-1.5682190612231586	0.2347544955115954	0.07259727315788506	0.6458454957050134	0.8117787224181879	-0.34039540446732275	-0.9372866354126858	1.173808972486229	0.4079183665352912	-0.08062685796525206	-2.563564451544441	2.267693894936802	2.563564452648876	-6.95020791628992e-10	-4.0542846211572035e-11	-1.3092828068509996	0.24743968596856133	0.4931918765945787	-2.0422450324075685	-0.786555642537818	-0.059997167462962304	0.0	0.0	0.0	28.80433430241145	-48.92093953080351	130.66336437769982	24.99671090332966	-1.1247807166961856	1.1391598194592214	0.17490198160518133	-0.9495669360574871	-0.09472729710128328	-0.05102867111418892
1	2.55	-0.1906358724863964	-0.28017578533394083	-0.3146931606215187	-0.8807851805231097	1.6417833457539774	-1.5601557756720723	0.2330655904937743	0.05454529446598626	0.6496346013177797	0.8229656013279333	-0.386718736920108	-0.9644660538965022	1.1604353272093053	0.3327332380205949	0.03788000617682392	-1.9577222323456518	0.8891888531607651	1.5522511024351258	0.41285507524878373	-0.007383944788013919	1.2540040438941926	-0.16112576918792998	0.050566731172993824	0.8648172353087584	-0.2711706467458021	-0.33070549367376045	0.0	0.0	0.0	20.03598344993038	-103.0544945793997	155.27375285497394	24.99900268506106	-0.2607616885687767	-0.7266968180227471	0.9756045760893388	-0.5762196090551793	1.7089002517910141	0.5867117327932916
2	2.6	-0.17558105367813667	-0.2723685192971027	-0.3882840421515217	-0.8936151670672365	1.6790990407618318	-1.525452962549971	0.23463796381195065	0.1756382908057507	0.6320680465574475	0.8343581093735345	-0.2844101321677165	-0.9712673443284267	1.1535929344569937	0.2789538226753037	0.2422135774478658	-1.184793289131201	-0.7098593041491283	0.22580156345108887	0.9339319236240319	0.02505980278293691	2.4569816755630907	-0.4164385384062948	0.6884062064876494	1.8927651015308091	-0.18858383731161613	0.2032983849697174	0.0	0.0	0.0	35.960745236678655	-111.6498090265795	154.26251965152906	24.998425439486496	-8.697932735022508	1.0656945929584727	-1.7565476865258471	-7.620219054900475	1.817829101159367	-2.024324950122064
3	2.65	-0.1622349300107194	-0.2579186681710045	-0.4449091147132877	-0.9106602445982489	1.6809126895962663	-1.4687046761986746	0.232701101042447	0.2553343931736136	0.6129365624896146	0.8800384470337127	-0.24335672435635505	-0.9842029042662601	1.1686950977733166	0.25681974603908564	0.3283992593665856	-1.1232662704721808	0.16812803492861805	-0.09465158933161025	1.3334808808918113	-0.1155630201920363	0.9361765626562887	-0.3717275365934852	0.6550101757646706	0.17977498944784143	-0.1561087728674492	0.023445178530176133	0.0	0.0	0.0	41.98212120299624	-109.58162158223168	140.74089430679612	24.997784944408924	-6.517574101842177	2.09293916961408	-1.6811117236500643	-4.637179262806333	1.480548096927653	-1.62056281674942
4	2.7	-0.14980026821591308	-0.24007181679949294	-0.5017760028438344	-0.8742655912959998	1.6719602501917594	-1.392926226366236	0.2227419786000357	0.28466711227974356	0.5945358784054858	0.8895619094461709	-0.23977692732262734	-0.9809897248059349	1.1507772277770012	0.24103259903972127	0.3819721459770494	-1.1329752309443153	1.199595244913228	-0.2728698771286652	1.682160723780034	-0.27631561465159277	0.35396008783141836	-0.3535419781386521	-0.015442151831316102	0.06013453301192613	0.232184609997129	-0.4807381782674887	0.0	0.0	0.0	39.26333598915267	-105.12108929790296	121.34615213846423	24.99711492201462	-3.304814700175105	2.2949197460718245	0.027345373418569824	-2.7224679379408174	0.5043476201967957	-0.21376261783606457
5	2.75	-0.13799301209314171	-0.22013553251243023	-0.5563867315114399	-0.7989764414341964	1.6528932536414165	-1.3025691447411654	0.20606262206990475	0.2995992649337057	0.5776682542742057	0.8910004448374823	-0.23349426226463857	-0.9649831095648487	1.132817954887874	0.23338319984761624	0.41072677120147316	-1.0315498809628068	1.7309835640642943	-0.4962529612658994	1.9045162143351153	-0.3767133709004635	0.30858276880572977	-0.33050413938511136	0.05616387650193007	0.18050864384477575	0.38285201775364663	-0.25707508919321453	0.0	0.0	0.0	33.44674422384208	-101.30915531467969	101.20549336765063	24.996294207953856	-2.7808353036311892	2.0602559015127637	0.13753882537719064	-2.9544622743842583	0.24388539662671654	-0.4736934596779641
6	2.8	-0.12624295562448726	-0.1995025848045622	-0.6033396187931573	-0.7074991106626631	1.6222575787216116	-1.2054675520469103	0.18654959144723487	0.31639880786440133	0.5608294686711578	0.8931162917187745	-0.2245221979323995	-0.9434604408131958	1.1219613161584179	0.2388789573582646	0.40929689188762614	-0.8342341762107539	1.8823047716760162	-0.7245729583790824	1.9466389880936357	-0.38783185215646915	0.3144651848368324	-0.344693437982394	0.009398955332890462	0.13008701590270544	0.483900398864153	-0.21551086350175516	0.0	0.0	0.0	28.151410252310882	-98.64856047658151	82.98697046278235	24.9834883204519	-3.8445485610268153	1.806279332197321	-0.34413297743482707	-3.6590134220505055	0.460466959630084	-0.8636508785169534
7	2.85	-0.11395649170270494	-0.17960016022509925	-0.6388943897719208	-0.6145379080714518	1.5809534612027232	-1.1106759456255568	0.16861687339085227	0.32694101365988265	0.5431453745272226	0.8904227515204173	-0.22340500857567236	-0.9158499462282356	1.1095269967840142	0.2533429828068468	0.3841964372890003	-0.5816874143216894	1.8059365983885043	-0.9224546449889067	1.8230297957627153	-0.3188877349733644	0.07414732810304195	-0.36180392626140817	-0.12736910051215344	-0.09714226563526433	0.6288362014981315	-0.2769437510007563	0.0	0.0	0.0	24.676393940818457	-97.51749913847834	68.12588301939557	21.18546135849144	-4.567798159951478	1.659669319220724	-0.6669956885942248	-3.9095764390431498	0.5444889913449784	-0.898202513728956
8	2.9	-0.100893687296615	-0.16121826356639843	-0.6611522533767086	-0.5291911804326336	1.5304558758437314	-1.0247066867522145	0.15540306332293552	0.32228432143521646	0.524773961248795	0.87996432815527	-0.23419655509469717	-0.8803084257474428	1.0948096860038354	0.2687736909042355	0.35093565001869054	-0.30775660887343437	1.5926449624897876	-1.0941960221294942	1.6077893885109376	-0.20583675590819267	-0.25745707154639547	-0.3721853892923794	-0.29122038279502543	-0.3224187531248904	0.7901587539691899	-0.30623411746314305	0.0	0.0	0.0	23.031764903632183	-97.51113667271925	56.8463736882173	14.567701975708761	-4.574132343168938	1.653000092633157	-0.6811759793130989	-3.9116148881432466	0.3025465363765772	-0.8252291632293283
9	2.95	-0.08714092261837476	-0.14448883974738072	-0.6698848540444227	-0.45578337423212517	1.471970464973145	-0.9502759353077306	0.14819032322114498	0.30199680978910676	0.5060982028303684	0.861678436392495	-0.25461239985921935	-0.8375386146236685	1.0792051434169263	0.28056393483240516	0.31870736164129204	-0.046906725602316644	1.349280707899574	-1.2398210784148496	1.3703177090435723	-0.0835899033183529	-0.5415220028662513	-0.3724703792028026	-0.43296750310611876	-0.4866661513441113	0.9091009238722356	-0.3169186712392963	0.0	0.0	0.0	22.591819427887867	-97.30453141093321	47.99008804960261	6.420315498229731	-4.176614447231992	1.7648416640839388	-0.520371456863776	-3.8699576992520717	-0.1260515416853828	-0.7475512867812738
10	3.0	-0.07291114968667713	-0.12928478656556366	-0.666432207332124	-0.3934084914728125	1.4069323548694181	-0.8873597977146236	0.14685964880566854	0.26952780550336713	0.4878146945699488	0.8374423337879485	-0.28202674280129475	-0.7905398333419573	1.063127668458662	0.2879437296566511	0.2902194850448849	0.1783926606354877	1.1576079936624386	-1.357780054536088	1.1519567887784652	0.027430606924018334	-0.742618371709267	-0.3554973262403361	-0.5281054373992017	-0.6020263019672537	0.9594522242043398	-0.326399725233859	0.0	0.0	0.0	22.439889763743768	-96.29790790494638	40.89948853244795	-2.348054274208267	-3.685465499706262	1.9188101804805175	-0.3232523468603743	-3.8046058924736554	-0.5437228647614187	-0.6585192188377393
11	3.05	-0.05840609042194188	-0.11539592728958084	-0.6526736952215014	-0.3388840285862215	1.3365121935612636	-0.8344625207542445	0.1506240208077497	0.22917889927721352	0.4708601075895147	0.809669990144367	-0.3138912143333603	-0.7425979655869741	1.0465177775263743	0.29174022234485975	0.2659698865070437	0.3657454820145023	1.034712369283903	-1.4562316801732715	0.9706943042477142	0.11979189579129532	-0.8577157708166898	-0.3198596273656238	-0.5750442791919718	-0.6629505999376669	0.9495554122381614	-0.3383676978883508	0.0	0.0	0.0	22.03334781980862	-93.77250424461602	35.17748893568296	-11.117623159279686	-3.2135220074447797	2.0459847500534436	-0.14433963104305778	-3.69439416361489	-0.8917700956255349	-0.5553199009553275
12	3.1	-0.0437837728611489	-0.1026525206755879	-0.6304450267133044	-0.28890644057883635	1.2616271073248824	-0.7897308444976616	0.1585487620188405	0.1850391319510236	0.45605744799649295	0.7806939287373403	-0.3473683109376394	-0.6963698877285909	1.0292441313228564	0.29271195974422753	0.2438171006038022	0.5175026777540219	0.9742372983388349	-1.5351213000593176	0.8229169256262187	0.19470169862054962	-0.8963235744529819	-0.27056153837757	-0.5767347643731957	-0.6672418649103222	0.89265553605446	-0.35301979392631605	0.0	0.0	0.0	21.176789551347884	-89.36316889390926	30.416336728552874	-19.538422738700522	-2.7573273487957937	2.1253402862157182	0.01312032845939499	-3.530436428976547	-1.1852813371884712	-0.44582300709653844
13	3.15	-0.029180811847130277	-0.09103152018334883	-0.601494040688649	-0.24064120655019114	1.1834703978236085	-0.7518632547934065	0.1698868955134998	0.14068039454113518	0.44391488415613023	0.7527029321022145	-0.3797457135790755	-0.6539503039412489	1.011164357768255	0.29089887387314817	0.2206000523536354	0.6346651995920275	0.9634856257419284	-1.58527470082517	0.6934804797906821	0.25712902342682437	-0.8672567671996934	-0.21467939885038512	-0.536300910598725	-0.619659623416305	0.7988403330065876	-0.37085125913571626	0.0	0.0	0.0	19.819162925551147	-83.25410383515823	26.681913570124557	-27.499045080257257	-2.3012695574186446	2.167690264226917	0.1579608775229037	-3.323375539715819	-1.4389465820968435	-0.335830023068586
14	3.2	-0.014750276821228753	-0.08064447512024142	-0.5675801334261358	-0.1919712776522429	1.1037593181292706	-0.7202813320252447	0.1841021448909254	0.09930611864976858	0.4345947760072758	0.7276695244094974	-0.4086176700879115	-0.6169232519750885	0.9920972971130341	0.28567734674816087	0.19423745619300545	0.7153956442238952	0.988473391077121	-1.5953520395695469	0.5700195857154277	0.30993681163871134	-0.7789210235659937	-0.15852388561033784	-0.45970823745973516	-0.5292820741281851	0.6788780521797073	-0.39247901688871867	0.0	0.0	0.0	18.01219023935749	-75.89595336002787	24.191409525171615	-34.98356332884043	-1.8666578087693526	2.1972931692815916	0.2878183651151973	-3.1075909033048466	-1.658904469333179	-0.23286794813768855
15	3.25	-0.0006834204716200781	-0.07166635470231562	-0.5306091321969895	-0.14141365418276072	1.0247431213857794	-0.6948470813622335	0.20071308945573924	0.06354843001393023	0.4279933499085358	0.7071759830833895	-0.4321906556954396	-0.586286937713699	0.9718663574111694	0.27621756310379514	0.16433392084725912	0.7565509385500334	1.0367600458014206	-1.556534440056895	0.44734784820453505	0.35263565531531	-0.6453114317754389	-0.10649378019659912	-0.35637075378037336	-0.4101752535809662	0.5454449187754183	-0.4170069474672656	0.0	0.0	0.0	15.831629919194816	-67.88028349434079	23.07706798585402	-41.98369560237169	-1.4819270948822512	2.234563365415186	0.3982880642433714	-2.911953214707606	-1.8482911850109052	-0.14072509325587274
16	3.3	0.012791019860779218	-0.06424855219734393	-0.49258553645279224	-0.08815787057560565	0.9489405221347683	-0.6755142454198003	0.21915925674331563	0.03524667357216305	0.4238248252960734	0.6922677785223412	-0.4493970195951893	-0.562376771260241	0.9503836038801635	0.26192247243358313	0.13216221306515133	0.7578402164170502	1.0936769163938163	-1.4673588409789196	0.32664850450423044	0.38287012205600734	-0.4838281202415215	-0.061586234534328266	-0.23840650250498047	-0.27714831816838176	0.41203057695174133	-0.4419230220961808	0.0	0.0	0.0	13.368064922271227	-59.785089878840196	23.334563280736926	-48.45752182195629	-1.1680388211322057	2.2895701613118704	0.4849581515187719	-2.75743568698741	-2.010183306303359	-0.06319478601262851
17	3.35	0.025428414324971792	-0.05844818969040219	-0.45541099174538185	-0.03218206273677319	0.8787190018606635	-0.6620612109163425	0.23875319755134541	0.015315388017844477	0.42167882356377623	0.683333191465419	-0.45991870966118403	-0.5448753080320323	0.9277136700258521	0.24280406605713276	0.10009651843753596	0.7238179164695016	1.142662463553966	-1.335377333016176	0.21336947849324814	0.3981899400190281	-0.31382959773656804	-0.02584451188857712	-0.11973729512575958	-0.14531655529813167	0.29096556173890337	-0.463862221697312	0.0	0.0	0.0	10.72837964443202	-52.08304384994324	24.814496040309145	-54.33464813154621	-0.9276846371002654	2.3604173396900943	0.5466691113113559	-2.6494819208751688	-2.146974374546562	-0.0029094393483077145
18	3.4	0.037004080856220395	-0.054192902992017546	-0.4206402512736889	0.025715464958779567	0.8158648235412653	-0.6539348782979362	0.2587103025583631	0.003681441938411103	0.4210683417862486	0.6800495745619604	-0.4641907211365589	-0.5329102369327471	0.9040931433775983	0.21964930608521338	0.0707920662246797	0.6635284969477007	1.1681110398829742	-1.1757375494670967	0.11489855171599392	0.3973105027192043	-0.155117953185377	-0.0002100060996489104	-0.014814568293065884	-0.02946113890102909	0.19192296769436493	-0.47949164618939694	0.0	0.0	0.0	8.029997809481815	-45.07042331084113	27.25086210957972	-59.522992193859835	-0.744247790364533	2.4371968988142174	0.5856509874562714	-2.5737027318199885	-2.259503873627592	0.040896804554167616
19	3.45	0.04734947363658759	-0.05128700215528966	-0.3893031547344729	0.08403874043423668	0.7612935064801029	-0.6502139368350395	0.2782235814358435	-0.0006765591249720496	0.42149370527541186	0.6813872838326556	-0.4633368634077247	-0.5252101092023048	0.8799183741383494	0.1938616147871061	0.04642032806491274	0.5885419139615136	1.1579587103778637	-1.0073841506875012	0.03818349635690662	0.3806587422199652	-0.025239747977867676	0.015741690304724682	0.06291503945765373	0.058183139409471084	0.12113196285863705	-0.48568424508838737	0.0	0.0	0.0	5.387187694953241	-38.87831462921572	30.30658371716622	-63.9308934375272	-0.5900992048614184	2.5050170523609165	0.6070300968342289	-2.5026346527006735	-2.3466814953141233	0.07326477968067023
20	3.5	0.056373649295324665	-0.04944879915640101	-0.361841055682252	0.14080671122599014	0.7149764696486826	-0.6496851863721468	0.29654976861407845	0.00045750004612763893	0.4225083741060539	0.6857045970813435	-0.4589789220808009	-0.5202847786663316	0.8557343363185826	0.16706934581518373	0.028197514902376552	0.5103335738403266	1.1051468861045797	-0.84828054019908	-0.012352656626523587	0.35029962475859394	0.06306370388264047	0.023694598404174462	0.10260878912274358	0.11002129035666157	0.08105039815741892	-0.4796505926528576	0.0	0.0	0.0	2.900980368498043	-33.50498099698285	33.63744450953692	-67.48448519917913	-0.4434214963376105	2.5510431646252663	0.6147864576819324	-2.413024750351773	-2.408061384960076	0.09977547881174798
21	3.55	0.06406419190037926	-0.04836240194408123	-0.33817227070628403	0.19382131480355835	0.676096242754784	-0.65100488895073	0.3130809130141589	0.00481258965409415	0.42377318671509834	0.6909026598985973	-0.4529846509142921	-0.5166158241419793	0.8322061243300473	0.140729475108297	0.016295955938199966	0.438115474259069	1.0079018151688506	-0.7116206040621498	-0.03598058470361276	0.30948571619222764	0.10316853735403886	0.026157458063381673	0.09709802303132847	0.12383958818476688	0.07040071918390656	-0.4593204823181804	0.0	0.0	0.0	0.6504116968710361	-28.88092841238387	36.94478105054378	-70.14574041864105	-0.29584097004167464	2.569327120507236	0.6114875236770617	-2.2955296530839053	-2.445460900837332	0.12497250571872498
22	3.6	0.07047213525956968	-0.047725470375429666	-0.3178338832192917	0.24091376265237063	0.6433302959450163	-0.6528858907433553	0.3273894740697094	0.009943295986256227	0.42508154966054573	0.6946279247014189	-0.4472043703569879	-0.5128332375673215	0.8100753217319228	0.11590708880275602	0.010048887087448555	0.3778108155924979	0.8691329900142977	-0.6043080756584519	-0.0355795053687524	0.26207676702395966	0.09449137383680764	0.025858377896883077	0.04340118469755966	0.10223748655190261	0.0845902693094296	-0.42376532504605907	0.0	0.0	0.0	-1.306075132974111	-24.90462595889672	40.00785900965293	-71.91761192827656	-0.1532180495743775	2.5639804635861307	0.5983718549069933	-2.156591737862379	-2.464865303161943	0.1507269788858043
23	3.65	0.0756913208064055	-0.04728335940107739	-0.30015245475249136	0.2801640881568341	0.6151629748148424	-0.6542546422910092	0.3392441182510343	0.013502035710499497	0.42635678493364454	0.6944796644760864	-0.4432644483676005	-0.5078640709753284	0.7900954207134503	0.09325905749136504	0.008276997822131421	0.3320141397321239	0.6956531978391287	-0.5274236668634459	-0.016560436235479505	0.21196996485370506	0.04134364365088203	0.025156942069813563	-0.05735055938846788	0.05148792347613776	0.1165239761441308	-0.3734168593545274	0.0	0.0	0.0	-2.928354342774047	-21.47428518471328	42.69163656783913	-72.84664381868014	-0.028224690613434373	2.5464983080771177	0.5775993854173289	-2.0089822687514256	-2.4747519374798785	0.1783347933229706
24	3.7	0.07984006079702943	-0.04684664973876974	-0.28439873408562294	0.3100759354477615	0.5901417475476303	-0.6543423176244365	0.34859930017912055	0.013447052095907084	0.4276229944700888	0.6882074862010777	-0.4424014009702355	-0.5010249963166573	0.7729697260951613	0.07312682121932461	0.009591390355242285	0.30040463019613395	0.49761969726962035	-0.47753967949089765	0.0145034900573852	0.1626315606172974	-0.04870719495369677	0.025739954354349205	-0.20043004682783985	-0.01921555177406197	0.15797154383356207	-0.3098245276818503	0.0	0.0	0.0	-4.187973293744378	-18.487541489429343	44.93644242328072	-73.01523606253001	0.06479471163732067	2.533368298565409	0.551707161620297	-1.8622809683764676	-2.4825839788374844	0.21004054213593687
25	3.75	0.08304777537355934	-0.04629605730040567	-0.2699220712409491	0.32973258785550874	0.5670721496522144	-0.6527156369269689	0.35556555454606725	0.00816854752368579	0.42897858206500533	0.6738745850026265	-0.4453276476579135	-0.4920369924311107	0.7593114819763461	0.05562058561962564	0.012606310632906813	0.2803068026700918	0.28776434816028434	-0.4480160168635862	0.05089940919744425	0.11680980626571291	-0.16593665179795802	0.0289930702786117	-0.37805358810737133	-0.09800474781215163	0.2013232439062049	-0.23486556947215226	0.0	0.0	0.0	-5.073208542178771	-15.851772383914412	46.74015796481762	-72.53487373037244	0.11808486872619688	2.543491694367874	0.5245303466078078	-1.7172503892012128	-2.490169878750431	0.25031447252614114
26	3.8	0.0854445871670745	-0.045578885225682556	-0.2562510108510643	0.3388924505750881	0.5451496047408905	-0.6492700701177768	0.3603714722882006	-0.0034068644420904106	0.4306016991004462	0.6500051374262247	-0.4521298663795101	-0.4809660201164925	0.7496308277361836	0.04066569753495411	0.0160517524076496	0.26728451597102415	0.08026350229344874	-0.4299730086336997	0.08619469975153823	0.07649379406803423	-0.2986541901666753	0.03691030995274236	-0.5796784543848303	-0.17245403795176223	0.24031247219985255	-0.15116570077874197	0.0	0.0	0.0	-5.5963735165280815	-13.482860890399099	48.13650957975992	-71.53341434028269	0.1332207633334491	2.5961033583588926	0.49971539205873605	-1.5819332552894707	-2.4978184597151083	0.297438506042524
27	3.85	0.08715335881910591	-0.044701350433138255	-0.24315985288245232	0.33801885620241506	0.5240416508483421	-0.6442112690551033	0.36332946719174597	-0.021710890646465586	0.4327875422118556	0.6157073214892941	-0.4623802313461492	-0.46818873326011773	0.7442556787920523	0.02805693231625698	0.018863979304336826	0.2562776631100525	-0.11154682515056907	-0.4138729352612799	0.11450329506472116	0.04309197812961155	-0.43258077827603386	0.05192045159589918	-0.7927031502381251	-0.23559813578291197	0.26831685233045033	-0.06360415315537143	0.0	0.0	0.0	-5.81506075404654	-11.336082603742312	49.1850582464807	-70.14737962139351	0.12099361417970568	2.6984136345735963	0.4800281526443262	-1.4897170636118207	-2.512206986061572	0.33720399303296966
28	3.9	0.08828468192262405	-0.04371398208473001	-0.23063437770316314	0.32810176171545097	0.5038279071200739	-0.6380069169078971	0.36481338363819077	-0.046392914745489545	0.4359039231813197	0.5707797725288509	-0.4755202374255521	-0.4544563654932428	0.7432108548643401	0.01751797887006573	0.0203762556898897	0.24456580187363722	-0.2813685925557961	-0.3937488747794972	0.1314863343819818	0.017696739452758917	-0.550918783665713	0.07367791071859121	-1.00183517353204	-0.2889199422292621	0.2769949147016785	0.020732768441183054	0.0	0.0	0.0	-5.841110377892013	-9.427569015935058	49.9665861885508	-68.50819333326439	0.08198717070070649	2.8279591919462512	0.4617749725214175	-1.483827759855382	-2.5412946240065484	0.3516745070100108
29	3.95	0.08893429201361391	-0.04268981402212779	-0.21869527620958767	0.31018836086975565	0.4847390014210562	-0.6312936906465137	0.36524996162034323	-0.07634290545937679	0.4401531782174556	0.515803151340053	-0.49114487501163606	-0.4408980585939669	0.7461295152368694	0.008731933274260256	0.020310418668509498	0.2333057576371689	-0.4326991049263928	-0.3692080220279269	0.13450320562798368	0.0013990595773302717	-0.6424199683068815	0.0955035113020944	-1.192887221249889	-0.334929314821329	0.26114531664943114	0.09350920739126468	0.0	0.0	0.0	-5.774838849001817	-7.761836679703593	50.51596654156152	-66.74199881919827	-0.042313568725983304	2.9352662592765846	0.41377446131964185	-1.5585234017617886	-2.5615863464125326	0.3426418336615568
30	4.0	0.08918620529488507	-0.04170423201536988	-0.20720422914193207	0.2849701536852605	0.4668552829626485	-0.6247638540662532	0.3651127964651062	-0.11031968686384526	0.4452615664753538	0.45166737252431655	-0.5087376923097789	-0.4285672063762082	0.7524681790987954	0.0016511903870672579	0.01895448296555861	0.22804472960747643	-0.5757362860156546	-0.3477730321678039	0.12500775700058553	-0.005279453740788423	-0.7153021640657099	0.10586878637843124	-1.3726597508393872	-0.3647140350108636	0.23173163626455195	0.1611354217938288	0.0	0.0	0.0	-5.6466028061823765	-6.443693245466829	50.94275292453643	-64.96830754484782	-0.3955331466425907	2.991412072883377	0.2670218567307214	-1.6175594215277984	-2.4920113005278353	0.3586712557655504
31	4.05	0.08914331844649119	-0.04079773257257812	-0.19568473495947697	0.25273556050933116	0.449673081148071	-0.6188415570977983	0.3648532071607363	-0.148707985320109	0.45050301665099124	0.37937741827862237	-0.5268725484378198	-0.41741073479337754	0.7622891206794753	-0.002784227336905806	0.017390581333632815	0.23522775021584366	-0.7115660375076349	-0.34375724496339805	0.11257485457507045	-0.004045359243438499	-0.8384863306913528	0.10180499677878986	-1.501520573108909	-0.3502273235037498	0.2210468882307175	0.23204097340960197	0.0	0.0	0.0	-5.284174858925191	-5.5745497074324915	51.40585267363412	-63.29749219731648	-1.073869235561917	3.0643210222878805	0.004763384743715943	-1.5483041229081116	-2.2744179160439213	0.43514703816882666
32	4.1	0.08897538784060377	-0.039953468304597624	-0.1835577727886773	0.2146059232747786	0.43215991338649884	-0.6133694089489417	0.364767264625166	-0.19433042136669618	0.45543489888458805	0.2989864915984793	-0.5427486800499439	-0.40587971970220443	0.7751076310324975	-0.003139355613053522	0.01652946913311786	0.24979518421542588	-0.7994732847523754	-0.35890342617797166	0.10835114327468554	0.0007570991564175831	-0.9704985848128899	0.09773558385508814	-1.784231048633113	-0.2757903122566051	0.24524834736968454	0.26961726073854275	0.0	0.0	0.0	-4.257430105805695	-4.938840804180406	51.90159435170604	-61.834762587345125	-1.6781038002470616	3.322047045284875	-0.33528494801371767	-1.4314845651089794	-2.0850873941009054	0.5086441751473286
33	4.15	0.08890807526697107	-0.03916543826646019	-0.1711883579718046	0.17516020259906445	0.4142895786845873	-0.6080553430866642	0.36495411865692223	-0.24859668026370715	0.46124884276435035	0.20905544115819102	-0.5563043359248784	-0.3936805741428277	0.7917789215023563	0.0012593835229231204	0.014451806060966304	0.23507252020233665	-0.7439560432535017	-0.3433215261460763	0.101207984539227	0.007041021756972321	-1.279239902593414	0.1517247354711202	-1.5728216974947569	-0.31238160919195307	0.22219341744291352	0.4561350256593005	0.0	0.0	0.0	-2.265268942267822	-4.105046674289277	52.2691283068579	-60.6739167517408	-1.2902138699797083	3.844493413361002	0.013390004465689795	-1.5886153458802015	-2.367190245169695	0.5690572817717021
34	4.2	0.08905523511256025	-0.03851224327907647	-0.1602962173168873	0.14177342072924737	0.39823124182629294	-0.6033188873452668	0.36538385911998783	-0.3081462681155795	0.47149172957949775	0.12699505800931904	-0.5705118576145141	-0.38593791456683657	0.8093091809483434	0.0029657840758028887	0.012154289413001526	0.2051616417160149	-0.5939989024887949	-0.30338944192225625	0.09040945027764181	0.007818350164140453	-0.7353190664153373	0.2654152435930957	-2.2535389646510984	-0.14554222268187494	0.06197977353043529	-0.030804798491776007	0.0	0.0	0.0	0.1449043496716029	-3.004648815163763	52.440405954251794	-59.875257539075704	1.3546744818469567	4.129568565224654	0.5165036665160848	-1.6545521043606535	-3.097579911207422	0.06598817014589353
35	4.25	0.08912079480045193	-0.03801546207084482	-0.15140535425118876	0.1168405478174132	0.38529776887937106	-0.5996390929776476	0.3657466746356555	-0.32169418033368474	0.48721784362464926	0.010311678368861594	-0.5783454440994272	-0.38935865256522806	0.8088817657516523	-0.000357130524318226	0.005960783416391014	0.13093243666063442	-0.37893976862058193	-0.18217196256886503	0.042024558078666674	0.009214967947389947	-0.17815232414764168	0.32975128261060316	-1.324463052470511	-0.42611215164124844	-0.21079157670574913	0.6835276634253528	0.0	0.0	0.0	2.1098281403749444	-1.5712987124571571	52.20297264479602	-59.37260127926383	3.0367646352612647	2.7074042047600066	2.1445474459454923	-1.6413422999736853	-2.7180944916926912	1.2478593215739386
36	4.3	0.08908030434965483	-0.03790932283838511	-0.14812369018990093	0.10656659659949091	0.3809925118601752	-0.5989945672815585	0.3661257419033704	-0.3322796764575205	0.49776635194299457	0.0010561642350722332	-0.600999068498327	-0.39905517889652375	0.8533755822938052	0.0	0.0	0.0	0.0	0.0	0.0	0.0	0.0	0.0	0.0	0.0	0.0	0.0	0.0	0.0	0.0	2.575764177920132	-1.125688939573434	52.08958058037111	-59.24780339919174	0.0	0.0	0.0	0.0	0.0	0.0
