# Supplementary material for: Can lower-limb exoskeletons support sit-to-stand motions in frail elderly without crutches? A study combining optimal control and motion capture
Source: Front Neurorobot. 2024 Apr 4;18:1348029. doi: 10.3389/fnbot.2024.1348029 (PMC11024314; doi:10.3389/fnbot.2024.1348029)
Supplement: Supplementary file 7 [file Data_Sheet_6.CSV]

	Time	fb_q_transY	fb_q_transZ	fb_q_rotX	uppertrunk_q_rotX	hips_q_rotX	knees_q_rotX	ankles_q_rotX	L_shoulder_q_rotX	L_shoulder_q_rotY	L_elbow_q_rotX	R_shoulder_q_rotX	R_shoulder_q_rotY	R_elbow_q_rotX	fb_dq_transY	fb_dq_transZ	fb_dq_rotX	uppertrunk_dq_rotX	hips_dq_rotX	knees_dq_rotX	ankles_dq_rotX	L_shoulder_dq_rotX	L_shoulder_dq_rotY	L_elbow_dq_rotX	R_shoulder_dq_rotX	R_shoulder_dq_rotY	R_elbow_dq_rotX	fb_tau_transY	fb_tau_transZ	fb_tau_rotX	uppertrunk_tau_rotX	hips_tau_rotX	knees_tau_rotX	ankles_tau_rotX	L_shoulder_tau_rotX	L_shoulder_tau_rotY	L_elbow_tau_rotX	R_shoulder_tau_rotX	R_shoulder_tau_rotY	R_elbow_tau_rotX
0	0.0	-0.2407	-0.27449999999982416	-5.799108181132312e-13	0.0	1.3334645643275886	-1.5682190600852846	0.23475449631287484	0.0	0.0	0.0	0.0	0.0	0.0	0.0	0.0	0.0	0.0	0.0	0.0	0.0	0.0	0.0	0.0	0.0	0.0	0.0	0.0	0.0	0.0	0.0	0.0	0.0	0.0	0.0	0.0	0.0	0.0	0.0	0.0
1	0.02120983028130511	-0.2407557186058915	-0.2745000095736778	0.0003435178614094368	-0.0012164482200988562	1.333121046474833	-1.5682190600776913	0.23475449632419282	0.001298924070914028	1.567495530705762e-06	0.00010320145450215465	0.001298924070914073	-1.5674955307052878e-06	0.00010320145450202354	-0.007897633324616057	-2.7129885945681254e-06	0.04869071380863324	-0.17240359950147818	-0.04869071379819723	7.331466837814205e-12	1.195199840153003e-11	0.18395869973716186	0.0002216204418615086	0.014591162387992237	0.1839586997371594	-0.00022162044186144143	0.014591162387997252	0.0	0.0	0.0	-1.590737235817389	2.1145785215457025	2.847938225986271e-07	2.452741902906908e-07	1.396031409842551	0.005131267638811457	0.5302456689172399	1.3960314098425357	-0.005131267638809904	0.5302456689172399
2	0.04241966056261022	-0.2411693513794993	-0.27450067907961057	0.002893662235803047	-0.010119438959372824	1.3305709021100043	-1.568219060069944	0.23475449633576398	0.011046512953818803	9.682650680425966e-06	-1.7661852896947073e-09	0.011046512953818774	-9.68265068042231e-06	-1.76618528861152e-09	-0.034833074476009564	-0.00010079546957211379	0.21475474900736127	-0.7424923824437305	-0.21475474898645364	1.4236193032561589e-11	2.3745952523437072e-11	0.8270332104298589	0.0004830560649325092	-0.05805873718013603	0.8270332104298515	-0.00048305606493225986	-0.05805873718012164	0.0	0.0	0.0	-3.181474424662999	2.7520825066390686	2.893914658206251e-07	2.5256234116161156e-07	2.986761413161022	0.000985753630504629	1.0604909919825534	2.986761413161002	-0.0009857536305019421	1.0604909919825534
3	0.06362949084391534	-0.24229001378622023	-0.27450779349029475	0.009802954516810276	-0.034141198354771043	1.3236616098388772	-1.5682190600620478	0.2347544963475861	0.035329364511237346	2.021873446814867e-05	0.0033584823339868927	0.0353293645109719	-2.0218734468137664e-05	0.0033584823345266684	-0.0698042067276562	-0.0006843094225105324	0.4303795366821904	-1.5149223515185144	-0.43037953665131556	2.1337016758623784e-11	3.525596971836584e-11	1.3224286674591936	0.00048438078721814686	0.6757763048553105	1.322428667421761	-0.00048438078721772256	0.6757763049313968	0.0	0.0	0.0	-4.772211432515534	2.9370807764085223	2.899808719308414e-07	2.548229726563236e-07	1.4217264317715397	-0.0007544191694686341	1.1289850428101709	1.4217264315481337	0.0007544191694701639	1.1289850427862924
4	0.08483932112522044	-0.24407583762342205	-0.27453513415252023	0.02081431165709819	-0.0735776896785615	1.3126502527087385	-1.5682190600540038	0.23475449635965243	0.0632776075328058	2.935744130998498e-05	0.03489385395401768	0.06327760753110037	-2.9357441309964927e-05	0.034893853957454084	-0.09704727107414958	-0.002020263946068319	0.5984481935418619	-2.173360479739078	-0.5984481935008342	2.7918287199799653e-11	4.6531384144970987e-11	1.2720790622648208	0.0003623894137064282	2.2875228343604213	1.2720790621734268	-0.0003623894137060576	2.2875228345419045	0.0	0.0	0.0	-4.392621212144056	2.8806276195988287	2.8862859289354547e-07	2.5430715503577413e-07	-0.039117643323400626	-0.0017491358637776785	0.5987417146448145	-0.03911764346358387	0.0017491358637773092	0.5987417146209356
5	0.10604915140652554	-0.24634178930591855	-0.27459814866196214	0.03478993523889587	-0.12496691171999516	1.2986746291373963	-1.5682190600458172	0.23475449637195653	0.08845466893091482	3.511328680989591e-05	0.09778223836260144	0.08845466892724985	-3.511328680987134e-05	0.09778223836977455	-0.11509076526807406	-0.004005616495830364	0.7099904427433164	-2.6380634687003615	-0.709990442692452	3.451145259285735e-11	5.75088223386897e-11	1.103094762480391	0.00017269994075029102	3.530306300839273	1.1030947624022727	-0.0001726999407502465	3.5303063009762004	0.0	0.0	0.0	-2.8018847640780926	2.8548479485972034	2.878483359832318e-07	2.541482766028989e-07	-1.0410010034428085	-0.0022612498507205685	0.06849933123631811	-1.0410010033912427	0.0022612498507181117	0.06849933121243783
6	0.12725898168783067	-0.24890215696783827	-0.2747075167984002	0.050589744829969835	-0.18419067560833166	1.2828748195570854	-1.568219060037493	0.23475449638449505	0.11057382281525968	3.6475754156888853e-05	0.17914929915666417	0.11057382281053037	-3.6475754156866255e-05	0.1791492991652542	-0.12521501185043993	-0.006340005167360593	0.7729680371205393	-2.9194568673146537	-0.7729680370600613	4.09940172395661e-11	6.826868733279674e-11	1.0030637074841549	-4.646080170016719e-05	3.999990545504925	1.0030637074602093	4.64608016999505e-05	3.9999905455049416	0.0	0.0	0.0	-1.211148118394117	2.9599207806943433	2.8821464991670605e-07	2.554997118947681e-07	-1.8714216632136524	-0.0023777952646841945	-0.4375860259728007	-1.8714216631959786	0.0023777952646774547	-0.4375860260018262
7	0.14846881196913578	-0.2515983819578324	-0.2748665508537966	0.06724167048917551	-0.2476178698484192	1.2662228939088884	-1.5682190600290298	0.23475449639726062	0.1307977430839069	3.31613840147734e-05	0.2641510786517189	0.13079774307881434	-3.316138401475987e-05	0.2641510786598774	-0.12757963380072415	-0.008591620479121093	0.7883390879853449	-3.0325957641351318	-0.7883390879152802	4.719454752766887e-11	7.879626321056885e-11	0.8745785521418512	-0.0002628370504399512	3.999994219180643	0.874578552114746	0.00026283705043919886	3.9999942191806435	0.0	0.0	0.0	0.37958866053123125	3.1820592913567824	2.9018930663742035e-07	2.5815470901272164e-07	-2.798559011262833	-0.0021039439905392245	-0.6980106241214297	-2.798559011381513	0.0021039439905264027	-0.6980106241025307
8	0.16967864225044088	-0.2542599096078065	-0.27506779763138683	0.08369762223592828	-0.31171784461055274	1.2497669421733468	-1.568219060020437	0.23475449641025126	0.14684711765403796	2.5606194382810407e-05	0.3473230275658445	0.14684711764802344	-2.5606194382824156e-05	0.34732302757478056	-0.12227347689574122	-0.010257963851237218	0.7564920541634362	-2.9878275261761718	-0.7564920540840476	5.327015797536046e-11	8.91634900081611e-11	0.628200666303544	-0.0004394593995950014	3.7893506204121388	0.6282006662530302	0.00043945939959308975	3.789350620463884	0.0	0.0	0.0	1.970325611727068	3.4964825016172574	2.9331340006088496e-07	2.619047222415074e-07	-3.6150594897251684	-0.0013751618151996187	-1.0113114037813828	-3.6150594897432544	0.001375161815176833	-1.0113114037771296
9	0.19088847253174598	-0.256743442431882	-0.27529539056957986	0.09907347905528584	-0.37339593102589735	1.2343910853653675	-1.568219060011708	0.2347544964234596	0.1575454706328401	1.5169935503500905e-05	0.42123997808725505	0.157545470625823	-1.5169935503576973e-05	0.4212399780971288	-0.1110393786955365	-0.01103719329817716	0.687956675900921	-2.806242123348768	-0.6879566758126855	5.962253461972806e-11	9.91468830907089e-11	0.39421443138924145	-0.0005237650739404924	3.0658192977081695	0.39421443134643824	0.000523765073936201	3.0658192977431376	0.0	0.0	0.0	3.561062688155555	3.8723793570166585	2.9701954984575965e-07	2.6649524335439256e-07	-4.373249414219788	-1.7657898722490197e-05	-1.4954938406339993	-4.373249414195289	1.7657898681920138e-05	-1.4954938406204659
10	0.2120983028130511	-0.25892642340760186	-0.2755273054153684	0.11260789460773919	-0.429705744238304	1.2208566698244125	-1.5682190600028496	0.23475449643688023	0.16371296034830923	4.726936078299165e-06	0.4732207075726424	0.16371296034047242	-4.726936078462476e-06	0.4732207075830991	-0.09363964291936923	-0.010589360546808509	0.5809894972413044	-2.4761238483545616	-0.5809894971440237	6.540998563264131e-11	1.0890599348097671e-10	0.18234445866526688	-0.0004186421920734147	1.7513555265958969	0.18234445862936724	0.00041864219207137204	1.7513555266189886	0.0	0.0	0.0	5.151799833435356	4.318970270941481	3.0206906031083646e-07	2.7199895077662424e-07	-5.382572426160633	0.0025764646800266245	-2.0257243257171766	-5.382572426156362	-0.0025764646799348897	-2.025724325703643
11	0.23330813309435622	-0.26068763605030376	-0.27573623266567443	0.12354236052903728	-0.47778604135760244	1.2099222039147004	-1.5682190599938695	0.23475449645050792	0.16484141485449486	8.574118386852596e-07	0.4946624029260022	0.16484141484598602	-8.574118386226367e-07	0.4946624029368532	-0.07225659284581112	-0.008972444533227854	0.4488997363428535	-2.0540349616660727	-0.4488997362365729	7.087764700125089e-11	1.1844224122600692e-10	-0.09063615290236263	0.00017321546303137456	0.3108870924350983	-0.09063615292710207	-0.0001732154629993114	0.3108870924463835	0.0	0.0	0.0	6.742537013016705	4.820478739400786	3.075902993539438e-07	2.7841377993636344e-07	-5.417446725806645	0.010052979877393937	-1.8485366234502487	-5.417446725696022	-0.010052979876717683	-1.8485366234050964
12	0.25451796337566135	-0.26201215804439637	-0.27590624418779075	0.131775358391104	-0.5172181388080626	1.2016892060643167	-1.5682190599847716	0.23475449646433652	0.16036927617152127	2.0843245880253986e-05	0.4874248704353963	0.16036927616264499	-2.0843245878872455e-05	0.48742487044637733	-0.0537348960453402	-0.007122208114389551	0.33418521534452916	-1.6849420474203016	-0.3341852152296074	7.644426856034257e-11	1.2766726503180424e-10	-0.29471841231334994	0.0020025845881064108	-0.9827308773767234	-0.2947184123256576	-0.0020025845880141534	-0.9827308773705192	0.0	0.0	0.0	8.333274207742994	5.271857718672671	3.113538978782129e-07	2.845975326568824e-07	-4.196060487577752	0.028927480274287577	-1.318295224106676	-4.196060487510166	-0.028927480273525586	-1.3182952240615238
13	0.2757277936569664	-0.2630108816536715	-0.2760417772165773	0.13798916604967693	-0.5500833224280622	1.195475398417547	-1.568219059975559	0.23475449647836333	0.1538884011929444	9.855682133112595e-05	0.4534351646799552	0.15388840118388322	-9.855682132721948e-05	0.4534351646911406	-0.04142096360888336	-0.005752199899651983	0.25782037640343547	-1.432429426126229	-0.2578203762798954	8.159333640549796e-11	1.3679348762366704e-10	-0.28038216031446817	0.005631754821846478	-2.210055761629066	-0.2803821603186553	-0.005631754821703746	-2.210055761617783	0.0	0.0	0.0	9.924011407496003	5.615113823904961	3.1401158379393024e-07	2.8947413497488725e-07	-2.9110855925283317	0.05037686154019169	-0.788052738238023	-2.9110855924466015	-0.05037686153952997	-0.7880527381928708
14	0.29693762393827156	-0.26380355329587274	-0.2761538514550481	0.1429247777109215	-0.5786360813204808	1.1905397867682395	-1.5682190599662307	0.23475449649258268	0.14956871081239662	0.00027170484982080395	0.3949661271239709	0.14956871080332626	-0.00027170484981349594	0.39496612713546975	-0.03397216871668092	-0.004888798724716383	0.2116037592902877	-1.2727782328877368	-0.21160375915860266	8.695952717664232e-11	1.4558665846630343e-10	-0.11246541292876697	0.010953587589670634	-3.252501841253773	-0.11246541292715677	-0.010953587589495536	-3.2525018412319224	0.0	0.0	0.0	11.514748606800708	5.883799167636274	3.162553956699348e-07	2.933503951461262e-07	-1.7943053886368494	0.07096949818468251	-0.25781331887513603	-1.794305388586663	-0.0709694981841475	-0.2578133188299841
15	0.31814745421957663	-0.2644683682595622	-0.2762509281508439	0.1470669826912785	-0.6044190936588982	1.186397581799968	-1.5682190599567947	0.23475449650698904	0.1491076191069737	0.0005732228572114019	0.31847184558193575	0.14910761909792872	-0.0005732228572001827	0.3184718455941408	-0.028846673692850957	-0.004273246025786433	0.17978710134332923	-1.1620432288734521	-0.1797871012033019	9.175155479622468e-11	1.5415817695039004e-10	0.05339034023553043	0.01769665436136066	-3.867986642734472	0.053390340235518294	-0.017696654361169416	-3.8679866426887566	0.0	0.0	0.0	13.105485802288777	6.131644701458239	3.187727469756408e-07	2.9691829387605086e-07	-1.0629269386700968	0.09045537044464005	0.17485260297745367	-1.0629269386501343	-0.09045537044425135	0.17485260301667702
16	0.33935728450088176	-0.26502841599235316	-0.27633489107108	0.1505583941341238	-0.6279834072458973	1.1829061703693553	-1.5682190599472536	0.23475449652157618	0.15119859115570336	0.0010311111912868827	0.2343309559178233	0.1511985911468319	-0.0010311111912715226	0.23433095593077494	-0.02389590719965002	-0.0036251624155978356	0.14900938989107632	-1.058952562943225	-0.14900938974299593	9.6538846675574e-11	1.6247150782476088e-10	0.13102477294425724	0.025675320790640024	-3.999985564997981	0.13102477297114662	-0.025675320790440666	-3.999985564997994	0.0	0.0	0.0	14.696222991254904	6.402014753118849	3.213832454308395e-07	3.009099254808845e-07	-0.4288911191642711	0.10881753824934859	0.44721562526199415	-0.42889111904205307	-0.10881753824910775	0.447215625281855
17	0.3605671147821869	-0.26547618806711565	-0.2764034607645148	0.15335119316803755	-0.6492697370491401	1.1801133713478136	-1.568219059937612	0.23475449653633965	0.1538523797739108	0.001670250825850434	0.15226418816666637	0.1538523797662922	-0.0016702508258307205	0.15226418817811802	-0.018114524051887803	-0.0027998661199693554	0.11300633172956906	-0.9458659431699611	-0.11300633157348887	1.0103997270237474e-10	1.705268604872615e-10	0.09460220297187277	0.034770451443361376	-3.643622678925997	0.09460220306555683	-0.03477045144314971	-3.6436226790769637	0.0	0.0	0.0	16.286960170029847	6.736606946159806	3.245002917361527e-07	3.0598108594692514e-07	0.24928032461719046	0.12580132095519503	0.779016864365218	0.24928032466930974	-0.12580132095505608	0.7790168643390583
18	0.38177694506349197	-0.26579535530351656	-0.2764531181965365	0.1553426058549992	-0.6681652807100174	1.1781219586733658	-1.5682190599278778	0.23475449655127487	0.1547012936173098	0.0025130003692840287	0.08313939658039943	0.1547012936121556	-0.00251300036925978	0.0831393965874375	-0.012129609166505908	-0.0018995492648753224	0.07569326068030291	-0.8410634980076059	-0.07569326051644348	1.0539975948353153e-10	1.783758818954439e-10	-0.012325629233939284	0.04484496326262638	-2.814836846853634	-0.012325629109695237	-0.044844963262415355	-2.8148368470864216	0.0	0.0	0.0	17.877697331327347	7.159495713963041	2.031373500613948e-06	3.1272466832024527e-07	1.5184010184501544	0.14089007671913983	1.2626230271997563	1.5184010183367627	-0.1408900767191696	1.2626230271786008
19	0.4029867753447971	-0.26600102394277436	-0.27648546204377694	0.15662618375231172	-0.6852347448417557	1.1768383807887066	-1.5682190599180483	0.23475449656637626	0.1539917444760592	0.0035778922040833635	0.03425726966682448	0.15399174447322095	-0.003577892204054901	0.034257269669576845	-0.007616399472267989	-0.0012027791149249584	0.04753875269512305	-0.7771472245132504	-0.04753875252367903	1.0966021886398376e-10	1.859344526969989e-10	-0.02520131501891514	0.05567306267800241	-1.7890744572914132	-0.025201314933029295	-0.05567306267781982	-1.7890744574406976	0.0	0.0	0.0	19.468434458974126	7.654339581700681	3.166690389424158	3.2875046079605417e-07	3.109103015848479	0.15367661039638342	1.7877021901755592	3.1091030157351245	-0.15367661039653105	1.7877021901955397
20	0.4241966056261022	-0.2661327700278859	-0.2765063228671641	0.15744854758701254	-0.7014821806374194	1.1760160169668048	-1.5682190599081287	0.2347544965816378	0.15502060294216613	0.004878096218169949	0.007048085489573109	0.1550206029406211	-0.0048780962181380165	0.0070480854903537385	-0.005141067161787999	-0.0008162093254183712	0.03209282085087167	-0.7630441163556552	-0.03209282067202941	1.137511340920153e-10	1.9327030652678662e-10	0.15782175490217576	0.06699066219507138	-0.7901238298676079	0.1578217549450618	-0.06699066219492623	-0.790123829923242	0.0	0.0	0.0	21.059171511461102	8.154701802921087	7.4086558113454535	3.2526163027956966e-07	4.699819260311375	0.16449790753888865	2.308997329089058	4.699819260198041	-0.1644979075390317	2.308997329063093
21	0.4454064359074073	-0.2662344688996608	-0.2765225019479114	0.15808342901597336	-0.7179663271358758	1.1753811355507973	-1.5682190598981232	0.2347544965970552	0.1622544507181131	0.0064217451828926485	1.267966565591807e-08	0.16225445071723432	-0.00642174518285802	1.2679665656776049e-08	-0.004848256638561668	-0.0007728779214779994	0.03026802460152894	-0.8005516705559252	-0.030268024415455796	1.1764975621839043e-10	2.003975597268241e-10	0.5622303698107566	0.07860816871773407	0.10527833816943731	0.5622303698303107	-0.07860816871762506	0.10527833815236398	0.0	0.0	0.0	22.649908335927858	8.493803154050537	11.650621707376658	3.1279642716831027e-07	6.290529025452911	0.17516881492712805	2.839173853817685	6.2905290253395805	-0.17516881492731484	2.8391738537917783
22	0.46661626618871244	-0.26633455916468507	-0.27653848976650414	0.15870833104427237	-0.7353175710979681	1.1747562335355999	-1.5682190598880368	0.23475449661262476	0.18001432625569708	0.008213437379227627	0.009502647533090408	0.18001432625505967	-0.008213437379191058	0.009502647533012979	-0.004028672069029063	-0.0006448067644326157	0.025153807990643522	-0.8209131792698752	-0.025153807797417722	1.2125001344242176e-10	2.0733751697711174e-10	1.1284209293278629	0.09033105386286926	0.7168914467636287	1.1284209293353735	-0.0903310538627948	0.7168914467655274	0.0	0.0	0.0	24.2406438253883	8.569168794989073	15.89258770963461	3.038529516992505e-07	6.263382717586971	0.18747925774755084	2.679007923922313	6.263382717573255	-0.1874792577476995	2.6790079239162385
23	0.4878260964700175	-0.26640799860391523	-0.27655026134496996	0.15916688143435104	-0.7527265678143655	1.1742976831587733	-1.568219059877871	0.23475449662834025	0.21153163626288995	0.010251175173621568	0.025778440797486042	0.21153163626242705	-0.010251175173583734	0.025778440797387357	-0.0035526483131215906	-0.0005702879728232854	0.02218329011137923	-0.8320048960496588	-0.022183289911208996	1.24753531410079e-10	2.1397385248900882e-10	1.8931444464503016	0.10171369626575723	0.6750481488187131	1.8931444464595992	-0.10171369626571093	0.6750481488140612	0.0	0.0	0.0	22.83359912856283	8.621406715783108	20.134553752093638	3.068857476773639e-07	5.643993525638881	0.195713482745479	2.148763284014995	5.643993525631652	-0.19571348274554026	2.1487632840089206
24	0.5090359267513227	-0.26650155515935103	-0.27656530752345015	0.1597510905288452	-0.7709454328517393	1.1737134740776978	-1.5682190598676307	0.23475449664419665	0.26126437754891746	0.012517452798134569	0.034377418982215725	0.2612643775486616	-0.012517452798096013	0.03437741898196659	-0.005378375992516036	-0.0008665858286640273	0.03358657454266641	-0.8904733522406838	-0.03358657433563422	1.2803187541595728e-10	2.2036177393342572e-10	2.790850320227703	0.1115937439863373	0.1026445674670038	2.7908503202367876	-0.11159374398631616	0.10264456745990172	0.0	0.0	0.0	21.242872302041707	8.960387534067188	24.37651981398507	3.286400304727468e-07	4.421456796154386	0.1909370118933042	1.6185181341438182	4.421456796130981	-0.19093701189340387	1.618518134137744
25	0.5302457570326278	-0.2666207076592481	-0.27658455134681936	0.16049521185724788	-0.7902555604959842	1.172969352762852	-1.5682190598573222	0.23475449666018816	0.32931620972907155	0.014961796947701823	0.02881625151823555	0.3293162097289554	-0.014961796947663138	0.02881625151792449	-0.005022895748729645	-0.000813144534132904	0.03137046161646356	-0.9144925585938307	-0.03137046140280247	1.3123033245352398e-10	2.2644376787257427e-10	3.6028960108691375	0.11820230718592337	-0.6545982168633621	3.60289601087294	-0.11820230718593269	-0.6545982168614708	0.0	0.0	0.0	21.61039647185346	9.586076543283705	28.618485886729655	3.766446870363617e-07	3.2406633369693942	0.17348172860921796	1.0882733198422712	3.2406633369437423	-0.1734817286093344	1.088273319836197
26	0.5514555873139328	-0.2666643231846943	-0.2765916182572105	0.16076761826028613	-0.8089659516467433	1.1726969463734558	-1.5682190598469448	0.23475449667630865	0.4111682941975827	0.017497893776277165	0.010887599134443083	0.41116829419750034	-0.01749789377623902	0.010887599134255185	0.0025036725547229353	0.00040601354368336134	-0.015637362268005314	-0.8283620624025091	0.015637362487995486	1.3438802335682596e-10	2.3230757390082586e-10	3.9999977413644143	0.12004325639227999	-0.8071819131478342	3.9999977413644148	-0.12004325639232105	-0.807181913139071	0.0	0.0	0.0	23.201130294032072	10.457128054067965	32.86045196614631	4.6688050415172365e-07	2.5826450728358106	0.1468896454617686	1.2649063207224107	2.5826450728293873	-0.1468896454618511	1.2649063207212299
27	0.5726654175952379	-0.26646656534268903	-0.2765596737458359	0.15953259169394074	-0.8247774033249569	1.173931972953489	-1.5682190598365018	0.2347544966925542	0.4961724058506197	0.020015586488803177	-7.214174637270618e-09	0.49617240585053074	-0.02001558648876627	-7.214174637285275e-09	0.01676873327830318	0.002698087831248831	-0.10471274712065846	-0.6554754944804666	0.10471274734705796	1.3707473085667987e-10	2.379761024526916e-10	3.9999999459317204	0.1164630260280205	-0.19683946826820967	3.9999999459317204	-0.11646302602809942	-0.19683946826107357	0.0	0.0	0.0	24.791865067302314	11.247024224787205	37.1024180499556	6.198877421733936e-07	2.9490600730546497	0.11984066233005958	1.3680091056723203	2.9490600730458523	-0.11984066233031661	1.3680091056664399
28	0.5938752478765431	-0.2659409263789825	-0.2764759830198375	0.1562510872615382	-0.8367621849904721	1.1772134773996157	-1.5682190598260008	0.23475449670891996	0.580841945213752	0.022401518990343705	0.002987747151117989	0.5808419452136704	-0.022401518990308955	0.0029877471512231813	0.03273163973542988	0.005156386183544349	-0.20428672651541416	-0.4815318010389619	0.20428672674783704	1.3984720679245794e-10	2.4337054194385256e-10	3.9999999994755915	0.10769477116890018	0.476064260066978	3.9999999994755915	-0.10769477116902483	0.4760642600714078	0.0	0.0	0.0	26.38259331344558	11.567092714315988	41.34438413680983	8.482489638758144e-07	4.162424660096423	0.09515988783187762	1.7516460586404194	4.162424660081492	-0.09515988783211324	1.7516460586360476
29	0.6150850781578482	-0.2650731280181109	-0.27634168056666103	0.15083721284163987	-0.8454303425549426	1.1826273518332613	-1.568219059815439	0.23475449672539933	0.6658478810366046	0.024533702687703468	0.021691823451409218	0.6658478810365153	-0.024533702687671886	0.021691823451599875	0.04940367868882876	0.007508947350140447	-0.3080830421447469	-0.33953696717505333	0.30808304238313033	1.424107255654192e-10	2.4843773946537925e-10	3.999999949791397	0.09183150438838615	1.3594577956324632	3.999999949791397	-0.09183150438856251	1.3594577956344926	0.0	0.0	0.0	27.973326266973512	12.057663875352816	45.586350225861025	6.084543064497411e-05	5.267145647604319	0.021908348320822214	2.281880268422692	5.267145647598407	-0.021908348321180077	2.2818802684183193
30	0.6362949084391533	-0.263829571888844	-0.2761575978628941	0.14308684124892007	-0.8512239792925917	1.1903777234397395	-1.5682190598048247	0.2347544967419863	0.7505161275429759	0.026216293323810484	0.06146903012903405	0.7505161275428942	-0.026216293323783255	0.061469030129233465	0.06829214236593804	0.009838945850242796	-0.4253838340695371	-0.20586844047012226	0.42538383431366544	1.4479045475811947e-10	2.533249059613205e-10	3.999999990719488	0.0645562600017393	2.356500344176853	3.999999990719488	-0.06455626000197454	2.3565003441776167	0.0	0.0	0.0	29.564061982383418	12.765081882458825	49.82831631654931	1.8732570106934598	6.112352320803805	-0.10542228864155256	2.5320069410245143	6.1123523207983395	0.1054222886411511	2.532006941024736
31	0.6575047387204584	-0.26214338502876006	-0.2759236919919261	0.13259152091779491	-0.853908597848824	1.200873043784598	-1.5682190597941579	0.23475449675867757	0.835526098867907	0.027159481690826312	0.12117706527516811	0.8355260988678173	-0.027159481690804697	0.12117706527539775	0.09183950481537008	0.012249005226932458	-0.571225363520737	-0.03577942299108567	0.5712253637702185	1.4719019662303535e-10	2.5800696598058513e-10	3.9999999405429603	0.021363960757078942	3.2853698894687384	3.9999999405429603	-0.02136396075737135	3.285369889468748	0.0	0.0	0.0	31.154798089288015	13.63358016631558	54.07028240849004	3.782140611091841	6.4674888477854156	-0.2892831991011656	2.7539623211328568	6.4674888477834065	0.2892831991008078	2.7539623211304955
32	0.6787145690017635	-0.25987905396079536	-0.27563788817556684	0.11852052391114058	-0.8520359069843823	1.2149440408049175	-1.5682190597834413	0.23475449677546867	0.9202137053577848	0.026969503147360383	0.19855411635527606	0.9202137053577005	-0.026969503147345524	0.19855411635548842	0.12315424490376807	0.014665037241659028	-0.7646382110635611	0.2348681950024658	0.7646382113182814	1.4933442424253076e-10	2.6248965849174966e-10	4.000000001476735	-0.043515390675428374	3.8967418942607646	4.000000001476735	0.04351539067508473	3.8967418942605936	0.0	0.0	0.0	32.68994885993985	14.48529140477674	58.31224850141035	5.69102497655638	6.319410053842017	-0.5547322221280214	2.557362733496903	6.319410053841602	0.5547322221276559	2.5573627334987563
33	0.6999243992830686	-0.2568612415466288	-0.27530714314106514	0.09980334094713302	-0.8431742491182431	1.2336612237824807	-1.5682190597726833	0.2347544967923551	1.005219914157266	0.025114034181092027	0.2828502140558497	1.0052199141571778	-0.02511403418108495	0.2828502140560714	0.1626848249874556	0.016290613747159476	-1.0080051142191067	0.6151884987393128	1.0080051144791997	1.5092164443172125e-10	2.6677852923905e-10	3.9999999944084936	-0.1365867562202766	3.9999987547202664	3.9999999944084936	0.13658675621989028	3.9999987547202664	0.0	0.0	0.0	31.09921187265225	15.269687432465622	62.55421459511116	7.599909532085745	5.209762335006171	-0.8935413958404385	2.137607900702855	5.209762335006406	0.8935413958401185	2.1376079007022177
34	0.7211342295643738	-0.2529777204871615	-0.2749653483352852	0.07576741704717861	-0.8261658545997587	1.257697147695893	-1.568219059761888	0.23475449680933108	1.0898665364954114	0.021168710670977364	0.3675335685905274	1.089866536495327	-0.021168710670978263	0.3675335685907406	0.20219755564088981	0.015349369879561476	-1.2501807970862417	0.9619106327522645	1.250180797351354	1.5262624809037628e-10	2.706865497225e-10	4.000000033407132	-0.23056956441017237	4.000000018460602	4.000000033407132	0.23056956440983212	4.000000018460602	0.0	0.0	0.0	29.508474671524294	8.693060049501645	66.796180689444	9.508794163378752	5.476260549024101	-0.5793023817802881	2.411677542284714	5.476260549022755	0.5793023817817139	2.411677542285386
35	0.7423440598456789	-0.2483214179055505	-0.2746791558045739	0.04700508469407913	-0.802909519139034	1.2864594800623887	-1.5682190597510957	0.23475449682638977	1.1748353769188666	0.015616672093776639	0.45250430452897794	1.1748353769187785	-0.015616672093783346	0.45250430452919854	0.23643570585932333	0.011121872817064931	-1.459291902226822	1.233067824779701	1.4592919024968953	1.540078650280031e-10	2.7438710932563384e-10	3.988457589086678	-0.2843668512612253	3.9999999508883954	3.9884575890866403	0.2843668512610194	3.9999999508883954	0.0	0.0	0.0	27.917737438286203	-0.9796030789730092	71.03814678443594	11.417678725263135	3.8855238781121773	-0.04908629162713461	1.9348454249512812	3.885523878110832	0.0490862916285606	1.9348454249512574
36	0.7635538901269839	-0.2429905308379621	-0.2745161739647245	0.014122111642154404	-0.7740859483146669	1.3193424531277282	-1.5682190597402048	0.23475449684352875	1.2592324836437558	0.00948515735236297	0.5347025067964053	1.2592324836436637	-0.009485157352372557	0.5347025067966361	0.26465528226853713	0.0037377399684978374	-1.6318229060234986	1.4711884741929504	1.6318229062980898	1.553855768766902e-10	2.779255668873861e-10	4.000000030803199	-0.2844620599192404	3.6503476500687912	4.000000030803199	0.284462059919177	3.650347650068954	0.0	0.0	0.0	26.327000186619042	-11.584518233693622	75.28011287997208	13.26420592067257	2.971766339285607	0.481154285178114	1.4045997112350488	2.971766339288057	-0.48115428517668796	1.404599711235025
37	0.7847637204082891	-0.23714589690006949	-0.2745389433197486	-0.021913613121722266	-0.7407908968094984	1.3553781779050484	-1.568219059729282	0.23475449686074104	1.3444186653118424	0.003967900597137758	0.6054151763977277	1.3444186653117556	-0.003967900597147158	0.6054151763979541	0.28564343759539973	-0.006260481883451511	-1.761479873569256	1.668708574055889	1.7614798738483528	1.564707489760316e-10	2.8111517842775567e-10	3.9999995631067855	-0.2255448810457753	3.022433893242861	3.9999995631067855	0.22554488104585627	3.022433893243196	0.0	0.0	0.0	24.736262920332	-22.1894334579089	79.52207897588275	14.727321103121364	1.4425813148241289	1.01139826989433	0.8743539775669719	1.4425813148226718	-1.0113982698929038	0.8743539775669481
38	0.8059735506895942	-0.23093844776405614	-0.27479400244812185	-0.060218587638737574	-0.703786671966823	1.3936831524356006	-1.5682190597183288	0.2347544968780225	1.4289126967991579	0.00036081787234118256	0.661175317938717	1.4289126967990686	-0.00036081787234734446	0.6611753179389547	0.29744406158236875	-0.017933343606353784	-1.8371404771341573	1.7961606212595296	1.837140477417449	1.5743362206338553e-10	2.8411075469289877e-10	4.000000034449405	-0.10400209392980923	2.15010151309152	4.000000034449405	0.10400209393003262	2.1501015130918297	0.0	0.0	0.0	23.145525645476322	-32.794348694799716	83.7640450721057	16.343774380523215	0.8586636658430793	1.541643119515114	0.3441082481797133	0.858663665843569	-1.5416431195136877	0.34410824817968944
39	0.8271833809708993	-0.22459838595762038	-0.27530118351448857	-0.09943389789877621	-0.6651916435412847	1.4328984627092969	-1.568219059707354	0.23475449689536648	1.513696326524056	-6.769291191973337e-09	0.6957391514848144	1.5136963265239745	6.7692911919721975e-09	0.6957391514850365	0.2993384144959696	-0.029862869319518405	-1.8546506165326835	1.8403357526340522	1.8546506168200427	1.581944568521599e-10	2.8681617524046463e-10	3.945179151252451	0.08008635393588057	1.1492643535385325	3.94517915125303	-0.08008635393552453	1.149264353537371	0.0	0.0	0.0	21.554788365632593	-43.39926393632326	88.00601116854396	18.252658993803866	-0.7320727974548119	2.0718883107878128	-0.18037714903242438	-0.7320727974543222	-2.071888310786387	-0.1803771490317254
0	0.8483932112522045	-0.2183575299130025	-0.2760461673081071	-0.13818579182382157	-0.6275268223934918	1.4716503566560382	-1.5682190596887937	0.23475449692408615	1.59701704566939	0.0041638757933192905	0.7109045836237464	1.5970170456693167	-0.004163875793310416	0.7109045836239543	0.2847064019396302	-0.03959472558978944	-1.7721731077852771	1.626991950357104	1.7721731080803307	1.5936696445492855e-10	2.9175398721751475e-10	4.0000000346114115	0.3214580138036108	0.2811097068881397	4.0000000346114115	-0.32145801380313277	0.28110970688863274	0.0	0.0	0.0	19.96405108296291	-54.004179179869084	92.24797726517129	20.161543676264806	0.8586643921167307	2.6021336619009063	0.3498685927140965	0.8586643921172205	-2.6021336618994804	0.3498685927147955
1	0.8901838461676544	-0.20700012268172366	-0.27735260272510964	-0.20260487066030333	-0.5802045466062695	1.534035332014175	-1.56846749415685	0.23703703494738404	1.7580859601103085	0.02993749107696539	0.7161956626543304	1.758085960110231	-0.029937491076932412	0.7161956626545773	0.26649838382806007	-0.008275541045504573	-1.2917572624425528	0.6732520049544686	1.1543097527502877	0.00998822198626686	0.12745928858300487	3.2211004624211896	0.9466164305925717	0.7097560875062356	3.2211004624209054	-0.9466164305919089	0.7097560875077867	0.0	0.0	0.0	23.098348714519055	-74.89949684258744	100.60610432886158	23.922700815796095	-2.2756332310627796	3.646899197890836	0.2375563288222167	-2.2756332310622898	-3.64689919788941	0.23755632882249184
2	0.9319744810831043	-0.19564097461461183	-0.27549854149371805	-0.243944155724644	-0.5692105767265339	1.5626066255588873	-1.5652656944460248	0.2466032267869737	1.8355878598401036	0.08478533723375366	0.8059987121903567	1.8355878598400306	-0.0847853372336917	0.8059987121906287	0.2805032965409968	0.11150960759046138	-0.6533874044449729	-0.1376766871608392	0.14124374315539284	0.17086550839256978	0.34127815389525135	0.2614064624740199	1.6823674410630693	3.6249163698948226	0.26140646247443206	-1.6823674410623857	3.624916369894681	0.0	0.0	0.0	26.23264636089748	-95.79481447894756	108.96423138665493	20.161544167953835	-5.409930866470407	2.9885312928054555	-0.8072094992194887	-5.409930866469916	-2.988531292805577	-0.8072094992192136
3	0.9737651159985543	-0.18361373901134395	-0.2680433492227181	-0.26166933942907605	-0.5819954107037113	1.5505829015847856	-1.5522533227856257	0.2633397628160259	1.7830355340922313	0.170696530411742	0.9818182568193872	1.7830355340921709	-0.17069653041165467	0.9818182568196662	0.2900166532515475	0.23084025994166113	-0.3364975210707372	-0.24641870179476397	-0.5300016072893056	0.47081250690636073	0.3956866225615555	-2.5236038096497406	2.404687686467434	4.000000023528235	-2.523603809649405	-2.404687686466907	4.000000023528235	0.0	0.0	0.0	29.366944005731906	-74.89949694416192	111.78679045686026	16.400387113399034	-2.276297100083617	1.9437656723123022	-1.3257536475252942	-2.2762971000839065	-1.943765672312424	-1.3257536475253195
4	1.0155557509140043	-0.17164520858202087	-0.25703225192233975	-0.277620263625312	-0.5824971206750331	1.5264149814494548	-1.5259241226995104	0.27712940709108835	1.6422552572413847	0.27999114108747336	1.1031887478207099	1.6422552572413298	-0.27999114108736917	1.1031887478210058	0.2816614688622165	0.29064332577451085	-0.4189395057960145	0.17329479064473657	-0.6179697438509935	0.7709287795036561	0.26598047134931213	-4.00000002505785	2.709884985295346	1.6403815592424393	-4.00000002505785	-2.7098849852950684	1.6403815592430273	0.0	0.0	0.0	32.50124164348986	-74.46973933446175	103.4286634216349	12.63922998542664	0.85800050885658	0.8990000922265052	-0.28098778678788394	0.8580005088562904	-0.8990000922266268	-0.2809877867879092
5	1.057346385829454	-0.1602043905295914	-0.24417814744886623	-0.29596485624297125	-0.5710608643657885	1.4995252404862962	-1.489261190532511	0.2857008085556077	1.4692837596335246	0.38741131334149986	1.1066593692451094	1.4692837596334742	-0.38741131334138934	1.1066593692454165	0.263862354932751	0.3199795586028563	-0.4491926083697398	0.33777429434416173	-0.6643560638196221	0.9677056662169827	0.1458430072657346	-4.000000034261484	2.3316570790553177	-1.5956815292195718	-4.000000034261484	-2.331657079055348	-1.5956815292190367	0.0	0.0	0.0	35.63553926125538	-74.58545202027074	95.0705363946707	8.87807283480353	3.7030774420330306	1.417099578333302	0.763778082088554	3.703077442033297	-1.417099578333779	0.7637780820885288
6	1.0991370207449043	-0.1493771741716942	-0.2306238473912753	-0.31595431524813533	-0.5503871716785173	1.472415663695948	-1.4461878363996765	0.28972649028402675	1.3102903948921771	0.47096852437439246	0.9840490198378877	1.3102903948921285	-0.47096852437429054	0.9840490198382119	0.2619445482911414	0.3244238705248855	-0.5416374065299231	0.7845114495975268	-0.5942141605104367	1.0815953699524399	0.054256198458817496	-3.887250751153094	1.6901142764441126	-3.773480786502418	-3.887250751153088	-1.690114276444483	-3.7734807865021573	0.0	0.0	0.0	38.76983660507301	-81.13656087355992	86.71240943168519	5.116915678962009	2.1397927702094455	2.4618637828738463	1.8085439414911073	2.1397927702088095	-2.4618637828743233	1.808543941491082
7	1.140927655660354	-0.1381536851069762	-0.21718891520632516	-0.3401031964855151	-0.5075694919022026	1.4488913426271801	-1.3999410206386496	0.29115287689647273	1.1409706029592888	0.5292020516309482	0.818566280188348	1.1409706029592415	-0.5292020516308649	0.8185662801886745	0.27099190784297056	0.32035827578646975	-0.5474151671628065	1.0765033571991751	-0.5991372524716836	1.1172813209214207	0.02927110015176989	-4.000000032750185	1.0840644022612895	-4.0000000114270975	-4.000000032750185	-1.0840644022617583	-4.0000000114270975	0.0	0.0	0.0	35.635539157586656	-82.24813714634266	78.91374336637713	1.3557585239167758	3.8182123309643408	2.723441926703931	2.8417069661512038	3.8182123309638154	-2.723441926703014	2.8417069661513916
8	1.182718290575804	-0.12683996713780477	-0.20388336039407945	-0.36069379815194025	-0.463561736414379	1.42154382218295	-1.3532142189585286	0.2923641973953317	0.9772219331871835	0.5613003988855177	0.6597524206485199	0.9772219331871448	-0.5613003988854516	0.6597524206488213	0.2723408733511772	0.3135294459699708	-0.4836376858386765	1.145465154878077	-0.6588206416356849	1.1245212216311622	0.017937107340086706	-4.000000016189424	0.4448294879631172	-3.5471592568062484	-4.000000016189424	-0.4448294879635326	-3.5471592568065526	0.0	0.0	0.0	32.50124168530428	-77.5182595393195	76.15029413660783	-2.4053986268552587	1.44476085471917	2.0145233211174487	1.7969412180566215	1.4447608547180333	-2.01452332111698	1.7969412180568092
9	1.224508925491254	-0.11536648881549937	-0.19101703174067847	-0.38146231136717124	-0.408957449970795	1.394772425016538	-1.3056948803236883	0.2923847692142704	0.806475982776205	0.5648238825650356	0.5138793689479355	0.8064759827761646	-0.5648238825649862	0.5138793689482187	0.27529237893284864	0.30437970539449427	-0.4859563168332279	1.4199745755380173	-0.6511322990199727	1.149987658217926	-0.012899040819074767	-4.000000026359643	-0.2988860546867115	-3.7048474939405875	-4.000000026359643	0.2988860546863577	-3.704847493941302	0.0	0.0	0.0	29.3669441146783	-77.84714007796086	72.32220127117185	-6.166555769957721	0.6912740643334282	1.5041396785657382	0.9854184659556577	0.6912740643328451	-1.5041396785652128	0.9854184659560496
10	1.2662995604067038	-0.10387061746852198	-0.17840809488098128	-0.40091000437900576	-0.3462577441482723	1.3666484882458814	-1.2570560528592685	0.2913175716078981	0.6434006390138366	0.5375849977941755	0.35486979540675867	0.6434006390137941	-0.5375849977941396	0.35486979540701163	0.2754089437389249	0.29777618116687926	-0.4595904680326216	1.5958431224917864	-0.6777900344000976	1.1786632285583212	-0.04128272454050053	-4.000000009479127	-0.9636761136012915	-3.4538214309041195	-4.000000009479127	0.9636761136010071	-3.453821430905067	0.0	0.0	0.0	26.23264653246716	-75.39733460168313	68.39010209384594	-9.927712898783819	-0.15382039868946482	1.5739685529780154	1.038891806514291	-0.1538203986901685	-1.5739685529773264	1.0388918065145578
11	1.308090195322154	-0.09242043156743708	-0.16614020003264424	-0.41989749766668405	-0.2763049736471257	1.3382086276279228	-1.2071044213112199	0.2887932940472231	0.4716598889236439	0.4859852712676971	0.23071795865728584	0.47165988892360317	-0.48598527126767194	0.23071795865748965	0.27015554008564935	0.290308308118024	-0.4340118294319884	1.7180006952212148	-0.6985288882922539	1.212296138450308	-0.07975541911057518	-4.000000023349306	-1.4930020570186278	-2.8893696404849445	-4.000000023349306	1.4930020570184046	-2.8893696404861386	0.0	0.0	0.0	23.098348942300476	-73.29506114278999	64.26753459337549	-13.688869997402834	-0.37277830120988537	1.607923188895639	0.2983671026912117	-0.37277830121043876	-1.6079231888951913	0.2983671026916029
12	1.3498808302376037	-0.08137501418626039	-0.15414899705945112	-0.4371036124547506	-0.20342424479158758	1.3082569675262925	-1.1556832882251888	0.28452993594160275	0.3091703919251134	0.415618824729678	0.11647554367081314	0.3091703919250694	-0.41561882472966116	0.1164755436709714	0.2589533096986216	0.2826004038607949	-0.4028845620932184	1.786357571594426	-0.7202695516267744	1.2502376521056677	-0.12708353674853023	-4.000000004748036	-1.8331260710239201	-2.0646096627553634	-4.000000004748036	1.8331260710237436	-2.0646096627567068	0.0	0.0	0.0	19.9640513444373	-71.0027267411097	60.026627549289934	-17.450027013436486	-1.1548864859126042	2.0018810952497947	0.42445172727549696	-1.1548864859127617	-2.0018810952494346	0.424451727275504
13	1.3916714651530537	-0.07082685186106856	-0.14251909183119357	-0.4536612722457605	-0.12694255564366097	1.2780972559246742	-1.1024797140268474	0.2780437332377611	0.13739378404421432	0.3353137361213823	0.05849030861857874	0.13739378404417218	-0.3353137361213718	0.05849030861867545	0.24412396399013253	0.27492479883715554	-0.3782478094323409	1.8585669930258824	-0.7352251100985197	1.29709942406234	-0.18362650288087298	-4.00000002106556	-1.9821649076736743	-1.2355073352562134	-4.00000002106556	1.982164907673549	-1.2355073352575514	0.0	0.0	0.0	16.82975373800362	-69.2053630207901	55.42818302760082	-21.211183612966376	-1.699618726134699	2.199751684057063	-0.38483738084996516	-1.699618726134916	-2.199751684056828	-0.38483738084879265
14	1.4334621000685037	-0.06099093388030072	-0.13116391945784528	-0.4686091126267068	-0.04818203372499987	1.2466683965108791	-1.047244817567523	0.2691855366863152	-0.025253028139639727	0.25251533909028157	0.012152515001564135	-0.025253028139709397	-0.2525153390902754	0.012152515001674979	0.22783182401060553	0.26762940840856314	-0.3459187347480197	1.9235906371757872	-0.759779270010987	1.345545269005836	-0.23984726259038713	-3.99999999158991	-1.9516803819093633	-0.471148652956716	-3.99999999158991	1.9516803819092732	-0.4711486529581152	0.0	0.0	0.0	13.695456124792567	-67.01561369215595	50.72963213457946	-22.939103582944707	-2.4317210467032617	2.3865786698322258	-0.10223614133794731	-2.431721046703376	-2.3865786698321068	-0.10223614133955915
15	1.4752527349839535	-0.05173088742233439	-0.12017934934593537	-0.4825000237686563	0.03433650677873503	1.2145306185789473	-0.9902324447730574	0.2582018530867127	-0.19678387750898974	0.17437585366843864	0.01521714299962831	-0.19678387750903303	-0.1743758536684358	0.015217142999608768	0.21552744387702363	0.25842771793024166	-0.3083461696459883	2.0247369891842246	-0.7893684609413432	1.3791351593032264	-0.28142052706072745	-4.000000016927275	-1.7633944188753041	0.019123279807655675	-4.000000016927275	1.7633944188752377	0.019123279806174148	0.0	0.0	0.0	10.561158506718149	-64.59570143273235	46.563303341258646	-22.0004263526625	-3.1751898199722257	2.584027877546772	-0.9638447878260125	-3.1751898199726782	-2.5840278775466734	-0.9638447878245001
16	1.5170433698994037	-0.042856116358869156	-0.10957749621326604	-0.4943512650080207	0.122230083208762	1.1805715932743026	-0.9321708262414191	0.24595050122210846	-0.3571951227300527	0.10695400692165183	-5.752346456609605e-09	-0.35719512273012477	-0.10695400692165132	-5.752346456613091e-09	0.21177996270833174	0.24805369715609873	-0.2686020757960923	2.2111903624231477	-0.8269686626457677	1.3977941788817372	-0.3022234387927803	-3.8278371779584863	-1.4442980591063206	-0.468275613424437	-3.8278371779591596	1.4442980591062788	-0.46827561342382545	0.0	0.0	0.0	7.426860885081254	-61.98439562378726	42.75988844449712	-20.337390745560302	-4.142787647214827	2.771904270531966	-0.9922461317628152	-4.142787647214157	-2.771904270531815	-0.9922461317628453
17	1.5588340048148535	-0.034052732509064765	-0.09941486378929229	-0.5037895188667153	0.21555235876471604	1.1443069143385498	-0.8738821626205551	0.23336477051606147	-0.5215869739901586	0.054964853939864784	4.759353966508087e-09	-0.5215869739902467	-0.054964853939865416	4.759353966554323e-09	0.20619683298578773	0.23959786009639036	-0.14567118553023556	2.138996549656554	-0.9417484438632138	1.3792703880455894	-0.2918507570197372	-3.9999999628643277	-1.030953135523982	0.7472071454630801	-3.9999999628643277	1.030953135523969	0.747207145462157	0.0	0.0	0.0	4.292563261085649	-58.5521901530129	39.73995090490227	-17.20424240612851	-2.3188092845907633	2.906001645741484	0.03935123481997786	-2.3188092845903565	-2.906001645741295	0.03935123481849913
18	1.6006246397303034	-0.0259692561708231	-0.08950978948323662	-0.5041663174711556	0.29255308711535705	1.1000960947406055	-0.8179111008024905	0.2219813270204241	-0.6815566917433094	0.02124334895938512	0.06698248861151276	-0.6815566917433563	-0.021243348959385774	0.06698248861137687	0.1756444498901898	0.23429142469974334	0.14869381918319072	1.4536423275365629	-1.1855303908253616	1.2873175154130345	-0.25048094215990196	-3.4530463640951585	-0.584982859006539	2.2878208220476837	-3.4530463640936313	0.5849828590065475	2.287820822043462	0.0	0.0	0.0	1.1582656399875768	-50.85104605502738	38.86771003270338	-13.443096201215479	-0.15937978486112092	2.664508256675411	0.7241194291861736	-0.15937978485788334	-2.6645082566753175	0.7241194291862365
19	1.6424152746457534	-0.019665654408961224	-0.07984558997989614	-0.4908899993711501	0.3333209049570286	1.0452073073088886	-0.766599481851582	0.21228217752874975	-0.7853981605537471	0.004841345775974636	0.14109800145883655	-0.7853981605537471	-0.004841345775974884	0.141098001458589	0.12421715025897445	0.22836627227450462	0.4778026830931885	0.4968057434347538	-1.432836307849833	1.1754195582075115	-0.22038593186767308	-1.1402065947108164	-0.22645882302686204	0.2724186969907234	-1.1402065947097197	0.2264588230268706	0.2724186969883707	0.0	0.0	0.0	-1.97603195992704	-41.35379495388745	39.34108979651845	-10.938513148928605	-0.018705868197249183	1.6468696949535564	-0.3206459539474883	-0.018705868197710366	-1.6468696949536168	-0.32064595394742523
20	1.6842059095612032	-0.015457291205925426	-0.07060087655978212	-0.46725647905404255	0.3400000097376675	0.9834156156844059	-0.7191055788674164	0.20294644599319553	-0.7853981247735612	1.8126436018486077e-08	0.09237615722374176	-0.7853981247735612	-1.812643601849339e-08	0.09237615722351844	0.0822112348207859	0.2098304348026892	0.5882230311716327	-0.029813158735716078	-1.4575962399698659	1.1042901938615703	-0.2349169835135729	0.5594850768148331	-0.03461102071192911	-1.5629229287818605	0.559485076813718	0.034611020711932075	-1.5629229287782744	0.0	0.0	0.0	-5.110329269124591	-36.370965028537945	39.52220310652251	-11.203436719088664	-3.1530033086848337	0.602159081795861	-0.3725323242007849	-3.153003308685295	-0.6021590817959215	-0.3725323241997127
21	1.7259965444766534	-0.01239272457126944	-0.062422234130655126	-0.44449149725706627	0.3385381381810904	0.9258853205319673	-0.6739092010168114	0.19251538164790122	-0.7703632715148235	4.463432145423093e-08	0.059997732002395554	-0.7703632715148795	-4.4634321454212e-08	0.05999773200234981	0.06896896922794427	0.1829789151320359	0.49965590325212267	0.0004263527124803724	-1.3029206590910491	1.063064573623617	-0.25979981627354726	-0.005986391189077437	0.017690450516077278	0.11914026377794949	-0.005986391190086041	-0.017690450516078846	0.11914026378138447	0.0	0.0	0.0	-8.244592343517013	-37.87235685137601	37.92056622698342	-10.830798706864908	-6.287300380814486	0.008843751585878228	-1.4172935123542227	-6.287300380814948	-0.00884375158587708	-1.4172935123531503
22	1.7677871793921032	-0.009540626285633088	-0.05513451025050993	-0.4244956984249855	0.34000000894415955	0.8728725795549732	-0.6298886622111327	0.1815117851368617	-0.7806066405575105	0.0006963699885667908	0.07602444565413748	-0.7806066405576257	-0.000696369988566833	0.07602444565428405	0.06666210235777578	0.1684235765645624	0.48267917935915905	0.027968633853068248	-1.2659363842652978	1.04760096980939	-0.26434376343556687	-0.1966734673946332	0.013842936556227993	-0.07343109234073726	-0.19667346739486605	-0.013842936556227873	-0.07343109233921691	0.0	0.0	0.0	-9.53549389756808	-36.659852800104034	35.75840273855592	-10.180333256889044	-6.452091931669498	-0.05101703829008528	-2.2452832246590257	-6.452091931668742	0.05101703829010546	-2.245283224660528
23	1.8095778143075532	-0.006848277442312971	-0.04827745350918671	-0.4036806874720564	0.34000000884239284	0.8193815758808121	-0.586065046311013	0.17036416210730015	-0.7816516621144334	0.0011006306047192725	0.04532296763349602	-0.7816516621145385	-0.0011006306047192426	0.04532296763365829	0.06237433406542674	0.15872403295774	0.49908739742816577	-0.007404999145736715	-1.277779579652575	1.0511453947768974	-0.2724532111330966	-0.019282085058408244	0.0059637381423916095	-0.8740978105232714	-0.019282085057422915	-0.005963738142388403	-0.8740978105247368	0.0	0.0	0.0	-7.889177578490446	-33.90606265751755	33.26230421833398	-9.561014864908227	-5.072094261922279	-0.033254452549630296	-1.2005254571753166	-5.072094261920986	0.033254452549645874	-1.200525457176819
24	1.8513684492230031	-0.004336244231651398	-0.04188376003817918	-0.38321134230137727	0.3400000086278381	0.7664990021388309	-0.5418504073088739	0.15856275182752858	-0.7853981423862008	0.0012308578040895956	0.018746774747220134	-0.7853981423862008	-0.0012308578040893894	0.018746774747155283	0.05737859180489118	0.14785113815860226	0.48474052033292386	0.002008955153865468	-1.2593473027750712	1.068075043077984	-0.2934682592691254	-0.0669404035773874	0.0006679394556909562	-0.5518559202863611	-0.06694040357511437	-0.0006679394556859861	-0.5518559202911545	0.0	0.0	0.0	-6.617287912748455	-31.964774176230183	30.41959873310337	-8.804100994844562	-3.915916006525885	-0.018545370775490608	-0.9697781920353976	-3.9159160065267953	0.018545370775497227	-0.9697781920343242
25	1.893159084138453	-0.0020694858660312027	-0.03591504795271119	-0.36305489438631205	0.3400000084677706	0.7139952823001084	-0.4967698379290227	0.14582945452429136	-0.7853981502672404	0.0011863845188931788	1.3125253912455952e-07	-0.7853981502672404	-0.0011863845188927514	1.312525391265572e-07	0.05118512580484741	0.13736183209122305	0.478178655769882	-0.0005550733710507882	-1.2498665223049552	1.0865128859111082	-0.31482501806642904	0.017760249224597787	-0.0024826709231610756	-0.17141714822002446	0.017760249224061105	0.002482670923166549	-0.17141714821635545	0.0	0.0	0.0	-6.192425920633789	-29.766233179894837	27.558810949182696	-7.869868765699806	-3.294280873889281	-0.007551000871299378	-0.5743644824827268	-3.2942808738843903	0.007551000871301292	-0.5743644824815354
26	1.9349497190539031	-5.49524503518762e-05	-0.030417385167246777	-0.3432759016465783	0.34000000849946416	0.6621283230271161	-0.4511592166302953	0.13230679991299274	-0.7853981226140093	0.0010459040688884642	0.011294348655766076	-0.7853981226140093	-0.0010459040688878176	0.01129434865589323	0.04520122612450239	0.1258131432368966	0.4695255582094071	0.0001410253307421281	-1.2337827270681903	1.0963390940908504	-0.33208192398357006	-0.002772151830742881	-0.004015048954721007	0.6987983476693767	-0.0027721518318372827	0.00401504895472577	0.6987983476758409	0.0	0.0	0.0	-5.988837338226909	-27.66362893758048	24.899966146210804	-6.802893903399342	-2.841575352929845	-9.503999717666375e-05	-0.42066991381209046	-2.8415753529286625	9.503999717085749e-05	-0.4206699138114665
27	1.9767403539693529	0.0017092900280761358	-0.025400609635523742	-0.3237454750830456	0.3400000083599447	0.6108197023188983	-0.4051945412226909	0.11812031880474247	-0.7853981249592566	0.0008662600426226995	0.05889907323149093	-0.7853981249592566	-0.0008662600426218888	0.05889907323176339	0.03927584636158391	0.1141900861559552	0.46562057266617246	9.36277147162845e-06	-1.2215950538212623	1.101921208895947	-0.3459467265573816	-0.005747706763336709	-0.004439079030928522	1.6020072330330417	-0.005747706761016403	0.0044390790309315215	1.6020072330299457	0.0	0.0	0.0	-6.318094632374721	-25.43603557711234	22.357083090019483	-5.64307697565665	-2.694109973314652	0.004297005587008996	-0.30523718172520814	-2.694109973316311	-0.004297005587018415	-0.3052371817291913
28	2.018530988884803	0.003226887049235803	-0.020871464068499455	-0.3042517917183695	0.34000000839398187	0.5599299367314563	-0.3591285184020124	0.10345037836115425	-0.7840010898834979	0.0006840948127037028	0.13923153574730723	-0.7840010898834092	-0.0006840948127028115	0.13923153574741956	0.0333393504061987	0.10271626333111482	0.4694238794712466	-0.0005119195030341521	-1.216680076327467	1.1030423669159566	-0.3557861689450365	0.12462658589315015	-0.004202877815958111	2.0813216478761496	0.12462658589324123	0.004202877815958872	2.0813216478759973	0.0	0.0	0.0	-6.962734228229602	-23.00525068582554	19.92968136505711	-4.4307936590913295	-2.760889581422155	0.0064067026938467875	-0.43227714811642765	-2.760889581432935	-0.006406702693855902	-0.4322771481156117
29	2.060321623800253	0.0045118733396573105	-0.01681452572181791	-0.28444779486548977	0.34000000807427355	0.5090522554686512	-0.31305065855232417	0.08844620307408217	-0.7738643250658981	0.000519604625700314	0.22665819927893216	-0.7738643250659166	-0.0005196046256994396	0.22665819927928912	0.02854240051291742	0.09130809307723521	0.4776474641819553	0.0023313858964117994	-1.2169024234238832	1.1002320219975197	-0.36097706171329896	0.3346817946341952	-0.003633254412018783	2.1164713876485024	0.3346817946318324	0.003633254412017417	2.1164713876538954	0.0	0.0	0.0	-8.213167333138383	-20.43909654621491	17.580998233206678	-3.17524525759702	-3.1720585889010917	0.007001205599330822	-0.47698654925412576	-3.1720585888951445	-0.007001205599336622	-0.4769865492533582
30	2.1021122587157026	0.00563417877843852	-0.013238026622331074	-0.2642420585837388	0.3400000079847386	0.45813116031810774	-0.2672644090054657	0.07337531254533675	-0.7559175464557848	0.0003823577393242511	0.31161366136274443	-0.7559175464558926	-0.00038235773932346833	0.31161366136331664	0.025324725840633094	0.08001450251855137	0.4921887378284086	-0.009124529814587813	-1.2236570889658867	1.0907881934433394	-0.3593198413394655	0.5489335711418342	-0.002924522200081778	1.836868396237593	0.5489335711385503	0.0029245222000787645	1.8368683962453298	0.0	0.0	0.0	-9.616159152579305	-17.681870760204642	15.291156714583678	-1.8666736713816672	-3.555743488973027	0.006686230802841012	-0.6677135047215814	-3.555743488979815	-0.006686230802844444	-0.6677135047206483
31	2.143902893631153	0.00672185345980356	-0.010133557580437444	-0.24359232686466362	0.3400000072351754	0.4069702909188393	-0.22184624668422537	0.058468288047452764	-0.7333897846660536	0.00027567003868785456	0.3854486551219614	-0.7333897846663117	-0.00027567003868722285	0.3854486551228516	0.028811883922416973	0.0682944885959455	0.48665417050573734	0.03434407937608251	-1.2170440699242293	1.0843188940326327	-0.35392899372734693	0.3821955828825505	-0.002182528669762934	1.9188770725272575	0.3821955828808175	0.002182528669758916	1.9188770725292645	0.0	0.0	0.0	-11.493186170953853	-15.172652563970836	13.066073188643145	-0.5818685689169468	-4.751115496521145	0.005804287712841229	-0.7454753209011786	-4.751115496521285	-0.0058042877128405305	-0.7454753209045866
32	2.1856935285466026	0.007999696827241195	-0.007476986895271246	-0.22247736906038587	0.3400000036849069	0.3550367373174476	-0.17643941182125716	0.04388004911666167	-0.7176699677485959	0.00019867353101845814	0.45513015960870695	-0.7176699677488163	-0.00019867353101800213	0.45513015960939973	0.029237052939282256	0.0602125492001969	0.5596499288022306	-0.12987231108583983	-1.3094165535550604	1.0920245256234555	-0.34225790006714346	0.6495030813209572	-0.0015271895984619067	0.8358201961486618	0.6495030813243373	0.0015271895984576202	0.8358201961383955	0.0	0.0	0.0	-13.852591135282418	-11.628825454897953	10.837945939068558	0.6587270662195296	-4.304741795129996	0.004582230414847788	-1.3225156894636343	-4.304741795121009	-0.0045822304148436105	-1.322515689461188
33	2.227484163462053	0.008828191548013408	-0.005079098814184629	-0.19480656997672285	0.3224834398415905	0.29589204372097716	-0.13123247428253929	0.03014700622109824	-0.6622504140385673	0.00014609154323825188	0.43152637348309913	-0.6622504140386335	-0.00014609154323797017	0.43152637348337736	0.005136427181539738	0.053832011840407396	0.7771963320656012	-0.7731579597515706	-1.5162878810668379	1.0471220027414812	-0.3080304530239111	2.143906648255745	-0.0010155108074413664	-1.9913200035143745	2.143906648258781	0.0010155108074374269	-1.9913200035220173	0.0	0.0	0.0	-11.941072534753637	-7.579982220886707	8.773450783866307	2.1474435064716415	-1.269555571314995	0.0032506007658862357	-0.27775289911254397	-1.2695555713157545	-0.00325060076587927	-0.2777528991100977
34	2.2692747983775026	0.008273700134409007	-0.0030558746353725875	-0.15825010698717315	0.2758804307604239	0.230179069208863	-0.09039084016115248	0.01846188375182823	-0.5389017348319196	0.00011142269907860617	0.2994094000728031	-0.5389017348319242	-0.00011142269907846969	0.29940940007293065	-0.029922390441258225	0.04187781366727872	0.9406508940172208	-1.3796737045424092	-1.586088491446244	0.8953064542173433	-0.24986885616303342	3.5896090450329323	-0.0006741282162863408	-3.999998418408444	3.589609045032985	0.0006741282162834206	-3.9999984184084445	0.0	0.0	0.0	-8.806780112259597	-4.9566455568502255	7.056409948349506	3.822324381756106	-0.6202757478276847	0.001976370834327258	0.2531656908715284	-0.6202757478288032	-0.0019763708343194905	0.2531656908723097
35	2.3110654332929523	0.006506616302488059	-0.0016110027380025786	-0.11823140265881299	0.21230624884051336	0.16589281170588185	-0.05701471186716958	0.009353308760049752	-0.3767321568324256	8.71854845686613e-05	0.12562320359751658	-0.37673215683244415	-8.718548456862078e-05	0.12562320359767748	-0.052058040978884765	0.027474468921748856	0.9576197419392346	-1.6177809033437034	-1.4728287724788263	0.7009104191774802	-0.18570138810712042	3.999999122671757	-0.0005148187874053533	-3.9851018327598893	3.999999122671757	0.0005148187874036642	-3.985101832760222	0.0	0.0	0.0	-6.667202150584304	-3.118119681313092	5.528658313695254	5.266618616558891	-0.6563643757886454	0.0009393135930127688	0.3058408531758702	-0.6563643757891554	-0.0009393135930059631	0.3058408531748439
36	2.3528560682084025	0.004174294138705563	-0.0007322579489273126	-0.07975047691441062	0.1443779778407803	0.10875622867243954	-0.032070270796507504	0.003064525099520439	-0.2218924208995941	6.638991836213191e-05	1.3121404757295573e-05	-0.2218924208995865	-6.638991836213996e-05	1.3121404825757135e-05	-0.0563089893572445	0.015027219177162272	0.8635940341464162	-1.586368151124323	-1.2370874612021483	0.48544974499542565	-0.11195631750704053	3.1883760688546356	-0.0004986605790706085	-1.6139264972749332	3.1883760688554688	0.0004986605790699281	-1.6139264972778475	0.0	0.0	0.0	-5.296751322310628	-1.201291557732094	4.370772063669685	6.308677435131678	-1.344475033753223	0.0002614091215621488	0.22701366100044124	-1.3444750337536104	-0.0002614091215569943	0.22701366100078565
37	2.3946467031238523	0.0020907173199661328	-0.00030239640114951245	-0.047782955670501885	0.08450328422506322	0.0643517552000302	-0.01668677544928264	0.00011798209018582238	-0.12191048086690794	4.467486909946766e-05	3.240747378681019e-08	-0.12191048086688797	-4.46748690994881e-05	3.2407473786884425e-08	-0.039724892582527996	0.006245657981473132	0.6431427767463046	-1.206176272359165	-0.8643004610212842	0.25002705881152976	-0.02886937420596778	1.5369016739873462	-0.0005422405355997767	1.4240205620391606	1.5369016739869172	0.0005422405355998019	1.4240205620392377	0.0	0.0	0.0	-5.550870268698241	1.1112432687952896	4.3280953603911705	6.719114602910871	-3.4524083537006622	3.531597735167462e-05	-0.8177512748788621	-3.4524083537020243	-3.5315977348782996e-05	-0.8177512748785176
38	2.4364373380393025	0.0008400677643534477	-0.00013443467150143246	-0.024772925172732833	0.04236231971245059	0.03400245030744115	-0.009229509409101463	-9.455783514943378e-09	-0.07385334130821665	2.1730553620298903e-05	0.059487405356389585	-0.07385334130823049	-2.173055362031103e-05	0.05948740535643653	-0.023894413575095818	0.002584753196058772	0.5122644642909102	-0.9163568051842136	-0.6779821829567536	0.1604807598729007	0.0052369590177412445	1.2726458820120619	-0.0005388586779186566	0.2399403237868203	1.2726458820116342	0.000538858677918945	0.2399403237872797	0.0	0.0	0.0	-6.257451189155156	3.368039692077178	5.792432467122683	6.433903014214141	-2.9563657696970678	0.0004764474272551559	-1.8625154428153234	-2.956365769693902	-0.0004764474272552036	-1.862515442814979
39	2.4782279729547523	7.817465654290071e-05	-7.389493102768846e-05	-0.005862221403775116	0.009223520912564766	0.00839683017566249	-0.0025345980859732956	-4.32044793589653e-09	-0.01553752501365601	3.5597399984309446e-06	0.017440781478217066	-0.015537525013660984	-3.559739998432971e-06	0.01744078147823046	-0.009138866814537364	0.0004084650411560963	0.316162826859339	-0.5304631233217637	-0.4397411517007562	0.1245835687098044	-0.0010052437539417348	1.0096133560818714	-0.00025515082470302836	-1.134906385366544	1.0096133560822205	0.00025515082470317364	-1.134906385367485	0.0	0.0	0.0	-4.2653455410624765	6.769451512287037	7.057786464821682	6.382663187193035	-3.1182129970403984	0.003006857666542379	-0.8177539898118661	-3.1182129970404806	-0.0030068576665440924	-0.8177539898115219
40	2.520018607870202	-8.952136810228102e-09	-7.000196884754404e-05	6.4635487180806785e-09	0.0	0.0	0.0	0.0	0.0	0.0	0.0	0.0	0.0	0.0	0.0	0.0	0.0	0.0	0.0	0.0	0.0	0.0	0.0	0.0	0.0	0.0	0.0	0.0	0.0	0.0	-1.1310505272002322	5.1462746881149695	4.421208816563148	2.9566317630436125	0.0	0.0	0.0	0.0	0.0	0.0
