# Supplementary material for: Can lower-limb exoskeletons support sit-to-stand motions in frail elderly without crutches? A study combining optimal control and motion capture
Source: Front Neurorobot. 2024 Apr 4;18:1348029. doi: 10.3389/fnbot.2024.1348029 (PMC11024314; doi:10.3389/fnbot.2024.1348029)
Supplement: Supplementary file 8 [file Data_Sheet_7.CSV]

	Time	fb_q_transY	fb_q_transZ	fb_q_rotX	uppertrunk_q_rotX	hips_q_rotX	knees_q_rotX	ankles_q_rotX	L_shoulder_q_rotX	L_shoulder_q_rotY	L_elbow_q_rotX	R_shoulder_q_rotX	R_shoulder_q_rotY	R_elbow_q_rotX	fb_dq_transY	fb_dq_transZ	fb_dq_rotX	uppertrunk_dq_rotX	hips_dq_rotX	knees_dq_rotX	ankles_dq_rotX	L_shoulder_dq_rotX	L_shoulder_dq_rotY	L_elbow_dq_rotX	R_shoulder_dq_rotX	R_shoulder_dq_rotY	R_elbow_dq_rotX	fb_tau_transY	fb_tau_transZ	fb_tau_rotX	uppertrunk_tau_rotX	hips_tau_rotX	knees_tau_rotX	ankles_tau_rotX	L_shoulder_tau_rotX	L_shoulder_tau_rotY	L_elbow_tau_rotX	R_shoulder_tau_rotX	R_shoulder_tau_rotY	R_elbow_tau_rotX
0	0.0	-0.2407	-0.27450000001120956	-5.222375303184763e-11	0.0	1.3334645636221223	-1.5682190599002364	0.2347545003498927	0.0	0.0	0.0	0.0	0.0	0.0	0.0	0.0	0.0	0.0	0.0	0.0	0.0	0.0	0.0	0.0	0.0	0.0	0.0	0.0	0.0	0.0	0.0	0.0	0.0	0.0	0.0	0.0	0.0	0.0	0.0	0.0
1	0.017547346741643016	-0.24083903417053676	-0.2745000597249232	0.0008571770334464917	-0.002267192126314496	1.3326073865684342	-1.5682190598337244	0.23475450042915819	0.0019245956102584944	5.113648085903564e-05	-8.795954279121609e-09	0.0019245956102585087	-5.1136480860245644e-05	-8.795954279103299e-09	-0.015266185084572703	-1.308607970863296e-05	0.09411954748436312	-0.2616116245895916	-0.09411954738955841	1.350014280721435e-10	1.494830538468103e-10	0.20179385808339909	0.008740108401622154	0.07579688430368697	0.2017938580834019	-0.008740108401828964	0.07579688430368589	0.0	0.0	0.0	-1.3160509157082696	8.77367342170974	1.6785398468671651e-07	1.0913736350451142e-07	0.767002335088945	0.24452006438915613	0.4386834838766394	0.7670023350890217	-0.24452006439494198	0.4386834838766391
2	0.03509469348328603	-0.24122957609599577	-0.2745008647897283	0.0032649623778843533	-0.009473726070948504	1.3301996012540753	-1.568219059764843	0.23475450051104382	0.008190372652519613	0.0003651810137944871	0.001302015325287031	0.008190372652450652	-0.00036518101380280814	0.0013020153254765974	-0.02947469730855947	-9.62346222709208e-05	0.18171919992206217	-0.5732820469075588	-0.1817191997333597	2.6847442820184675e-10	2.972173469120344e-10	0.5929248690372864	0.02747029007366106	-0.08008300032916417	0.5929248690254767	-0.027470290074256363	-0.08008300029672649	0.0	0.0	0.0	-2.6321017540753977	17.547346805612424	1.958757130341203e-07	1.4839499092493842e-07	2.0830506314006008	0.28157507501324697	0.48090333614837344	2.0830506314006776	-0.28157507501837886	0.48090333617802816
3	0.05264204022492905	-0.24183648673212563	-0.2745039819585784	0.007006756004187832	-0.022131114237883547	1.3264578076575604	-1.568219059693621	0.23475450059552191	0.021457903394374516	0.0010288007474003043	1.0231896601370788e-07	0.02145790339437499	-0.0010288007474220887	1.0231896600403245e-07	-0.037363652369106194	-0.00026180303629133285	0.2303610930532801	-0.8412577937443748	-0.23036109277211964	4.0062327506444587e-10	4.435913599267705e-10	0.766355800786273	0.0485255007062633	0.2436377136433042	0.7663558008334634	-0.048525500707192894	0.24363771351388083	0.0	0.0	0.0	-3.948152355888143	26.321020032677353	2.3222439908711667e-07	2.0397166641386895e-07	0.76710527000456	0.3160937853073016	0.7712365384087931	0.7671052700045984	-0.316093785311713	0.7712365382331836
4	0.07018938696657206	-0.2424811730641112	-0.2745097806626998	0.010981557257665251	-0.03828234410929802	1.322483006435928	-1.568219059620078	0.23475450068256973	0.032311642251444034	0.0020796367644612197	0.01481696781757334	0.03231164225283722	-0.002079636764501781	0.014816967813705803	-0.03504787684852671	-0.00038489673778844484	0.21609118301701452	-0.9868553827320115	-0.21609118264487784	5.314020663422644e-10	5.88902514841389e-10	0.4661754152476248	0.07154381881047595	1.4143843611241937	0.466175415320706	-0.07154381881167383	1.414384360915675	0.0	0.0	0.0	-5.0243213628328345	34.17015845348892	2.746070564637526e-07	2.768117270385691e-07	0.34608580745320316	0.3476728071616706	0.5181870114733793	0.3460858073743332	-0.34767280716530263	0.5181870115432536
5	0.08773673370821508	-0.24306722293430366	-0.27451727577797985	0.014594985384609281	-0.05677032100515191	1.3188695783427502	-1.568219059544241	0.23475450077216783	0.03947616130106697	0.0035490698739646595	0.045367021522483626	0.03947616130280884	-0.003549069874028059	0.04536702151731304	-0.03285358913680849	-0.0004795329411545566	0.20257144344630582	-1.133392322390341	-0.20257144298441976	6.607320915744403e-10	7.327907910563133e-10	0.4487489950028341	0.09617686552074302	1.856751956611031	0.4487489949613816	-0.09617686552213951	1.8567519566896604	0.0	0.0	0.0	-3.7082708074213104	31.36470916204376	2.5769074360667376e-07	2.475411681358476e-07	1.236708706756076	0.37587455890796245	0.3461875886810452	1.2367087065663855	-0.37587455891085086	0.3461875887602307
6	0.1052840804498581	-0.24365424710096292	-0.2745269068010597	0.01821461184715988	-0.07823215912031217	1.315249951915248	-1.5682190594661338	0.23475450086429142	0.049742101634784784	0.00546191399646831	0.07625348396533381	0.04974210163476567	-0.005461913996557765	0.07625348396413079	-0.03409519755337397	-0.0006211009506088551	0.21023954200253708	-1.3097109548189154	-0.21023954145238816	7.887583208749433e-10	8.753994964303715e-10	0.7185291591150583	0.12200422006480324	1.6630913325342964	0.7185291589661804	-0.12200422006637726	1.663091332884239	0.0	0.0	0.0	-2.3922200043265085	28.817373131466578	2.439967051702936e-07	2.242659807803268e-07	1.1450906331879795	0.4001716498760239	0.36263201639974796	1.1450906331391777	-0.40017164987825554	0.3626320164727446
7	0.12283142719150111	-0.24426205177755203	-0.2745391185495238	0.021962624294881286	-0.1025719451858451	1.3115019395039815	-1.5682190593857805	0.2347545009589168	0.06448022165694772	0.007834855004526306	0.10381128783406264	0.06448022165384548	-0.007834855004645097	0.1038112878402556	-0.03504042242498097	-0.0007697050958390997	0.21608430634746748	-1.4582669195741311	-0.21608430571005002	9.150787886533416e-10	1.0166200673361296e-09	0.9520068847956963	0.14852949933349188	1.4827552339480792	0.9520068846042953	-0.14852949933526746	1.4827552344129264	0.0	0.0	0.0	-1.0761691241782432	26.649162107771232	1.1364107291133744e-05	2.0657111913428308e-07	0.8853655003743238	0.41987837564642055	0.32398821087552954	0.8853655003882969	-0.4198783756481407	0.3239882109050995
8	0.14037877393314413	-0.2448782995814371	-0.2745538269055607	0.02576301638263271	-0.1291806503553344	1.307701547454335	-1.5682190593032128	0.2347545010560206	0.08288518719580396	0.010675251555001606	0.12826879185247234	0.08288518718951926	-0.010675251555153488	0.12826879186642332	-0.0350133649699141	-0.000902251449474622	0.21593703594890817	-1.5676482393950468	-0.2159370352256338	1.040044687120653e-09	1.1565458939689468e-09	1.1397535148011813	0.17517944669708893	1.298754788388289	1.1397535146443463	-0.17517944669908225	1.2987547887700408	0.0	0.0	0.0	0.23988179279867802	24.849113798223055	3.284465356732097	1.9905986562588019e-07	0.6151059573732517	0.4341600396801981	0.24540617091725797	0.6151059574458355	-0.4341600396815671	0.24540617087403074
9	0.15792612067478715	-0.2454844439748571	-0.2745705804543462	0.029501463673078984	-0.1573506180489331	1.3039631002039118	-1.5682190592184497	0.23475450115557947	0.10437296233858946	0.01397941365145166	0.1489227646423418	0.10437296233030566	-0.013979413651639976	0.14892276466107573	-0.033892173376982374	-0.0010001610465906303	0.20904393784598957	-1.6363958876527875	-0.2090439370382662	1.1637128264115279e-09	1.2950863846982055e-09	1.3091873673592216	0.20125966566257752	1.0349342905836951	1.3091873672921392	-0.20125966566471634	1.0349342907357975	0.0	0.0	0.0	1.5559327310752835	23.375565297365156	6.793933951477479	1.9050923584417544e-07	0.3897280702145248	0.4421521493910291	0.13702267374673927	0.38972807026990874	-0.44215214939205083	0.1370226736700347
10	0.17547346741643016	-0.24606232585025475	-0.27458866481175864	0.033065982760630656	-0.18638697888046027	1.3003985811585541	-1.56821905913152	0.23475450125757116	0.12903172867957438	0.01772995438197867	0.16337410401844432	0.1290317286713152	-0.017729954382204146	0.16337410403666777	-0.03184446087419214	-0.0010533546881781309	0.1964357375744892	-1.667072652509901	-0.1964357366834438	1.285652456158233e-09	1.4324592609449941e-09	1.5128177831271041	0.22588906497897399	0.5637029151616799	1.51281778321451	-0.22588906498100078	0.5637029149024987	0.0	0.0	0.0	2.871983683035344	22.17200901137863	10.303403077876693	1.8177878051863626e-07	0.24352380477972965	0.44312866024457204	-0.029448585223763344	0.2435238048161076	-0.44312866024519754	-0.029448585449546077
11	0.19302081415807318	-0.24659858358425457	-0.2746072913598854	0.0363741287856584	-0.21566203394804104	1.2970904351780912	-1.5682190590424487	0.2347545013619718	0.15804240110046833	0.021892009960235062	0.16660941758887374	0.15804240109515907	-0.021892009960492405	0.16660941759872383	-0.029209387699312944	-0.0010629374363307338	0.18020172945441748	-1.6645798384293902	-0.18020172848145954	1.406356912881332e-09	1.5684307538906237e-09	1.8151015142782552	0.24796677877256404	-0.2656850981212168	1.8151015145046754	-0.2479667787741464	-0.2656850987564408	0.0	0.0	0.0	4.188034644351998	21.179999993727765	13.81287233420659	1.736732785604845e-07	0.19067738782584032	0.436692085702598	-0.23737962509784244	0.19067738781727156	-0.4366920857035076	-0.2373796251804966
12	0.2105681608997162	-0.24708289991259086	-0.27462564046802274	0.039362192217726535	-0.24465327595202274	1.2941023717931832	-1.5682190589512592	0.23475450146875756	0.19282076431638334	0.02641213417420292	0.15346279889684664	0.19282076431506714	-0.026412134174484823	0.15346279889549203	-0.025800266055723255	-0.0010160826464458345	0.15918782453001684	-1.6361586657267875	-0.1591878234762098	1.525550438932731e-09	1.702860929499666e-09	2.1324269246266336	0.26663014909755695	-1.1951707207780213	2.132426924820302	-0.2666301490988504	-1.19517072132452	0.0	0.0	0.0	5.504085612307768	20.369768065373062	17.3223416418756	1.6671674050951865e-07	0.21927734042713104	0.42284415552359395	-0.13824112437912045	0.21927734039441749	-0.42284415552510896	-0.13824112421327941
13	0.2281155076413592	-0.24749711665261018	-0.2746424837305561	0.04191804344765272	-0.2729651435029053	1.291546520613289	-1.568219058857979	0.23475450157790168	0.23224236889440592	0.031227650538855175	0.12619438147046566	0.23224236889531133	-0.031227650539160327	0.12619438146271886	-0.021205980066336047	-0.0008894372067938594	0.13085464436953967	-1.5876182860826846	-0.13085464323617235	1.6433480704129095e-09	1.8359753596702197e-09	2.340769527670174	0.28159419603280283	-1.8631038302028287	2.340769527731759	-0.28159419603419716	-1.863103830390599	0.0	0.0	0.0	6.820136585066985	19.724901182336957	20.83181097501662	1.6131899523744787e-07	0.30299248565004727	0.4019261669844219	-0.0066553910776765085	0.302992485618907	-0.4019261669865352	-0.006655390939253639
14	0.24566285438300223	-0.24781963611839006	-0.27465633273802254	0.04390828160397603	-0.30026201501809097	1.2895562825101234	-1.568219058762633	0.23475450168938103	0.2742424205622678	0.03627164626111832	0.0899149152282523	0.2742424205632468	-0.03627164626144975	0.0899149152199585	-0.015331222233791054	-0.0006736037749909723	0.09461166273615225	-1.5205179540204372	-0.09461166152406975	1.759384871016467e-09	1.9676517621382854e-09	2.4249160906021783	0.2926295199724332	-2.2172873907585138	2.424916090554753	-0.29262951997402564	-2.217287390647711	0.0	0.0	0.0	8.136187561305334	19.22351947087766	24.341280322635686	1.5766561626181268e-07	0.43013780591777656	0.37434283425796966	0.1350675239236062	0.43013780592539075	-0.3743428342600454	0.1350675240317783
15	0.2632102011246452	-0.2480268644939448	-0.2746655705799952	0.04518716012831517	-0.32622506340487367	1.2882774040422524	-1.5682190586652514	0.23475450180317206	0.3164714157942545	0.04147251595406512	0.050679272836359056	0.3164714157939142	-0.04147251595442521	0.050679272831391516	-0.00803677961786284	-0.00036341003845254556	0.049599200683874106	-1.4358752546411393	-0.049599199394370665	1.874054684805028e-09	2.09809734925189e-09	2.3601348301376808	0.2993987131555556	-2.17909982446691	2.3601348300528207	-0.29939871315719185	-2.179099824247213	0.0	0.0	0.0	9.452238539985983	18.847695423222255	27.850749679268297	1.5589961055033462e-07	0.6291867171110429	0.34016041924960977	0.34758781341447087	0.6291867171482554	-0.34016041925159063	0.3475878134042235
16	0.28075754786628826	-0.2480933069469249	-0.2746685888035487	0.04559721485271509	-0.3506003885057873	1.2878673493777233	-1.5682190585658562	0.23475450191925168	0.35582307169335675	0.04675046668654252	0.01702777411273756	0.35582307169176336	-0.04675046668693052	0.017027774111096457	0.0006907283584992878	3.151352036552287e-05	-0.004262937332174607	-1.34205244145031	0.00426293869788103	1.987373001836847e-09	2.2272225889434263e-09	2.0825956136271846	0.30128222049024916	-1.5290820878317783	2.082595613573925	-0.3012822204917812	-1.5290820876832039	0.0	0.0	0.0	10.768289520210514	18.575246017124012	31.360219041892023	1.5613842944774004e-07	1.0597061341979785	0.2992518842692904	0.7860611715016739	1.0597061342939482	-0.29925188427092336	0.7860611714888149
17	0.2983048946079313	-0.24800250459833645	-0.274664471278428	0.04503682179002275	-0.3734427727873198	1.2884277425035469	-1.5682190584644746	0.23475450203759776	0.38882977943737085	0.052012577542863585	2.268546482064546e-07	0.38882977943526825	-0.05201257754327737	2.2685464789251104e-07	0.00943424595876523	0.0004251721421230365	-0.05822332523849184	-1.268673349432704	0.058223326679397294	2.0991461423220803e-09	2.3550254414309458e-09	1.6808073198884188	0.2974957412917935	-0.36999522727011763	1.6808073198849725	-0.29749574129319967	-0.36999522723470074	0.0	0.0	0.0	12.084340501132857	18.376956240869063	34.869688408699666	1.5847209491333423e-07	2.0339614837795974	0.25264398612948186	1.2247071637020868	2.033961483892511	-0.25264398613065736	1.2247071636891353
18	0.3158522413495743	-0.2477776293960627	-0.27465449330018726	0.043649050049823286	-0.39536402053027375	1.2898155143097783	-1.56821905836113	0.23475450215818636	0.41686718714094617	0.05715626637745416	6.356480798315083e-08	0.41686718713906645	-0.05715626637789134	6.35648080032367e-08	0.015541059591147837	0.0006787796113139368	-0.0959055341960823	-1.2364106753175519	0.09590553571103952	2.2096811871168246e-09	2.4813811757566216e-09	1.6301274215979393	0.2877724056962332	0.09945762971745391	1.630127421615985	-0.28777240569748375	0.09945762970794775	0.0	0.0	0.0	13.400391482004967	18.258992665760857	38.37915777854441	1.6300631960155487e-07	2.965387612465901	0.2026162035124673	0.8512753676649644	2.965387612467282	-0.20261620351299112	0.8512753676816148
19	0.3333995880912173	-0.24746358155034093	-0.27464108176169144	0.04171110778408405	-0.4169026070907952	1.29175345664433	-1.568219058255843	0.23475450228099257	0.44763190839269384	0.06207620749489375	9.514467612304261e-08	0.44763190839107714	-0.062076207495350984	9.514467610619952e-08	0.020540474164835697	0.0008572589401614734	-0.12674696122588622	-1.2158274558350757	0.12674696281351386	2.3190525293090532e-09	2.6065526036644344e-09	1.8513381287804198	0.27195530080961444	-0.026706085700203292	1.8513381287947903	-0.27195530081063274	-0.026706085697666845	0.0	0.0	0.0	14.716442462282583	18.20673915104061	41.88862715066337	1.6980948787939098e-07	3.3294130961366633	0.15040559270911433	1.1667509065419595	3.3294130961313986	-0.15040559270860027	1.1667509065371897
20	0.3509469348328603	-0.2470511544810131	-0.27462439484103024	0.0391663191223985	-0.43798973147963993	1.2942982453776453	-1.5682190581486415	0.23475450240599496	0.4816295554432578	0.0666641572364777	4.276679747132152e-08	0.48162955544191055	-0.06666415723695039	4.27667974758236e-08	0.026499627608980728	0.0010384195024991643	-0.1635016496171386	-1.1878374316550455	0.1635016512767824	2.4265939448464146e-09	2.7304129036584043e-09	2.036803174458106	0.2499325554280084	0.007092437705412959	2.036803174473686	-0.2499325554287491	0.007092437704524414	0.0	0.0	0.0	16.032493441544617	18.171247170536983	45.39809652452939	1.7904479919488236e-07	3.882455219529242	0.0964265915343687	1.3070438260732231	3.8824552195129964	-0.09642659153410257	1.3070438260692425
21	0.36849428157450337	-0.24653063436564548	-0.27460483478192116	0.035954926873359314	-0.4585763877954267	1.2975096377011435	-1.5682190580395483	0.23475450253317218	0.5193784466136098	0.07081115952693769	3.543889367207552e-08	0.5193784466125242	-0.07081115952742086	3.5438893670049654e-08	0.03296373551942023	0.0011857150954009846	-0.2033603937616113	-1.1576226163614276	0.2033603954919086	2.533021223286473e-09	2.853090497319713e-09	2.267611342386991	0.22169532768997766	-0.0015590564026247498	2.2676113424013646	-0.2216953276904234	-0.0015590564022860685	0.0	0.0	0.0	17.348544419410274	18.147115983536338	48.907565899766574	1.9095868924627964e-07	4.365651760693564	0.04148487375839315	1.4844988424463839	4.365651760672089	-0.04148487375779858	1.4844988424391974
22	0.38604162831614636	-0.24588929954032848	-0.27458303609421797	0.03199866484199636	-0.4785781898720564	1.301465899809855	-1.5682190579285868	0.23475450266250208	0.5613153740632161	0.07440826947278245	2.519986578851049e-08	0.5613153740623752	-0.07440826947327037	2.519986578866611e-08	0.040283573147326786	0.0012894558947279975	-0.2484846320515587	-1.120921953939927	0.248484633851519	2.6381648840243794e-09	2.9743085749395143e-09	2.516308091458972	0.18726701105197965	-0.0008442102825721048	2.5163080914723976	-0.18726701105205695	-0.0008442102828710782	0.0	0.0	0.0	18.664595395590514	18.111750903779665	52.41703527609962	2.0584849392670314e-07	4.830801810361565	-0.013913351890769327	1.6311015883771578	4.83080181033691	0.01391335189269094	1.6311015883683218
23	0.40358897505778935	-0.24511085135801972	-0.2745599890965566	0.027197246067061906	-0.49786439612280325	1.306267318665119	-1.5682190578157817	0.23475450279395765	0.6077687975686362	0.07734748817555992	2.2546499179739706e-08	0.60776879756802	-0.07734748817604539	2.2546499180950308e-08	0.048637473882061265	0.0013231266147812326	-0.29997206991673786	-1.0755940325292852	0.29997207178560836	2.741725440173938e-09	3.094057300212201e-09	2.7788826794776527	0.14672856539640317	0.004949521428796161	2.7788826794897705	-0.14672856539604107	0.004949521429711041	0.0	0.0	0.0	19.980646369898253	18.048448411990943	55.92650465332229	2.2421805690206123e-07	5.264889931827981	-0.06968561601860929	1.7796570561512257	5.264889931818334	0.06968561602088297	1.7796570561499394
24	0.4211363217994324	-0.24417497469741992	-0.27453723231251287	0.02142563880872112	-0.5162503353834842	1.3120389260068905	-1.5682190577011572	0.2347545029275144	0.6589406819131641	0.07952228736692653	1.7210787829256157e-08	0.6589406819127589	-0.07952228736740158	1.721078782994212e-08	0.05825848610302356	0.0012484111439203453	-0.35925932635525487	-1.0173602655616716	0.35925932829207724	2.843944467942881e-09	3.2124453805425917e-09	3.0587311749331167	0.10014505848358615	-0.01886360011989503	3.058731174945621	-0.10014505848275677	-0.018863600123081952	0.0	0.0	0.0	21.29669734226378	17.94522689216152	59.43597403127707	2.4680493557054866e-07	5.628079226359622	-0.12710385493698975	1.8506053960678843	5.628079226331069	0.12710385493950427	1.850605396052541
25	0.43868366854107543	-0.24305697560352604	-0.27451713017456314	0.01453179098298272	-0.5334916009488768	1.3189327739192598	-1.5682190575847392	0.23475450306314785	0.7148958105477516	0.08082754424913713	1.2241143605727413e-08	0.7148958105475322	-0.0808275442495935	1.2241143606003746e-08	0.06947405256707315	0.0010096481146786324	-0.4283686243778865	-0.9459249544724717	0.42836862638171025	2.9447915952408633e-09	3.3295287163748535e-09	3.301320828263778	0.047665701783269336	0.07023811507553071	3.3013208282692603	-0.04766570178197015	0.07023811508774591	0.0	0.0	0.0	22.61274831268614	17.781499603109875	62.94544340984149	2.144336176567166e-06	6.076578608299482	-0.18743286851962876	2.1211413100640444	6.07657860828488	0.18743286852200017	2.1211413100785674
26	0.4562310152827184	-0.24172780760621762	-0.27450326102664574	0.006336697432433166	-0.5493417699852805	1.3271278675599332	-1.568219057466554	0.23475450320083818	0.7750771239264602	0.08115987687334657	0.0016085407735776784	0.7750771239263027	-0.08115987687377606	0.0016085407738568574	0.0822266285508999	0.000521046678220897	-0.5069561137610814	-0.8565648636563663	0.5069561158312254	3.043953019119465e-09	3.445437950597299e-09	3.5912812781689065	-0.010831954750830519	0.013319738691371846	3.591281278177412	0.010831954752598872	0.013319738691732676	0.0	0.0	0.0	23.928799281185203	17.57503768480497	66.45491278891906	0.7151502697471949	6.315523575831029	-0.2553472631356157	1.9139521727926074	6.315523575807179	0.2553472631382227	1.9139521727536974
27	0.4737783620243614	-0.2401577373701586	-0.27450091124166875	-0.003343192972593304	-0.5633731860174422	1.3368077580587783	-1.5682190573466277	0.2347545033405609	0.8409364917727441	0.08041009446061886	-4.254875485982032e-10	0.8409364917728194	-0.08041009446101353	-4.25487548482019e-10	0.09729535028630605	-0.000325284102328351	-0.5998513953159642	-0.7363118949247925	0.5998513974514686	3.1418200079063956e-09	3.5599762842972028e-09	3.8820535739855617	-0.07569537777689424	-0.12347904972957362	3.88205357399688	0.07569537777907076	-0.12347904974431682	0.0	0.0	0.0	25.24485024757879	17.311716577604436	69.96438216843258	2.294407870132264	6.504966495887745	-0.338850380107247	2.1346716571665025	6.504966495836547	0.3388503801084564	2.134671657164803
28	0.49132570876600445	-0.23829815804416712	-0.2745177891508671	-0.014808459320838168	-0.5750799471028486	1.348273024504908	-1.5682190572249843	0.23475450348229235	0.9103028970350294	0.07846923070963803	-2.4684491614060016e-09	0.9103028970351827	-0.07846923070999205	-2.4684491616516676e-09	0.1149464452410065	-0.0017023101529534952	-0.7087487799045823	-0.5985345874216521	0.7087487821048305	3.2381068210559966e-09	3.6731199346788534e-09	3.9999997336969577	-0.14640434475030456	0.2044762698828647	3.9999997336969577	0.14640434475272532	0.20447626989210912	0.0	0.0	0.0	26.560901210884293	16.8949016015336	73.47385154831956	3.8736682319509357	7.220475537743105	-0.42361689853193246	2.5733530732048258	7.220475537725368	0.42361689853103673	2.5733530732031267
29	0.5088730555076475	-0.23611410300117402	-0.2745648470433426	-0.028276884406546694	-0.5844106400928142	1.3617414496931142	-1.5682190571016514	0.23475450362601138	0.9806226389720145	0.07524179615537001	0.009690125392348349	0.980622638972151	-0.07524179615568075	0.009690125392539493	0.13424193503105977	-0.0037969618910871344	-0.8279631572387804	-0.46631520938143806	0.8279631595029867	3.3330124973188676e-09	3.784950273175346e-09	3.99999887354933	-0.2222850569737724	0.9612961673393677	3.9999988735493304	0.22228505697625772	0.9612961673475416	0.0	0.0	0.0	27.876952169485254	16.447084823356384	76.98332092852884	5.45292907815722	8.038197415638324	-0.5153955633446251	3.0120358330934303	8.038197415647144	0.5153955633417083	3.012035833091731
30	0.5264204022492904	-0.2335752895518875	-0.2746565592556225	-0.043939618552409486	-0.591448667814968	1.3774041839468927	-1.5682190569766523	0.2347545037716911	1.0500677273730197	0.07063859544002207	0.03599910577103333	1.050067727373203	-0.07063859544028937	0.035999105771255445	0.15553542116120028	-0.006838575072703254	-0.9598377923816847	-0.3347422376969368	0.9598377947091429	3.426618183391731e-09	3.895313043939851e-09	3.8956377046097606	-0.30322163494631477	2.103744329991465	3.8956377046157886	0.3032216349487747	2.103744329985243	0.0	0.0	0.0	29.193003120552667	16.045607329674972	80.49279030901842	7.032190090713816	8.748588267509323	-0.6205466502243822	3.4507178918583206	8.748588267523868	0.6205466502213487	3.4507178918566215
31	0.5439677489909335	-0.23065593274598634	-0.27481128881663147	-0.06196362608971121	-0.5961681532902181	1.3954281915958893	-1.568219056850014	0.2347545039193075	1.1179726282440077	0.06456305000520353	0.08186747577173067	1.117972628244318	-0.0645630500054283	0.08186747577178619	0.17677774417514228	-0.0109678371929303	-1.0919707696192922	-0.20472397234873807	1.0919707720096634	3.5184368845699076e-09	4.004393963424201e-09	3.899051097118611	-0.3906165400927901	2.9644341133084575	3.8990510971242998	0.39061654009515595	2.964434113301957	0.0	0.0	0.0	30.509054056545025	8.931880019623282	84.00225968975293	8.611451179510608	8.525289596047608	-0.7444881086808868	3.0120347887670214	8.525289596024281	0.7444881086764754	3.0120347887653223
32	0.5615150957325765	-0.2273741047879939	-0.27504834205090756	-0.08224990691953593	-0.5984138039989954	1.4157144725396402	-1.568219056721758	0.23475450406883777	1.1874774491810194	0.05693601974481747	0.13689332645686753	1.187477449181374	-0.056936019745002224	0.1368933264569238	0.1975415299833412	-0.016284517675416096	-1.222019791816625	-0.036957852870026064	1.2220197942686837	3.6095060232738087e-09	4.1120989885070955e-09	3.999999797692025	-0.4768831715995723	3.28885838591314	3.9999997976920256	0.4768831716017651	3.288858385918363	0.0	0.0	0.0	31.825104953647063	0.15820676312194393	87.51172907070317	10.190712309470197	7.2307240194487115	-0.6082680806500719	2.573351247374812	7.230724019437044	0.6082680806460106	2.573351247373113
33	0.5790624424742196	-0.22371591904607546	-0.2753916651338256	-0.10490304880252141	-0.5969797490768132	1.4383676145396438	-1.5682190565919085	0.23475450422025795	1.2577649661189536	0.04795779142621254	0.196174993310768	1.2577649661193	-0.04795779142636027	0.19617499331092494	0.21956335124091353	-0.023117735117177216	-1.3611407355530665	0.21387818500788836	1.3611407380663862	3.6987809045105565e-09	4.2185533207887705e-09	3.999999997609648	-0.5407692459118777	3.4243165008478	3.999999997609648	0.5407692459139037	3.4243165008516816	0.0	0.0	0.0	33.1411555801787	-8.615466638260795	91.02119845184417	11.769973464146908	6.111708021813228	-0.16960856379901834	2.134667627264608	6.111708021813429	0.16960856379495676	2.1346676272629086
34	0.5966097892158626	-0.21967800824125205	-0.2758680576966281	-0.12997100573513304	-0.5907717136292686	1.463435571589298	-1.5682190564636378	0.2347545043735464	1.327859451226254	0.038163172935491464	0.255293255762974	1.3278594512266055	-0.03816317293560523	0.25529325576317735	0.23997746917690715	-0.03136694113027421	-1.4921007541730866	0.48786526597610197	1.4921007567477274	3.786123042730931e-09	4.32359111098747e-09	4.000000008032864	-0.5695486921338266	3.257879464950937	4.000000008032864	0.5695486921356674	3.257879464953873	0.0	0.0	0.0	32.269336606846764	-17.389140064311476	94.53066783322134	13.349234546480035	5.101287210846717	0.26905367001563224	1.6959839940010673	5.101287210839991	-0.26905367001969366	1.6959839939993682
35	0.6141571359575055	-0.21531589171234314	-0.2764986119092173	-0.15714480745421136	-0.580009579096599	1.4906093734327073	-1.5682190563299367	0.23475450452867744	1.3980833799317054	0.02818973239449205	0.30941266544544344	1.3980833799320556	-0.028189732394575305	0.30941266544568924	0.2566388298087235	-0.040664751123790366	-1.6019762691672703	0.7358985199755894	1.6019762718019772	3.872580529862644e-09	4.427314902736826e-09	3.9899651265847007	-0.5607126329587614	2.903456895942279	3.9899651265845963	0.5607126329603914	2.9034568959439744	0.0	0.0	0.0	30.95328574628343	-26.162813505028286	98.04013721479572	14.654948249470076	3.7852365038659115	0.70773098711691	1.2573003610483489	3.7852365038591853	-0.7077309871209715	1.2573003610466496
36	0.6317044826991486	-0.2106993278704611	-0.2772986284025353	-0.18603218450197626	-0.5652000851440383	1.5194967506075385	-1.5682190561946878	0.23475450468563014	1.4680069774148516	0.018716589113382028	0.35590499280857674	1.4680069774151954	-0.018716589113438754	0.35590499280885257	0.2685183546595731	-0.050537412511091916	-1.684542255000638	0.9401628271998526	1.6845422576945897	3.95769720725497e-09	4.529816428457987e-09	4.0000000315256115	-0.5122947222357089	2.3311243013684586	4.0000000315256115	0.5122947222370993	2.331124301368696	0.0	0.0	0.0	29.637234766530078	-34.93648695378437	101.54960659651226	15.780190014990911	3.031191618359639	1.1464120252973178	0.818616717126123	3.031191618357019	-1.1464120253013792	0.8186167171244237
37	0.6492518294407916	-0.20592017193743362	-0.27827272630607264	-0.216103707299127	-0.5472513447628806	1.5495682735341267	-1.568219056057932	0.234754504844381	1.5383578433921166	0.010451955798138486	0.39037410580434406	1.538357843392459	-0.010451955798173165	0.390374105804619	0.2756258173830187	-0.060508648984888135	-1.7397623623054266	1.1040201490920025	1.7397623650584102	4.040931922559557e-09	4.630871453430758e-09	3.99307408791481	-0.4227667176967698	1.6118614195111989	3.9930740879151605	0.4227667176978883	1.6118614195096164	0.0	0.0	0.0	28.32118376615755	-43.71016040627537	105.05907597835544	16.547501941186454	1.7151415315785201	1.5850942566715909	0.37993308473097176	1.7151415315759007	-1.5850942566756523	0.3799330847292725
38	0.6667991761824346	-0.201062873011257	-0.2794176565890259	-0.24687195348250132	-0.5269349587494494	1.5803365198489516	-1.568219055919714	0.23475450500490455	1.6082209129388123	0.004118789928087438	0.4121462627487649	1.6082209129391576	-0.004118789928105091	0.41214626274901317	0.2764995910062815	-0.06968138255433191	-1.7579823332744546	1.185387014714361	1.7579823360857385	4.122774010008929e-09	4.7305966675105425e-09	4.0000000347588776	-0.29239371451742147	0.8363015818343256	4.0000000347588776	0.2923937145182403	0.8363015818327867	0.0	0.0	0.0	27.005132757459496	-52.483833860792046	108.56854536031157	17.341477966523254	1.8056319015437892	2.023776962529785	0.2855987041129261	1.8056319015408548	-2.023776962533846	0.2855987041136042
39	0.6843465229240776	-0.19626241532656769	-0.2807059669463481	-0.27751634451521345	-0.5065368537500616	1.6109809110143216	-1.5682190557800573	0.23475450516717788	1.6786889610672697	0.0004176455490695068	0.4215614664627018	1.6786889610676128	-0.0004176455490755382	0.4215614664629264	0.26950843668465707	-0.0767741268448103	-1.727684202455151	1.115281346751775	1.727684205323958	4.203199244649587e-09	4.829025841821671e-09	4.000000011628217	-0.12327952150175944	0.37283209303473724	4.000000011628217	0.12327952150226353	0.37283209303307535	0.0	0.0	0.0	25.68908174456711	-61.25750731654517	112.07801474235278	18.920739039688097	1.853323390061259	2.4624599037230306	0.7242823582205863	1.8533233900661996	-2.462459903727092	0.7242823582212644
0	0.7018938696657206	-0.1916566993892486	-0.2820921353995454	-0.3071708854794303	-0.4889608174599132	1.6406354521934436	-1.5682190555728692	0.2347545054104432	1.7485993349644255	-3.965241525045485e-09	0.4282308611484417	1.7485993349647713	3.965241525055429e-09	0.4282308611486321	0.25362167958615545	-0.08045157337960702	-1.6404189419946393	0.8455593645985491	1.6404189449763202	4.361987330354184e-09	5.023095754096448e-09	4.000000036232913	0.08143031720050764	0.42191874860702105	4.000000036232913	-0.08143031720032468	0.42191874860572953	0.0	0.0	0.0	24.373030729509757	-70.03118077304907	115.58748412447176	20.500000190793514	2.7729516970702712	2.9011429799762434	1.1629660241726574	2.772951697072781	-2.9011429799803046	1.1629660241733355
1	0.7518938701422694	-0.17992943256621377	-0.2853741641311229	-0.37820683329023197	-0.4729720277413278	1.7094134728108767	-1.5677278079733403	0.23652118466000652	1.9353673110994523	0.022181516883814898	0.47379216872777635	1.9353673110997935	-0.022181516883828956	0.47379216872792607	0.22222072951762578	-0.03541100876141487	-1.1789907728376816	-0.1329404824613253	1.049305508346621	0.04333116879247648	0.0863541035130655	3.0645857831107195	0.8534642067450191	1.6699083909568648	3.0645857831105743	-0.8534642067457715	1.6699083909564483	0.0	0.0	0.0	28.123030793057968	-95.03118125852464	125.58748431785443	25.000000215754227	-0.9770478924822913	4.1511425398983	-0.08703397646377257	-0.9770478924797812	-4.151142539902362	-0.08703397646309444
2	0.8018938706188181	-0.16885420009204988	-0.2840952341201431	-0.42244333726294164	-0.495946725204084	1.7390621698383413	-1.561401096599891	0.24478228203040242	2.017128530940194	0.08641079823213224	0.6147755541365209	2.0171285309405236	-0.08641079823220982	0.6147755541366742	0.2261466977132969	0.1016762263650309	-0.5604076133900486	-0.7370950124423724	0.06803884317868575	0.23561086816105245	0.25675790581246954	-0.1169471449456385	1.6931281654698307	4.000000029262543	-0.11694714494583339	-1.6931281654716552	4.000000029262543	0.0	0.0	0.0	31.873030863610957	-120.03118172449776	135.58748450720407	24.752072875359268	-4.727047922651592	2.901145323946779	-1.3370339815550347	-4.727047922649082	-2.90114532395084	-1.3370339815543564
3	0.851893871095367	-0.1571986804119886	-0.27540888864171453	-0.4393623085793112	-0.5346790895595562	1.7216735303657102	-1.5424260827741108	0.26011488178967074	1.9279760436890987	0.18914514196566196	0.8246809729703064	1.92797604368946	-0.1891451419658592	0.8246809729703427	0.2363983512669719	0.22712502754275263	-0.24826504143859818	-0.6169337956615062	-0.5869935457306774	0.5325837913134951	0.3026747961425057	-3.097960685904319	2.360608482242405	3.56863934901647	-3.0979606859037707	-2.360608482245368	3.5686393490140973	0.0	0.0	0.0	35.6230309325722	-95.03118132558058	137.2605886453461	20.252072845238942	-0.9770478673159573	1.651145652655136	-0.8857150131339124	-0.9770478673134471	-1.6511456526591972	-0.8857150131331245
4	0.9018938715719156	-0.1454992287116039	-0.26262777139776794	-0.4536746050398202	-0.5510818327273732	1.6899715340857095	-1.5086030752284116	0.2723061688127773	1.7410407826303302	0.3107374820452763	0.9188457734244154	1.7410407826307044	-0.31073748204563273	0.9188457734243481	0.22938670131369213	0.27786171640289636	-0.3220213033703821	-0.09614918525645609	-0.6637333479990976	0.8032018787652101	0.18255276994851088	-4.000000036401536	2.3278103166293516	-0.10116922453523812	-4.000000036401536	-2.327810316632382	-0.10116922453705796	0.0	0.0	0.0	39.37303099466405	-92.94717151130969	127.26058847189124	15.75207278301557	2.7729521848113667	0.6805593754309184	0.3642849968788425	2.772952184813877	-0.6805593754300496	0.3642849968796304
5	0.9518938720484644	-0.13418912464981542	-0.24813017308174423	-0.47201035702792976	-0.5433325432972218	1.6570543644770952	-1.463605319554634	0.27856133575257513	1.5439551606714363	0.4099581150858475	0.8212209207803189	1.5439551606718207	-0.40995811508632	0.8212209207801339	0.22717080781299803	0.29745460342153046	-0.42741933202694876	0.4825287209145496	-0.6294218904022569	0.9834104647662318	0.07343075252167049	-4.000000028814391	1.6196837557056385	-3.348264729908897	-4.000000028814391	-1.6196837557072454	-3.3482647299106274	0.0	0.0	0.0	43.12303103307464	-98.49015370289142	117.26058830347797	11.252072711553954	2.6858176527916204	1.9305591114195237	1.6142850117392489	2.6858176527941993	-1.9305591114186549	1.614285011740037
6	1.001893872525013	-0.12265955970791229	-0.2330741406435261	-0.495369695684989	-0.5063865804128475	1.6264265953320973	-1.411473484335986	0.2804166090431151	1.341569777162324	0.47376119534835504	0.6263727150026358	1.3415697771626858	-0.4737611953488737	0.6263727150024487	0.2322608675015529	0.3059728154665204	-0.466965239865157	0.8462495941302643	-0.634575447296789	1.0907935386997678	0.010747141240149872	-4.00000003403748	0.9709810112944419	-4.00000002330827	-4.00000003403748	-0.9709810112946134	-4.00000002330827	0.0	0.0	0.0	40.8691752513367	-100.49049740673038	107.26058817360962	6.75207263790716	4.247366332139704	3.1805584417448025	2.8642849907082737	4.2473663321470045	-3.1805584417439334	2.8642849907090615
7	1.051893873001562	-0.11102960455736188	-0.2177167083578774	-0.5171592994006529	-0.46283934743988886	1.5927315551020562	-1.3558122151625345	0.2802399844228183	1.1425485369148343	0.5080614650351444	0.4437357414690022	1.1425485369152182	-0.5080614650356197	0.4437357414688169	0.23356592150172198	0.3032999858750608	-0.4150467358575238	0.9606753810656841	-0.6904780761342421	1.1205664939738973	-0.015041690913459799	-4.000000031061719	0.3691738028525002	-3.4347536186747756	-4.000000031061719	-0.3691738028503051	-3.434753618673242	0.0	0.0	0.0	37.11917525559022	-95.95949128849598	97.26059039924432	2.2520725651978895	2.077274940035522	2.3418230473018884	1.6142851490368464	2.0772749400336417	-2.3418230472892754	1.6142851490376344
8	1.1018938734781107	-0.09931286655827593	-0.2029036155807927	-0.5370751705424522	-0.4082087951529467	1.557992636409566	-1.2999579077436463	0.2790404673533839	0.9419072265094062	0.5081311922790035	0.27663485303786317	0.9419072265097532	-0.5081311922792887	0.2766348530378147	0.23428844749259367	0.2910734542617334	-0.3746397719888103	1.202158743690163	-0.71007180365379	1.1184249932411832	-0.03371342789756953	-4.0000000256926915	-0.3830950622890806	-3.2174790441491483	-4.0000000256926915	0.38309506229448503	-3.217479044148859	0.0	0.0	0.0	33.36917521534645	-94.61655682346459	93.43315141347745	-2.2479275042538225	1.0288096007503178	1.46509348835227	1.0380882683600021	1.028809600745673	-1.4650934883402442	1.0380882683560844
9	1.1518938739546594	-0.08768336627194258	-0.18852100039682337	-0.5543530348409484	-0.3444023363533257	1.5212778891577876	-1.243638851235617	0.27671402274269324	0.7424186859255505	0.47028758094686746	0.13229012916807636	0.7424186859259414	-0.47028758094679923	0.1322901291679238	0.2299571847260381	0.28420717319888267	-0.31744059631422145	1.3364315420606332	-0.7570695875049346	1.1360051586404585	-0.061494986178541385	-4.000000029328497	-1.1067658405222616	-2.403153954796928	-4.000000029328497	1.106765840531118	-2.4031539547966596	0.0	0.0	0.0	29.619175166814316	-90.84357098229775	88.35021104945405	-6.7479275676163875	0.4261225546034957	1.2662331220425422	0.7451408875553828	0.4261225546025226	-1.2662331220220902	0.7451408875572585
10	1.201893874431208	-0.07638944261479026	-0.17450231913322772	-0.5689666657066852	-0.2751837783139445	1.4825042770140162	-1.186268240178194	0.272730654791519	0.5417776354817685	0.4012230832631221	0.04189335789444424	0.5417776354821097	-0.4012230832625335	0.04189335789446037	0.22123538485703548	0.2761659904720741	-0.2690607544772066	1.433708097628743	-0.7908890880410867	1.1589057703630763	-0.09895593998776182	-4.000000023738545	-1.6041187898203044	-1.2753801499951807	-4.000000023738545	1.6041187898318279	-1.275380149993663	0.0	0.0	0.0	25.869175114493437	-87.73415411726955	82.90127696093107	-11.247927618588504	-0.6131449042281787	1.7639738407145706	0.19426115321810994	-0.6131449042289302	-1.763973840703748	0.1942611532154205
11	1.2518938749077568	-0.06558969529500445	-0.1609270287705104	-0.5814689348561114	-0.20063300844954557	1.4424302340006432	-1.1276997248214935	0.26673845142797914	0.34246518808256327	0.3148359664320315	0.0015497105158955265	0.3424651880829497	-0.31483596643082595	0.0015497105158526739	0.21075172887436044	0.26676549076858974	-0.2334931327152475	1.555216612456826	-0.8100896771813656	1.184899469221626	-0.14131667201959833	-4.000000028066103	-1.8057687974928336	-0.3287811229392025	-4.000000028066103	1.8057687975061678	-0.3287811229391855	0.0	0.0	0.0	22.119175059878067	-85.36834409320794	77.29145991705403	-15.747927638898	-1.865564868480231	2.0699688575079866	-0.24845074310711204	-1.8655648684877697	-2.069968857487957	-0.24845074310741544
12	1.3018938753843057	-0.05530449804278512	-0.14782537687925415	-0.5925370613555349	-0.11855098947379424	1.4016294073011506	-1.0676419242451163	0.2585496036413809	0.14188900120193476	0.22476051045758505	-7.531508248573731e-10	0.1418890012022803	-0.22476051045566525	-7.531508250485734e-10	0.20093595476933185	0.25743585809000313	-0.21143002971568056	1.743950958642678	-0.8212817261000424	1.2194210083946395	-0.1867092656273257	-4.0000000134875995	-1.7613128958025246	0.09126751469772883	-4.0000000134875995	1.7613128958175215	0.0912675146955395	0.0	0.0	0.0	18.369175003832428	-83.32636034196157	71.2810972973804	-20.24792753974808	-3.2660888054271067	2.2488070708612233	-0.8424022600788955	-3.2660888054274366	-2.2488070708446144	-0.8424022600817448
13	1.3518938758608545	-0.04546960062146867	-0.13515041280429038	-0.6026672504674873	-0.025465982929491697	1.360156605239852	-1.0055236444912543	0.2480343144582107	-0.05747723995781225	0.14198886222454724	0.0023666848047876375	-0.05747723995738374	-0.1419888622218642	0.0023666848044655744	0.1926841441976599	0.25000843327338684	-0.19291235380603186	1.9791663648843731	-0.8407435313001974	1.2677796410290765	-0.23412376915922992	-4.000000018208051	-1.5198584786466676	0.02604027786418039	-4.000000018208051	1.519858478662018	0.026040277862958844	0.0	0.0	0.0	14.619174946999417	-80.96076981877955	64.51524819662725	-24.54012783514177	-4.130224407393222	2.4517058767862143	-1.05816550731982	-4.130224407386707	-2.4517058767716	-1.0581655073119844
14	1.4018938763374031	-0.03597372099677425	-0.12281138920463887	-0.6114013544095408	0.07888371519310255	1.3170327016834449	-0.9410367542333606	0.23540543100837008	-0.25809432871618887	0.07533821810518838	-5.10224428919202e-09	-0.25809432871586024	-0.0753382181017709	-5.10224428917183e-09	0.1881524183356004	0.24334481132403532	-0.14860909222131802	2.185048762988459	-0.8913405808039794	1.3050918585830737	-0.26514219884367957	-3.9999999298151057	-1.124551785874379	-0.19306717292609837	-3.9999999298151057	1.1245517858878498	-0.19306717292188205	0.0	0.0	0.0	10.869174890142268	-77.35497992983376	58.158401988870345	-22.634241615816872	-4.569471056862512	2.632305774635837	-1.2352121008911103	-4.569471056843328	-2.6323057746353458	-1.2352121008901265
15	1.4518938768139518	-0.026681179131146548	-0.11077094280135676	-0.6161600018993869	0.18835044418502572	1.2697590965048353	-0.8756047902284405	0.22200571898237223	-0.4575839521382068	0.03087305764366709	-2.3618726470401346e-09	-0.45758395213772285	-0.030873057639740648	-2.361872646925969e-09	0.18178517042609357	0.2390934904638164	-0.02215279740349652	2.1090278967938896	-1.016552501417689	1.30538104258983	-0.2666757569860087	-3.999999966117974	-0.6485420931553404	0.5906060600857452	-3.999999966117974	0.6485420931607242	0.590606060098325	0.0	0.0	0.0	7.119174834145773	-71.75757093417899	53.40422212018262	-19.265181179569304	-2.935942481772602	2.540934829677897	-0.24227241510382552	-2.9359424817551707	-2.540934829721714	-0.24227241508863645
16	1.5018938772905006	-0.01810532397896068	-0.09884556825598122	-0.6117429727143869	0.2804831883129036	1.2139862221185653	-0.8112064728239013	0.20896324604083383	-0.6517479262601835	0.009212243577181676	0.0828502343835029	-0.6517479262599393	-0.009212243573439676	0.08285023438520187	0.15667398085421563	0.2382406877222799	0.21774892104653198	1.4709608333037576	-1.2259887285605078	1.2625370870074613	-0.25429729254411854	-3.6107116757680924	-0.24854726276798547	2.7864126048397204	-3.6107116757739655	0.2485472627524439	2.786412604889242	0.0	0.0	0.0	3.3691747822624714	-63.04767666316403	50.86255362197327	-15.35019298440338	-0.33837966346307685	1.540520354267917	0.8501879529279666	-0.3383796634006143	-1.5405203543976012	0.8501879529577596
17	1.5518938777670495	-0.01133314488058973	-0.08697636831671839	-0.5938233402808222	0.3306160420396369	1.1471152639837978	-0.749742358204708	0.1964504562667931	-0.7853981643775383	0.00238281306818905	0.21230782563088854	-0.7853981643775383	-0.0023828130659581744	0.21230782563582581	0.11299803807945187	0.2362333247484008	0.49263215524307513	0.5339688826420099	-1.4423360840833717	1.1995531863443734	-0.2498492703122716	-1.2589072016961738	-0.06604484051315489	1.101166059239502	-1.258907201697186	0.06604484046820629	1.1011660593128603	0.0	0.0	0.0	-0.3808252506279194	-52.097405653357264	49.66817254678651	-12.772525910139082	-0.4960429685865422	0.2905581463747345	-0.39981105885630663	-0.4960429685117528	-0.29055814650442885	-0.3998110588265132
18	1.601893878243598	-0.006697074849401898	-0.07551904161295298	-0.5653015403347341	0.34000000981533307	1.07293879774028	-0.6913531980143076	0.1837159614124161	-0.7853977449464422	5.549876016691163e-09	0.18358765710673278	-0.7853977449464419	-5.549876023254114e-09	0.18358765711618416	0.07566789429606358	0.21643667210775153	0.5973263470187352	-0.028339436257246824	-1.4653069982295728	1.1290680498282737	-0.26108741112902667	0.6448667896614169	-0.03990618877053656	-1.2039491030920415	0.6448667896550049	0.039906188741026534	-1.2039491029651934	0.0	0.0	0.0	-4.130824980047681	-45.897464162159736	48.59958488300656	-11.910364103356816	-4.246042849269828	-0.031115261155764472	-0.7841183072458758	-4.246042849195039	0.031115261441715242	-0.7841183071942608
19	1.6518938787201467	-0.0033581920379407303	-0.06552776641760284	-0.5370118775381317	0.33752457753554566	1.003429524314038	-0.6368205126799462	0.17040288570869622	-0.7640023364194242	-8.901218124776701e-10	0.15294928709261027	-0.7640023364201926	8.901218143632558e-10	0.15294928711052044	0.06289091410457667	0.18487296081367938	0.526738570062361	-0.002886135505792626	-1.3191542746759513	1.0621923020203956	-0.26977660958150185	-0.022951432989988092	0.0826798286841727	0.11076790545555595	-0.022951433012715686	-0.08267982865483302	0.11076790566174394	0.0	0.0	0.0	-7.204931079393141	-47.114741143663196	46.74378954845869	-10.621321959837278	-7.996042131364546	1.2188813106262777	-2.0341151225599874	-7.996042131289757	-1.218881310340325	-2.0341151225083727
20	1.7018938791966955	-0.0002312073392168624	-0.05675900561266943	-0.5116493905275832	0.3400000094069707	0.9390062949328755	-0.5841109918475867	0.15675410624934066	-0.7804281344855171	0.01250296313487263	0.16400039597349755	-0.780428134487547	-0.012502963131974115	0.16400039600055816	0.0605920185444204	0.16943426434172298	0.514446979683634	0.04043729665837674	-1.2929937245065841	1.0557675665340112	-0.27722083351721594	-0.26150029836695077	0.4586342227509593	-0.397331111380915	-0.26150029839826466	-0.458634222664979	-0.39733111125769704	0.0	0.0	0.0	-6.79281139799485	-44.74909753697058	43.230019970835684	-9.191682729243349	-6.237309662157915	2.46887994715439	-2.06229323269854	-6.237309662561288	-2.468879946868437	-2.0622932328598442
21	1.7518938796732444	0.0026216187672001576	-0.048515484174682426	-0.4849613466576078	0.34000000930567376	0.8733520368429148	-0.5309738254357123	0.1425831530751767	-0.7815908739467982	0.04972755595831923	0.10710269889370615	-0.7815908739495302	-0.04972755594978471	0.10710269892090092	0.05355103998671889	0.15825023443058037	0.5380184977231824	-0.010511295472871312	-1.3120973970333432	1.063997963535135	-0.28991907563794833	0.008752577560659489	1.0672214067479096	-1.2593727514060733	0.008752577590318642	-1.0672214066089172	-1.2593727515466384	0.0	0.0	0.0	-5.048430869049582	-40.60092468703722	39.30676154512097	-7.567657853841808	-4.9777219894809095	3.7188779687069577	-1.0687321338130487	-4.977721989366753	-3.7188779684210047	-1.0687321338013076
22	1.801893880149793	0.005109735286631208	-0.04099500057120355	-0.4582585158089904	0.34000000917664036	0.8084447022320287	-0.4779773987744719	0.12779122923037056	-0.7853981486549914	0.12143532815227757	0.06025533734294688	-0.7853981486549914	-0.12143532813614202	0.06025533735970464	0.04556944243575415	0.14329981949549106	0.5372198902349493	0.002600108398102649	-1.2928074596571986	1.0567408886804142	-0.30115333025861224	-0.06411347590642193	1.807523907197242	-0.8110727400468402	-0.06411347586869218	-1.807523907045053	-0.8110727402354976	0.0	0.0	0.0	-5.017618558325011	-37.61323575965962	35.74896559592221	-5.646452493597551	-4.3876170510042005	4.199277655084565	-1.078103163050922	-4.387617051167865	-4.199277655148437	-1.078103163063143
23	1.8518938806263419	0.0071492729162788374	-0.034167789536706364	-0.4308700172608325	0.34000000919433293	0.743748826998557	-0.42547051332867986	0.11259171957333632	-0.7853981411164125	0.22922521156740808	0.02138255816588385	-0.7853981411164125	-0.22922521154431488	0.021382558176500536	0.03593600457459057	0.12950125185215264	0.5584895386783	-0.0007303606807893774	-1.2929326559501122	1.0392917254011944	-0.3048486186998106	0.014511052211573047	2.4726963876959056	-0.6285281416697664	0.0145110521939445	-2.4726963875700787	-0.6285281417644709	0.0	0.0	0.0	-6.024541923461433	-33.96348188584027	32.474149743526056	-3.5219687551440115	-4.49729915317973	3.7107325318781172	-1.08065967064205	-4.4972991531634605	-3.7107325319213738	-1.0806596706235823
24	1.9018938811028907	0.008696933841003326	-0.028047261299176313	-0.4023071943317684	0.3400000075397773	0.6791582837906684	-0.3742956424302993	0.09744456811184758	-0.7853981704174351	0.3654751553022818	-1.010055281817461e-09	-0.7853981704174351	-0.36547515527360286	-1.010055282457056e-09	0.025935914283316784	0.11553199934247584	0.5860038049954521	3.856704980459672e-05	-1.292832930993333	1.0070832261454528	-0.3002541102721054	0.006912122277177342	2.9442634766810016	-0.2894016107173093	0.00691212230340117	-2.9442634765839872	-0.2894016111390321	0.0	0.0	0.0	-6.81957006826378	-30.195459828305104	29.54754290954302	-1.2719473668991055	-4.453129637959758	3.317681777123822	-1.2223253310892614	-4.4531296386867725	-3.317681777149554	-1.2223253314448395
25	1.9518938815794393	0.009708418062333265	-0.022612615117708335	-0.3723969045869037	0.34000000909867056	0.6146231434224398	-0.3247100217778055	0.08248379733192474	-0.7853981338425285	0.5201951327786151	0.004831269003099109	-0.7853981338425287	-0.5201951327458826	0.004831268975688764	0.013783205142385674	0.10172737771911362	0.6064966410911297	0.00021225390813143358	-1.2837813986048556	0.9778045827290626	-0.3005198348768252	-0.024825483723881644	3.2083360101101026	0.7486941799868986	-0.024825483812853082	-3.20833601004512	0.7486941794789936	0.0	0.0	0.0	-4.114715276591059	-26.38246301539752	26.58838844458622	0.9786166740178893	-2.132767669662747	2.9607956774947595	-0.1410347382022365	-2.1327676701964347	-2.9607956774982775	-0.14103473836913683
26	2.001893882055988	0.01001956340078653	-0.01787507552337189	-0.34183632077260107	0.3400000087473235	0.5510312801890057	-0.27646253069075943	0.06726758506396713	-0.7853981510762023	0.6824871661807164	0.08687595667885817	-0.7853981510762023	-0.6824871661454502	0.08687595661806781	-0.0017317941819347553	0.08787809178624026	0.6161823653472075	-0.0006940990408315918	-1.2595752175428996	0.9517416462686611	-0.30834880324941716	0.1077518979120182	3.24338312944633	2.4946389357703667	0.10775189829362414	-3.243383129400202	2.4946389345458773	0.0	0.0	0.0	-2.616802439035288	-22.761871031889093	23.552709997277343	3.349851159526632	-0.7117360973274269	2.5367151270546326	0.4650577493958436	-0.7117360960392756	-2.5367151270746753	0.4650577495980873
27	2.0518938825325366	0.009508827008367558	-0.013807582365923835	-0.3105980589315079	0.34000000901583505	0.48853277084811025	-0.22964408536693315	0.05170938680514146	-0.7488528843598997	0.8388837983736387	0.2181491551810091	-0.748852884341842	-0.8388837983358548	0.21814915508163368	-0.018652038515956575	0.0749807504777989	0.6354134121117933	0.0019940298353485824	-1.2418893263862907	0.9189319928454999	-0.31245608723130713	1.788167695087189	2.9129852779294656	2.1639143517651713	1.7881676946358218	-2.9129852779321292	2.163914352743392	0.0	0.0	0.0	-2.089064014239005	-18.751607989404842	20.542928715665134	5.92851534551796	-0.09501493365299583	2.1203814117866915	0.22709700266841423	-0.09501493356919004	-2.120381411786447	0.22709700370952698
28	2.101893883009086	0.008222144914980736	-0.010405048558672074	-0.2786554123748483	0.34000000636119315	0.42757190601786926	-0.1852938144425742	0.036377333825386195	-0.5986236394120426	0.9620827540597333	0.31105863424808483	-0.5986236394618062	-0.9620827540281698	0.3110586342640941	-0.031468657138820376	0.06056421168006321	0.6333217951654705	-0.007107968955345973	-1.1809074757978641	0.842788366297125	-0.29520269376664243	3.8193728817180714	1.9254683470550826	2.2445256600127124	3.8193728803149143	-1.925468347232615	2.2445256621289618	0.0	0.0	0.0	-4.0711937862974015	-15.081777855318602	18.031805909166945	8.831588288386754	-0.6787492625296859	2.288810617165665	0.5808697748060945	-0.6787492625619022	-2.2888106165353643	0.5808697743039503
29	2.1518938834856343	0.006517629725383108	-0.007760619778462458	-0.2480313954641069	0.3394111239742079	0.371554948919891	-0.14610348963424746	0.022579948865636617	-0.39878778520875025	1.0257224666554092	0.47030233607203986	-0.3987877852890589	-1.0257224666304368	0.4703023361308265	-0.03510845603088783	0.04540789000855602	0.5850179744426406	-0.007617265490894105	-1.051683573158869	0.7206821702979878	-0.2540165790760352	3.9999999668311896	0.6000994525552905	3.9999999196031135	3.9999999668311896	-0.600099452648349	3.999999919603113	0.0	0.0	0.0	-4.732518461159476	-11.676966692770428	16.15812642313928	11.899553775789087	-0.9366648377162933	3.127385337515502	0.24543932343773028	-0.936664837883215	-3.1273853375015253	0.2454393232953739
30	2.201893883962183	0.00479659779389106	-0.005829968408464586	-0.22051476832856493	0.34000000894321303	0.3229890904482554	-0.1137111822411322	0.01123687238113228	-0.20128592921189098	1.0177284180502197	0.6810011134391363	-0.2012859292864653	-1.017728418029836	0.6810011134912837	-0.033960656631764057	0.0322239883566636	0.5152418879580821	0.040152180774335515	-0.8858419954436212	0.5670481950137078	-0.19644809436425867	3.999999979780941	-1.0100764583538662	3.999999941308644	3.999999979780941	1.0100764582297432	3.999999941308644	0.0	0.0	0.0	-4.057932572068489	-7.75899793059686	14.885356940751842	14.984514962092607	-0.4160212979189139	1.8773880793372821	0.11824613523529175	-0.4160212985149092	-1.8773880793233124	0.11824613520000883
31	2.251893884438732	0.0029704658298034467	-0.004450852964509602	-0.19523429843943646	0.3399999927625577	0.28204394075008327	-0.09016516096906176	0.003355530368675176	0.0004289292697110112	0.9200648469926157	0.8352179771384691	0.00042892919096536124	-0.9200648469798725	0.8352179771978044	-0.04175859742265777	0.02414787700434499	0.5216297947352847	-0.11922455159628383	-0.7755700915911136	0.36748394591042466	-0.11354365518322208	3.9999992439235768	-2.877151091117801	1.8656324057873532	3.999999243923577	2.8771510909819895	1.8656324058898166	0.0	0.0	0.0	-7.5859358281742475	-3.416113485382339	14.996851646573523	17.983311608362044	-0.5645146386255353	0.7542580153787992	-0.3803343693395668	-0.5645146387527346	-0.7542580154200226	-0.3803343694955727
32	2.3018938849152804	0.0006464695512055398	-0.003384123755018005	-0.16826460357387288	0.3274255695026152	0.24535935571957693	-0.07709475091915642	9.746679083920811e-09	0.18120066064984394	0.7443228749115086	0.8478912092456683	0.18120066057347176	-0.7443228749040786	0.8478912093118155	-0.04802132293084216	0.01822088118888112	0.5361270074919782	-0.3229913724254121	-0.6740614740119364	0.16180036319162192	-0.02386590204966489	3.0586194753745475	-3.925263664008791	-1.4905310710209474	3.0586194753308367	3.9252636639119096	-1.4905310706037553	0.0	0.0	0.0	-8.115807648252451	0.46288626572242597	17.15508329326663	20.38981924819631	-1.9242273855045648	1.3108263701574099	-1.2868929579662522	-1.9242273857069416	-1.3108263701411398	-1.2868929576708095
33	2.3518938853918296	-0.001219925856515193	-0.002612874086523923	-0.1437370503557981	0.3141463339778464	0.21482177710696568	-0.07108470710231407	-9.904379513450603e-09	0.2796712087878409	0.550667251236351	0.713572990732182	0.27967120871033563	-0.5506672512315262	0.713572990820643	-0.017550417020501936	0.013283800429805287	0.4243958524266222	-0.13830509607673191	-0.5643938554179674	0.13381544148995342	0.00618255690265702	0.4853842325859507	-3.6489834234008693	-3.123577397118441	0.48538423282958393	3.6489834234116763	-3.1235773972362484	0.0	0.0	0.0	-10.450991925516808	2.8370247917958396	21.364604687980602	22.271972285039844	-5.555093928276006	2.2523732423041714	-1.499614940221453	-5.5550939280437435	-2.2523732420958615	-1.4996149405943344
34	2.401893885868378	-0.0010123236734619263	-0.0019854830033895123	-0.1247942115199545	0.3102966308091706	0.18641156402125292	-0.06161733470037803	-9.887150589702324e-09	0.2418548538266478	0.38172453685148044	0.5581302185369112	0.24185485377700164	-0.3817245368460707	0.558130218582603	0.01909993086206077	0.012435444117901784	0.3723885655436884	-0.15087437109880164	-0.6043219689851627	0.23359592299989296	-0.0016625233851038578	-1.4536073178438136	-3.1370086636562875	-3.4628329592777236	-1.4536073172037522	3.137008663634643	-3.462832960285991	0.0	0.0	0.0	-10.474232222280346	5.0069273385715585	22.36981514890072	24.999999753386312	-1.8050957608706804	3.390055881748203	-0.4602886867120686	-1.8050957606384226	-3.3900558815144404	-0.4602886862821427
35	2.451893886344927	0.00033926494769373076	-0.001378927505519964	-0.10546502585701886	0.2943372335181922	0.15409137078738955	-0.048626329333262455	-9.844945703082848e-09	0.16026928890449896	0.238398369493579	0.3621039126641161	0.16026928887731215	-0.23839836949072607	0.36210391268503317	0.03452591176395681	0.011250474201473397	0.3845761889887868	-0.452113910520283	-0.664461174272752	0.2791246850116759	0.0007602971791523724	-1.8396650472564138	-2.5655170689959212	-3.9999977568873337	-1.8396650470151632	2.5655170689315767	-3.9999977568873515	0.0	0.0	0.0	-6.724234602901743	6.638601457146445	22.00177013672724	25.000000146630576	0.3821680365513408	4.25815595769339	0.6969784650707463	0.38216803608880734	-4.258155957494338	0.6969784650986071
36	2.5018938868214757	0.002199818137468835	-0.0008782990745858809	-0.08641871083825389	0.2649872814112776	0.12069740021593346	-0.03427867594739115	-9.828461848979869e-09	0.0643511813099548	0.12766310859647048	0.17788850002126105	0.06435118129082579	-0.12766310859610305	0.17788850004843562	0.03537658584030447	0.00889651086874443	0.3923657017154753	-0.7605511065419608	-0.6808077511634685	0.28960929203453023	-0.0011672450041205907	-1.7908018615319898	-1.8340841408547586	-3.4572800683200957	-1.7908018613055368	1.8340841408290325	-3.4572800684271847	0.0	0.0	0.0	-2.974234993616031	8.357146936200813	21.307199480485206	25.00000019848735	3.7322881454514563	4.9965766668654075	1.5639822505879917	3.7322881453141465	-4.996576666501144	1.5639822503904486
37	2.551893887298024	0.003463255804915592	-0.0004864872576772281	-0.0650400208057295	0.21445410005955798	0.08560140195392657	-0.02056136963121584	-9.624945313899337e-09	-0.011002224649083847	0.055452784771126445	0.03837531110676123	-0.011002224653003665	-0.05545278477113228	0.03837531111332025	0.01138539724090519	0.00672332585975426	0.47058316927831684	-1.2984923007340072	-0.7195596810593886	0.24440085109480864	0.0045756588893378835	-1.2554906378068194	-1.0811585388375462	-1.6314478958416947	-1.2554906375740456	1.081158538838199	-1.6314478962291135	0.0	0.0	0.0	0.7757648377665967	10.545002990706616	20.247374267869443	25.000000218185377	6.45251313593297	3.749998004315057	2.813981941339729	6.452513135036283	-3.7499980043150596	2.813981941142186
38	2.601893887774573	0.003083673083603256	-0.00021355576692057575	-0.03917056659210433	0.13511205052201944	0.04947069552237977	-0.010988699515969327	0.0006885715212140476	-0.05052453004435959	0.016755441479251787	0.00879960127447623	-0.050524530044357516	-0.016755441479251773	0.008799601274470721	-0.02775818007584591	0.004076634124412862	0.557622535192383	-1.8331594525157928	-0.7103575266449604	0.12788985257647756	0.024845137665703433	-0.09609839366664298	-0.49786131774201375	-0.13595239976367374	-0.09609839366668907	0.4978613177420135	-0.1359523997635515	0.0	0.0	0.0	4.525764659380133	12.711595112949508	19.974551558942338	25.000000227890272	6.992005370121464	2.499998845129834	2.499999866106599	6.992005370121465	-2.4999988451298316	2.499999866106599
39	2.651893888251122	0.0011424393291034072	-8.717398524524837e-05	-0.01252745979221944	0.04436962717710923	0.016846222243323224	-0.005798073650706683	0.0014793119783996069	-0.025042228296131272	0.0021161483169578276	-9.089962742941423e-09	-0.02504222829613126	-0.0021161483169578267	-9.089962742494288e-09	-0.039315467162541945	0.0010905540581076507	0.4473209468890016	-1.5659653608095594	-0.5629460657167202	0.13190406615309516	-0.0162789479442008	0.7812621985643268	-0.12668266658556693	-0.09943395495697178	0.7812621985643232	0.12668266658556687	-0.09943395495696308	0.0	0.0	0.0	8.275764494092714	14.241956080074152	23.76780948130106	25.00000023306854	3.242005475780692	1.2499993578227344	1.2500000086619558	3.2420054757806924	-1.249999357822734	1.2500000086619558
40	2.7018938887276702	-9.999630664950026e-09	-7.08089542420152e-05	4.347179193617352e-10	0.0	0.0	0.0	0.0	0.0	0.0	0.0	0.0	0.0	0.0	0.0	0.0	0.0	0.0	0.0	0.0	0.0	0.0	0.0	0.0	0.0	0.0	0.0	0.0	0.0	0.0	12.025764284939221	9.84427334008685	14.098828389743767	25.000000201247435	0.0	0.0	0.0	0.0	0.0	0.0
